# Supplementary material for: Sodium aescinate inhibits microglia activation through NF-κB pathway and exerts neuroprotective effect
Source: Front Pharmacol. 2023 Jan 26;14:1086429. doi: 10.3389/fphar.2023.1086429 (PMC9908748; doi:10.3389/fphar.2023.1086429)
Supplement: Supplementary file 1 [file Table2.XLSX]

## Sheet: Sheet1
2D	Pos	Name	Cp	内参	实验组（目的-内参）	对照组（目的基因-内参基因)	ΔΔCT	2^-ΔΔct
	inos	pbs1	20.86	18.6	2.26	2.26	0	1
	inos	pbs2	21.05	18.72	2.33	2.26	0.07	0.952638
	inos	pbs3	21.45	18.54	2.19	2.26	-0.07	1.04972
	inos	SA1	21.65	18.44	3.21	2.26	0.95	0.517632
	inos	SA2	21.73	18.26	3.47	2.26	1.21	0.432269
	inos	SA3	21.51	18.19	3.32	2.26	1.06	0.479632
	inos	LPS1	16.8	17.92	-1.12	2.26	-3.38	10.4107
	inos	LPS2	14.62	16.24	-1.62	2.26	-3.88	14.723
	inos	LPS3	16.27	17.34	-1.07	2.26	-3.33	10.0561
	inos	LPS+SA1	15.95	15.83	0.12	2.26	-2.14	4.40762
	inos	LPS+SA2	15.71	15.31	0.4	2.26	-1.86	3.63008
	inos	LPS+SA3	17.78	17.43	0.35	2.26	-1.91	3.75809
2E	cox2	pbs1	19.77	18.6	1.17	1.13667	0.0333333	0.97716
	cox2	pbs2	18	16.8	1.2	1.1366	0.0634	0.957006
	cox2	pbs3	18.34	17.3	1.04	1.1366	-0.0966	1.06925
	cox2	SA1	20.42	18.44	1.98	1.1366	0.8434	0.557329
	cox2	SA2	19.41	17.28	2.13	1.1366	0.9934	0.502293
	cox2	SA3	19.9	18.14	1.76	1.1366	0.6234	0.649139
	cox2	LPS1	15.51	17.92	-2.41	1.1366	-3.5466	11.6851
	cox2	LPS2	15.97	18.98	-3.01	1.1366	-4.1466	17.7113
	cox2	LPS3	15.16	18.01	-2.85	1.1366	-3.9866	15.8521
	cox2	LPS+SA1	14.48	15.83	-1.35	1.1366	-2.4866	5.60456
	cox2	LPS+SA2	13.52	14.31	-0.79	1.1366	-1.9266	3.80158
	cox2	LPS+SA3	15	16.43	-1.43	1.1366	-2.5666	4.92412
2G	TNF	pbs1	20.51	18.6	1.91	2.01333	-0.20333	1.15135
	TNF	pbs2	18.66	16.9	1.76	2.01333	-0.25333	1.19196
	TNF	pbs3	21.57	19.2	2.37	2.01333	0.35667	0.780965
	TNF	SA1	19.79	18.44	1.35	2.01333	-0.663333	1.58374
	TNF	SA2	20.21	18.75	1.46	2.01333	-0.553333	1.46747
	TNF	SA3	19.88	17.68	1.2	2.01333	-0.813333	1.75727
	TNF	LPS1	14.71	17.92	-3.21	2.01333	-5.22333	37.3577
	TNF	LPS2	14.77	18.24	-3.47	2.01333	-5.48333	44.735
	TNF	LPS3	15.39	18.98	-3.59	2.01333	-5.60333	48.6151
	TNF	LPS+SA1	12.9	15.83	-2.93	1.91	-4.84	28.6408
	TNF	LPS+SA2	12.88	15.31	-2.43	1.91	-4.34	20.2521
	TNF	LPS+SA3	13.38	15.93	-2.55	1.91	-4.46	22.0087
2F	IL-6	pbs1	19.86	18.6	1.26	1.29	-0.03	1.02101
	IL-6	pbs2	20.69	19.25	1.44	1.29	0.15	0.90125
	IL-6	pbs3	19.07	17.9	1.17	1.29	-0.12	1.08673
	IL-6	SA1	19.74	18.44	1.3	1.29	0.01	0.993092
	IL-6	SA2	19.35	17.89	1.46	1.29	0.17	0.888843
	IL-6	SA3	19.85	18.57	1.28	1.29	-0.01	1.00696
	IL-6	LPS1	18.61	17.92	0.69	1.29	-0.6	1.51572
	IL-6	LPS2	19.56	19.01	0.55	1.29	-0.74	1.67018
	IL-6	LPS3	18.15	17.41	0.74	1.29	-0.55	1.46409
	IL-6	LPS+SA1	17.68	15.83	1.85	1.29	0.56	0.678302
	IL-6	LPS+SA2	17.63	16.31	1.32	1.29	0.03	0.97942
	IL-6	LPS+SA3	18	16.43	1.57	1.29	0.28	0.823591
	actin	pbs1	18.6
	actin	pbs2	18.72
	actin	pbs3	18.54
	actin	SA1	18.44
	actin	SA2	18.26
	actin	SA3	18.19
	actin	LPS1	17.92
	actin	LPS2	16.24
	actin	LPS3	17.34
	actin	LPS+SA1	15.83
	actin	LPS+SA2	15.31
	actin	LPS+SA3	17.43
