# Supplementary material for: Sodium aescinate inhibits microglia activation through NF-κB pathway and exerts neuroprotective effect
Source: Front Pharmacol. 2023 Jan 26;14:1086429. doi: 10.3389/fphar.2023.1086429 (PMC9908748; doi:10.3389/fphar.2023.1086429)
Supplement: Supplementary file 2 [file DataSheet3.ZIP]

Archive with 13 entries (12 files):
- Figure 5A/
- Figure 5A/Sham GFAP .jpg
- Figure 5A/Sham IBA1.jpg
- Figure 5A/Sham NeuN.jpg
- Figure 5A/Sham SA GFAP.jpg
- Figure 5A/Sham SA IBA1.jpg
- Figure 5A/Sham SA NeuN.jpg
- Figure 5A/TBI GFAP.jpg
- Figure 5A/TBI IBA1.jpg
- Figure 5A/TBI NeuN.jpg
- Figure 5A/TBI SA  IBA1.jpg
- Figure 5A/TBI SA  NeuN.jpg
- Figure 5A/TBI SA GFAP.jpg
