# Supplementary material for: Sodium aescinate inhibits microglia activation through NF-κB pathway and exerts neuroprotective effect
Source: Front Pharmacol. 2023 Jan 26;14:1086429. doi: 10.3389/fphar.2023.1086429 (PMC9908748; doi:10.3389/fphar.2023.1086429)
Supplement: Supplementary file 3 [file Table3.XLSX]

## Sheet: Sheet2
Application: Tecan i-control				Tecan i-control , 2.0.10.0
Device: infinite 200Pro				Serial number: 1903008074				Serial number of connected stacker:
Firmware: V_5.31_04/18_InfiniteRX (Mar 28 2018/16.41.26)				MAI, V_5.31_04/18_InfiniteRX (Mar 28 2018/16.41.26)
Date:	2022-03-07
Time:	17:12:42
System				DESKTOP-NIUP6PI
User				DESKTOP-NIUP6PI\kjc
Plate				Costar 96 Flat Bottom Transparent Polystyrene Cat. No.: 3361/3590/9018/3591/9017/3641/3628/3370/2507/2509/2503/9017/9018/3641/3598/3599/3585/3595/3300/3474 [COS96ft.pdfx]
Plate-ID (Stacker)
Shaking (Orbital) Duration:				20	s
Shaking (Orbital) Amplitude:				1	mm
Label: MTT
Mode				Absorbance
Measurement Wavelength				450	nm
Bandwidth				9	nm
Number of Flashes				25
Settle Time				0	ms
Part of Plate				A1-D7
Start Time:	2022/3/7 17:13:02										OD	pg/ml
											0.069	0
	Temperature: 20.3 °C										0.153	15.6
<>	1	2	3	4	5	6	7				0.208	31.3
A	0.5418	0.749	0.5102		0.1337	0.1244	0.2315				0.303	62.5
B	1.707	2.0574	0.901		0.2019	0.1283	0.1748				0.609	125
C	OVER	OVER	OVER		1.4453	1.5139	0.7211	1.44			1.064	250
D	OVER	OVER	3.9342		0.8031	0.6117	0.1938	0.3876			1.585	500
											2.266	1000
									y=424.58x-84.025
End Time:	2022/3/7 17:13:29						0.2574	con	25.2619
							0.265	SA	28.4887
							2.2755	LPS	882.107
							0.5925	L+SA	167.539
Movement				Move Plate Out			0.4083	con	89.331
							0.4065	SA	88.5668
							0.4477	LPS	106.059
							0.4409	L+SA	103.172

## Sheet: TNF-α
	平行1	平行2	平行3	y=381.96x-79.572					OD	pg/ml
con	0.5421	0.743	0.5116		127.489	204.224	115.839		0.022	0
SA	0.6968	0.820999	0.7993		186.578	234.017	225.729		0.139	15.6
LPS	3.3962	3.3969	3.019		1217.64	1217.91	1073.57		0.208	31.3
L+SA	2.5257	2.6417	2.0221		885.144	929.452	692.789		0.382	62.5
									0.714	125
					637.443	1021.12	579.194		1.23	250
					932.889	1170.08	1128.64		1.891	500
					6088.2	6089.54	5367.83		2.276	1000
					4425.72	4647.26	3463.95

## Sheet: IL-6
	平行1	平行2	平行3			y=424.58x-84.025
con	0.1337	0.1244	0.2315			-27.2587	-31.2072	14.2653
SA	0.2019	0.1283	0.1748			1.6977	-29.5514	-9.80842
LPS	1.4453	1.5139	1.44			529.62	558.747	527.37
L+SA	0.8031	0.6117	0.3876			256.955	175.691	80.5422
	1	1	1			340.555	340.555	340.555
	1.5101	1.03135	0.755076			557.132	353.866	236.565
	10.81	12.1696	6.2203			4505.69	5082.95	2556.99
	6.00673	4.9172	1.6743			2466.31	2003.72	626.848
	0.6685	0.622	1.1575			199.807	180.064	407.426
	1.0095	0.6415	0.874			344.589	188.343	287.058
	7.2265	7.5695	7.2			2984.2	3129.83	2972.95
	4.0155	3.0585	1.938			1620.88	1214.55	738.811
