# Supplementary material for: Sodium aescinate inhibits microglia activation through NF-κB pathway and exerts neuroprotective effect
Source: Front Pharmacol. 2023 Jan 26;14:1086429. doi: 10.3389/fphar.2023.1086429 (PMC9908748; doi:10.3389/fphar.2023.1086429)
Supplement: Supplementary file 5 [file DataSheet4.ZIP]

Archive with 31 entries (26 files):
- Figure2 G-I Molecular docking/
- Figure2 G-I Molecular docking/IkB/
- Figure2 G-I Molecular docking/IkB/binding energy  -6.6.txt
- Figure2 G-I Molecular docking/IkB/ikb/
- Figure2 G-I Molecular docking/IkB/ikb/2COMPLEX_PROTEIN_SEP_A_257.pse
- Figure2 G-I Molecular docking/IkB/ikb/4kik.pdb
- Figure2 G-I Molecular docking/IkB/ikb/complex.pdb
- Figure2 G-I Molecular docking/IkB/ikb/config.txt
- Figure2 G-I Molecular docking/IkB/ikb/dock1.png
- Figure2 G-I Molecular docking/IkB/ikb/dock2.png
- Figure2 G-I Molecular docking/IkB/ikb/grif.gpf
- Figure2 G-I Molecular docking/IkB/ikb/ikb2.pdb
- Figure2 G-I Molecular docking/IkB/ikb/ikb2.pdbqt
- Figure2 G-I Molecular docking/IkB/ikb/lig.pdbqt
- Figure2 G-I Molecular docking/IkB/ikb/output.pdbqt
- Figure2 G-I Molecular docking/IkB/ikb/╢╘╜╙─▄  -6.6.txt
- Figure2 G-I Molecular docking/IkB/ikb/╧α╗Ñ╫≈╙├▒¿╕μ.txt
- Figure2 G-I Molecular docking/IkB/ikb.png
- Figure2 G-I Molecular docking/IkB/ikb2.png
- Figure2 G-I Molecular docking/IkB/╧α╗Ñ╫≈╙├▒¿╕μ.txt
- Figure2 G-I Molecular docking/IkK/
- Figure2 G-I Molecular docking/IkK/IkK_report.txt
- Figure2 G-I Molecular docking/IkK/dock1.png
- Figure2 G-I Molecular docking/IkK/dock2.png
- Figure2 G-I Molecular docking/IkK/ikk binding energy -6.8.txt
- Figure2 G-I Molecular docking/p65/
- Figure2 G-I Molecular docking/p65/1efd880f98a7e70bdfd790677aae358.png
- Figure2 G-I Molecular docking/p65/74aaf0d9bd6c77ca3f6665efb0879be.png
- Figure2 G-I Molecular docking/p65/Docking energy Aescin can be stably combined with P65, and the best binding energy is -8.2 kcal mol.txt
- Figure2 G-I Molecular docking/p65/b77d1938883273771408c2780360e4e.png
- Figure2 G-I Molecular docking/p65/report.txt
