# Supplementary material for: Sodium aescinate inhibits microglia activation through NF-κB pathway and exerts neuroprotective effect
Source: Front Pharmacol. 2023 Jan 26;14:1086429. doi: 10.3389/fphar.2023.1086429 (PMC9908748; doi:10.3389/fphar.2023.1086429)
Supplement: Supplementary file 5 [file DataSheet4.ZIP › Figure2 G-I Molecular docking/IkB/binding energy -6.6.txt]

#################################################################
# If you used AutoDock Vina in your work, please cite:          #
#                                                               #
# O. Trott, A. J. Olson,                                        #
# AutoDock Vina: improving the speed and accuracy of docking    #
# with a new scoring function, efficient optimization and       #
# multithreading, Journal of Computational Chemistry 31 (2010)  #
# 455-461                                                       #
#                                                               #
# DOI 10.1002/jcc.21334                                         #
#                                                               #
# Please see http://vina.scripps.edu for more information.      #
#################################################################

WARNING: The search space volume > 27000 Angstrom^3 (See FAQ)
Detected 12 CPUs
WARNING: at low exhaustiveness, it may be impossible to utilize all CPUs
Reading input ... done.
Setting up the scoring function ... done.
Analyzing the binding site ... done.
Using random seed: -1634497240
Performing search ... done.
Refining results ... done.

mode |   affinity | dist from best mode
     | (kcal/mol) | rmsd l.b.| rmsd u.b.
-----+------------+----------+----------
   1         -6.6      0.000      0.000
   2         -6.1      9.490     18.649
   3         -5.9     11.535     18.378
   4         -5.7      6.254     13.664
   5         -5.6      6.820     10.557
   6         -5.5      6.520     10.463
   7         -5.4      5.881     15.437
   8         -5.4     10.720     19.160
   9         -5.4      6.948     12.739
  10         -5.3     14.215     18.320
  11         -5.3     17.392     22.124
  12         -5.2      6.413     14.571
  13         -5.0     12.726     17.165
  14         -5.0     11.018     16.703
  15         -5.0     12.345     20.721
  16         -4.8      5.194     14.342
  17         -4.7      3.864      8.008
  18         -4.6      6.300     10.549
  19         -4.5      9.653     19.110
  20         -4.5      6.121     15.315
Writing output ... done.
