# Supplementary material for: Sodium aescinate inhibits microglia activation through NF-κB pathway and exerts neuroprotective effect
Source: Front Pharmacol. 2023 Jan 26;14:1086429. doi: 10.3389/fphar.2023.1086429 (PMC9908748; doi:10.3389/fphar.2023.1086429)
Supplement: Supplementary file 5 [file DataSheet4.ZIP › Figure2 G-I Molecular docking/IkB/ikb/4kik.pdb]

HEADER    TRANSFERASE                             02-MAY-13   4KIK              
TITLE     HUMAN IKB KINASE BETA                                                 
COMPND    MOL_ID: 1;                                                            
COMPND   2 MOLECULE: INHIBITOR OF NUCLEAR FACTOR KAPPA-B KINASE SUBUNIT BETA;   
COMPND   3 CHAIN: A;                                                            
COMPND   4 SYNONYM: I-KAPPA-B-KINASE BETA, IKK-B, IKK-BETA, IKBKB, I-KAPPA-B    
COMPND   5 KINASE 2, IKK2, NUCLEAR FACTOR NF-KAPPA-B INHIBITOR KINASE BETA,     
COMPND   6 NFKBIKB;                                                             
COMPND   7 EC: 2.7.11.10;                                                       
COMPND   8 ENGINEERED: YES;                                                     
COMPND   9 MOL_ID: 2;                                                           
COMPND  10 MOLECULE: INHIBITOR OF NUCLEAR FACTOR KAPPA-B KINASE SUBUNIT BETA;   
COMPND  11 CHAIN: B;                                                            
COMPND  12 SYNONYM: I-KAPPA-B-KINASE BETA, IKK-B, IKK-BETA, IKBKB, I-KAPPA-B    
COMPND  13 KINASE 2, IKK2, NUCLEAR FACTOR NF-KAPPA-B INHIBITOR KINASE BETA,     
COMPND  14 NFKBIKB;                                                             
COMPND  15 EC: 2.7.11.10;                                                       
COMPND  16 ENGINEERED: YES                                                      
SOURCE    MOL_ID: 1;                                                            
SOURCE   2 ORGANISM_SCIENTIFIC: HOMO SAPIENS;                                   
SOURCE   3 ORGANISM_COMMON: HUMAN;                                              
SOURCE   4 ORGANISM_TAXID: 9606;                                                
SOURCE   5 GENE: IKBKB, IKKB;                                                   
SOURCE   6 EXPRESSION_SYSTEM: SPODOPTERA FRUGIPERDA;                            
SOURCE   7 EXPRESSION_SYSTEM_TAXID: 7108;                                       
SOURCE   8 MOL_ID: 2;                                                           
SOURCE   9 ORGANISM_SCIENTIFIC: HOMO SAPIENS;                                   
SOURCE  10 ORGANISM_COMMON: HUMAN;                                              
SOURCE  11 ORGANISM_TAXID: 9606;                                                
SOURCE  12 GENE: IKBKB, IKKB;                                                   
SOURCE  13 EXPRESSION_SYSTEM: SPODOPTERA FRUGIPERDA;                            
SOURCE  14 EXPRESSION_SYSTEM_TAXID: 7108                                        
KEYWDS    KINASE, NKB SIGNALING, TRANSFERASE                                    
EXPDTA    X-RAY DIFFRACTION                                                     
AUTHOR    S.LIU,L.MOSYAK                                                        
REVDAT   2   28-AUG-13 4KIK    1       JRNL                                     
REVDAT   1   26-JUN-13 4KIK    0                                                
JRNL        AUTH   S.LIU,Y.R.MISQUITTA,A.OLLAND,M.A.JOHNSON,K.S.KELLEHER,       
JRNL        AUTH 2 R.KRIZ,L.L.LIN,M.STAHL,L.MOSYAK                              
JRNL        TITL   CRYSTAL STRUCTURE OF A HUMAN I KAPPA B KINASE BETA           
JRNL        TITL 2 ASYMMETRIC DIMER.                                            
JRNL        REF    J.BIOL.CHEM.                  V. 288 22758 2013              
JRNL        REFN                   ISSN 0021-9258                               
JRNL        PMID   23792959                                                     
JRNL        DOI    10.1074/JBC.M113.482596                                      
REMARK   2                                                                      
REMARK   2 RESOLUTION.    2.83 ANGSTROMS.                                       
REMARK   3                                                                      
REMARK   3 REFINEMENT.                                                          
REMARK   3   PROGRAM     : BUSTER 2.11.5                                        
REMARK   3   AUTHORS     : BRICOGNE,BLANC,BRANDL,FLENSBURG,KELLER,              
REMARK   3               : PACIOREK,ROVERSI,SHARFF,SMART,VONRHEIN,              
REMARK   3               : WOMACK,MATTHEWS,TEN EYCK,TRONRUD                     
REMARK   3                                                                      
REMARK   3  DATA USED IN REFINEMENT.                                            
REMARK   3   RESOLUTION RANGE HIGH (ANGSTROMS) : 2.83                           
REMARK   3   RESOLUTION RANGE LOW  (ANGSTROMS) : 47.17                          
REMARK   3   DATA CUTOFF            (SIGMA(F)) : 0.000                          
REMARK   3   COMPLETENESS FOR RANGE        (%) : 93.7                           
REMARK   3   NUMBER OF REFLECTIONS             : 34922                          
REMARK   3                                                                      
REMARK   3  FIT TO DATA USED IN REFINEMENT.                                     
REMARK   3   CROSS-VALIDATION METHOD           : THROUGHOUT                     
REMARK   3   FREE R VALUE TEST SET SELECTION   : RANDOM                         
REMARK   3   R VALUE     (WORKING + TEST SET)  : 0.186                          
REMARK   3   R VALUE            (WORKING SET)  : 0.184                          
REMARK   3   FREE R VALUE                      : 0.236                          
REMARK   3   FREE R VALUE TEST SET SIZE   (%)  : 4.990                          
REMARK   3   FREE R VALUE TEST SET COUNT       : 1742                           
REMARK   3   ESTIMATED ERROR OF FREE R VALUE   : NULL                           
REMARK   3                                                                      
REMARK   3  FIT IN THE HIGHEST RESOLUTION BIN.                                  
REMARK   3   TOTAL NUMBER OF BINS USED               : 18                       
REMARK   3   BIN RESOLUTION RANGE HIGH   (ANGSTROMS) : 2.83                     
REMARK   3   BIN RESOLUTION RANGE LOW    (ANGSTROMS) : 2.91                     
REMARK   3   BIN COMPLETENESS (WORKING+TEST)     (%) : 93.74                    
REMARK   3   REFLECTIONS IN BIN (WORKING + TEST SET) : 1835                     
REMARK   3   BIN R VALUE        (WORKING + TEST SET) : 0.2748                   
REMARK   3   REFLECTIONS IN BIN        (WORKING SET) : 1727                     
REMARK   3   BIN R VALUE               (WORKING SET) : 0.2695                   
REMARK   3   BIN FREE R VALUE                        : 0.3600                   
REMARK   3   BIN FREE R VALUE TEST SET SIZE      (%) : 5.89                     
REMARK   3   BIN FREE R VALUE TEST SET COUNT         : 108                      
REMARK   3   ESTIMATED ERROR OF BIN FREE R VALUE     : NULL                     
REMARK   3                                                                      
REMARK   3  NUMBER OF NON-HYDROGEN ATOMS USED IN REFINEMENT.                    
REMARK   3   PROTEIN ATOMS            : 10301                                   
REMARK   3   NUCLEIC ACID ATOMS       : 0                                       
REMARK   3   HETEROGEN ATOMS          : 70                                      
REMARK   3   SOLVENT ATOMS            : 221                                     
REMARK   3                                                                      
REMARK   3  B VALUES.                                                           
REMARK   3   FROM WILSON PLOT           (A**2) : 67.89                          
REMARK   3   MEAN B VALUE      (OVERALL, A**2) : 52.53                          
REMARK   3   OVERALL ANISOTROPIC B VALUE.                                       
REMARK   3    B11 (A**2) : -4.61770                                             
REMARK   3    B22 (A**2) : -4.49530                                             
REMARK   3    B33 (A**2) : 9.11300                                              
REMARK   3    B12 (A**2) : 0.00000                                              
REMARK   3    B13 (A**2) : -8.68570                                             
REMARK   3    B23 (A**2) : 0.00000                                              
REMARK   3                                                                      
REMARK   3  ESTIMATED COORDINATE ERROR.                                         
REMARK   3   ESD FROM LUZZATI PLOT                    (A) : 0.37                
REMARK   3   DPI (BLOW EQ-10) BASED ON R VALUE        (A) : NULL                
REMARK   3   DPI (BLOW EQ-9) BASED ON FREE R VALUE    (A) : NULL                
REMARK   3   DPI (CRUICKSHANK) BASED ON R VALUE       (A) : NULL                
REMARK   3   DPI (CRUICKSHANK) BASED ON FREE R VALUE  (A) : NULL                
REMARK   3                                                                      
REMARK   3   REFERENCES: BLOW, D. (2002) ACTA CRYST D58, 792-797                
REMARK   3               CRUICKSHANK, D.W.J. (1999) ACTA CRYST D55, 583-601     
REMARK   3                                                                      
REMARK   3 CORRELATION COEFFICIENTS.                                            
REMARK   3   CORRELATION COEFFICIENT FO-FC      : 0.925                         
REMARK   3   CORRELATION COEFFICIENT FO-FC FREE : 0.884                         
REMARK   3                                                                      
REMARK   3   NUMBER OF GEOMETRIC FUNCTION TERMS DEFINED : 15                    
REMARK   3   TERM                          COUNT    WEIGHT   FUNCTION.          
REMARK   3    BOND LENGTHS              : 10567  ; 2.000  ; HARMONIC            
REMARK   3    BOND ANGLES               : 14294  ; 2.000  ; HARMONIC            
REMARK   3    TORSION ANGLES            : 5105   ; 2.000  ; SINUSOIDAL          
REMARK   3    TRIGONAL CARBON PLANES    : 328    ; 2.000  ; HARMONIC            
REMARK   3    GENERAL PLANES            : 1537   ; 5.000  ; HARMONIC            
REMARK   3    ISOTROPIC THERMAL FACTORS : 10567  ; 20.000 ; HARMONIC            
REMARK   3    BAD NON-BONDED CONTACTS   : NULL   ; NULL   ; NULL                
REMARK   3    IMPROPER TORSIONS         : NULL   ; NULL   ; NULL                
REMARK   3    PSEUDOROTATION ANGLES     : NULL   ; NULL   ; NULL                
REMARK   3    CHIRAL IMPROPER TORSION   : 1342   ; 5.000  ; SEMIHARMONIC        
REMARK   3    SUM OF OCCUPANCIES        : NULL   ; NULL   ; NULL                
REMARK   3    UTILITY DISTANCES         : NULL   ; NULL   ; NULL                
REMARK   3    UTILITY ANGLES            : NULL   ; NULL   ; NULL                
REMARK   3    UTILITY TORSION           : NULL   ; NULL   ; NULL                
REMARK   3    IDEAL-DIST CONTACT TERM   : 11841  ; 4.000  ; SEMIHARMONIC        
REMARK   3                                                                      
REMARK   3   RMS DEVIATIONS FROM IDEAL VALUES.                                  
REMARK   3    BOND LENGTHS                       (A) : 0.010                    
REMARK   3    BOND ANGLES                  (DEGREES) : 1.15                     
REMARK   3    PEPTIDE OMEGA TORSION ANGLES (DEGREES) : 2.94                     
REMARK   3    OTHER TORSION ANGLES         (DEGREES) : 3.62                     
REMARK   3                                                                      
REMARK   3  TLS DETAILS                                                         
REMARK   3   NUMBER OF TLS GROUPS  : 21                                         
REMARK   3                                                                      
REMARK   3   TLS GROUP : 1                                                      
REMARK   3    SELECTION:   A   16    A  100                                     
REMARK   3    ORIGIN FOR THE GROUP (A):   49.4230   39.8879  -56.5757           
REMARK   3    T TENSOR                                                          
REMARK   3     T11:   -0.0637 T22:   -0.1005                                    
REMARK   3     T33:    0.0297 T12:    0.0150                                    
REMARK   3     T13:   -0.0049 T23:   -0.0017                                    
REMARK   3    L TENSOR                                                          
REMARK   3     L11:    2.3296 L22:    1.6710                                    
REMARK   3     L33:    1.9702 L12:    0.0025                                    
REMARK   3     L13:   -0.5397 L23:   -0.0935                                    
REMARK   3    S TENSOR                                                          
REMARK   3     S11:    0.0970 S12:   -0.2469 S13:    0.3074                     
REMARK   3     S21:    0.0042 S22:   -0.0692 S23:    0.0304                     
REMARK   3     S31:   -0.4304 S32:   -0.1252 S33:   -0.0278                     
REMARK   3                                                                      
REMARK   3   TLS GROUP : 2                                                      
REMARK   3    SELECTION:   A  101    A  199                                     
REMARK   3    ORIGIN FOR THE GROUP (A):   57.4290   22.5840  -57.8655           
REMARK   3    T TENSOR                                                          
REMARK   3     T11:   -0.1552 T22:   -0.0330                                    
REMARK   3     T33:    0.0427 T12:   -0.0007                                    
REMARK   3     T13:   -0.0334 T23:   -0.0483                                    
REMARK   3    L TENSOR                                                          
REMARK   3     L11:    1.6008 L22:    2.5145                                    
REMARK   3     L33:    1.9204 L12:   -0.1907                                    
REMARK   3     L13:    0.4280 L23:   -0.8021                                    
REMARK   3    S TENSOR                                                          
REMARK   3     S11:    0.0914 S12:   -0.0722 S13:    0.4289                     
REMARK   3     S21:   -0.0809 S22:   -0.0985 S23:    0.1507                     
REMARK   3     S31:   -0.0366 S32:   -0.0716 S33:    0.0071                     
REMARK   3                                                                      
REMARK   3   TLS GROUP : 3                                                      
REMARK   3    SELECTION:   A  200    A  309                                     
REMARK   3    ORIGIN FOR THE GROUP (A):   65.0862   10.0472  -55.3347           
REMARK   3    T TENSOR                                                          
REMARK   3     T11:   -0.1316 T22:   -0.0069                                    
REMARK   3     T33:    0.0015 T12:    0.0210                                    
REMARK   3     T13:   -0.0550 T23:   -0.0029                                    
REMARK   3    L TENSOR                                                          
REMARK   3     L11:    1.6390 L22:    1.4599                                    
REMARK   3     L33:    1.2743 L12:    0.2132                                    
REMARK   3     L13:   -0.5554 L23:   -0.3076                                    
REMARK   3    S TENSOR                                                          
REMARK   3     S11:   -0.0545 S12:   -0.0907 S13:   -0.0515                     
REMARK   3     S21:   -0.0916 S22:   -0.0101 S23:   -0.0735                     
REMARK   3     S31:    0.1520 S32:    0.2224 S33:    0.0646                     
REMARK   3                                                                      
REMARK   3   TLS GROUP : 4                                                      
REMARK   3    SELECTION:   A  310    A  394                                     
REMARK   3    ORIGIN FOR THE GROUP (A):   61.6563    0.9832  -85.3866           
REMARK   3    T TENSOR                                                          
REMARK   3     T11:   -0.1655 T22:   -0.0283                                    
REMARK   3     T33:   -0.2239 T12:    0.0905                                    
REMARK   3     T13:   -0.0767 T23:   -0.0307                                    
REMARK   3    L TENSOR                                                          
REMARK   3     L11:    4.6751 L22:    5.4020                                    
REMARK   3     L33:    9.6754 L12:    1.7187                                    
REMARK   3     L13:    1.8229 L23:    2.8114                                    
REMARK   3    S TENSOR                                                          
REMARK   3     S11:   -0.0320 S12:    0.0561 S13:    0.1467                     
REMARK   3     S21:   -0.3046 S22:    0.1221 S23:   -0.1380                     
REMARK   3     S31:    0.1365 S32:    0.5864 S33:   -0.0901                     
REMARK   3                                                                      
REMARK   3   TLS GROUP : 5                                                      
REMARK   3    SELECTION:   A  400    A  445                                     
REMARK   3    ORIGIN FOR THE GROUP (A):   45.3555   -2.7843  -58.4357           
REMARK   3    T TENSOR                                                          
REMARK   3     T11:   -0.1508 T22:   -0.0424                                    
REMARK   3     T33:    0.0639 T12:    0.0479                                    
REMARK   3     T13:   -0.0273 T23:    0.0065                                    
REMARK   3    L TENSOR                                                          
REMARK   3     L11:    2.3680 L22:    4.7040                                    
REMARK   3     L33:    4.0313 L12:    2.0087                                    
REMARK   3     L13:    1.1055 L23:    0.6836                                    
REMARK   3    S TENSOR                                                          
REMARK   3     S11:   -0.0561 S12:    0.0980 S13:   -0.0888                     
REMARK   3     S21:    0.0082 S22:   -0.0062 S23:    0.3446                     
REMARK   3     S31:    0.0302 S32:    0.0675 S33:    0.0623                     
REMARK   3                                                                      
REMARK   3   TLS GROUP : 6                                                      
REMARK   3    SELECTION:   A  446    A  494                                     
REMARK   3    ORIGIN FOR THE GROUP (A):   45.5626   -6.3789 -114.8751           
REMARK   3    T TENSOR                                                          
REMARK   3     T11:   -0.0923 T22:    0.1477                                    
REMARK   3     T33:   -0.1461 T12:    0.1010                                    
REMARK   3     T13:   -0.0726 T23:   -0.0224                                    
REMARK   3    L TENSOR                                                          
REMARK   3     L11:    0.0075 L22:    0.7501                                    
REMARK   3     L33:    3.6853 L12:    0.1953                                    
REMARK   3     L13:   -0.5766 L23:    1.1454                                    
REMARK   3    S TENSOR                                                          
REMARK   3     S11:   -0.0431 S12:   -0.0362 S13:   -0.0186                     
REMARK   3     S21:    0.0990 S22:    0.0925 S23:   -0.1012                     
REMARK   3     S31:   -0.0502 S32:   -0.0619 S33:   -0.0494                     
REMARK   3                                                                      
REMARK   3   TLS GROUP : 7                                                      
REMARK   3    SELECTION:   A  534    A  550                                     
REMARK   3    ORIGIN FOR THE GROUP (A):   39.8209  -11.2406 -101.6665           
REMARK   3    T TENSOR                                                          
REMARK   3     T11:   -0.0570 T22:    0.2234                                    
REMARK   3     T33:   -0.2189 T12:   -0.1201                                    
REMARK   3     T13:   -0.0349 T23:    0.0053                                    
REMARK   3    L TENSOR                                                          
REMARK   3     L11:    3.4820 L22:    0.8176                                    
REMARK   3     L33:   -1.1490 L12:    0.5868                                    
REMARK   3     L13:   -1.5477 L23:   -0.4517                                    
REMARK   3    S TENSOR                                                          
REMARK   3     S11:   -0.0295 S12:    0.0311 S13:    0.0507                     
REMARK   3     S21:    0.0021 S22:    0.0163 S23:    0.1483                     
REMARK   3     S31:    0.0085 S32:   -0.1288 S33:    0.0131                     
REMARK   3                                                                      
REMARK   3   TLS GROUP : 8                                                      
REMARK   3    SELECTION:   A  558    A  585                                     
REMARK   3    ORIGIN FOR THE GROUP (A):   35.4516    4.3624  -58.2472           
REMARK   3    T TENSOR                                                          
REMARK   3     T11:   -0.2739 T22:    0.0567                                    
REMARK   3     T33:    0.1827 T12:    0.0814                                    
REMARK   3     T13:   -0.1135 T23:   -0.0001                                    
REMARK   3    L TENSOR                                                          
REMARK   3     L11:    1.3711 L22:    2.1683                                    
REMARK   3     L33:   -1.2858 L12:   -0.6000                                    
REMARK   3     L13:   -1.8911 L23:   -2.7956                                    
REMARK   3    S TENSOR                                                          
REMARK   3     S11:    0.0325 S12:    0.0602 S13:    0.0942                     
REMARK   3     S21:    0.1035 S22:    0.0734 S23:    0.2854                     
REMARK   3     S31:   -0.0485 S32:   -0.1288 S33:   -0.1059                     
REMARK   3                                                                      
REMARK   3   TLS GROUP : 9                                                      
REMARK   3    SELECTION:   A  586    A  610                                     
REMARK   3    ORIGIN FOR THE GROUP (A):   40.2500   -9.8682  -68.9284           
REMARK   3    T TENSOR                                                          
REMARK   3     T11:   -0.0044 T22:    0.0389                                    
REMARK   3     T33:   -0.0618 T12:   -0.1166                                    
REMARK   3     T13:    0.0334 T23:   -0.1381                                    
REMARK   3    L TENSOR                                                          
REMARK   3     L11:    1.3442 L22:    0.0361                                    
REMARK   3     L33:   -1.3442 L12:    0.2063                                    
REMARK   3     L13:   -1.9884 L23:   -0.8720                                    
REMARK   3    S TENSOR                                                          
REMARK   3     S11:   -0.0311 S12:   -0.2338 S13:   -0.0321                     
REMARK   3     S21:   -0.4215 S22:   -0.0795 S23:    0.2819                     
REMARK   3     S31:    0.2872 S32:   -0.0573 S33:    0.1105                     
REMARK   3                                                                      
REMARK   3   TLS GROUP : 10                                                     
REMARK   3    SELECTION:   A  611    A  637                                     
REMARK   3    ORIGIN FOR THE GROUP (A):   51.2594  -11.4589 -106.0130           
REMARK   3    T TENSOR                                                          
REMARK   3     T11:    0.0312 T22:    0.0076                                    
REMARK   3     T33:   -0.0017 T12:    0.0494                                    
REMARK   3     T13:   -0.1258 T23:   -0.0308                                    
REMARK   3    L TENSOR                                                          
REMARK   3     L11:   -0.2418 L22:    0.1598                                    
REMARK   3     L33:    2.4381 L12:   -0.5447                                    
REMARK   3     L13:    1.6356 L23:    0.6983                                    
REMARK   3    S TENSOR                                                          
REMARK   3     S11:   -0.0063 S12:    0.2299 S13:    0.1791                     
REMARK   3     S21:    0.3775 S22:   -0.1337 S23:   -0.0127                     
REMARK   3     S31:    0.0477 S32:    0.0200 S33:    0.1400                     
REMARK   3                                                                      
REMARK   3   TLS GROUP : 11                                                     
REMARK   3    SELECTION:   A  638    A  663                                     
REMARK   3    ORIGIN FOR THE GROUP (A):   54.3194   -6.6646 -144.9826           
REMARK   3    T TENSOR                                                          
REMARK   3     T11:   -0.1738 T22:    0.0527                                    
REMARK   3     T33:    0.0317 T12:    0.0350                                    
REMARK   3     T13:   -0.0057 T23:   -0.0359                                    
REMARK   3    L TENSOR                                                          
REMARK   3     L11:    4.4616 L22:    0.5117                                    
REMARK   3     L33:   -0.1076 L12:   -0.9469                                    
REMARK   3     L13:   -1.9686 L23:    1.7971                                    
REMARK   3    S TENSOR                                                          
REMARK   3     S11:    0.0221 S12:    0.2090 S13:   -0.0625                     
REMARK   3     S21:   -0.0190 S22:   -0.0280 S23:   -0.0628                     
REMARK   3     S31:   -0.0040 S32:   -0.0604 S33:    0.0059                     
REMARK   3                                                                      
REMARK   3   TLS GROUP : 12                                                     
REMARK   3    SELECTION:   B    8    B  100                                     
REMARK   3    ORIGIN FOR THE GROUP (A):  -16.1118  -42.2117  -72.4129           
REMARK   3    T TENSOR                                                          
REMARK   3     T11:   -0.0992 T22:   -0.1775                                    
REMARK   3     T33:    0.0455 T12:   -0.0391                                    
REMARK   3     T13:    0.0321 T23:   -0.0116                                    
REMARK   3    L TENSOR                                                          
REMARK   3     L11:    4.4545 L22:    1.8257                                    
REMARK   3     L33:    4.5396 L12:    0.0920                                    
REMARK   3     L13:    0.3638 L23:   -0.9606                                    
REMARK   3    S TENSOR                                                          
REMARK   3     S11:   -0.0326 S12:   -0.2743 S13:   -0.2545                     
REMARK   3     S21:   -0.4041 S22:   -0.0680 S23:   -0.2689                     
REMARK   3     S31:    0.3054 S32:   -0.0275 S33:    0.1006                     
REMARK   3                                                                      
REMARK   3   TLS GROUP : 13                                                     
REMARK   3    SELECTION:   B  101    B  199                                     
REMARK   3    ORIGIN FOR THE GROUP (A):  -20.1293  -24.9395  -81.2055           
REMARK   3    T TENSOR                                                          
REMARK   3     T11:   -0.1610 T22:   -0.0067                                    
REMARK   3     T33:   -0.0586 T12:    0.0274                                    
REMARK   3     T13:   -0.0153 T23:    0.0449                                    
REMARK   3    L TENSOR                                                          
REMARK   3     L11:    0.6704 L22:    3.4670                                    
REMARK   3     L33:    2.8914 L12:    0.8229                                    
REMARK   3     L13:   -1.5372 L23:   -0.2915                                    
REMARK   3    S TENSOR                                                          
REMARK   3     S11:    0.0147 S12:    0.2743 S13:    0.1137                     
REMARK   3     S21:   -0.3573 S22:    0.1272 S23:    0.1827                     
REMARK   3     S31:    0.3405 S32:   -0.2522 S33:   -0.1419                     
REMARK   3                                                                      
REMARK   3   TLS GROUP : 14                                                     
REMARK   3    SELECTION:   B  200    B  309                                     
REMARK   3    ORIGIN FOR THE GROUP (A):  -23.9670  -10.9166  -84.4539           
REMARK   3    T TENSOR                                                          
REMARK   3     T11:   -0.2602 T22:    0.0082                                    
REMARK   3     T33:    0.0388 T12:    0.0478                                    
REMARK   3     T13:    0.0155 T23:    0.1736                                    
REMARK   3    L TENSOR                                                          
REMARK   3     L11:    1.8652 L22:    3.0635                                    
REMARK   3     L33:    2.3776 L12:    0.3317                                    
REMARK   3     L13:   -0.3442 L23:    0.5217                                    
REMARK   3    S TENSOR                                                          
REMARK   3     S11:   -0.1518 S12:    0.4390 S13:    0.3472                     
REMARK   3     S21:   -0.1849 S22:    0.3009 S23:    0.4116                     
REMARK   3     S31:   -0.0637 S32:   -0.3000 S33:   -0.1492                     
REMARK   3                                                                      
REMARK   3   TLS GROUP : 15                                                     
REMARK   3    SELECTION:   B  310    B  398                                     
REMARK   3    ORIGIN FOR THE GROUP (A):   -0.2336   -4.5677 -105.1281           
REMARK   3    T TENSOR                                                          
REMARK   3     T11:   -0.1490 T22:    0.0931                                    
REMARK   3     T33:   -0.2084 T12:   -0.0684                                    
REMARK   3     T13:    0.1600 T23:    0.0254                                    
REMARK   3    L TENSOR                                                          
REMARK   3     L11:    7.7160 L22:    3.0766                                    
REMARK   3     L33:    4.5500 L12:    3.3987                                    
REMARK   3     L13:    0.1310 L23:   -1.1585                                    
REMARK   3    S TENSOR                                                          
REMARK   3     S11:   -0.0730 S12:    0.3640 S13:    0.1058                     
REMARK   3     S21:   -0.1923 S22:    0.2057 S23:    0.0537                     
REMARK   3     S31:    0.2691 S32:   -0.4445 S33:   -0.1327                     
REMARK   3                                                                      
REMARK   3   TLS GROUP : 16                                                     
REMARK   3    SELECTION:   B  403    B  470                                     
REMARK   3    ORIGIN FOR THE GROUP (A):    3.1486   -1.0010  -86.0791           
REMARK   3    T TENSOR                                                          
REMARK   3     T11:   -0.0582 T22:    0.1478                                    
REMARK   3     T33:   -0.0601 T12:    0.0074                                    
REMARK   3     T13:    0.0960 T23:   -0.0215                                    
REMARK   3    L TENSOR                                                          
REMARK   3     L11:    1.4457 L22:    0.2961                                    
REMARK   3     L33:    0.7755 L12:    0.4333                                    
REMARK   3     L13:   -2.0040 L23:   -0.8282                                    
REMARK   3    S TENSOR                                                          
REMARK   3     S11:   -0.0440 S12:    0.2141 S13:   -0.0102                     
REMARK   3     S21:   -0.0424 S22:    0.0346 S23:   -0.0471                     
REMARK   3     S31:    0.0165 S32:    0.0728 S33:    0.0095                     
REMARK   3                                                                      
REMARK   3   TLS GROUP : 17                                                     
REMARK   3    SELECTION:   B  471    B  497                                     
REMARK   3    ORIGIN FOR THE GROUP (A):   43.3777    0.1867 -136.7397           
REMARK   3    T TENSOR                                                          
REMARK   3     T11:   -0.1592 T22:    0.1276                                    
REMARK   3     T33:   -0.0265 T12:    0.0739                                    
REMARK   3     T13:   -0.0327 T23:    0.0222                                    
REMARK   3    L TENSOR                                                          
REMARK   3     L11:    2.2243 L22:    0.2742                                    
REMARK   3     L33:    0.1448 L12:   -0.2518                                    
REMARK   3     L13:   -1.4504 L23:   -0.5010                                    
REMARK   3    S TENSOR                                                          
REMARK   3     S11:   -0.0290 S12:    0.0798 S13:    0.1483                     
REMARK   3     S21:    0.0680 S22:   -0.0322 S23:   -0.1821                     
REMARK   3     S31:   -0.0616 S32:    0.0613 S33:    0.0612                     
REMARK   3                                                                      
REMARK   3   TLS GROUP : 18                                                     
REMARK   3    SELECTION:   B  498    B  533                                     
REMARK   3    ORIGIN FOR THE GROUP (A):   41.8747    6.6984 -144.4573           
REMARK   3    T TENSOR                                                          
REMARK   3     T11:   -0.1070 T22:    0.0673                                    
REMARK   3     T33:    0.0385 T12:    0.1077                                    
REMARK   3     T13:    0.1343 T23:    0.1674                                    
REMARK   3    L TENSOR                                                          
REMARK   3     L11:   -0.9968 L22:    0.0000                                    
REMARK   3     L33:    2.7050 L12:    1.5482                                    
REMARK   3     L13:    1.4159 L23:   -2.1978                                    
REMARK   3    S TENSOR                                                          
REMARK   3     S11:    0.0516 S12:    0.1435 S13:    0.3464                     
REMARK   3     S21:   -0.0728 S22:   -0.2810 S23:    0.0322                     
REMARK   3     S31:   -0.2351 S32:    0.1843 S33:    0.2293                     
REMARK   3                                                                      
REMARK   3   TLS GROUP : 19                                                     
REMARK   3    SELECTION:   B  534    B  550                                     
REMARK   3    ORIGIN FOR THE GROUP (A):   27.8380    3.1054 -105.5722           
REMARK   3    T TENSOR                                                          
REMARK   3     T11:   -0.0838 T22:    0.2914                                    
REMARK   3     T33:   -0.1901 T12:   -0.0322                                    
REMARK   3     T13:    0.0339 T23:   -0.1364                                    
REMARK   3    L TENSOR                                                          
REMARK   3     L11:   -0.3903 L22:    0.0000                                    
REMARK   3     L33:    2.1569 L12:    2.1589                                    
REMARK   3     L13:    1.6154 L23:   -0.0519                                    
REMARK   3    S TENSOR                                                          
REMARK   3     S11:   -0.0204 S12:   -0.0768 S13:   -0.0728                     
REMARK   3     S21:    0.0212 S22:    0.0312 S23:   -0.0257                     
REMARK   3     S31:   -0.0001 S32:    0.0705 S33:   -0.0108                     
REMARK   3                                                                      
REMARK   3   TLS GROUP : 20                                                     
REMARK   3    SELECTION:   B  558    B  628                                     
REMARK   3    ORIGIN FOR THE GROUP (A):    6.7169    0.3791  -81.6015           
REMARK   3    T TENSOR                                                          
REMARK   3     T11:   -0.1350 T22:    0.0854                                    
REMARK   3     T33:    0.0229 T12:   -0.1224                                    
REMARK   3     T13:    0.0468 T23:   -0.0495                                    
REMARK   3    L TENSOR                                                          
REMARK   3     L11:    1.5078 L22:    0.0000                                    
REMARK   3     L33:    3.9567 L12:   -0.6859                                    
REMARK   3     L13:   -2.4694 L23:   -0.1190                                    
REMARK   3    S TENSOR                                                          
REMARK   3     S11:   -0.0253 S12:   -0.0483 S13:   -0.0120                     
REMARK   3     S21:    0.0393 S22:    0.1278 S23:   -0.0283                     
REMARK   3     S31:   -0.1351 S32:    0.2704 S33:   -0.1026                     
REMARK   3                                                                      
REMARK   3   TLS GROUP : 21                                                     
REMARK   3    SELECTION:   B  629    B  663                                     
REMARK   3    ORIGIN FOR THE GROUP (A):   36.6853   -3.2863 -144.3201           
REMARK   3    T TENSOR                                                          
REMARK   3     T11:   -0.2387 T22:    0.2009                                    
REMARK   3     T33:   -0.0739 T12:    0.0656                                    
REMARK   3     T13:   -0.0594 T23:    0.0185                                    
REMARK   3    L TENSOR                                                          
REMARK   3     L11:    5.1086 L22:    0.6281                                    
REMARK   3     L33:   -1.0043 L12:   -0.5070                                    
REMARK   3     L13:   -0.8805 L23:    0.3908                                    
REMARK   3    S TENSOR                                                          
REMARK   3     S11:   -0.0350 S12:    0.4182 S13:    0.1599                     
REMARK   3     S21:   -0.1478 S22:   -0.0808 S23:    0.2905                     
REMARK   3     S31:   -0.0861 S32:    0.0689 S33:    0.1158                     
REMARK   3                                                                      
REMARK   3  OTHER REFINEMENT REMARKS: NULL                                      
REMARK   4                                                                      
REMARK   4 4KIK COMPLIES WITH FORMAT V. 3.30, 13-JUL-11                         
REMARK 100                                                                      
REMARK 100 THIS ENTRY HAS BEEN PROCESSED BY RCSB ON 03-MAY-13.                  
REMARK 100 THE RCSB ID CODE IS RCSB079383.                                      
REMARK 200                                                                      
REMARK 200 EXPERIMENTAL DETAILS                                                 
REMARK 200  EXPERIMENT TYPE                : X-RAY DIFFRACTION                  
REMARK 200  DATE OF DATA COLLECTION        : NULL                               
REMARK 200  TEMPERATURE           (KELVIN) : NULL                               
REMARK 200  PH                             : NULL                               
REMARK 200  NUMBER OF CRYSTALS USED        : NULL                               
REMARK 200                                                                      
REMARK 200  SYNCHROTRON              (Y/N) : Y                                  
REMARK 200  RADIATION SOURCE               : ALS                                
REMARK 200  BEAMLINE                       : 12.3.1                             
REMARK 200  X-RAY GENERATOR MODEL          : NULL                               
REMARK 200  MONOCHROMATIC OR LAUE    (M/L) : M                                  
REMARK 200  WAVELENGTH OR RANGE        (A) : 1.0                                
REMARK 200  MONOCHROMATOR                  : NULL                               
REMARK 200  OPTICS                         : NULL                               
REMARK 200                                                                      
REMARK 200  DETECTOR TYPE                  : NULL                               
REMARK 200  DETECTOR MANUFACTURER          : NULL                               
REMARK 200  INTENSITY-INTEGRATION SOFTWARE : NULL                               
REMARK 200  DATA SCALING SOFTWARE          : NULL                               
REMARK 200                                                                      
REMARK 200  NUMBER OF UNIQUE REFLECTIONS   : 34922                              
REMARK 200  RESOLUTION RANGE HIGH      (A) : 2.800                              
REMARK 200  RESOLUTION RANGE LOW       (A) : 47.200                             
REMARK 200  REJECTION CRITERIA  (SIGMA(I)) : 1.500                              
REMARK 200                                                                      
REMARK 200 OVERALL.                                                             
REMARK 200  COMPLETENESS FOR RANGE     (%) : 95.3                               
REMARK 200  DATA REDUNDANCY                : 2.900                              
REMARK 200  R MERGE                    (I) : 0.10300                            
REMARK 200  R SYM                      (I) : NULL                               
REMARK 200  <I/SIGMA(I)> FOR THE DATA SET  : 10.0000                            
REMARK 200                                                                      
REMARK 200 IN THE HIGHEST RESOLUTION SHELL.                                     
REMARK 200  HIGHEST RESOLUTION SHELL, RANGE HIGH (A) : NULL                     
REMARK 200  HIGHEST RESOLUTION SHELL, RANGE LOW  (A) : NULL                     
REMARK 200  COMPLETENESS FOR SHELL     (%) : NULL                               
REMARK 200  DATA REDUNDANCY IN SHELL       : NULL                               
REMARK 200  R MERGE FOR SHELL          (I) : NULL                               
REMARK 200  R SYM FOR SHELL            (I) : NULL                               
REMARK 200  <I/SIGMA(I)> FOR SHELL         : NULL                               
REMARK 200                                                                      
REMARK 200 DIFFRACTION PROTOCOL: SINGLE WAVELENGTH                              
REMARK 200 METHOD USED TO DETERMINE THE STRUCTURE: MOLECULAR REPLACEMENT        
REMARK 200 SOFTWARE USED: NULL                                                  
REMARK 200 STARTING MODEL: NULL                                                 
REMARK 200                                                                      
REMARK 200 REMARK: NULL                                                         
REMARK 280                                                                      
REMARK 280 CRYSTAL                                                              
REMARK 280 SOLVENT CONTENT, VS   (%): 50.78                                     
REMARK 280 MATTHEWS COEFFICIENT, VM (ANGSTROMS**3/DA): 2.50                     
REMARK 280                                                                      
REMARK 280 CRYSTALLIZATION CONDITIONS: NULL                                     
REMARK 290                                                                      
REMARK 290 CRYSTALLOGRAPHIC SYMMETRY                                            
REMARK 290 SYMMETRY OPERATORS FOR SPACE GROUP: P 1 21 1                         
REMARK 290                                                                      
REMARK 290      SYMOP   SYMMETRY                                                
REMARK 290     NNNMMM   OPERATOR                                                
REMARK 290       1555   X,Y,Z                                                   
REMARK 290       2555   -X,Y+1/2,-Z                                             
REMARK 290                                                                      
REMARK 290     WHERE NNN -> OPERATOR NUMBER                                     
REMARK 290           MMM -> TRANSLATION VECTOR                                  
REMARK 290                                                                      
REMARK 290 CRYSTALLOGRAPHIC SYMMETRY TRANSFORMATIONS                            
REMARK 290 THE FOLLOWING TRANSFORMATIONS OPERATE ON THE ATOM/HETATM             
REMARK 290 RECORDS IN THIS ENTRY TO PRODUCE CRYSTALLOGRAPHICALLY                
REMARK 290 RELATED MOLECULES.                                                   
REMARK 290   SMTRY1   1  1.000000  0.000000  0.000000        0.00000            
REMARK 290   SMTRY2   1  0.000000  1.000000  0.000000        0.00000            
REMARK 290   SMTRY3   1  0.000000  0.000000  1.000000        0.00000            
REMARK 290   SMTRY1   2 -1.000000  0.000000  0.000000        0.00000            
REMARK 290   SMTRY2   2  0.000000  1.000000  0.000000       34.34450            
REMARK 290   SMTRY3   2  0.000000  0.000000 -1.000000        0.00000            
REMARK 290                                                                      
REMARK 290 REMARK: NULL                                                         
REMARK 300                                                                      
REMARK 300 BIOMOLECULE: 1                                                       
REMARK 300 SEE REMARK 350 FOR THE AUTHOR PROVIDED AND/OR PROGRAM                
REMARK 300 GENERATED ASSEMBLY INFORMATION FOR THE STRUCTURE IN                  
REMARK 300 THIS ENTRY. THE REMARK MAY ALSO PROVIDE INFORMATION ON               
REMARK 300 BURIED SURFACE AREA.                                                 
REMARK 350                                                                      
REMARK 350 COORDINATES FOR A COMPLETE MULTIMER REPRESENTING THE KNOWN           
REMARK 350 BIOLOGICALLY SIGNIFICANT OLIGOMERIZATION STATE OF THE                
REMARK 350 MOLECULE CAN BE GENERATED BY APPLYING BIOMT TRANSFORMATIONS          
REMARK 350 GIVEN BELOW.  BOTH NON-CRYSTALLOGRAPHIC AND                          
REMARK 350 CRYSTALLOGRAPHIC OPERATIONS ARE GIVEN.                               
REMARK 350                                                                      
REMARK 350 BIOMOLECULE: 1                                                       
REMARK 350 AUTHOR DETERMINED BIOLOGICAL UNIT: DIMERIC                           
REMARK 350 SOFTWARE DETERMINED QUATERNARY STRUCTURE: DIMERIC                    
REMARK 350 SOFTWARE USED: PISA                                                  
REMARK 350 TOTAL BURIED SURFACE AREA: 4890 ANGSTROM**2                          
REMARK 350 SURFACE AREA OF THE COMPLEX: 63390 ANGSTROM**2                       
REMARK 350 CHANGE IN SOLVENT FREE ENERGY: -29.0 KCAL/MOL                        
REMARK 350 APPLY THE FOLLOWING TO CHAINS: A, B                                  
REMARK 350   BIOMT1   1  1.000000  0.000000  0.000000        0.00000            
REMARK 350   BIOMT2   1  0.000000  1.000000  0.000000        0.00000            
REMARK 350   BIOMT3   1  0.000000  0.000000  1.000000        0.00000            
REMARK 465                                                                      
REMARK 465 MISSING RESIDUES                                                     
REMARK 465 THE FOLLOWING RESIDUES WERE NOT LOCATED IN THE                       
REMARK 465 EXPERIMENT. (M=MODEL NUMBER; RES=RESIDUE NAME; C=CHAIN               
REMARK 465 IDENTIFIER; SSSEQ=SEQUENCE NUMBER; I=INSERTION CODE.)                
REMARK 465                                                                      
REMARK 465   M RES C SSSEQI                                                     
REMARK 465     MET A    -5                                                      
REMARK 465     HIS A    -4                                                      
REMARK 465     HIS A    -3                                                      
REMARK 465     HIS A    -2                                                      
REMARK 465     HIS A    -1                                                      
REMARK 465     HIS A     0                                                      
REMARK 465     HIS A     1                                                      
REMARK 465     SER A     2                                                      
REMARK 465     TRP A     3                                                      
REMARK 465     SER A     4                                                      
REMARK 465     PRO A     5                                                      
REMARK 465     SER A     6                                                      
REMARK 465     LEU A     7                                                      
REMARK 465     THR A     8                                                      
REMARK 465     GLY A    24                                                      
REMARK 465     GLY A    25                                                      
REMARK 465     PHE A    26                                                      
REMARK 465     ASN A    85                                                      
REMARK 465     LEU A    86                                                      
REMARK 465     ALA A    87                                                      
REMARK 465     PRO A    88                                                      
REMARK 465     ALA A   170                                                      
REMARK 465     LYS A   171                                                      
REMARK 465     GLU A   172                                                      
REMARK 465     LEU A   173                                                      
REMARK 465     ASP A   174                                                      
REMARK 465     GLN A   175                                                      
REMARK 465     GLY A   176                                                      
REMARK 465     SER A   177                                                      
REMARK 465     LEU A   178                                                      
REMARK 465     CYS A   179                                                      
REMARK 465     ASP A   373                                                      
REMARK 465     GLY A   374                                                      
REMARK 465     LYS A   375                                                      
REMARK 465     ILE A   401                                                      
REMARK 465     SER A   402                                                      
REMARK 465     PRO A   403                                                      
REMARK 465     GLU A   502                                                      
REMARK 465     PHE A   503                                                      
REMARK 465     GLY A   504                                                      
REMARK 465     ILE A   505                                                      
REMARK 465     THR A   506                                                      
REMARK 465     SER A   507                                                      
REMARK 465     PRO A   551                                                      
REMARK 465     MET A   552                                                      
REMARK 465     GLY A   553                                                      
REMARK 465     ARG A   554                                                      
REMARK 465     LYS A   555                                                      
REMARK 465     GLN A   556                                                      
REMARK 465     GLY A   557                                                      
REMARK 465     LYS A   664                                                      
REMARK 465     SER A   665                                                      
REMARK 465     PRO A   666                                                      
REMARK 465     GLY A   667                                                      
REMARK 465     ARG A   668                                                      
REMARK 465     PRO A   669                                                      
REMARK 465     LEU A   670                                                      
REMARK 465     ASN A   671                                                      
REMARK 465     MET B    -5                                                      
REMARK 465     HIS B    -4                                                      
REMARK 465     HIS B    -3                                                      
REMARK 465     HIS B    -2                                                      
REMARK 465     HIS B    -1                                                      
REMARK 465     HIS B     0                                                      
REMARK 465     ASP B   174                                                      
REMARK 465     GLN B   175                                                      
REMARK 465     GLY B   176                                                      
REMARK 465     ASP B   373                                                      
REMARK 465     GLY B   374                                                      
REMARK 465     LYS B   375                                                      
REMARK 465     PRO B   551                                                      
REMARK 465     MET B   552                                                      
REMARK 465     GLY B   553                                                      
REMARK 465     ARG B   554                                                      
REMARK 465     LYS B   555                                                      
REMARK 465     GLN B   556                                                      
REMARK 465     GLY B   557                                                      
REMARK 465     LYS B   664                                                      
REMARK 465     SER B   665                                                      
REMARK 465     PRO B   666                                                      
REMARK 465     GLY B   667                                                      
REMARK 465     ARG B   668                                                      
REMARK 465     PRO B   669                                                      
REMARK 465     LEU B   670                                                      
REMARK 465     ASN B   671                                                      
REMARK 470                                                                      
REMARK 470 MISSING ATOM                                                         
REMARK 470 THE FOLLOWING RESIDUES HAVE MISSING ATOMS (M=MODEL NUMBER;           
REMARK 470 RES=RESIDUE NAME; C=CHAIN IDENTIFIER; SSEQ=SEQUENCE NUMBER;          
REMARK 470 I=INSERTION CODE):                                                   
REMARK 470   M RES CSSEQI  ATOMS                                                
REMARK 470     ASN A  89    CG   OD1  ND2                                       
REMARK 470     GLN A 351    O                                                   
REMARK 470     LEU A 376    CG   CD1  CD2                                       
REMARK 500                                                                      
REMARK 500 GEOMETRY AND STEREOCHEMISTRY                                         
REMARK 500 SUBTOPIC: CLOSE CONTACTS                                             
REMARK 500                                                                      
REMARK 500 THE FOLLOWING ATOMS THAT ARE RELATED BY CRYSTALLOGRAPHIC             
REMARK 500 SYMMETRY ARE IN CLOSE CONTACT.  AN ATOM LOCATED WITHIN 0.15          
REMARK 500 ANGSTROMS OF A SYMMETRY RELATED ATOM IS ASSUMED TO BE ON A           
REMARK 500 SPECIAL POSITION AND IS, THEREFORE, LISTED IN REMARK 375             
REMARK 500 INSTEAD OF REMARK 500.  ATOMS WITH NON-BLANK ALTERNATE               
REMARK 500 LOCATION INDICATORS ARE NOT INCLUDED IN THE CALCULATIONS.            
REMARK 500                                                                      
REMARK 500 DISTANCE CUTOFF:                                                     
REMARK 500 2.2 ANGSTROMS FOR CONTACTS NOT INVOLVING HYDROGEN ATOMS              
REMARK 500 1.6 ANGSTROMS FOR CONTACTS INVOLVING HYDROGEN ATOMS                  
REMARK 500                                                                      
REMARK 500  ATM1  RES C  SSEQI   ATM2  RES C  SSEQI  SSYMOP   DISTANCE          
REMARK 500   CG2  THR A   501     CD   ARG B   515     2542     2.05            
REMARK 500                                                                      
REMARK 500 REMARK: NULL                                                         
REMARK 500                                                                      
REMARK 500 GEOMETRY AND STEREOCHEMISTRY                                         
REMARK 500 SUBTOPIC: COVALENT BOND ANGLES                                       
REMARK 500                                                                      
REMARK 500 THE STEREOCHEMICAL PARAMETERS OF THE FOLLOWING RESIDUES              
REMARK 500 HAVE VALUES WHICH DEVIATE FROM EXPECTED VALUES BY MORE               
REMARK 500 THAN 6*RMSD (M=MODEL NUMBER; RES=RESIDUE NAME; C=CHAIN               
REMARK 500 IDENTIFIER; SSEQ=SEQUENCE NUMBER; I=INSERTION CODE).                 
REMARK 500                                                                      
REMARK 500 STANDARD TABLE:                                                      
REMARK 500 FORMAT: (10X,I3,1X,A3,1X,A1,I4,A1,3(1X,A4,2X),12X,F5.1)              
REMARK 500                                                                      
REMARK 500 EXPECTED VALUES PROTEIN: ENGH AND HUBER, 1999                        
REMARK 500 EXPECTED VALUES NUCLEIC ACID: CLOWNEY ET AL 1996                     
REMARK 500                                                                      
REMARK 500  M RES CSSEQI ATM1   ATM2   ATM3                                     
REMARK 500    GLY A 251   C   -  N   -  CA  ANGL. DEV. =  15.4 DEGREES          
REMARK 500    ASP B 364   C   -  N   -  CA  ANGL. DEV. =  18.9 DEGREES          
REMARK 500                                                                      
REMARK 500 REMARK: NULL                                                         
REMARK 500                                                                      
REMARK 500 GEOMETRY AND STEREOCHEMISTRY                                         
REMARK 500 SUBTOPIC: TORSION ANGLES                                             
REMARK 500                                                                      
REMARK 500 TORSION ANGLES OUTSIDE THE EXPECTED RAMACHANDRAN REGIONS:            
REMARK 500 (M=MODEL NUMBER; RES=RESIDUE NAME; C=CHAIN IDENTIFIER;               
REMARK 500 SSEQ=SEQUENCE NUMBER; I=INSERTION CODE).                             
REMARK 500                                                                      
REMARK 500 STANDARD TABLE:                                                      
REMARK 500 FORMAT:(10X,I3,1X,A3,1X,A1,I4,A1,4X,F7.2,3X,F7.2)                    
REMARK 500                                                                      
REMARK 500 EXPECTED VALUES: GJ KLEYWEGT AND TA JONES (1996). PHI/PSI-           
REMARK 500 CHOLOGY: RAMACHANDRAN REVISITED. STRUCTURE 4, 1395 - 1400            
REMARK 500                                                                      
REMARK 500  M RES CSSEQI        PSI       PHI                                   
REMARK 500    GLN A  10      136.98    178.42                                   
REMARK 500    CYS A  12       65.63   -154.67                                   
REMARK 500    LYS A  18     -149.74   -114.58                                   
REMARK 500    CYS A 115       40.12   -103.26                                   
REMARK 500    ARG A 144      -28.17     76.42                                   
REMARK 500    ASP A 166       79.78     56.16                                   
REMARK 500    LEU A 167       41.64   -104.55                                   
REMARK 500    SER A 181      -66.50    -99.24                                   
REMARK 500    LEU A 223       72.51     26.61                                   
REMARK 500    GLU A 356      -50.61    -29.45                                   
REMARK 500    THR A 583     -169.93   -120.57                                   
REMARK 500    GLN B  10      127.30    161.72                                   
REMARK 500    LYS B  18     -143.55   -115.69                                   
REMARK 500    LEU B  86       30.83    -84.70                                   
REMARK 500    ARG B 144       -3.36     72.29                                   
REMARK 500    ASP B 145       39.33   -144.63                                   
REMARK 500    ASP B 166       91.03     56.45                                   
REMARK 500    LEU B 223       73.83     26.91                                   
REMARK 500    GLU B 356      -48.93    -29.31                                   
REMARK 500    ASN B 377     -166.25   -127.76                                   
REMARK 500    SER B 402      103.67     73.25                                   
REMARK 500    ARG B 404      144.51    -38.53                                   
REMARK 500    ARG B 549       69.69   -101.01                                   
REMARK 500    THR B 583     -167.39   -121.81                                   
REMARK 500                                                                      
REMARK 500 REMARK: NULL                                                         
REMARK 500                                                                      
REMARK 500 GEOMETRY AND STEREOCHEMISTRY                                         
REMARK 500 SUBTOPIC: NON-CIS, NON-TRANS                                         
REMARK 500                                                                      
REMARK 500 THE FOLLOWING PEPTIDE BONDS DEVIATE SIGNIFICANTLY FROM BOTH          
REMARK 500 CIS AND TRANS CONFORMATION.  CIS BONDS, IF ANY, ARE LISTED           
REMARK 500 ON CISPEP RECORDS.  TRANS IS DEFINED AS 180 +/- 30 AND               
REMARK 500 CIS IS DEFINED AS 0 +/- 30 DEGREES.                                  
REMARK 500                                 MODEL     OMEGA                      
REMARK 500 ASN A  250     GLY A  251                  -32.50                    
REMARK 500 PRO B  363     ASP B  364                   41.88                    
REMARK 500                                                                      
REMARK 500 REMARK: NULL                                                         
REMARK 500                                                                      
REMARK 500 GEOMETRY AND STEREOCHEMISTRY                                         
REMARK 500 SUBTOPIC: MAIN CHAIN PLANARITY                                       
REMARK 500                                                                      
REMARK 500 THE FOLLOWING RESIDUES HAVE A PSEUDO PLANARITY                       
REMARK 500 TORSION ANGLE, C(I) - CA(I) - N(I+1) - O(I), GREATER                 
REMARK 500 10.0 DEGREES. (M=MODEL NUMBER; RES=RESIDUE NAME;                     
REMARK 500 C=CHAIN IDENTIFIER; SSEQ=SEQUENCE NUMBER;                            
REMARK 500 I=INSERTION CODE).                                                   
REMARK 500                                                                      
REMARK 500  M RES CSSEQI        ANGLE                                           
REMARK 500    ASN A 250        -10.89                                           
REMARK 500    PRO B 363         11.91                                           
REMARK 500                                                                      
REMARK 500 REMARK: NULL                                                         
REMARK 525                                                                      
REMARK 525 SOLVENT                                                              
REMARK 525                                                                      
REMARK 525 THE SOLVENT MOLECULES HAVE CHAIN IDENTIFIERS THAT                    
REMARK 525 INDICATE THE POLYMER CHAIN WITH WHICH THEY ARE MOST                  
REMARK 525 CLOSELY ASSOCIATED. THE REMARK LISTS ALL THE SOLVENT                 
REMARK 525 MOLECULES WHICH ARE MORE THAN 5A AWAY FROM THE                       
REMARK 525 NEAREST POLYMER CHAIN (M = MODEL NUMBER;                             
REMARK 525 RES=RESIDUE NAME; C=CHAIN IDENTIFIER; SSEQ=SEQUENCE                  
REMARK 525 NUMBER; I=INSERTION CODE):                                           
REMARK 525                                                                      
REMARK 525  M RES CSSEQI                                                        
REMARK 525    HOH A 921        DISTANCE =  6.01 ANGSTROMS                       
REMARK 525    HOH A1002        DISTANCE =  5.28 ANGSTROMS                       
REMARK 525    HOH B 859        DISTANCE =  5.74 ANGSTROMS                       
REMARK 525    HOH B 861        DISTANCE =  5.30 ANGSTROMS                       
REMARK 525    HOH B 863        DISTANCE =  5.32 ANGSTROMS                       
REMARK 525    HOH B 875        DISTANCE =  7.61 ANGSTROMS                       
REMARK 525    HOH B 878        DISTANCE =  5.42 ANGSTROMS                       
REMARK 800                                                                      
REMARK 800 SITE                                                                 
REMARK 800 SITE_IDENTIFIER: AC1                                                 
REMARK 800 EVIDENCE_CODE: SOFTWARE                                              
REMARK 800 SITE_DESCRIPTION: BINDING SITE FOR RESIDUE KSA A 800                 
REMARK 800                                                                      
REMARK 800 SITE_IDENTIFIER: AC2                                                 
REMARK 800 EVIDENCE_CODE: SOFTWARE                                              
REMARK 800 SITE_DESCRIPTION: BINDING SITE FOR RESIDUE KSA B 700                 
DBREF  4KIK A    2   664  UNP    O14920   IKKB_HUMAN       2    664             
DBREF  4KIK B    2   664  UNP    O14920   IKKB_HUMAN       2    664             
SEQADV 4KIK MET A   -5  UNP  O14920              EXPRESSION TAG                 
SEQADV 4KIK HIS A   -4  UNP  O14920              EXPRESSION TAG                 
SEQADV 4KIK HIS A   -3  UNP  O14920              EXPRESSION TAG                 
SEQADV 4KIK HIS A   -2  UNP  O14920              EXPRESSION TAG                 
SEQADV 4KIK HIS A   -1  UNP  O14920              EXPRESSION TAG                 
SEQADV 4KIK HIS A    0  UNP  O14920              EXPRESSION TAG                 
SEQADV 4KIK HIS A    1  UNP  O14920              EXPRESSION TAG                 
SEQADV 4KIK SER A  665  UNP  O14920              EXPRESSION TAG                 
SEQADV 4KIK PRO A  666  UNP  O14920              EXPRESSION TAG                 
SEQADV 4KIK GLY A  667  UNP  O14920              EXPRESSION TAG                 
SEQADV 4KIK ARG A  668  UNP  O14920              EXPRESSION TAG                 
SEQADV 4KIK PRO A  669  UNP  O14920              EXPRESSION TAG                 
SEQADV 4KIK LEU A  670  UNP  O14920              EXPRESSION TAG                 
SEQADV 4KIK ASN A  671  UNP  O14920              EXPRESSION TAG                 
SEQADV 4KIK MET B   -5  UNP  O14920              EXPRESSION TAG                 
SEQADV 4KIK HIS B   -4  UNP  O14920              EXPRESSION TAG                 
SEQADV 4KIK HIS B   -3  UNP  O14920              EXPRESSION TAG                 
SEQADV 4KIK HIS B   -2  UNP  O14920              EXPRESSION TAG                 
SEQADV 4KIK HIS B   -1  UNP  O14920              EXPRESSION TAG                 
SEQADV 4KIK HIS B    0  UNP  O14920              EXPRESSION TAG                 
SEQADV 4KIK HIS B    1  UNP  O14920              EXPRESSION TAG                 
SEQADV 4KIK SER B  665  UNP  O14920              EXPRESSION TAG                 
SEQADV 4KIK PRO B  666  UNP  O14920              EXPRESSION TAG                 
SEQADV 4KIK GLY B  667  UNP  O14920              EXPRESSION TAG                 
SEQADV 4KIK ARG B  668  UNP  O14920              EXPRESSION TAG                 
SEQADV 4KIK PRO B  669  UNP  O14920              EXPRESSION TAG                 
SEQADV 4KIK LEU B  670  UNP  O14920              EXPRESSION TAG                 
SEQADV 4KIK ASN B  671  UNP  O14920              EXPRESSION TAG                 
SEQRES   1 A  677  MET HIS HIS HIS HIS HIS HIS SER TRP SER PRO SER LEU          
SEQRES   2 A  677  THR THR GLN THR CYS GLY ALA TRP GLU MET LYS GLU ARG          
SEQRES   3 A  677  LEU GLY THR GLY GLY PHE GLY ASN VAL ILE ARG TRP HIS          
SEQRES   4 A  677  ASN GLN GLU THR GLY GLU GLN ILE ALA ILE LYS GLN CYS          
SEQRES   5 A  677  ARG GLN GLU LEU SER PRO ARG ASN ARG GLU ARG TRP CYS          
SEQRES   6 A  677  LEU GLU ILE GLN ILE MET ARG ARG LEU THR HIS PRO ASN          
SEQRES   7 A  677  VAL VAL ALA ALA ARG ASP VAL PRO GLU GLY MET GLN ASN          
SEQRES   8 A  677  LEU ALA PRO ASN ASP LEU PRO LEU LEU ALA MET GLU TYR          
SEQRES   9 A  677  CYS GLN GLY GLY ASP LEU ARG LYS TYR LEU ASN GLN PHE          
SEQRES  10 A  677  GLU ASN CYS CYS GLY LEU ARG GLU GLY ALA ILE LEU THR          
SEQRES  11 A  677  LEU LEU SER ASP ILE ALA SER ALA LEU ARG TYR LEU HIS          
SEQRES  12 A  677  GLU ASN ARG ILE ILE HIS ARG ASP LEU LYS PRO GLU ASN          
SEQRES  13 A  677  ILE VAL LEU GLN GLN GLY GLU GLN ARG LEU ILE HIS LYS          
SEQRES  14 A  677  ILE ILE ASP LEU GLY TYR ALA LYS GLU LEU ASP GLN GLY          
SEQRES  15 A  677  SER LEU CYS THR SER PHE VAL GLY THR LEU GLN TYR LEU          
SEQRES  16 A  677  ALA PRO GLU LEU LEU GLU GLN GLN LYS TYR THR VAL THR          
SEQRES  17 A  677  VAL ASP TYR TRP SER PHE GLY THR LEU ALA PHE GLU CYS          
SEQRES  18 A  677  ILE THR GLY PHE ARG PRO PHE LEU PRO ASN TRP GLN PRO          
SEQRES  19 A  677  VAL GLN TRP HIS SER LYS VAL ARG GLN LYS SER GLU VAL          
SEQRES  20 A  677  ASP ILE VAL VAL SER GLU ASP LEU ASN GLY THR VAL LYS          
SEQRES  21 A  677  PHE SER SEP SER LEU PRO TYR PRO ASN ASN LEU ASN SER          
SEQRES  22 A  677  VAL LEU ALA GLU ARG LEU GLU LYS TRP LEU GLN LEU MET          
SEQRES  23 A  677  LEU MET TRP HIS PRO ARG GLN ARG GLY THR ASP PRO THR          
SEQRES  24 A  677  TYR GLY PRO ASN GLY CYS PHE LYS ALA LEU ASP ASP ILE          
SEQRES  25 A  677  LEU ASN LEU LYS LEU VAL HIS ILE LEU ASN MET VAL THR          
SEQRES  26 A  677  GLY THR ILE HIS THR TYR PRO VAL THR GLU ASP GLU SER          
SEQRES  27 A  677  LEU GLN SER LEU LYS ALA ARG ILE GLN GLN ASP THR GLY          
SEQRES  28 A  677  ILE PRO GLU GLU ASP GLN GLU LEU LEU GLN GLU ALA GLY          
SEQRES  29 A  677  LEU ALA LEU ILE PRO ASP LYS PRO ALA THR GLN CYS ILE          
SEQRES  30 A  677  SER ASP GLY LYS LEU ASN GLU GLY HIS THR LEU ASP MET          
SEQRES  31 A  677  ASP LEU VAL PHE LEU PHE ASP ASN SER LYS ILE THR TYR          
SEQRES  32 A  677  GLU THR GLN ILE SER PRO ARG PRO GLN PRO GLU SER VAL          
SEQRES  33 A  677  SER CYS ILE LEU GLN GLU PRO LYS ARG ASN LEU ALA PHE          
SEQRES  34 A  677  PHE GLN LEU ARG LYS VAL TRP GLY GLN VAL TRP HIS SER          
SEQRES  35 A  677  ILE GLN THR LEU LYS GLU ASP CYS ASN ARG LEU GLN GLN          
SEQRES  36 A  677  GLY GLN ARG ALA ALA MET MET ASN LEU LEU ARG ASN ASN          
SEQRES  37 A  677  SER CYS LEU SER LYS MET LYS ASN SER MET ALA SER MET          
SEQRES  38 A  677  SER GLN GLN LEU LYS ALA LYS LEU ASP PHE PHE LYS THR          
SEQRES  39 A  677  SER ILE GLN ILE ASP LEU GLU LYS TYR SER GLU GLN THR          
SEQRES  40 A  677  GLU PHE GLY ILE THR SER ASP LYS LEU LEU LEU ALA TRP          
SEQRES  41 A  677  ARG GLU MET GLU GLN ALA VAL GLU LEU CYS GLY ARG GLU          
SEQRES  42 A  677  ASN GLU VAL LYS LEU LEU VAL GLU ARG MET MET ALA LEU          
SEQRES  43 A  677  GLN THR ASP ILE VAL ASP LEU GLN ARG SER PRO MET GLY          
SEQRES  44 A  677  ARG LYS GLN GLY GLY THR LEU ASP ASP LEU GLU GLU GLN          
SEQRES  45 A  677  ALA ARG GLU LEU TYR ARG ARG LEU ARG GLU LYS PRO ARG          
SEQRES  46 A  677  ASP GLN ARG THR GLU GLY ASP SER GLN GLU MET VAL ARG          
SEQRES  47 A  677  LEU LEU LEU GLN ALA ILE GLN SER PHE GLU LYS LYS VAL          
SEQRES  48 A  677  ARG VAL ILE TYR THR GLN LEU SER LYS THR VAL VAL CYS          
SEQRES  49 A  677  LYS GLN LYS ALA LEU GLU LEU LEU PRO LYS VAL GLU GLU          
SEQRES  50 A  677  VAL VAL SER LEU MET ASN GLU ASP GLU LYS THR VAL VAL          
SEQRES  51 A  677  ARG LEU GLN GLU LYS ARG GLN LYS GLU LEU TRP ASN LEU          
SEQRES  52 A  677  LEU LYS ILE ALA CYS SER LYS SER PRO GLY ARG PRO LEU          
SEQRES  53 A  677  ASN                                                          
SEQRES   1 B  677  MET HIS HIS HIS HIS HIS HIS SER TRP SER PRO SER LEU          
SEQRES   2 B  677  THR THR GLN THR CYS GLY ALA TRP GLU MET LYS GLU ARG          
SEQRES   3 B  677  LEU GLY THR GLY GLY PHE GLY ASN VAL ILE ARG TRP HIS          
SEQRES   4 B  677  ASN GLN GLU THR GLY GLU GLN ILE ALA ILE LYS GLN CYS          
SEQRES   5 B  677  ARG GLN GLU LEU SER PRO ARG ASN ARG GLU ARG TRP CYS          
SEQRES   6 B  677  LEU GLU ILE GLN ILE MET ARG ARG LEU THR HIS PRO ASN          
SEQRES   7 B  677  VAL VAL ALA ALA ARG ASP VAL PRO GLU GLY MET GLN ASN          
SEQRES   8 B  677  LEU ALA PRO ASN ASP LEU PRO LEU LEU ALA MET GLU TYR          
SEQRES   9 B  677  CYS GLN GLY GLY ASP LEU ARG LYS TYR LEU ASN GLN PHE          
SEQRES  10 B  677  GLU ASN CYS CYS GLY LEU ARG GLU GLY ALA ILE LEU THR          
SEQRES  11 B  677  LEU LEU SER ASP ILE ALA SER ALA LEU ARG TYR LEU HIS          
SEQRES  12 B  677  GLU ASN ARG ILE ILE HIS ARG ASP LEU LYS PRO GLU ASN          
SEQRES  13 B  677  ILE VAL LEU GLN GLN GLY GLU GLN ARG LEU ILE HIS LYS          
SEQRES  14 B  677  ILE ILE ASP LEU GLY TYR ALA LYS GLU LEU ASP GLN GLY          
SEQRES  15 B  677  SEP LEU CYS THR SEP PHE VAL GLY THR LEU GLN TYR LEU          
SEQRES  16 B  677  ALA PRO GLU LEU LEU GLU GLN GLN LYS TYR THR VAL THR          
SEQRES  17 B  677  VAL ASP TYR TRP SER PHE GLY THR LEU ALA PHE GLU CYS          
SEQRES  18 B  677  ILE THR GLY PHE ARG PRO PHE LEU PRO ASN TRP GLN PRO          
SEQRES  19 B  677  VAL GLN TRP HIS SER LYS VAL ARG GLN LYS SER GLU VAL          
SEQRES  20 B  677  ASP ILE VAL VAL SER GLU ASP LEU ASN GLY THR VAL LYS          
SEQRES  21 B  677  PHE SER SER SER LEU PRO TYR PRO ASN ASN LEU ASN SER          
SEQRES  22 B  677  VAL LEU ALA GLU ARG LEU GLU LYS TRP LEU GLN LEU MET          
SEQRES  23 B  677  LEU MET TRP HIS PRO ARG GLN ARG GLY THR ASP PRO THR          
SEQRES  24 B  677  TYR GLY PRO ASN GLY CYS PHE LYS ALA LEU ASP ASP ILE          
SEQRES  25 B  677  LEU ASN LEU LYS LEU VAL HIS ILE LEU ASN MET VAL THR          
SEQRES  26 B  677  GLY THR ILE HIS THR TYR PRO VAL THR GLU ASP GLU SER          
SEQRES  27 B  677  LEU GLN SER LEU LYS ALA ARG ILE GLN GLN ASP THR GLY          
SEQRES  28 B  677  ILE PRO GLU GLU ASP GLN GLU LEU LEU GLN GLU ALA GLY          
SEQRES  29 B  677  LEU ALA LEU ILE PRO ASP LYS PRO ALA THR GLN CYS ILE          
SEQRES  30 B  677  SER ASP GLY LYS LEU ASN GLU GLY HIS THR LEU ASP MET          
SEQRES  31 B  677  ASP LEU VAL PHE LEU PHE ASP ASN SER LYS ILE THR TYR          
SEQRES  32 B  677  GLU THR GLN ILE SER PRO ARG PRO GLN PRO GLU SER VAL          
SEQRES  33 B  677  SER CYS ILE LEU GLN GLU PRO LYS ARG ASN LEU ALA PHE          
SEQRES  34 B  677  PHE GLN LEU ARG LYS VAL TRP GLY GLN VAL TRP HIS SER          
SEQRES  35 B  677  ILE GLN THR LEU LYS GLU ASP CYS ASN ARG LEU GLN GLN          
SEQRES  36 B  677  GLY GLN ARG ALA ALA MET MET ASN LEU LEU ARG ASN ASN          
SEQRES  37 B  677  SER CYS LEU SER LYS MET LYS ASN SER MET ALA SER MET          
SEQRES  38 B  677  SER GLN GLN LEU LYS ALA LYS LEU ASP PHE PHE LYS THR          
SEQRES  39 B  677  SER ILE GLN ILE ASP LEU GLU LYS TYR SER GLU GLN THR          
SEQRES  40 B  677  GLU PHE GLY ILE THR SER ASP LYS LEU LEU LEU ALA TRP          
SEQRES  41 B  677  ARG GLU MET GLU GLN ALA VAL GLU LEU CYS GLY ARG GLU          
SEQRES  42 B  677  ASN GLU VAL LYS LEU LEU VAL GLU ARG MET MET ALA LEU          
SEQRES  43 B  677  GLN THR ASP ILE VAL ASP LEU GLN ARG SER PRO MET GLY          
SEQRES  44 B  677  ARG LYS GLN GLY GLY THR LEU ASP ASP LEU GLU GLU GLN          
SEQRES  45 B  677  ALA ARG GLU LEU TYR ARG ARG LEU ARG GLU LYS PRO ARG          
SEQRES  46 B  677  ASP GLN ARG THR GLU GLY ASP SER GLN GLU MET VAL ARG          
SEQRES  47 B  677  LEU LEU LEU GLN ALA ILE GLN SER PHE GLU LYS LYS VAL          
SEQRES  48 B  677  ARG VAL ILE TYR THR GLN LEU SER LYS THR VAL VAL CYS          
SEQRES  49 B  677  LYS GLN LYS ALA LEU GLU LEU LEU PRO LYS VAL GLU GLU          
SEQRES  50 B  677  VAL VAL SER LEU MET ASN GLU ASP GLU LYS THR VAL VAL          
SEQRES  51 B  677  ARG LEU GLN GLU LYS ARG GLN LYS GLU LEU TRP ASN LEU          
SEQRES  52 B  677  LEU LYS ILE ALA CYS SER LYS SER PRO GLY ARG PRO LEU          
SEQRES  53 B  677  ASN                                                          
MODRES 4KIK SEP A  257  SER  PHOSPHOSERINE                                      
MODRES 4KIK SEP B  177  SER  PHOSPHOSERINE                                      
MODRES 4KIK SEP B  181  SER  PHOSPHOSERINE                                      
HET    SEP  A 257      10                                                       
HET    SEP  B 177      10                                                       
HET    SEP  B 181      10                                                       
HET    KSA  A 800      35                                                       
HET    KSA  B 700      35                                                       
HETNAM     SEP PHOSPHOSERINE                                                    
HETNAM     KSA K-252A                                                           
HETSYN     SEP PHOSPHONOSERINE                                                  
FORMUL   1  SEP    3(C3 H8 N O6 P)                                              
FORMUL   3  KSA    2(C27 H21 N3 O5)                                             
FORMUL   5  HOH   *221(H2 O)                                                    
HELIX    1   1 SER A   51  LEU A   68  1                                  18    
HELIX    2   2 LEU A  104  GLN A  110  1                                   7    
HELIX    3   3 PHE A  111  CYS A  114  5                                   4    
HELIX    4   4 ARG A  118  ASN A  139  1                                  22    
HELIX    5   5 LYS A  147  GLU A  149  5                                   3    
HELIX    6   6 SER A  181  LEU A  186  1                                   6    
HELIX    7   7 ALA A  190  GLN A  196  1                                   7    
HELIX    8   8 VAL A  201  GLY A  218  1                                  18    
HELIX    9   9 GLN A  227  ARG A  236  1                                  10    
HELIX   10  10 ASN A  266  LEU A  281  1                                  16    
HELIX   11  11 GLY A  298  ASN A  308  1                                  11    
HELIX   12  12 SER A  332  GLY A  345  1                                  14    
HELIX   13  13 PRO A  347  GLN A  351  5                                   5    
HELIX   14  14 PRO A  366  ILE A  371  5                                   6    
HELIX   15  15 PRO A  407  GLU A  416  1                                  10    
HELIX   16  16 ALA A  422  GLN A  500  1                                  79    
HELIX   17  17 LYS A  509  VAL A  521  1                                  13    
HELIX   18  18 ARG A  526  ARG A  549  1                                  24    
HELIX   19  19 THR A  559  GLU A  576  1                                  18    
HELIX   20  20 PRO A  578  ARG A  582  5                                   5    
HELIX   21  21 SER A  587  CYS A  662  1                                  76    
HELIX   22  22 SER B   51  LEU B   68  1                                  18    
HELIX   23  23 MET B   83  ALA B   87  5                                   5    
HELIX   24  24 LEU B  104  GLN B  110  1                                   7    
HELIX   25  25 PHE B  111  CYS B  114  5                                   4    
HELIX   26  26 ARG B  118  ASN B  139  1                                  22    
HELIX   27  27 LYS B  147  GLU B  149  5                                   3    
HELIX   28  28 THR B  185  LEU B  189  5                                   5    
HELIX   29  29 ALA B  190  GLU B  195  1                                   6    
HELIX   30  30 VAL B  201  GLY B  218  1                                  18    
HELIX   31  31 GLN B  227  ARG B  236  1                                  10    
HELIX   32  32 ASN B  266  LEU B  281  1                                  16    
HELIX   33  33 GLY B  298  LEU B  309  1                                  12    
HELIX   34  34 SER B  332  GLY B  345  1                                  14    
HELIX   35  35 PRO B  347  GLU B  349  5                                   3    
HELIX   36  36 PRO B  366  ILE B  371  5                                   6    
HELIX   37  37 PRO B  407  GLU B  416  1                                  10    
HELIX   38  38 ALA B  422  GLN B  500  1                                  79    
HELIX   39  39 SER B  507  VAL B  521  1                                  15    
HELIX   40  40 ARG B  526  ARG B  549  1                                  24    
HELIX   41  41 THR B  559  GLU B  576  1                                  18    
HELIX   42  42 PRO B  578  ARG B  582  5                                   5    
HELIX   43  43 SER B  587  CYS B  662  1                                  76    
SHEET    1   A 5 THR A  11  CYS A  12  0                                        
SHEET    2   A 5 TRP A  15  GLY A  22 -1  O  TRP A  15   N  CYS A  12           
SHEET    3   A 5 VAL A  29  ASN A  34 -1  O  ARG A  31   N  LYS A  18           
SHEET    4   A 5 GLN A  40  LYS A  44 -1  O  ILE A  43   N  ILE A  30           
SHEET    5   A 5 LEU A  94  GLU A  97 -1  O  MET A  96   N  ALA A  42           
SHEET    1   B 3 GLY A 102  ASP A 103  0                                        
SHEET    2   B 3 ILE A 151  GLN A 155 -1  O  LEU A 153   N  GLY A 102           
SHEET    3   B 3 LEU A 160  ILE A 164 -1  O  ILE A 161   N  GLN A 154           
SHEET    1   C 2 VAL A 244  GLU A 247  0                                        
SHEET    2   C 2 VAL A 253  SER A 256 -1  O  SER A 256   N  VAL A 244           
SHEET    1   D 4 THR A 321  VAL A 327  0                                        
SHEET    2   D 4 LYS A 310  ASN A 316 -1  N  ILE A 314   O  HIS A 323           
SHEET    3   D 4 LEU A 386  LEU A 389  1  O  LEU A 389   N  LEU A 315           
SHEET    4   D 4 LEU A 353  GLN A 355 -1  N  LEU A 354   O  PHE A 388           
SHEET    1   E 6 THR B  11  CYS B  12  0                                        
SHEET    2   E 6 TRP B  15  ARG B  20 -1  O  TRP B  15   N  CYS B  12           
SHEET    3   E 6 VAL B  29  ASN B  34 -1  O  HIS B  33   N  GLU B  16           
SHEET    4   E 6 GLN B  40  LYS B  44 -1  O  ILE B  43   N  ILE B  30           
SHEET    5   E 6 LEU B  94  GLU B  97 -1  O  LEU B  94   N  LYS B  44           
SHEET    6   E 6 ALA B  76  ARG B  77 -1  N  ARG B  77   O  ALA B  95           
SHEET    1   F 3 GLY B 102  ASP B 103  0                                        
SHEET    2   F 3 ILE B 151  GLN B 155 -1  O  LEU B 153   N  GLY B 102           
SHEET    3   F 3 LEU B 160  ILE B 164 -1  O  ILE B 161   N  GLN B 154           
SHEET    1   G 2 ILE B 141  ILE B 142  0                                        
SHEET    2   G 2 LYS B 171  GLU B 172 -1  O  LYS B 171   N  ILE B 142           
SHEET    1   H 2 VAL B 244  GLU B 247  0                                        
SHEET    2   H 2 VAL B 253  SER B 256 -1  O  LYS B 254   N  SER B 246           
SHEET    1   I 4 THR B 321  VAL B 327  0                                        
SHEET    2   I 4 LYS B 310  ASN B 316 -1  N  ILE B 314   O  HIS B 323           
SHEET    3   I 4 LEU B 386  ASP B 391  1  O  LEU B 389   N  LEU B 315           
SHEET    4   I 4 GLN B 351  GLN B 355 -1  N  LEU B 354   O  PHE B 388           
LINK         C   SEP B 177                 N   LEU B 178     1555   1555  1.35  
LINK         C   THR B 180                 N   SEP B 181     1555   1555  1.35  
LINK         C   SEP B 181                 N   PHE B 182     1555   1555  1.35  
LINK         C   SER A 256                 N   SEP A 257     1555   1555  1.33  
LINK         C   SEP A 257                 N   SER A 258     1555   1555  1.35  
CISPEP   1 TYR A  261    PRO A  262          0        10.54                     
CISPEP   2 TYR B  261    PRO B  262          0         9.57                     
SITE     1 AC1 12 LEU A  21  GLY A  22  THR A  23  VAL A  29                    
SITE     2 AC1 12 ALA A  42  MET A  96  GLU A  97  TYR A  98                    
SITE     3 AC1 12 CYS A  99  GLY A 102  GLU A 149  ILE A 165                    
SITE     1 AC2 14 LEU B  21  GLY B  22  VAL B  29  ALA B  42                    
SITE     2 AC2 14 LYS B  44  MET B  96  GLU B  97  TYR B  98                    
SITE     3 AC2 14 CYS B  99  GLY B 102  GLU B 149  ASN B 150                    
SITE     4 AC2 14 ILE B 165  ASP B 166                                          
CRYST1  110.954   68.689  107.401  90.00 107.03  90.00 P 1 21 1      2          
ORIGX1      1.000000  0.000000  0.000000        0.00000                         
ORIGX2      0.000000  1.000000  0.000000        0.00000                         
ORIGX3      0.000000  0.000000  1.000000        0.00000                         
SCALE1      0.009013  0.000000  0.002761        0.00000                         
SCALE2      0.000000  0.014558  0.000000        0.00000                         
SCALE3      0.000000  0.000000  0.009738        0.00000                         
ATOM      1  N   THR A   9      31.392  41.074 -57.187  1.00 65.88           N  
ATOM      2  CA  THR A   9      31.790  40.972 -55.780  1.00 65.64           C  
ATOM      3  C   THR A   9      32.867  42.073 -55.425  1.00 68.28           C  
ATOM      4  O   THR A   9      33.084  42.347 -54.239  1.00 68.98           O  
ATOM      5  CB  THR A   9      32.227  39.504 -55.442  1.00 73.56           C  
ATOM      6  OG1 THR A   9      32.508  39.360 -54.042  1.00 71.52           O  
ATOM      7  CG2 THR A   9      33.396  38.991 -56.301  1.00 71.02           C  
ATOM      8  N   GLN A  10      33.501  42.700 -56.455  1.00 61.72           N  
ATOM      9  CA  GLN A  10      34.519  43.774 -56.386  1.00 60.30           C  
ATOM     10  C   GLN A  10      34.969  44.133 -57.821  1.00 61.92           C  
ATOM     11  O   GLN A  10      35.141  43.237 -58.645  1.00 62.01           O  
ATOM     12  CB  GLN A  10      35.734  43.380 -55.505  1.00 61.65           C  
ATOM     13  CG  GLN A  10      36.632  44.562 -55.101  1.00 75.86           C  
ATOM     14  CD  GLN A  10      37.875  44.209 -54.293  1.00 86.29           C  
ATOM     15  OE1 GLN A  10      37.921  43.230 -53.541  1.00 76.55           O  
ATOM     16  NE2 GLN A  10      38.894  45.062 -54.370  1.00 79.66           N  
ATOM     17  N   THR A  11      35.111  45.437 -58.131  1.00 56.51           N  
ATOM     18  CA  THR A  11      35.508  45.916 -59.469  1.00 55.39           C  
ATOM     19  C   THR A  11      36.554  47.057 -59.331  1.00 56.88           C  
ATOM     20  O   THR A  11      36.789  47.576 -58.230  1.00 57.93           O  
ATOM     21  CB  THR A  11      34.262  46.340 -60.310  1.00 65.12           C  
ATOM     22  OG1 THR A  11      33.197  45.405 -60.117  1.00 65.18           O  
ATOM     23  CG2 THR A  11      34.548  46.442 -61.816  1.00 63.69           C  
ATOM     24  N   CYS A  12      37.210  47.394 -60.457  1.00 49.09           N  
ATOM     25  CA  CYS A  12      38.242  48.411 -60.606  1.00 46.01           C  
ATOM     26  C   CYS A  12      38.223  48.871 -62.071  1.00 49.23           C  
ATOM     27  O   CYS A  12      39.159  48.610 -62.841  1.00 50.34           O  
ATOM     28  CB  CYS A  12      39.595  47.847 -60.184  1.00 44.93           C  
ATOM     29  SG  CYS A  12      40.918  49.071 -60.097  1.00 48.24           S  
ATOM     30  N   GLY A  13      37.111  49.504 -62.453  1.00 43.60           N  
ATOM     31  CA  GLY A  13      36.878  49.969 -63.816  1.00 43.02           C  
ATOM     32  C   GLY A  13      36.485  48.799 -64.693  1.00 47.26           C  
ATOM     33  O   GLY A  13      35.430  48.186 -64.467  1.00 47.96           O  
ATOM     34  N   ALA A  14      37.360  48.439 -65.663  1.00 41.74           N  
ATOM     35  CA  ALA A  14      37.140  47.275 -66.542  1.00 40.19           C  
ATOM     36  C   ALA A  14      37.524  45.975 -65.816  1.00 41.92           C  
ATOM     37  O   ALA A  14      37.110  44.887 -66.209  1.00 41.26           O  
ATOM     38  CB  ALA A  14      37.953  47.422 -67.817  1.00 40.64           C  
ATOM     39  N   TRP A  15      38.323  46.109 -64.747  1.00 37.27           N  
ATOM     40  CA  TRP A  15      38.853  45.011 -63.966  1.00 36.00           C  
ATOM     41  C   TRP A  15      37.851  44.499 -62.956  1.00 38.24           C  
ATOM     42  O   TRP A  15      37.634  45.122 -61.928  1.00 37.30           O  
ATOM     43  CB  TRP A  15      40.154  45.443 -63.287  1.00 34.45           C  
ATOM     44  CG  TRP A  15      41.309  45.505 -64.245  1.00 35.19           C  
ATOM     45  CD1 TRP A  15      41.869  46.625 -64.784  1.00 38.23           C  
ATOM     46  CD2 TRP A  15      42.021  44.392 -64.803  1.00 34.61           C  
ATOM     47  NE1 TRP A  15      42.913  46.281 -65.614  1.00 37.60           N  
ATOM     48  CE2 TRP A  15      43.024  44.914 -65.646  1.00 38.53           C  
ATOM     49  CE3 TRP A  15      41.913  43.001 -64.665  1.00 35.69           C  
ATOM     50  CZ2 TRP A  15      43.904  44.096 -66.357  1.00 37.49           C  
ATOM     51  CZ3 TRP A  15      42.776  42.195 -65.380  1.00 37.11           C  
ATOM     52  CH2 TRP A  15      43.774  42.745 -66.196  1.00 37.59           C  
ATOM     53  N   GLU A  16      37.261  43.335 -63.251  1.00 40.14           N  
ANISOU   53  N   GLU A  16     4503   4770   5980   1599   -383    381       N  
ATOM     54  CA  GLU A  16      36.280  42.669 -62.405  1.00 39.89           C  
ANISOU   54  CA  GLU A  16     4285   4900   5972   1590   -377    306       C  
ATOM     55  C   GLU A  16      36.909  41.471 -61.653  1.00 41.78           C  
ANISOU   55  C   GLU A  16     4499   5198   6177   1386   -347    233       C  
ATOM     56  O   GLU A  16      37.600  40.656 -62.273  1.00 38.48           O  
ANISOU   56  O   GLU A  16     4124   4793   5705   1263   -393    258       O  
ATOM     57  CB  GLU A  16      35.098  42.211 -63.265  1.00 42.46           C  
ANISOU   57  CB  GLU A  16     4448   5406   6277   1667   -493    362       C  
ATOM     58  CG  GLU A  16      33.744  42.621 -62.717  1.00 59.96           C  
ANISOU   58  CG  GLU A  16     6496   7719   8567   1819   -476    340       C  
ATOM     59  CD  GLU A  16      32.668  41.600 -63.019  1.00 98.33           C  
ANISOU   59  CD  GLU A  16    11136  12812  13412   1790   -571    340       C  
ATOM     60  OE1 GLU A  16      32.514  40.649 -62.217  1.00106.70           O  
ANISOU   60  OE1 GLU A  16    12093  13969  14477   1652   -535    266       O  
ATOM     61  OE2 GLU A  16      32.027  41.708 -64.090  1.00 98.53           O  
ANISOU   61  OE2 GLU A  16    11096  12925  13414   1894   -686    419       O  
ATOM     62  N   MET A  17      36.653  41.372 -60.315  1.00 40.69           N  
ANISOU   62  N   MET A  17     4293   5098   6069   1359   -262    146       N  
ATOM     63  CA  MET A  17      37.154  40.318 -59.408  1.00 40.53           C  
ANISOU   63  CA  MET A  17     4242   5140   6019   1186   -221     89       C  
ATOM     64  C   MET A  17      36.406  38.989 -59.574  1.00 45.25           C  
ANISOU   64  C   MET A  17     4674   5914   6605   1107   -277     99       C  
ATOM     65  O   MET A  17      35.175  38.975 -59.508  1.00 47.79           O  
ANISOU   65  O   MET A  17     4843   6354   6960   1190   -293     97       O  
ATOM     66  CB  MET A  17      37.053  40.758 -57.942  1.00 43.54           C  
ANISOU   66  CB  MET A  17     4612   5515   6415   1201   -110      0       C  
ATOM     67  CG  MET A  17      37.806  39.845 -56.994  1.00 46.21           C  
ANISOU   67  CG  MET A  17     4956   5896   6704   1031    -68    -40       C  
ATOM     68  SD  MET A  17      37.380  40.116 -55.267  1.00 51.15           S  
ANISOU   68  SD  MET A  17     5530   6591   7313   1044     54   -141       S  
ATOM     69  CE  MET A  17      36.912  38.455 -54.776  1.00 47.61           C  
ANISOU   69  CE  MET A  17     4926   6330   6833    909     52   -110       C  
ATOM     70  N   LYS A  18      37.160  37.876 -59.715  1.00 38.55           N  
ANISOU   70  N   LYS A  18     3850   5076   5721    946   -295    107       N  
ATOM     71  CA  LYS A  18      36.619  36.528 -59.912  1.00 37.49           C  
ANISOU   71  CA  LYS A  18     3584   5072   5588    845   -340    111       C  
ATOM     72  C   LYS A  18      36.929  35.570 -58.716  1.00 41.28           C  
ANISOU   72  C   LYS A  18     4026   5590   6068    709   -265     84       C  
ATOM     73  O   LYS A  18      36.981  36.021 -57.556  1.00 41.68           O  
ANISOU   73  O   LYS A  18     4084   5639   6115    730   -179     50       O  
ATOM     74  CB  LYS A  18      37.111  35.931 -61.249  1.00 38.43           C  
ANISOU   74  CB  LYS A  18     3761   5171   5671    783   -430    147       C  
ATOM     75  CG  LYS A  18      36.809  36.781 -62.505  1.00 43.31           C  
ANISOU   75  CG  LYS A  18     4419   5774   6263    912   -514    194       C  
ATOM     76  CD  LYS A  18      35.341  37.178 -62.645  1.00 48.13           C  
ANISOU   76  CD  LYS A  18     4870   6514   6904   1036   -566    200       C  
ATOM     77  CE  LYS A  18      34.930  37.483 -64.067  1.00 53.70           C  
ANISOU   77  CE  LYS A  18     5584   7257   7562   1131   -683    259       C  
ATOM     78  NZ  LYS A  18      33.606  38.167 -64.092  1.00 60.64           N  
ANISOU   78  NZ  LYS A  18     6324   8234   8483   1301   -720    283       N  
ATOM     79  N   GLU A  19      37.068  34.243 -58.992  1.00 35.60           N  
ANISOU   79  N   GLU A  19     3267   4910   5351    575   -294     99       N  
ATOM     80  CA  GLU A  19      37.254  33.206 -57.967  1.00 33.48           C  
ANISOU   80  CA  GLU A  19     2953   4677   5090    450   -228    100       C  
ATOM     81  C   GLU A  19      38.618  33.240 -57.272  1.00 36.45           C  
ANISOU   81  C   GLU A  19     3459   4961   5430    395   -175    111       C  
ATOM     82  O   GLU A  19      39.589  33.800 -57.780  1.00 34.41           O  
ANISOU   82  O   GLU A  19     3328   4598   5149    415   -197    116       O  
ATOM     83  CB  GLU A  19      37.013  31.808 -58.553  1.00 34.22           C  
ANISOU   83  CB  GLU A  19     2976   4809   5216    328   -272    114       C  
ATOM     84  CG  GLU A  19      38.061  31.288 -59.533  1.00 39.99           C  
ANISOU   84  CG  GLU A  19     3825   5441   5931    265   -321    126       C  
ATOM     85  CD  GLU A  19      38.000  31.758 -60.977  1.00 60.11           C  
ANISOU   85  CD  GLU A  19     6417   7973   8447    329   -416    118       C  
ATOM     86  OE1 GLU A  19      37.155  32.620 -61.313  1.00 50.34           O  
ANISOU   86  OE1 GLU A  19     5129   6795   7203    445   -458    114       O  
ATOM     87  OE2 GLU A  19      38.824  31.265 -61.779  1.00 59.69           O  
ANISOU   87  OE2 GLU A  19     6454   7853   8373    272   -444    120       O  
ATOM     88  N   ARG A  20      38.673  32.620 -56.095  1.00 34.89           N  
ANISOU   88  N   ARG A  20     3218   4814   5222    323   -105    122       N  
ATOM     89  CA  ARG A  20      39.901  32.483 -55.316  1.00 34.37           C  
ANISOU   89  CA  ARG A  20     3247   4697   5114    262    -65    142       C  
ATOM     90  C   ARG A  20      40.720  31.344 -55.924  1.00 39.88           C  
ANISOU   90  C   ARG A  20     3981   5334   5838    163    -98    192       C  
ATOM     91  O   ARG A  20      40.180  30.259 -56.188  1.00 40.42           O  
ANISOU   91  O   ARG A  20     3972   5434   5953     96   -105    214       O  
ATOM     92  CB  ARG A  20      39.580  32.223 -53.845  1.00 31.87           C  
ANISOU   92  CB  ARG A  20     2869   4479   4761    231     18    148       C  
ATOM     93  CG  ARG A  20      40.768  32.384 -52.908  1.00 41.49           C  
ANISOU   93  CG  ARG A  20     4178   5676   5909    192     49    158       C  
ATOM     94  CD  ARG A  20      40.324  32.318 -51.453  1.00 48.03           C  
ANISOU   94  CD  ARG A  20     4952   6627   6671    181    131    155       C  
ATOM     95  NE  ARG A  20      39.559  31.102 -51.172  1.00 56.23           N  
ANISOU   95  NE  ARG A  20     5875   7749   7742    115    169    222       N  
ATOM     96  CZ  ARG A  20      40.100  29.923 -50.883  1.00 72.96           C  
ANISOU   96  CZ  ARG A  20     7991   9865   9865     17    179    314       C  
ATOM     97  NH1 ARG A  20      41.418  29.796 -50.775  1.00 64.52           N  
ANISOU   97  NH1 ARG A  20     7016   8736   8763    -15    151    352       N  
ATOM     98  NH2 ARG A  20      39.326  28.870 -50.663  1.00 58.82           N  
ANISOU   98  NH2 ARG A  20     6099   8131   8120    -47    223    374       N  
ATOM     99  N   LEU A  21      42.004  31.601 -56.177  1.00 35.47           N  
ANISOU   99  N   LEU A  21     3535   4681   5259    152   -111    203       N  
ATOM    100  CA  LEU A  21      42.874  30.612 -56.791  1.00 34.84           C  
ANISOU  100  CA  LEU A  21     3496   4535   5208     77   -130    245       C  
ATOM    101  C   LEU A  21      43.474  29.642 -55.723  1.00 39.52           C  
ANISOU  101  C   LEU A  21     4070   5146   5800     -2    -82    307       C  
ATOM    102  O   LEU A  21      43.719  28.474 -56.010  1.00 39.19           O  
ANISOU  102  O   LEU A  21     4016   5067   5808    -66    -78    351       O  
ATOM    103  CB  LEU A  21      43.964  31.324 -57.626  1.00 33.96           C  
ANISOU  103  CB  LEU A  21     3500   4323   5082    106   -159    237       C  
ATOM    104  CG  LEU A  21      43.436  32.262 -58.720  1.00 37.72           C  
ANISOU  104  CG  LEU A  21     4009   4774   5549    191   -204    203       C  
ATOM    105  CD1 LEU A  21      44.555  33.063 -59.345  1.00 37.30           C  
ANISOU  105  CD1 LEU A  21     4075   4621   5478    213   -209    208       C  
ATOM    106  CD2 LEU A  21      42.627  31.515 -59.754  1.00 37.88           C  
ANISOU  106  CD2 LEU A  21     3978   4824   5589    178   -254    197       C  
ATOM    107  N   GLY A  22      43.606  30.126 -54.500  1.00 36.74           N  
ANISOU  107  N   GLY A  22     3714   4856   5391     10    -44    309       N  
ATOM    108  CA  GLY A  22      44.139  29.389 -53.367  1.00 36.74           C  
ANISOU  108  CA  GLY A  22     3698   4901   5361    -48     -5    380       C  
ATOM    109  C   GLY A  22      44.511  30.339 -52.246  1.00 41.40           C  
ANISOU  109  C   GLY A  22     4318   5555   5856    -22     14    348       C  
ATOM    110  O   GLY A  22      44.487  31.562 -52.427  1.00 40.15           O  
ANISOU  110  O   GLY A  22     4208   5374   5675     35      2    266       O  
ATOM    111  N   THR A  23      44.896  29.773 -51.077  1.00 38.96           N  
ANISOU  111  N   THR A  23     3988   5325   5488    -66     45    414       N  
ATOM    112  CA  THR A  23      45.225  30.544 -49.872  1.00 52.23           C  
ANISOU  112  CA  THR A  23     5694   7097   7053    -57     62    377       C  
ATOM    113  C   THR A  23      46.688  30.301 -49.418  1.00 77.65           C  
ANISOU  113  C   THR A  23     8952  10320  10230   -100     25    433       C  
ATOM    114  O   THR A  23      47.134  29.167 -49.240  1.00 46.88           O  
ANISOU  114  O   THR A  23     5028   6426   6357   -138     24    548       O  
ATOM    115  CB  THR A  23      44.176  30.279 -48.758  1.00 57.53           C  
ANISOU  115  CB  THR A  23     6296   7907   7656    -60    133    395       C  
ATOM    116  OG1 THR A  23      44.647  30.812 -47.527  1.00 57.55           O  
ANISOU  116  OG1 THR A  23     6331   8014   7523    -64    148    367       O  
ATOM    117  CG2 THR A  23      43.815  28.801 -48.591  1.00 57.38           C  
ANISOU  117  CG2 THR A  23     6209   7912   7682   -117    168    524       C  
ATOM    118  N   GLY A  27      48.399  35.635 -46.992  1.00 43.97           N  
ANISOU  118  N   GLY A  27     4936   6138   5634   -101    -12    -70       N  
ATOM    119  CA  GLY A  27      47.049  35.875 -47.507  1.00 43.27           C  
ANISOU  119  CA  GLY A  27     4838   5995   5607    -14     46   -103       C  
ATOM    120  C   GLY A  27      46.655  35.161 -48.796  1.00 43.87           C  
ANISOU  120  C   GLY A  27     4876   5982   5809     16     34     -8       C  
ATOM    121  O   GLY A  27      47.445  34.384 -49.351  1.00 43.54           O  
ANISOU  121  O   GLY A  27     4822   5905   5815    -28     -9     86       O  
ATOM    122  N   ASN A  28      45.416  35.460 -49.301  1.00 37.24           N  
ANISOU  122  N   ASN A  28     4015   5109   5025     98     71    -41       N  
ATOM    123  CA  ASN A  28      44.774  34.879 -50.499  1.00 34.43           C  
ANISOU  123  CA  ASN A  28     3615   4694   4772    131     55     23       C  
ATOM    124  C   ASN A  28      45.245  35.390 -51.867  1.00 35.62           C  
ANISOU  124  C   ASN A  28     3831   4695   5007    157      9     18       C  
ATOM    125  O   ASN A  28      45.588  36.563 -52.057  1.00 35.98           O  
ANISOU  125  O   ASN A  28     3957   4653   5060    189      8    -54       O  
ATOM    126  CB  ASN A  28      43.262  35.129 -50.489  1.00 34.44           C  
ANISOU  126  CB  ASN A  28     3550   4742   4792    214    104    -14       C  
ATOM    127  CG  ASN A  28      42.467  34.441 -49.427  1.00 52.68           C  
ANISOU  127  CG  ASN A  28     5770   7204   7042    195    166     12       C  
ATOM    128  OD1 ASN A  28      42.385  33.219 -49.383  1.00 46.63           O  
ANISOU  128  OD1 ASN A  28     4939   6485   6291    135    166    112       O  
ATOM    129  ND2 ASN A  28      41.823  35.228 -48.576  1.00 45.60           N  
ANISOU  129  ND2 ASN A  28     4869   6378   6080    249    232    -77       N  
ATOM    130  N   VAL A  29      45.117  34.499 -52.855  1.00 29.64           N  
ANISOU  130  N   VAL A  29     3041   3908   4313    146    -21     94       N  
ATOM    131  CA  VAL A  29      45.357  34.757 -54.278  1.00 27.32           C  
ANISOU  131  CA  VAL A  29     2798   3499   4084    173    -61    105       C  
ATOM    132  C   VAL A  29      43.982  34.667 -55.005  1.00 31.45           C  
ANISOU  132  C   VAL A  29     3261   4042   4647    245    -70    104       C  
ATOM    133  O   VAL A  29      43.284  33.657 -54.875  1.00 31.45           O  
ANISOU  133  O   VAL A  29     3171   4121   4660    217    -65    139       O  
ATOM    134  CB  VAL A  29      46.420  33.818 -54.879  1.00 28.72           C  
ANISOU  134  CB  VAL A  29     2989   3634   4290    102    -89    178       C  
ATOM    135  CG1 VAL A  29      46.701  34.174 -56.331  1.00 28.11           C  
ANISOU  135  CG1 VAL A  29     2975   3451   4256    131   -118    183       C  
ATOM    136  CG2 VAL A  29      47.702  33.878 -54.073  1.00 28.30           C  
ANISOU  136  CG2 VAL A  29     2962   3590   4199     39    -87    186       C  
ATOM    137  N   ILE A  30      43.574  35.746 -55.706  1.00 27.14           N  
ANISOU  137  N   ILE A  30     2759   3430   4122    336    -83     68       N  
ATOM    138  CA  ILE A  30      42.286  35.826 -56.409  1.00 27.39           C  
ANISOU  138  CA  ILE A  30     2724   3495   4185    420   -107     69       C  
ATOM    139  C   ILE A  30      42.524  36.274 -57.863  1.00 32.18           C  
ANISOU  139  C   ILE A  30     3404   4009   4814    467   -160     98       C  
ATOM    140  O   ILE A  30      43.422  37.079 -58.132  1.00 34.67           O  
ANISOU  140  O   ILE A  30     3830   4217   5128    473   -154     97       O  
ATOM    141  CB  ILE A  30      41.290  36.760 -55.627  1.00 31.78           C  
ANISOU  141  CB  ILE A  30     3240   4095   4738    520    -58      7       C  
ATOM    142  CG1 ILE A  30      40.881  36.109 -54.264  1.00 32.98           C  
ANISOU  142  CG1 ILE A  30     3303   4376   4852    468      2    -10       C  
ATOM    143  CG2 ILE A  30      40.037  37.097 -56.439  1.00 32.24           C  
ANISOU  143  CG2 ILE A  30     3229   4181   4840    634    -91     13       C  
ATOM    144  CD1 ILE A  30      40.618  37.042 -53.161  1.00 42.22           C  
ANISOU  144  CD1 ILE A  30     4489   5570   5983    523     72    -91       C  
ATOM    145  N   ARG A  31      41.752  35.709 -58.801  1.00 25.72           N  
ANISOU  145  N   ARG A  31     2524   3240   4010    487   -213    125       N  
ATOM    146  CA  ARG A  31      41.806  36.037 -60.211  1.00 24.21           C  
ANISOU  146  CA  ARG A  31     2392   2996   3813    536   -271    158       C  
ATOM    147  C   ARG A  31      40.962  37.274 -60.508  1.00 31.58           C  
ANISOU  147  C   ARG A  31     3329   3913   4758    683   -285    157       C  
ATOM    148  O   ARG A  31      39.858  37.418 -59.982  1.00 32.67           O  
ANISOU  148  O   ARG A  31     3363   4133   4918    747   -275    131       O  
ATOM    149  CB  ARG A  31      41.286  34.857 -61.022  1.00 22.07           C  
ANISOU  149  CB  ARG A  31     2046   2802   3538    487   -330    173       C  
ATOM    150  CG  ARG A  31      41.362  35.054 -62.534  1.00 24.88           C  
ANISOU  150  CG  ARG A  31     2466   3131   3858    527   -396    204       C  
ATOM    151  CD  ARG A  31      40.973  33.793 -63.288  1.00 18.79           C  
ANISOU  151  CD  ARG A  31     1630   2435   3074    454   -453    191       C  
ATOM    152  NE  ARG A  31      39.536  33.521 -63.287  1.00 29.30           N  
ANISOU  152  NE  ARG A  31     2816   3894   4424    481   -504    168       N  
ATOM    153  CZ  ARG A  31      38.666  34.034 -64.156  1.00 45.39           C  
ANISOU  153  CZ  ARG A  31     4814   6000   6433    575   -584    179       C  
ATOM    154  NH1 ARG A  31      39.073  34.885 -65.093  1.00 32.36           N  
ANISOU  154  NH1 ARG A  31     3274   4295   4726    658   -618    224       N  
ATOM    155  NH2 ARG A  31      37.385  33.714 -64.085  1.00 27.61           N  
ANISOU  155  NH2 ARG A  31     2404   3879   4208    587   -631    156       N  
ATOM    156  N   TRP A  32      41.480  38.163 -61.360  1.00 28.95           N  
ANISOU  156  N   TRP A  32     3111   3473   4414    741   -299    194       N  
ATOM    157  CA  TRP A  32      40.782  39.350 -61.847  1.00 29.49           C  
ANISOU  157  CA  TRP A  32     3204   3500   4499    895   -316    221       C  
ATOM    158  C   TRP A  32      40.773  39.270 -63.356  1.00 36.30           C  
ANISOU  158  C   TRP A  32     4108   4367   5316    928   -392    295       C  
ATOM    159  O   TRP A  32      41.749  38.816 -63.962  1.00 35.35           O  
ANISOU  159  O   TRP A  32     4069   4206   5158    840   -395    319       O  
ATOM    160  CB  TRP A  32      41.429  40.652 -61.346  1.00 27.87           C  
ANISOU  160  CB  TRP A  32     3123   3139   4328    938   -244    204       C  
ATOM    161  CG  TRP A  32      41.180  40.965 -59.887  1.00 28.57           C  
ANISOU  161  CG  TRP A  32     3172   3236   4446    940   -172    116       C  
ATOM    162  CD1 TRP A  32      41.701  40.313 -58.803  1.00 30.49           C  
ANISOU  162  CD1 TRP A  32     3388   3529   4668    820   -133     59       C  
ATOM    163  CD2 TRP A  32      40.413  42.068 -59.363  1.00 29.18           C  
ANISOU  163  CD2 TRP A  32     3248   3270   4570   1076   -125     74       C  
ATOM    164  NE1 TRP A  32      41.294  40.926 -57.638  1.00 30.70           N  
ANISOU  164  NE1 TRP A  32     3397   3559   4707    864    -67    -21       N  
ATOM    165  CE2 TRP A  32      40.506  42.009 -57.953  1.00 33.30           C  
ANISOU  165  CE2 TRP A  32     3742   3825   5084   1021    -54    -23       C  
ATOM    166  CE3 TRP A  32      39.641  43.087 -59.950  1.00 30.83           C  
ANISOU  166  CE3 TRP A  32     3473   3417   4825   1249   -134    113       C  
ATOM    167  CZ2 TRP A  32      39.873  42.946 -57.124  1.00 33.31           C  
ANISOU  167  CZ2 TRP A  32     3741   3796   5121   1127     17   -101       C  
ATOM    168  CZ3 TRP A  32      39.021  44.009 -59.128  1.00 33.14           C  
ANISOU  168  CZ3 TRP A  32     3757   3664   5172   1363    -62     45       C  
ATOM    169  CH2 TRP A  32      39.128  43.928 -57.734  1.00 33.74           C  
ANISOU  169  CH2 TRP A  32     3810   3772   5237   1300     17    -69       C  
ATOM    170  N   HIS A  33      39.653  39.654 -63.961  1.00 35.55           N  
ANISOU  170  N   HIS A  33     3949   4340   5216   1056   -455    331       N  
ATOM    171  CA  HIS A  33      39.475  39.601 -65.402  1.00 35.27           C  
ANISOU  171  CA  HIS A  33     3943   4345   5114   1101   -544    404       C  
ATOM    172  C   HIS A  33      39.061  40.981 -65.934  1.00 38.94           C  
ANISOU  172  C   HIS A  33     4469   4737   5589   1280   -557    486       C  
ATOM    173  O   HIS A  33      38.140  41.604 -65.404  1.00 38.17           O  
ANISOU  173  O   HIS A  33     4294   4658   5552   1404   -549    479       O  
ATOM    174  CB  HIS A  33      38.436  38.518 -65.752  1.00 36.55           C  
ANISOU  174  CB  HIS A  33     3944   4694   5247   1073   -636    377       C  
ATOM    175  CG  HIS A  33      38.210  38.335 -67.227  1.00 41.08           C  
ANISOU  175  CG  HIS A  33     4538   5343   5727   1103   -742    433       C  
ATOM    176  ND1 HIS A  33      37.368  39.168 -67.942  1.00 44.31           N  
ANISOU  176  ND1 HIS A  33     4923   5802   6109   1266   -817    509       N  
ATOM    177  CD2 HIS A  33      38.717  37.410 -68.071  1.00 42.50           C  
ANISOU  177  CD2 HIS A  33     4760   5561   5828    994   -781    419       C  
ATOM    178  CE1 HIS A  33      37.414  38.746 -69.193  1.00 44.00           C  
ANISOU  178  CE1 HIS A  33     4918   5842   5959   1245   -906    543       C  
ATOM    179  NE2 HIS A  33      38.208  37.689 -69.321  1.00 43.37           N  
ANISOU  179  NE2 HIS A  33     4879   5755   5843   1081   -884    481       N  
ATOM    180  N   ASN A  34      39.754  41.456 -66.981  1.00 36.51           N  
ANISOU  180  N   ASN A  34     4303   4345   5225   1300   -567    572       N  
ATOM    181  CA  ASN A  34      39.434  42.719 -67.653  1.00 38.03           C  
ANISOU  181  CA  ASN A  34     4573   4458   5419   1471   -581    681       C  
ATOM    182  C   ASN A  34      38.288  42.481 -68.630  1.00 42.87           C  
ANISOU  182  C   ASN A  34     5082   5246   5959   1577   -712    742       C  
ATOM    183  O   ASN A  34      38.454  41.760 -69.611  1.00 42.69           O  
ANISOU  183  O   ASN A  34     5069   5325   5827   1512   -785    763       O  
ATOM    184  CB  ASN A  34      40.659  43.291 -68.367  1.00 37.82           C  
ANISOU  184  CB  ASN A  34     4737   4276   5355   1439   -530    762       C  
ATOM    185  CG  ASN A  34      40.483  44.709 -68.849  1.00 58.08           C  
ANISOU  185  CG  ASN A  34     7409   6708   7950   1607   -512    884       C  
ATOM    186  OD1 ASN A  34      39.631  45.003 -69.675  1.00 50.98           O  
ANISOU  186  OD1 ASN A  34     6480   5889   7001   1750   -597    981       O  
ATOM    187  ND2 ASN A  34      41.339  45.609 -68.405  1.00 53.49           N  
ANISOU  187  ND2 ASN A  34     6960   5916   7449   1587   -402    889       N  
ATOM    188  N   GLN A  35      37.115  43.058 -68.331  1.00 40.29           N  
ANISOU  188  N   GLN A  35     4647   4968   5694   1736   -741    760       N  
ATOM    189  CA  GLN A  35      35.870  42.949 -69.105  1.00 41.48           C  
ANISOU  189  CA  GLN A  35     4661   5305   5795   1859   -875    819       C  
ATOM    190  C   GLN A  35      36.022  43.479 -70.535  1.00 45.44           C  
ANISOU  190  C   GLN A  35     5277   5806   6184   1954   -951    967       C  
ATOM    191  O   GLN A  35      35.388  42.953 -71.442  1.00 46.31           O  
ANISOU  191  O   GLN A  35     5302   6106   6187   1969  -1084    997       O  
ATOM    192  CB  GLN A  35      34.732  43.701 -68.388  1.00 44.43           C  
ANISOU  192  CB  GLN A  35     4908   5692   6282   2038   -861    821       C  
ATOM    193  CG  GLN A  35      34.398  43.125 -67.006  1.00 68.53           C  
ANISOU  193  CG  GLN A  35     7824   8793   9423   1954   -791    680       C  
ATOM    194  CD  GLN A  35      33.391  43.969 -66.267  1.00105.84           C  
ANISOU  194  CD  GLN A  35    12439  13517  14260   2138   -749    674       C  
ATOM    195  OE1 GLN A  35      32.188  43.869 -66.510  1.00109.06           O  
ANISOU  195  OE1 GLN A  35    12665  14094  14677   2249   -835    703       O  
ATOM    196  NE2 GLN A  35      33.850  44.807 -65.332  1.00 98.77           N  
ANISOU  196  NE2 GLN A  35    11640  12436  13451   2172   -613    627       N  
ATOM    197  N   GLU A  36      36.869  44.504 -70.728  1.00 41.49           N  
ANISOU  197  N   GLU A  36     4968   5095   5701   2007   -867   1058       N  
ATOM    198  CA  GLU A  36      37.147  45.155 -72.007  1.00 41.81           C  
ANISOU  198  CA  GLU A  36     5147   5100   5639   2100   -907   1223       C  
ATOM    199  C   GLU A  36      38.190  44.403 -72.870  1.00 44.38           C  
ANISOU  199  C   GLU A  36     5582   5458   5821   1936   -913   1225       C  
ATOM    200  O   GLU A  36      37.943  44.192 -74.047  1.00 45.26           O  
ANISOU  200  O   GLU A  36     5704   5710   5783   1972  -1017   1305       O  
ATOM    201  CB  GLU A  36      37.630  46.596 -71.773  1.00 43.72           C  
ANISOU  201  CB  GLU A  36     5552   5077   5985   2213   -791   1320       C  
ATOM    202  CG  GLU A  36      36.605  47.516 -71.132  1.00 54.26           C  
ANISOU  202  CG  GLU A  36     6805   6357   7454   2417   -778   1341       C  
ATOM    203  CD  GLU A  36      36.989  48.982 -71.057  1.00 75.44           C  
ANISOU  203  CD  GLU A  36     9658   8759  10246   2545   -666   1441       C  
ATOM    204  OE1 GLU A  36      36.069  49.824 -70.925  1.00 76.83           O  
ANISOU  204  OE1 GLU A  36     9783   8894  10515   2758   -671   1502       O  
ATOM    205  OE2 GLU A  36      38.201  49.293 -71.133  1.00 63.74           O  
ANISOU  205  OE2 GLU A  36     8354   7095   8768   2432   -569   1458       O  
ATOM    206  N   THR A  37      39.340  44.025 -72.305  1.00 39.86           N  
ANISOU  206  N   THR A  37     5088   4769   5289   1764   -802   1137       N  
ATOM    207  CA  THR A  37      40.425  43.386 -73.060  1.00 39.74           C  
ANISOU  207  CA  THR A  37     5179   4761   5160   1618   -779   1136       C  
ATOM    208  C   THR A  37      40.451  41.839 -72.983  1.00 44.03           C  
ANISOU  208  C   THR A  37     5617   5462   5652   1455   -824    993       C  
ATOM    209  O   THR A  37      41.036  41.198 -73.850  1.00 43.72           O  
ANISOU  209  O   THR A  37     5641   5479   5493   1366   -835    989       O  
ATOM    210  CB  THR A  37      41.802  43.943 -72.612  1.00 49.62           C  
ANISOU  210  CB  THR A  37     6580   5783   6490   1530   -626   1142       C  
ATOM    211  OG1 THR A  37      42.098  43.569 -71.264  1.00 46.85           O  
ANISOU  211  OG1 THR A  37     6163   5378   6261   1423   -559   1002       O  
ATOM    212  CG2 THR A  37      41.911  45.448 -72.780  1.00 50.14           C  
ANISOU  212  CG2 THR A  37     6775   5660   6616   1666   -564   1281       C  
ATOM    213  N   GLY A  38      39.861  41.262 -71.950  1.00 41.28           N  
ANISOU  213  N   GLY A  38     5117   5169   5397   1415   -836    878       N  
ATOM    214  CA  GLY A  38      39.865  39.816 -71.756  1.00 39.91           C  
ANISOU  214  CA  GLY A  38     4846   5112   5204   1259   -863    749       C  
ATOM    215  C   GLY A  38      41.100  39.322 -71.024  1.00 41.52           C  
ANISOU  215  C   GLY A  38     5112   5195   5469   1105   -745    677       C  
ATOM    216  O   GLY A  38      41.294  38.107 -70.864  1.00 38.87           O  
ANISOU  216  O   GLY A  38     4720   4921   5127    974   -747    583       O  
ATOM    217  N   GLU A  39      41.928  40.281 -70.545  1.00 38.54           N  
ANISOU  217  N   GLU A  39     4844   4638   5160   1123   -641    722       N  
ATOM    218  CA  GLU A  39      43.178  40.042 -69.822  1.00 36.83           C  
ANISOU  218  CA  GLU A  39     4684   4305   5005    991   -532    670       C  
ATOM    219  C   GLU A  39      42.908  39.494 -68.432  1.00 36.74           C  
ANISOU  219  C   GLU A  39     4554   4314   5092    929   -509    564       C  
ATOM    220  O   GLU A  39      41.991  39.949 -67.757  1.00 37.17           O  
ANISOU  220  O   GLU A  39     4530   4387   5204   1014   -524    549       O  
ATOM    221  CB  GLU A  39      44.016  41.334 -69.738  1.00 38.81           C  
ANISOU  221  CB  GLU A  39     5075   4368   5304   1025   -440    744       C  
ATOM    222  CG  GLU A  39      45.509  41.084 -69.874  1.00 55.27           C  
ANISOU  222  CG  GLU A  39     7248   6369   7385    891   -352    739       C  
ATOM    223  CD  GLU A  39      46.414  41.720 -68.829  1.00 87.78           C  
ANISOU  223  CD  GLU A  39    11409  10330  11614    829   -252    710       C  
ATOM    224  OE1 GLU A  39      46.194  42.910 -68.495  1.00 79.35           O  
ANISOU  224  OE1 GLU A  39    10394   9145  10610    911   -223    745       O  
ATOM    225  OE2 GLU A  39      47.360  41.033 -68.368  1.00 78.48           O  
ANISOU  225  OE2 GLU A  39    10212   9146  10461    699   -205    652       O  
ATOM    226  N   GLN A  40      43.728  38.535 -68.004  1.00 29.93           N  
ANISOU  226  N   GLN A  40     3679   3449   4244    789   -466    500       N  
ATOM    227  CA  GLN A  40      43.623  37.910 -66.695  1.00 27.91           C  
ANISOU  227  CA  GLN A  40     3323   3218   4064    718   -438    418       C  
ATOM    228  C   GLN A  40      44.907  38.152 -65.898  1.00 31.71           C  
ANISOU  228  C   GLN A  40     3869   3581   4598    637   -345    403       C  
ATOM    229  O   GLN A  40      46.005  38.187 -66.445  1.00 30.33           O  
ANISOU  229  O   GLN A  40     3784   3338   4402    584   -305    435       O  
ATOM    230  CB  GLN A  40      43.297  36.408 -66.811  1.00 28.19           C  
ANISOU  230  CB  GLN A  40     3262   3370   4079    627   -480    361       C  
ATOM    231  CG  GLN A  40      41.926  36.146 -67.440  1.00 34.35           C  
ANISOU  231  CG  GLN A  40     3948   4288   4817    687   -583    355       C  
ATOM    232  CD  GLN A  40      41.656  34.688 -67.721  1.00 53.78           C  
ANISOU  232  CD  GLN A  40     6331   6843   7260    579   -623    289       C  
ATOM    233  OE1 GLN A  40      40.827  34.047 -67.060  1.00 51.77           O  
ANISOU  233  OE1 GLN A  40     5946   6667   7058    543   -643    240       O  
ATOM    234  NE2 GLN A  40      42.294  34.140 -68.756  1.00 41.94           N  
ANISOU  234  NE2 GLN A  40     4911   5337   5688    524   -631    283       N  
ATOM    235  N   ILE A  41      44.737  38.338 -64.590  1.00 29.97           N  
ANISOU  235  N   ILE A  41     3595   3352   4440    627   -312    352       N  
ATOM    236  CA  ILE A  41      45.766  38.625 -63.584  1.00 29.21           C  
ANISOU  236  CA  ILE A  41     3535   3174   4389    551   -240    320       C  
ATOM    237  C   ILE A  41      45.437  37.807 -62.333  1.00 31.19           C  
ANISOU  237  C   ILE A  41     3675   3514   4661    495   -234    259       C  
ATOM    238  O   ILE A  41      44.282  37.424 -62.147  1.00 30.48           O  
ANISOU  238  O   ILE A  41     3490   3520   4570    536   -268    240       O  
ATOM    239  CB  ILE A  41      45.657  40.191 -63.328  1.00 33.73           C  
ANISOU  239  CB  ILE A  41     4187   3630   5001    637   -204    324       C  
ATOM    240  CG1 ILE A  41      46.327  41.024 -64.426  1.00 35.26           C  
ANISOU  240  CG1 ILE A  41     4510   3704   5184    665   -185    404       C  
ATOM    241  CG2 ILE A  41      46.062  40.716 -61.962  1.00 34.67           C  
ANISOU  241  CG2 ILE A  41     4311   3695   5168    591   -146    251       C  
ATOM    242  CD1 ILE A  41      47.657  40.601 -64.856  1.00 47.89           C  
ANISOU  242  CD1 ILE A  41     6163   5266   6768    553   -149    429       C  
ATOM    243  N   ALA A  42      46.440  37.568 -61.477  1.00 28.15           N  
ANISOU  243  N   ALA A  42     3297   3106   4293    401   -191    235       N  
ATOM    244  CA  ALA A  42      46.315  36.942 -60.152  1.00 28.41           C  
ANISOU  244  CA  ALA A  42     3246   3217   4333    347   -175    193       C  
ATOM    245  C   ALA A  42      46.799  37.947 -59.093  1.00 35.48           C  
ANISOU  245  C   ALA A  42     4184   4061   5237    337   -132    142       C  
ATOM    246  O   ALA A  42      47.880  38.527 -59.257  1.00 35.05           O  
ANISOU  246  O   ALA A  42     4206   3914   5195    293   -111    147       O  
ATOM    247  CB  ALA A  42      47.126  35.660 -60.079  1.00 27.80           C  
ANISOU  247  CB  ALA A  42     3134   3172   4255    247   -172    218       C  
ATOM    248  N   ILE A  43      45.995  38.217 -58.050  1.00 33.13           N  
ANISOU  248  N   ILE A  43     3837   3818   4932    374   -113     86       N  
ATOM    249  CA  ILE A  43      46.460  39.188 -57.060  1.00 33.61           C  
ANISOU  249  CA  ILE A  43     3950   3831   4991    358    -72     15       C  
ATOM    250  C   ILE A  43      46.642  38.538 -55.691  1.00 36.08           C  
ANISOU  250  C   ILE A  43     4195   4260   5255    284    -57    -21       C  
ATOM    251  O   ILE A  43      45.693  37.998 -55.111  1.00 36.03           O  
ANISOU  251  O   ILE A  43     4104   4361   5225    312    -48    -28       O  
ATOM    252  CB  ILE A  43      45.588  40.486 -56.986  1.00 37.64           C  
ANISOU  252  CB  ILE A  43     4504   4270   5528    476    -42    -39       C  
ATOM    253  CG1 ILE A  43      45.938  41.409 -58.149  1.00 38.72           C  
ANISOU  253  CG1 ILE A  43     4747   4255   5710    526    -45      7       C  
ATOM    254  CG2 ILE A  43      45.808  41.259 -55.683  1.00 38.02           C  
ANISOU  254  CG2 ILE A  43     4587   4298   5561    452      9   -147       C  
ATOM    255  CD1 ILE A  43      44.852  41.729 -58.903  1.00 48.69           C  
ANISOU  255  CD1 ILE A  43     5997   5513   6992    658    -63     44       C  
ATOM    256  N   LYS A  44      47.867  38.622 -55.169  1.00 30.65           N  
ANISOU  256  N   LYS A  44     3540   3558   4550    190    -55    -38       N  
ATOM    257  CA  LYS A  44      48.106  38.175 -53.816  1.00 30.42           C  
ANISOU  257  CA  LYS A  44     3459   3645   4455    127    -48    -68       C  
ATOM    258  C   LYS A  44      47.868  39.396 -52.916  1.00 37.44           C  
ANISOU  258  C   LYS A  44     4400   4513   5314    149    -11   -189       C  
ATOM    259  O   LYS A  44      48.392  40.478 -53.191  1.00 35.90           O  
ANISOU  259  O   LYS A  44     4293   4190   5157    142      0   -241       O  
ATOM    260  CB  LYS A  44      49.489  37.546 -53.649  1.00 31.45           C  
ANISOU  260  CB  LYS A  44     3576   3799   4575     22    -77    -21       C  
ATOM    261  CG  LYS A  44      49.597  36.696 -52.382  1.00 29.91           C  
ANISOU  261  CG  LYS A  44     3310   3754   4302    -30    -83     -7       C  
ATOM    262  CD  LYS A  44      50.835  35.837 -52.386  1.00 37.66           C  
ANISOU  262  CD  LYS A  44     4254   4765   5289   -106   -118     73       C  
ATOM    263  CE  LYS A  44      51.657  35.946 -51.117  1.00 47.12           C  
ANISOU  263  CE  LYS A  44     5430   6069   6405   -178   -141     44       C  
ATOM    264  NZ  LYS A  44      52.964  35.215 -51.242  1.00 51.72           N  
ANISOU  264  NZ  LYS A  44     5965   6673   7012   -238   -180    131       N  
ATOM    265  N   GLN A  45      46.968  39.246 -51.934  1.00 38.46           N  
ANISOU  265  N   GLN A  45     4477   4754   5382    182     21   -234       N  
ATOM    266  CA  GLN A  45      46.577  40.316 -51.016  1.00 41.54           C  
ANISOU  266  CA  GLN A  45     4914   5136   5734    217     72   -366       C  
ATOM    267  C   GLN A  45      46.704  39.851 -49.590  1.00 50.23           C  
ANISOU  267  C   GLN A  45     5972   6399   6713    153     85   -408       C  
ATOM    268  O   GLN A  45      46.421  38.685 -49.314  1.00 51.73           O  
ANISOU  268  O   GLN A  45     6075   6719   6861    135     79   -322       O  
ATOM    269  CB  GLN A  45      45.114  40.787 -51.273  1.00 43.53           C  
ANISOU  269  CB  GLN A  45     5147   5367   6028    358    120   -394       C  
ATOM    270  CG  GLN A  45      44.630  41.873 -50.284  1.00 65.00           C  
ANISOU  270  CG  GLN A  45     7913   8072   8713    412    193   -543       C  
ATOM    271  CD  GLN A  45      43.277  42.494 -50.545  1.00 81.38           C  
ANISOU  271  CD  GLN A  45     9964  10111  10845    570    248   -573       C  
ATOM    272  OE1 GLN A  45      43.138  43.719 -50.567  1.00 71.96           O  
ANISOU  272  OE1 GLN A  45     8858   8776   9708    646    291   -657       O  
ATOM    273  NE2 GLN A  45      42.232  41.681 -50.610  1.00 77.54           N  
ANISOU  273  NE2 GLN A  45     9355   9757  10351    622    257   -512       N  
ATOM    274  N   CYS A  46      47.041  40.782 -48.671  1.00 47.40           N  
ANISOU  274  N   CYS A  46     5681   6034   6295    121    110   -544       N  
ATOM    275  CA  CYS A  46      47.016  40.473 -47.260  1.00 48.36           C  
ANISOU  275  CA  CYS A  46     5771   6331   6273     74    129   -599       C  
ATOM    276  C   CYS A  46      46.210  41.510 -46.510  1.00 48.70           C  
ANISOU  276  C   CYS A  46     5863   6367   6275    145    211   -759       C  
ATOM    277  O   CYS A  46      46.628  42.673 -46.434  1.00 47.92           O  
ANISOU  277  O   CYS A  46     5864   6145   6199    132    227   -892       O  
ATOM    278  CB  CYS A  46      48.408  40.323 -46.666  1.00 50.45           C  
ANISOU  278  CB  CYS A  46     6051   6658   6461    -59     64   -611       C  
ATOM    279  SG  CYS A  46      48.447  39.238 -45.223  1.00 55.40           S  
ANISOU  279  SG  CYS A  46     6597   7552   6902   -114     52   -559       S  
ATOM    280  N   ARG A  47      45.058  41.086 -45.935  1.00 42.83           N  
ANISOU  280  N   ARG A  47     5047   5754   5473    215    275   -750       N  
ATOM    281  CA  ARG A  47      44.214  41.972 -45.132  1.00 42.91           C  
ANISOU  281  CA  ARG A  47     5086   5787   5431    294    373   -903       C  
ATOM    282  C   ARG A  47      44.671  41.869 -43.684  1.00 44.89           C  
ANISOU  282  C   ARG A  47     5353   6212   5491    203    385   -989       C  
ATOM    283  O   ARG A  47      44.289  42.664 -42.829  1.00 45.16           O  
ANISOU  283  O   ARG A  47     5440   6273   5446    234    461  -1154       O  
ATOM    284  CB  ARG A  47      42.723  41.614 -45.269  1.00 43.11           C  
ANISOU  284  CB  ARG A  47     5009   5879   5493    416    444   -851       C  
ATOM    285  CG  ARG A  47      42.189  41.618 -46.689  1.00 51.61           C  
ANISOU  285  CG  ARG A  47     6053   6822   6736    508    417   -759       C  
ATOM    286  CD  ARG A  47      40.677  41.717 -46.697  1.00 66.07           C  
ANISOU  286  CD  ARG A  47     7789   8706   8608    646    497   -767       C  
ATOM    287  NE  ARG A  47      40.254  43.080 -47.025  1.00 84.05           N  
ANISOU  287  NE  ARG A  47    10136  10824  10975    778    547   -875       N  
ATOM    288  CZ  ARG A  47      39.889  43.486 -48.241  1.00100.70           C  
ANISOU  288  CZ  ARG A  47    12243  12796  13221    881    516   -817       C  
ATOM    289  NH1 ARG A  47      39.831  42.623 -49.249  1.00 87.48           N  
ANISOU  289  NH1 ARG A  47    10494  11143  11600    863    435   -668       N  
ATOM    290  NH2 ARG A  47      39.552  44.754 -48.452  1.00 83.49           N  
ANISOU  290  NH2 ARG A  47    10137  10461  11124   1008    569   -906       N  
ATOM    291  N   GLN A  48      45.491  40.865 -43.406  1.00 39.99           N  
ANISOU  291  N   GLN A  48     4687   5717   4790     98    310   -874       N  
ATOM    292  CA  GLN A  48      46.028  40.571 -42.089  1.00 40.38           C  
ANISOU  292  CA  GLN A  48     4737   5964   4642      7    295   -910       C  
ATOM    293  C   GLN A  48      47.020  41.643 -41.649  1.00 46.83           C  
ANISOU  293  C   GLN A  48     5658   6731   5404    -76    257  -1086       C  
ATOM    294  O   GLN A  48      47.597  42.343 -42.482  1.00 45.26           O  
ANISOU  294  O   GLN A  48     5520   6340   5339    -97    220  -1127       O  
ATOM    295  CB  GLN A  48      46.730  39.210 -42.144  1.00 39.57           C  
ANISOU  295  CB  GLN A  48     4556   5970   4509    -68    212   -711       C  
ATOM    296  CG  GLN A  48      46.477  38.261 -41.008  1.00 37.44           C  
ANISOU  296  CG  GLN A  48     4222   5934   4069    -88    240   -625       C  
ATOM    297  CD  GLN A  48      46.927  36.899 -41.459  1.00 59.23           C  
ANISOU  297  CD  GLN A  48     6904   8723   6878   -126    175   -404       C  
ATOM    298  OE1 GLN A  48      46.164  36.155 -42.085  1.00 55.44           O  
ANISOU  298  OE1 GLN A  48     6361   8197   6508    -79    207   -287       O  
ATOM    299  NE2 GLN A  48      48.204  36.576 -41.253  1.00 51.06           N  
ANISOU  299  NE2 GLN A  48     5870   7750   5779   -212     78   -349       N  
ATOM    300  N   GLU A  49      47.223  41.762 -40.333  1.00 46.46           N  
ANISOU  300  N   GLU A  49     5634   6864   5155   -134    268  -1191       N  
ATOM    301  CA  GLU A  49      48.204  42.663 -39.713  1.00 47.52           C  
ANISOU  301  CA  GLU A  49     5857   6999   5200   -241    220  -1374       C  
ATOM    302  C   GLU A  49      49.425  41.816 -39.407  1.00 51.83           C  
ANISOU  302  C   GLU A  49     6344   7698   5652   -364     90  -1255       C  
ATOM    303  O   GLU A  49      49.294  40.716 -38.850  1.00 51.82           O  
ANISOU  303  O   GLU A  49     6265   7898   5526   -364     75  -1109       O  
ATOM    304  CB  GLU A  49      47.640  43.346 -38.456  1.00 51.11           C  
ANISOU  304  CB  GLU A  49     6374   7571   5474   -226    310  -1581       C  
ATOM    305  CG  GLU A  49      46.433  44.234 -38.730  1.00 62.50           C  
ANISOU  305  CG  GLU A  49     7867   8858   7023    -85    449  -1703       C  
ATOM    306  CD  GLU A  49      45.829  44.955 -37.539  1.00 92.02           C  
ANISOU  306  CD  GLU A  49    11675  12691  10599    -54    561  -1929       C  
ATOM    307  OE1 GLU A  49      46.549  45.182 -36.536  1.00 96.29           O  
ANISOU  307  OE1 GLU A  49    12269  13368  10949   -169    518  -2063       O  
ATOM    308  OE2 GLU A  49      44.641  45.340 -37.635  1.00 84.06           O  
ANISOU  308  OE2 GLU A  49    10665  11617   9656     89    691  -1982       O  
ATOM    309  N   LEU A  50      50.602  42.268 -39.839  1.00 48.45           N  
ANISOU  309  N   LEU A  50     5941   7166   5300   -462     -1  -1293       N  
ATOM    310  CA  LEU A  50      51.814  41.458 -39.705  1.00 47.89           C  
ANISOU  310  CA  LEU A  50     5793   7226   5176   -565   -130  -1164       C  
ATOM    311  C   LEU A  50      52.879  42.047 -38.798  1.00 53.35           C  
ANISOU  311  C   LEU A  50     6513   8035   5723   -706   -216  -1321       C  
ATOM    312  O   LEU A  50      52.900  43.259 -38.573  1.00 54.62           O  
ANISOU  312  O   LEU A  50     6772   8101   5881   -749   -183  -1551       O  
ATOM    313  CB  LEU A  50      52.440  41.265 -41.101  1.00 45.79           C  
ANISOU  313  CB  LEU A  50     5497   6768   5133   -572   -175  -1040       C  
ATOM    314  CG  LEU A  50      51.647  40.500 -42.147  1.00 47.34           C  
ANISOU  314  CG  LEU A  50     5650   6862   5474   -457   -124   -864       C  
ATOM    315  CD1 LEU A  50      52.261  40.686 -43.495  1.00 46.80           C  
ANISOU  315  CD1 LEU A  50     5590   6585   5606   -468   -151   -810       C  
ATOM    316  CD2 LEU A  50      51.558  39.037 -41.825  1.00 46.66           C  
ANISOU  316  CD2 LEU A  50     5463   6949   5317   -439   -153   -661       C  
ATOM    317  N   SER A  51      53.820  41.179 -38.345  1.00 49.18           N  
ANISOU  317  N   SER A  51     5892   7706   5089   -781   -334  -1192       N  
ATOM    318  CA  SER A  51      54.985  41.596 -37.576  1.00 50.75           C  
ANISOU  318  CA  SER A  51     6083   8043   5156   -927   -449  -1313       C  
ATOM    319  C   SER A  51      55.905  42.365 -38.540  1.00 55.24           C  
ANISOU  319  C   SER A  51     6663   8393   5931  -1013   -493  -1379       C  
ATOM    320  O   SER A  51      55.875  42.064 -39.745  1.00 53.05           O  
ANISOU  320  O   SER A  51     6359   7939   5858   -955   -467  -1238       O  
ATOM    321  CB  SER A  51      55.685  40.391 -36.945  1.00 54.33           C  
ANISOU  321  CB  SER A  51     6418   8770   5455   -955   -564  -1122       C  
ATOM    322  OG  SER A  51      56.745  39.853 -37.720  1.00 62.36           O  
ANISOU  322  OG  SER A  51     7334   9739   6619   -983   -653   -953       O  
ATOM    323  N   PRO A  52      56.698  43.365 -38.069  1.00 53.00           N  
ANISOU  323  N   PRO A  52     6421   8113   5603  -1157   -551  -1594       N  
ATOM    324  CA  PRO A  52      57.555  44.128 -39.000  1.00 51.98           C  
ANISOU  324  CA  PRO A  52     6302   7762   5685  -1251   -575  -1650       C  
ATOM    325  C   PRO A  52      58.464  43.269 -39.893  1.00 51.93           C  
ANISOU  325  C   PRO A  52     6165   7752   5813  -1261   -651  -1419       C  
ATOM    326  O   PRO A  52      58.749  43.678 -41.017  1.00 50.30           O  
ANISOU  326  O   PRO A  52     5976   7316   5819  -1270   -615  -1396       O  
ATOM    327  CB  PRO A  52      58.382  45.005 -38.065  1.00 56.54           C  
ANISOU  327  CB  PRO A  52     6905   8438   6139  -1429   -657  -1891       C  
ATOM    328  CG  PRO A  52      57.538  45.174 -36.865  1.00 62.18           C  
ANISOU  328  CG  PRO A  52     7699   9301   6624  -1393   -609  -2042       C  
ATOM    329  CD  PRO A  52      56.827  43.877 -36.687  1.00 56.59           C  
ANISOU  329  CD  PRO A  52     6922   8765   5814  -1250   -589  -1807       C  
ATOM    330  N   ARG A  53      58.891  42.082 -39.417  1.00 47.46           N  
ANISOU  330  N   ARG A  53     5474   7430   5127  -1248   -743  -1241       N  
ATOM    331  CA  ARG A  53      59.753  41.170 -40.182  1.00 45.52           C  
ANISOU  331  CA  ARG A  53     5099   7192   5007  -1240   -806  -1019       C  
ATOM    332  C   ARG A  53      59.003  40.554 -41.345  1.00 45.09           C  
ANISOU  332  C   ARG A  53     5060   6953   5120  -1097   -705   -851       C  
ATOM    333  O   ARG A  53      59.541  40.485 -42.446  1.00 43.44           O  
ANISOU  333  O   ARG A  53     4818   6592   5096  -1101   -697   -770       O  
ATOM    334  CB  ARG A  53      60.357  40.062 -39.288  1.00 47.42           C  
ANISOU  334  CB  ARG A  53     5206   7738   5074  -1245   -926   -866       C  
ATOM    335  CG  ARG A  53      61.563  40.532 -38.455  1.00 57.75           C  
ANISOU  335  CG  ARG A  53     6438   9236   6268  -1409  -1071   -983       C  
ATOM    336  CD  ARG A  53      62.249  39.406 -37.698  1.00 67.04           C  
ANISOU  336  CD  ARG A  53     7470  10716   7287  -1394  -1200   -797       C  
ATOM    337  NE  ARG A  53      63.304  38.769 -38.493  1.00 77.62           N  
ANISOU  337  NE  ARG A  53     8661  12036   8794  -1388  -1261   -610       N  
ATOM    338  CZ  ARG A  53      64.021  37.720 -38.094  1.00 87.15           C  
ANISOU  338  CZ  ARG A  53     9724  13460   9931  -1347  -1364   -403       C  
ATOM    339  NH1 ARG A  53      63.797  37.166 -36.907  1.00 76.86           N  
ANISOU  339  NH1 ARG A  53     8409  12414   8382  -1312  -1424   -340       N  
ATOM    340  NH2 ARG A  53      64.967  37.215 -38.882  1.00 58.90           N  
ANISOU  340  NH2 ARG A  53     6011   9842   6527  -1333  -1401   -251       N  
ATOM    341  N   ASN A  54      57.757  40.116 -41.109  1.00 40.88           N  
ANISOU  341  N   ASN A  54     4574   6440   4518   -977   -626   -805       N  
ATOM    342  CA  ASN A  54      56.909  39.488 -42.138  1.00 38.69           C  
ANISOU  342  CA  ASN A  54     4306   6010   4383   -847   -537   -658       C  
ATOM    343  C   ASN A  54      56.349  40.521 -43.102  1.00 40.05           C  
ANISOU  343  C   ASN A  54     4587   5917   4714   -817   -445   -771       C  
ATOM    344  O   ASN A  54      56.020  40.189 -44.233  1.00 38.03           O  
ANISOU  344  O   ASN A  54     4331   5511   4607   -740   -397   -661       O  
ATOM    345  CB  ASN A  54      55.780  38.681 -41.502  1.00 40.23           C  
ANISOU  345  CB  ASN A  54     4498   6331   4456   -746   -485   -571       C  
ATOM    346  CG  ASN A  54      56.293  37.551 -40.644  1.00 57.57           C  
ANISOU  346  CG  ASN A  54     6592   8769   6513   -755   -566   -410       C  
ATOM    347  OD1 ASN A  54      57.115  36.709 -41.061  1.00 40.03           O  
ANISOU  347  OD1 ASN A  54     4278   6563   4370   -756   -628   -244       O  
ATOM    348  ND2 ASN A  54      55.835  37.534 -39.413  1.00 57.40           N  
ANISOU  348  ND2 ASN A  54     6587   8943   6277   -757   -564   -454       N  
ATOM    349  N   ARG A  55      56.262  41.767 -42.654  1.00 37.94           N  
ANISOU  349  N   ARG A  55     4411   5591   4412   -878   -423   -989       N  
ATOM    350  CA  ARG A  55      55.848  42.907 -43.443  1.00 37.63           C  
ANISOU  350  CA  ARG A  55     4486   5291   4522   -857   -339  -1107       C  
ATOM    351  C   ARG A  55      56.930  43.174 -44.490  1.00 43.43           C  
ANISOU  351  C   ARG A  55     5198   5875   5426   -935   -370  -1059       C  
ATOM    352  O   ARG A  55      56.630  43.364 -45.671  1.00 41.46           O  
ANISOU  352  O   ARG A  55     4992   5426   5335   -869   -308   -995       O  
ATOM    353  CB  ARG A  55      55.661  44.101 -42.529  1.00 38.60           C  
ANISOU  353  CB  ARG A  55     4709   5402   4554   -917   -312  -1360       C  
ATOM    354  CG  ARG A  55      54.848  45.153 -43.181  1.00 54.70           C  
ANISOU  354  CG  ARG A  55     6873   7180   6730   -842   -199  -1463       C  
ATOM    355  CD  ARG A  55      54.984  46.486 -42.507  1.00 82.75           C  
ANISOU  355  CD  ARG A  55    10537  10654  10250   -929   -171  -1727       C  
ATOM    356  NE  ARG A  55      54.387  47.530 -43.339  1.00104.06           N  
ANISOU  356  NE  ARG A  55    13357  13053  13127   -857    -65  -1798       N  
ATOM    357  CZ  ARG A  55      53.091  47.846 -43.347  1.00117.30           C  
ANISOU  357  CZ  ARG A  55    15101  14647  14819   -702     42  -1840       C  
ATOM    358  NH1 ARG A  55      52.231  47.186 -42.576  1.00 97.54           N  
ANISOU  358  NH1 ARG A  55    12554  12341  12165   -613     65  -1822       N  
ATOM    359  NH2 ARG A  55      52.641  48.803 -44.150  1.00104.26           N  
ANISOU  359  NH2 ARG A  55    13555  12718  13339   -630    129  -1884       N  
ATOM    360  N   GLU A  56      58.200  43.126 -44.039  1.00 42.89           N  
ANISOU  360  N   GLU A  56     5052   5929   5316  -1074   -470  -1079       N  
ATOM    361  CA  GLU A  56      59.410  43.280 -44.842  1.00 42.65           C  
ANISOU  361  CA  GLU A  56     4966   5812   5428  -1171   -507  -1030       C  
ATOM    362  C   GLU A  56      59.519  42.130 -45.814  1.00 44.81           C  
ANISOU  362  C   GLU A  56     5156   6077   5793  -1080   -501   -797       C  
ATOM    363  O   GLU A  56      59.864  42.351 -46.963  1.00 42.91           O  
ANISOU  363  O   GLU A  56     4930   5665   5710  -1081   -459   -742       O  
ATOM    364  CB  GLU A  56      60.657  43.337 -43.943  1.00 45.61           C  
ANISOU  364  CB  GLU A  56     5241   6379   5709  -1333   -629  -1099       C  
ATOM    365  CG  GLU A  56      61.948  43.436 -44.740  1.00 55.68           C  
ANISOU  365  CG  GLU A  56     6426   7595   7136  -1437   -666  -1037       C  
ATOM    366  CD  GLU A  56      63.204  42.924 -44.066  1.00 78.79           C  
ANISOU  366  CD  GLU A  56     9185  10768   9982  -1547   -802  -1001       C  
ATOM    367  OE1 GLU A  56      64.163  43.719 -43.933  1.00 69.30           O  
ANISOU  367  OE1 GLU A  56     7948   9561   8822  -1714   -852  -1127       O  
ATOM    368  OE2 GLU A  56      63.250  41.719 -43.721  1.00 72.91           O  
ANISOU  368  OE2 GLU A  56     8338  10216   9149  -1465   -859   -838       O  
ATOM    369  N   ARG A  57      59.236  40.904 -45.333  1.00 42.87           N  
ANISOU  369  N   ARG A  57     4831   6015   5442  -1004   -537   -663       N  
ATOM    370  CA  ARG A  57      59.251  39.644 -46.076  1.00 41.96           C  
ANISOU  370  CA  ARG A  57     4637   5911   5393   -911   -532   -449       C  
ATOM    371  C   ARG A  57      58.293  39.704 -47.265  1.00 46.39           C  
ANISOU  371  C   ARG A  57     5283   6267   6077   -803   -431   -406       C  
ATOM    372  O   ARG A  57      58.601  39.164 -48.331  1.00 45.20           O  
ANISOU  372  O   ARG A  57     5099   6033   6041   -767   -411   -283       O  
ATOM    373  CB  ARG A  57      58.837  38.493 -45.135  1.00 42.63           C  
ANISOU  373  CB  ARG A  57     4658   6210   5328   -850   -569   -345       C  
ATOM    374  CG  ARG A  57      59.955  37.547 -44.763  1.00 52.26           C  
ANISOU  374  CG  ARG A  57     5736   7593   6528   -871   -659   -192       C  
ATOM    375  CD  ARG A  57      59.699  36.572 -43.615  1.00 61.76           C  
ANISOU  375  CD  ARG A  57     6882   9027   7557   -832   -709    -96       C  
ATOM    376  NE  ARG A  57      58.386  35.907 -43.579  1.00 68.92           N  
ANISOU  376  NE  ARG A  57     7838   9921   8428   -722   -631    -22       N  
ATOM    377  CZ  ARG A  57      58.063  34.796 -44.239  1.00 83.03           C  
ANISOU  377  CZ  ARG A  57     9592  11652  10305   -631   -590    151       C  
ATOM    378  NH1 ARG A  57      58.923  34.241 -45.087  1.00 75.21           N  
ANISOU  378  NH1 ARG A  57     8531  10596   9450   -621   -608    265       N  
ATOM    379  NH2 ARG A  57      56.862  34.255 -44.087  1.00 64.14           N  
ANISOU  379  NH2 ARG A  57     7235   9262   7873   -554   -523    202       N  
ATOM    380  N   TRP A  58      57.115  40.344 -47.059  1.00 43.21           N  
ANISOU  380  N   TRP A  58     4982   5795   5640   -744   -369   -509       N  
ATOM    381  CA  TRP A  58      56.058  40.540 -48.052  1.00 40.76           C  
ANISOU  381  CA  TRP A  58     4749   5312   5425   -634   -284   -486       C  
ATOM    382  C   TRP A  58      56.552  41.482 -49.179  1.00 43.36           C  
ANISOU  382  C   TRP A  58     5146   5425   5902   -669   -249   -517       C  
ATOM    383  O   TRP A  58      56.428  41.164 -50.368  1.00 43.25           O  
ANISOU  383  O   TRP A  58     5139   5306   5987   -609   -216   -409       O  
ATOM    384  CB  TRP A  58      54.807  41.107 -47.334  1.00 39.83           C  
ANISOU  384  CB  TRP A  58     4705   5203   5224   -569   -231   -606       C  
ATOM    385  CG  TRP A  58      53.734  41.597 -48.247  1.00 40.36           C  
ANISOU  385  CG  TRP A  58     4851   5094   5390   -458   -152   -612       C  
ATOM    386  CD1 TRP A  58      53.580  42.863 -48.727  1.00 43.96           C  
ANISOU  386  CD1 TRP A  58     5413   5358   5933   -448   -102   -717       C  
ATOM    387  CD2 TRP A  58      52.621  40.850 -48.730  1.00 39.24           C  
ANISOU  387  CD2 TRP A  58     4683   4960   5267   -337   -117   -509       C  
ATOM    388  NE1 TRP A  58      52.516  42.915 -49.586  1.00 42.72           N  
ANISOU  388  NE1 TRP A  58     5291   5092   5848   -318    -47   -663       N  
ATOM    389  CE2 TRP A  58      51.884  41.704 -49.580  1.00 43.27           C  
ANISOU  389  CE2 TRP A  58     5276   5291   5874   -253    -59   -547       C  
ATOM    390  CE3 TRP A  58      52.146  39.548 -48.499  1.00 39.56           C  
ANISOU  390  CE3 TRP A  58     4637   5139   5255   -295   -129   -389       C  
ATOM    391  CZ2 TRP A  58      50.703  41.307 -50.196  1.00 41.86           C  
ANISOU  391  CZ2 TRP A  58     5081   5092   5731   -131    -25   -475       C  
ATOM    392  CZ3 TRP A  58      50.999  39.137 -49.148  1.00 40.10           C  
ANISOU  392  CZ3 TRP A  58     4696   5169   5372   -190    -87   -326       C  
ATOM    393  CH2 TRP A  58      50.299  40.007 -49.999  1.00 40.81           C  
ANISOU  393  CH2 TRP A  58     4854   5102   5550   -110    -43   -371       C  
ATOM    394  N   CYS A  59      57.114  42.632 -48.785  1.00 39.11           N  
ANISOU  394  N   CYS A  59     4661   4825   5373   -774   -253   -666       N  
ATOM    395  CA  CYS A  59      57.589  43.661 -49.701  1.00 39.10           C  
ANISOU  395  CA  CYS A  59     4736   4609   5510   -825   -208   -705       C  
ATOM    396  C   CYS A  59      58.746  43.160 -50.545  1.00 44.51           C  
ANISOU  396  C   CYS A  59     5341   5289   6283   -886   -230   -579       C  
ATOM    397  O   CYS A  59      58.765  43.339 -51.770  1.00 43.68           O  
ANISOU  397  O   CYS A  59     5280   5028   6288   -850   -173   -503       O  
ATOM    398  CB  CYS A  59      57.960  44.911 -48.915  1.00 41.03           C  
ANISOU  398  CB  CYS A  59     5048   4802   5741   -944   -209   -905       C  
ATOM    399  SG  CYS A  59      56.547  45.675 -48.068  1.00 45.50           S  
ANISOU  399  SG  CYS A  59     5733   5326   6228   -852   -148  -1074       S  
ATOM    400  N   LEU A  60      59.679  42.473 -49.876  1.00 42.28           N  
ANISOU  400  N   LEU A  60     4931   5192   5940   -966   -311   -549       N  
ATOM    401  CA  LEU A  60      60.860  41.846 -50.447  1.00 41.39           C  
ANISOU  401  CA  LEU A  60     4705   5123   5897  -1019   -339   -431       C  
ATOM    402  C   LEU A  60      60.477  40.876 -51.558  1.00 43.48           C  
ANISOU  402  C   LEU A  60     4959   5342   6218   -894   -293   -267       C  
ATOM    403  O   LEU A  60      61.140  40.885 -52.581  1.00 44.75           O  
ANISOU  403  O   LEU A  60     5103   5419   6482   -915   -256   -196       O  
ATOM    404  CB  LEU A  60      61.625  41.120 -49.336  1.00 42.15           C  
ANISOU  404  CB  LEU A  60     4662   5464   5891  -1080   -444   -414       C  
ATOM    405  CG  LEU A  60      63.077  41.519 -49.070  1.00 48.17           C  
ANISOU  405  CG  LEU A  60     5323   6293   6685  -1242   -507   -463       C  
ATOM    406  CD1 LEU A  60      63.972  41.009 -50.164  1.00 47.81           C  
ANISOU  406  CD1 LEU A  60     5185   6208   6772  -1246   -481   -325       C  
ATOM    407  CD2 LEU A  60      63.235  43.010 -48.778  1.00 49.90           C  
ANISOU  407  CD2 LEU A  60     5635   6398   6927  -1373   -493   -661       C  
ATOM    408  N   GLU A  61      59.377  40.099 -51.400  1.00 37.19           N  
ANISOU  408  N   GLU A  61     4180   4595   5357   -772   -286   -216       N  
ATOM    409  CA  GLU A  61      58.876  39.174 -52.424  1.00 34.52           C  
ANISOU  409  CA  GLU A  61     3839   4212   5065   -662   -246    -84       C  
ATOM    410  C   GLU A  61      58.415  39.938 -53.669  1.00 35.18           C  
ANISOU  410  C   GLU A  61     4036   4098   5235   -618   -172    -89       C  
ATOM    411  O   GLU A  61      58.806  39.563 -54.775  1.00 33.19           O  
ANISOU  411  O   GLU A  61     3775   3784   5050   -598   -138      2       O  
ATOM    412  CB  GLU A  61      57.732  38.305 -51.888  1.00 35.35           C  
ANISOU  412  CB  GLU A  61     3934   4411   5086   -565   -255    -48       C  
ATOM    413  CG  GLU A  61      57.486  37.085 -52.759  1.00 43.93           C  
ANISOU  413  CG  GLU A  61     4985   5488   6219   -484   -233     88       C  
ATOM    414  CD  GLU A  61      56.200  36.336 -52.496  1.00 64.40           C  
ANISOU  414  CD  GLU A  61     7580   8130   8759   -396   -224    121       C  
ATOM    415  OE1 GLU A  61      55.666  35.730 -53.457  1.00 64.19           O  
ANISOU  415  OE1 GLU A  61     7569   8037   8782   -329   -191    183       O  
ATOM    416  OE2 GLU A  61      55.709  36.384 -51.344  1.00 51.68           O  
ANISOU  416  OE2 GLU A  61     5954   6629   7052   -400   -246     79       O  
ATOM    417  N   ILE A  62      57.606  41.011 -53.489  1.00 31.26           N  
ANISOU  417  N   ILE A  62     3644   3502   4729   -598   -143   -193       N  
ATOM    418  CA  ILE A  62      57.106  41.852 -54.595  1.00 31.10           C  
ANISOU  418  CA  ILE A  62     3739   3291   4785   -543    -76   -188       C  
ATOM    419  C   ILE A  62      58.291  42.429 -55.423  1.00 36.21           C  
ANISOU  419  C   ILE A  62     4402   3828   5529   -637    -41   -160       C  
ATOM    420  O   ILE A  62      58.251  42.478 -56.657  1.00 34.95           O  
ANISOU  420  O   ILE A  62     4290   3566   5424   -591      9    -74       O  
ATOM    421  CB  ILE A  62      56.190  42.987 -54.062  1.00 34.89           C  
ANISOU  421  CB  ILE A  62     4321   3683   5252   -506    -49   -314       C  
ATOM    422  CG1 ILE A  62      54.979  42.404 -53.259  1.00 34.64           C  
ANISOU  422  CG1 ILE A  62     4261   3776   5126   -410    -67   -336       C  
ATOM    423  CG2 ILE A  62      55.782  43.934 -55.203  1.00 34.90           C  
ANISOU  423  CG2 ILE A  62     4443   3476   5343   -444     17   -290       C  
ATOM    424  CD1 ILE A  62      53.995  43.345 -52.768  1.00 39.26           C  
ANISOU  424  CD1 ILE A  62     4928   4295   5696   -347    -29   -451       C  
ATOM    425  N   GLN A  63      59.347  42.833 -54.705  1.00 33.22           N  
ANISOU  425  N   GLN A  63     3972   3488   5160   -775    -70   -232       N  
ATOM    426  CA  GLN A  63      60.587  43.381 -55.213  1.00 32.94           C  
ANISOU  426  CA  GLN A  63     3918   3380   5217   -899    -43   -223       C  
ATOM    427  C   GLN A  63      61.381  42.336 -56.028  1.00 37.30           C  
ANISOU  427  C   GLN A  63     4369   4003   5802   -891    -34    -83       C  
ATOM    428  O   GLN A  63      61.881  42.661 -57.112  1.00 36.94           O  
ANISOU  428  O   GLN A  63     4353   3847   5835   -913     35    -20       O  
ATOM    429  CB  GLN A  63      61.403  43.839 -54.018  1.00 35.02           C  
ANISOU  429  CB  GLN A  63     4118   3727   5459  -1048   -103   -347       C  
ATOM    430  CG  GLN A  63      61.971  45.226 -54.150  1.00 39.09           C  
ANISOU  430  CG  GLN A  63     4709   4075   6068  -1178    -57   -446       C  
ATOM    431  CD  GLN A  63      62.781  45.510 -52.921  1.00 49.29           C  
ANISOU  431  CD  GLN A  63     5918   5488   7322  -1335   -136   -579       C  
ATOM    432  OE1 GLN A  63      62.231  45.996 -51.925  1.00 46.09           O  
ANISOU  432  OE1 GLN A  63     5568   5102   6842  -1347   -166   -723       O  
ATOM    433  NE2 GLN A  63      64.089  45.141 -52.940  1.00 27.06           N  
ANISOU  433  NE2 GLN A  63     2956   2779   4546  -1452   -174   -536       N  
ATOM    434  N   ILE A  64      61.500  41.085 -55.502  1.00 33.01           N  
ANISOU  434  N   ILE A  64     3708   3637   5198   -855    -95    -31       N  
ATOM    435  CA  ILE A  64      62.206  39.963 -56.141  1.00 31.65           C  
ANISOU  435  CA  ILE A  64     3434   3534   5058   -828    -84     93       C  
ATOM    436  C   ILE A  64      61.504  39.645 -57.458  1.00 37.75           C  
ANISOU  436  C   ILE A  64     4293   4203   5848   -716    -14    172       C  
ATOM    437  O   ILE A  64      62.151  39.589 -58.484  1.00 38.68           O  
ANISOU  437  O   ILE A  64     4407   4264   6025   -727     48    237       O  
ATOM    438  CB  ILE A  64      62.304  38.709 -55.192  1.00 33.26           C  
ANISOU  438  CB  ILE A  64     3513   3930   5195   -794   -162    136       C  
ATOM    439  CG1 ILE A  64      63.252  38.962 -54.010  1.00 34.06           C  
ANISOU  439  CG1 ILE A  64     3504   4166   5271   -913   -242     80       C  
ATOM    440  CG2 ILE A  64      62.767  37.458 -55.939  1.00 32.50           C  
ANISOU  440  CG2 ILE A  64     3338   3868   5141   -726   -134    265       C  
ATOM    441  CD1 ILE A  64      63.060  38.026 -52.740  1.00 26.04           C  
ANISOU  441  CD1 ILE A  64     2400   3348   4147   -877   -333    105       C  
ATOM    442  N   MET A  65      60.180  39.507 -57.429  1.00 36.86           N  
ANISOU  442  N   MET A  65     4256   4071   5678   -614    -24    159       N  
ATOM    443  CA  MET A  65      59.315  39.195 -58.582  1.00 37.69           C  
ANISOU  443  CA  MET A  65     4439   4103   5777   -505     20    220       C  
ATOM    444  C   MET A  65      59.442  40.200 -59.730  1.00 39.20           C  
ANISOU  444  C   MET A  65     4737   4139   6017   -513     92    239       C  
ATOM    445  O   MET A  65      59.427  39.804 -60.901  1.00 36.71           O  
ANISOU  445  O   MET A  65     4451   3792   5704   -462    137    316       O  
ATOM    446  CB  MET A  65      57.840  39.148 -58.131  1.00 40.67           C  
ANISOU  446  CB  MET A  65     4866   4496   6092   -414    -12    180       C  
ATOM    447  CG  MET A  65      57.530  37.967 -57.248  1.00 45.66           C  
ANISOU  447  CG  MET A  65     5406   5272   6672   -386    -62    197       C  
ATOM    448  SD  MET A  65      56.512  36.810 -58.156  1.00 50.98           S  
ANISOU  448  SD  MET A  65     6092   5947   7333   -275    -50    268       S  
ATOM    449  CE  MET A  65      57.785  35.773 -58.920  1.00 47.16           C  
ANISOU  449  CE  MET A  65     5535   5482   6901   -302    -21    354       C  
ATOM    450  N   ARG A  66      59.503  41.502 -59.369  1.00 36.22           N  
ANISOU  450  N   ARG A  66     4426   3663   5672   -574    105    168       N  
ATOM    451  CA  ARG A  66      59.590  42.655 -60.254  1.00 36.55           C  
ANISOU  451  CA  ARG A  66     4584   3534   5770   -590    178    188       C  
ATOM    452  C   ARG A  66      60.937  42.675 -60.984  1.00 40.22           C  
ANISOU  452  C   ARG A  66     5006   3977   6298   -685    240    254       C  
ATOM    453  O   ARG A  66      61.005  43.085 -62.148  1.00 40.76           O  
ANISOU  453  O   ARG A  66     5158   3941   6387   -663    315    330       O  
ATOM    454  CB  ARG A  66      59.382  43.936 -59.431  1.00 40.82           C  
ANISOU  454  CB  ARG A  66     5195   3971   6343   -644    176     76       C  
ATOM    455  CG  ARG A  66      58.171  44.753 -59.876  1.00 63.68           C  
ANISOU  455  CG  ARG A  66     8230   6728   9238   -528    205     77       C  
ATOM    456  CD  ARG A  66      57.343  45.232 -58.708  1.00 87.99           C  
ANISOU  456  CD  ARG A  66    11333   9806  12293   -501    170    -50       C  
ATOM    457  NE  ARG A  66      55.920  44.942 -58.892  1.00107.80           N  
ANISOU  457  NE  ARG A  66    13875  12334  14749   -338    153    -27       N  
ATOM    458  CZ  ARG A  66      54.933  45.593 -58.283  1.00126.43           C  
ANISOU  458  CZ  ARG A  66    16292  14639  17106   -266    157   -111       C  
ATOM    459  NH1 ARG A  66      55.201  46.592 -57.447  1.00117.04           N  
ANISOU  459  NH1 ARG A  66    15153  13357  15959   -343    179   -235       N  
ATOM    460  NH2 ARG A  66      53.668  45.255 -58.510  1.00108.51           N  
ANISOU  460  NH2 ARG A  66    14026  12408  14796   -118    140    -80       N  
ATOM    461  N   ARG A  67      61.991  42.182 -60.312  1.00 35.75           N  
ANISOU  461  N   ARG A  67     4303   3525   5756   -782    210    233       N  
ATOM    462  CA  ARG A  67      63.364  42.077 -60.796  1.00 35.89           C  
ANISOU  462  CA  ARG A  67     4234   3560   5843   -880    263    285       C  
ATOM    463  C   ARG A  67      63.495  40.937 -61.815  1.00 40.37           C  
ANISOU  463  C   ARG A  67     4765   4184   6389   -793    307    390       C  
ATOM    464  O   ARG A  67      63.927  41.158 -62.947  1.00 42.56           O  
ANISOU  464  O   ARG A  67     5083   4392   6694   -802    401    460       O  
ATOM    465  CB  ARG A  67      64.271  41.820 -59.586  1.00 35.90           C  
ANISOU  465  CB  ARG A  67     4080   3696   5863   -987    190    224       C  
ATOM    466  CG  ARG A  67      65.747  42.108 -59.763  1.00 41.20           C  
ANISOU  466  CG  ARG A  67     4644   4381   6628  -1129    232    240       C  
ATOM    467  CD  ARG A  67      66.429  42.029 -58.407  1.00 44.08           C  
ANISOU  467  CD  ARG A  67     4866   4889   6992  -1235    131    159       C  
ATOM    468  NE  ARG A  67      67.211  40.798 -58.231  1.00 47.25           N  
ANISOU  468  NE  ARG A  67     5089   5467   7397  -1211     96    232       N  
ATOM    469  CZ  ARG A  67      67.153  40.015 -57.151  1.00 51.98           C  
ANISOU  469  CZ  ARG A  67     5591   6229   7929  -1175    -10    222       C  
ATOM    470  NH1 ARG A  67      66.328  40.313 -56.149  1.00 16.95           N  
ANISOU  470  NH1 ARG A  67     1254   1821   3365  -1108    -87    133       N  
ATOM    471  NH2 ARG A  67      67.908  38.914 -57.075  1.00 34.71           N  
ANISOU  471  NH2 ARG A  67     3244   4181   5763  -1139    -31    308       N  
ATOM    472  N   LEU A  68      63.101  39.723 -61.401  1.00 35.19           N  
ANISOU  472  N   LEU A  68     4040   3649   5682   -713    248    399       N  
ATOM    473  CA  LEU A  68      63.177  38.471 -62.154  1.00 33.70           C  
ANISOU  473  CA  LEU A  68     3811   3516   5477   -631    280    473       C  
ATOM    474  C   LEU A  68      62.353  38.475 -63.442  1.00 36.60           C  
ANISOU  474  C   LEU A  68     4312   3802   5793   -538    336    514       C  
ATOM    475  O   LEU A  68      61.272  39.049 -63.496  1.00 36.58           O  
ANISOU  475  O   LEU A  68     4418   3735   5747   -490    310    491       O  
ATOM    476  CB  LEU A  68      62.720  37.299 -61.264  1.00 32.50           C  
ANISOU  476  CB  LEU A  68     3580   3482   5287   -568    199    464       C  
ATOM    477  CG  LEU A  68      63.520  37.071 -59.957  1.00 36.41           C  
ANISOU  477  CG  LEU A  68     3934   4096   5805   -638    128    442       C  
ATOM    478  CD1 LEU A  68      63.064  35.825 -59.258  1.00 35.66           C  
ANISOU  478  CD1 LEU A  68     3778   4103   5668   -561     67    467       C  
ATOM    479  CD2 LEU A  68      65.043  37.007 -60.192  1.00 35.32           C  
ANISOU  479  CD2 LEU A  68     3669   4001   5750   -714    170    483       C  
ATOM    480  N   THR A  69      62.866  37.806 -64.473  1.00 32.58           N  
ANISOU  480  N   THR A  69     3788   3308   5284   -507    409    574       N  
ATOM    481  CA  THR A  69      62.229  37.676 -65.782  1.00 32.33           C  
ANISOU  481  CA  THR A  69     3874   3229   5182   -425    460    613       C  
ATOM    482  C   THR A  69      62.715  36.380 -66.448  1.00 36.53           C  
ANISOU  482  C   THR A  69     4347   3824   5707   -380    514    640       C  
ATOM    483  O   THR A  69      63.876  36.291 -66.894  1.00 38.71           O  
ANISOU  483  O   THR A  69     4562   4113   6034   -424    601    676       O  
ATOM    484  CB  THR A  69      62.450  38.923 -66.656  1.00 44.11           C  
ANISOU  484  CB  THR A  69     5474   4612   6673   -463    540    658       C  
ATOM    485  OG1 THR A  69      62.043  38.613 -67.989  1.00 48.96           O  
ANISOU  485  OG1 THR A  69     6184   5217   7200   -383    592    708       O  
ATOM    486  CG2 THR A  69      63.906  39.453 -66.621  1.00 44.65           C  
ANISOU  486  CG2 THR A  69     5466   4664   6836   -586    620    683       C  
ATOM    487  N   HIS A  70      61.822  35.365 -66.489  1.00 28.76           N  
ANISOU  487  N   HIS A  70     3378   2877   4672   -296    467    617       N  
ATOM    488  CA  HIS A  70      62.119  34.067 -67.076  1.00 25.71           C  
ANISOU  488  CA  HIS A  70     2955   2530   4284   -247    516    622       C  
ATOM    489  C   HIS A  70      60.850  33.365 -67.620  1.00 27.98           C  
ANISOU  489  C   HIS A  70     3325   2821   4487   -168    477    588       C  
ATOM    490  O   HIS A  70      59.817  33.384 -66.936  1.00 28.62           O  
ANISOU  490  O   HIS A  70     3415   2911   4548   -149    385    558       O  
ATOM    491  CB  HIS A  70      62.802  33.184 -66.028  1.00 24.66           C  
ANISOU  491  CB  HIS A  70     2671   2459   4239   -259    490    625       C  
ATOM    492  CG  HIS A  70      63.424  31.945 -66.603  1.00 26.84           C  
ANISOU  492  CG  HIS A  70     2895   2753   4550   -210    567    638       C  
ATOM    493  ND1 HIS A  70      62.704  30.764 -66.728  1.00 27.64           N  
ANISOU  493  ND1 HIS A  70     3015   2852   4635   -141    548    610       N  
ATOM    494  CD2 HIS A  70      64.657  31.755 -67.113  1.00 27.19           C  
ANISOU  494  CD2 HIS A  70     2872   2809   4651   -220    672    670       C  
ATOM    495  CE1 HIS A  70      63.538  29.893 -67.257  1.00 26.37           C  
ANISOU  495  CE1 HIS A  70     2805   2690   4524   -106    641    620       C  
ATOM    496  NE2 HIS A  70      64.726  30.445 -67.498  1.00 27.16           N  
ANISOU  496  NE2 HIS A  70     2847   2805   4667   -146    719    659       N  
ATOM    497  N   PRO A  71      60.936  32.660 -68.787  1.00 21.24           N  
ANISOU  497  N   PRO A  71     2518   1968   3584   -126    547    581       N  
ATOM    498  CA  PRO A  71      59.770  31.958 -69.326  1.00 20.52           C  
ANISOU  498  CA  PRO A  71     2497   1889   3412    -69    502    531       C  
ATOM    499  C   PRO A  71      59.123  30.916 -68.412  1.00 27.67           C  
ANISOU  499  C   PRO A  71     3333   2813   4365    -53    428    491       C  
ATOM    500  O   PRO A  71      57.982  30.524 -68.682  1.00 29.00           O  
ANISOU  500  O   PRO A  71     3550   2993   4475    -24    371    446       O  
ATOM    501  CB  PRO A  71      60.328  31.268 -70.578  1.00 21.96           C  
ANISOU  501  CB  PRO A  71     2718   2074   3550    -44    607    515       C  
ATOM    502  CG  PRO A  71      61.747  31.316 -70.464  1.00 26.44           C  
ANISOU  502  CG  PRO A  71     3207   2638   4202    -75    705    558       C  
ATOM    503  CD  PRO A  71      62.056  32.554 -69.734  1.00 22.54           C  
ANISOU  503  CD  PRO A  71     2682   2130   3753   -135    675    609       C  
ATOM    504  N   ASN A  72      59.824  30.468 -67.355  1.00 24.46           N  
ANISOU  504  N   ASN A  72     2813   2418   4061    -73    426    513       N  
ATOM    505  CA  ASN A  72      59.320  29.437 -66.438  1.00 24.17           C  
ANISOU  505  CA  ASN A  72     2712   2396   4073    -58    370    500       C  
ATOM    506  C   ASN A  72      59.190  29.940 -64.978  1.00 26.33           C  
ANISOU  506  C   ASN A  72     2916   2709   4377    -89    291    527       C  
ATOM    507  O   ASN A  72      59.318  29.175 -64.018  1.00 23.83           O  
ANISOU  507  O   ASN A  72     2518   2421   4117    -86    264    552       O  
ATOM    508  CB  ASN A  72      60.244  28.208 -66.500  1.00 26.62           C  
ANISOU  508  CB  ASN A  72     2953   2690   4470    -33    442    515       C  
ATOM    509  CG  ASN A  72      60.382  27.633 -67.869  1.00 42.71           C  
ANISOU  509  CG  ASN A  72     5063   4691   6474     -1    531    468       C  
ATOM    510  OD1 ASN A  72      61.425  27.775 -68.508  1.00 41.58           O  
ANISOU  510  OD1 ASN A  72     4909   4544   6346      4    626    486       O  
ATOM    511  ND2 ASN A  72      59.305  27.045 -68.371  1.00 33.89           N  
ANISOU  511  ND2 ASN A  72     4022   3557   5297     13    501    401       N  
ATOM    512  N   VAL A  73      58.960  31.234 -64.820  1.00 23.81           N  
ANISOU  512  N   VAL A  73     2639   2391   4017   -117    259    522       N  
ATOM    513  CA  VAL A  73      58.797  31.888 -63.518  1.00 23.18           C  
ANISOU  513  CA  VAL A  73     2514   2346   3945   -151    191    522       C  
ATOM    514  C   VAL A  73      57.649  32.856 -63.710  1.00 28.11           C  
ANISOU  514  C   VAL A  73     3231   2946   4503   -134    151    487       C  
ATOM    515  O   VAL A  73      57.736  33.684 -64.621  1.00 31.51           O  
ANISOU  515  O   VAL A  73     3742   3328   4904   -131    186    492       O  
ATOM    516  CB  VAL A  73      60.116  32.585 -63.012  1.00 27.58           C  
ANISOU  516  CB  VAL A  73     3006   2920   4554   -216    210    547       C  
ATOM    517  CG1 VAL A  73      59.889  33.318 -61.691  1.00 27.55           C  
ANISOU  517  CG1 VAL A  73     2974   2956   4539   -260    136    521       C  
ATOM    518  CG2 VAL A  73      61.292  31.606 -62.886  1.00 27.45           C  
ANISOU  518  CG2 VAL A  73     2877   2940   4613   -215    250    595       C  
ATOM    519  N   VAL A  74      56.569  32.750 -62.913  1.00 23.03           N  
ANISOU  519  N   VAL A  74     2574   2338   3837   -116     86    460       N  
ATOM    520  CA  VAL A  74      55.406  33.653 -63.021  1.00 23.37           C  
ANISOU  520  CA  VAL A  74     2687   2365   3828    -81     48    427       C  
ATOM    521  C   VAL A  74      55.850  35.152 -63.043  1.00 29.31           C  
ANISOU  521  C   VAL A  74     3496   3057   4582   -106     66    425       C  
ATOM    522  O   VAL A  74      56.614  35.644 -62.191  1.00 29.88           O  
ANISOU  522  O   VAL A  74     3530   3132   4690   -166     67    414       O  
ATOM    523  CB  VAL A  74      54.320  33.346 -61.951  1.00 26.22           C  
ANISOU  523  CB  VAL A  74     2999   2786   4175    -64    -10    399       C  
ATOM    524  CG1 VAL A  74      53.286  34.454 -61.794  1.00 24.92           C  
ANISOU  524  CG1 VAL A  74     2883   2610   3975    -25    -41    363       C  
ATOM    525  CG2 VAL A  74      53.617  32.074 -62.335  1.00 26.60           C  
ANISOU  525  CG2 VAL A  74     3025   2861   4222    -40    -20    399       C  
ATOM    526  N   ALA A  75      55.403  35.824 -64.098  1.00 25.13           N  
ANISOU  526  N   ALA A  75     3062   2472   4015    -63     81    438       N  
ATOM    527  CA  ALA A  75      55.706  37.215 -64.369  1.00 26.62           C  
ANISOU  527  CA  ALA A  75     3330   2573   4213    -75    112    452       C  
ATOM    528  C   ALA A  75      54.967  38.175 -63.455  1.00 31.50           C  
ANISOU  528  C   ALA A  75     3967   3162   4839    -56     74    406       C  
ATOM    529  O   ALA A  75      53.785  37.990 -63.169  1.00 30.83           O  
ANISOU  529  O   ALA A  75     3870   3119   4724      9     25    379       O  
ATOM    530  CB  ALA A  75      55.366  37.540 -65.822  1.00 27.91           C  
ANISOU  530  CB  ALA A  75     3593   2694   4319    -18    139    502       C  
ATOM    531  N   ALA A  76      55.658  39.233 -63.047  1.00 29.56           N  
ANISOU  531  N   ALA A  76     3752   2840   4640   -116    104    390       N  
ATOM    532  CA  ALA A  76      55.029  40.271 -62.259  1.00 30.64           C  
ANISOU  532  CA  ALA A  76     3927   2924   4791    -98     86    331       C  
ATOM    533  C   ALA A  76      54.218  41.142 -63.195  1.00 34.89           C  
ANISOU  533  C   ALA A  76     4576   3364   5316     -5    102    372       C  
ATOM    534  O   ALA A  76      54.568  41.272 -64.364  1.00 35.64           O  
ANISOU  534  O   ALA A  76     4732   3408   5401      2    143    448       O  
ATOM    535  CB  ALA A  76      56.087  41.084 -61.529  1.00 32.30           C  
ANISOU  535  CB  ALA A  76     4134   3079   5060   -209    112    284       C  
ATOM    536  N   ARG A  77      53.103  41.674 -62.710  1.00 30.29           N  
ANISOU  536  N   ARG A  77     4013   2767   4728     77     72    332       N  
ATOM    537  CA  ARG A  77      52.259  42.550 -63.498  1.00 30.84           C  
ANISOU  537  CA  ARG A  77     4177   2747   4793    187     79    380       C  
ATOM    538  C   ARG A  77      51.971  43.823 -62.710  1.00 37.33           C  
ANISOU  538  C   ARG A  77     5057   3450   5677    207    104    317       C  
ATOM    539  O   ARG A  77      52.123  43.842 -61.480  1.00 35.95           O  
ANISOU  539  O   ARG A  77     4835   3304   5521    148     99    217       O  
ATOM    540  CB  ARG A  77      50.951  41.832 -63.880  1.00 32.39           C  
ANISOU  540  CB  ARG A  77     4329   3052   4926    299     15    399       C  
ATOM    541  CG  ARG A  77      51.123  40.570 -64.719  1.00 43.61           C  
ANISOU  541  CG  ARG A  77     5708   4576   6286    281     -8    442       C  
ATOM    542  CD  ARG A  77      50.897  40.840 -66.198  1.00 44.64           C  
ANISOU  542  CD  ARG A  77     5923   4681   6359    351     -7    534       C  
ATOM    543  NE  ARG A  77      50.936  39.618 -67.001  1.00 40.80           N  
ANISOU  543  NE  ARG A  77     5401   4299   5801    335    -30    548       N  
ATOM    544  CZ  ARG A  77      52.038  39.152 -67.579  1.00 58.86           C  
ANISOU  544  CZ  ARG A  77     7707   6582   8075    262     23    573       C  
ATOM    545  NH1 ARG A  77      53.198  39.787 -67.426  1.00 41.52           N  
ANISOU  545  NH1 ARG A  77     5548   4295   5934    190     98    595       N  
ATOM    546  NH2 ARG A  77      51.992  38.049 -68.313  1.00 53.64           N  
ANISOU  546  NH2 ARG A  77     7024   6008   7350    258      8    568       N  
ATOM    547  N   ASP A  78      51.596  44.899 -63.424  1.00 37.21           N  
ANISOU  547  N   ASP A  78     5152   3297   5690    291    136    377       N  
ATOM    548  CA  ASP A  78      51.232  46.176 -62.816  1.00 38.91           C  
ANISOU  548  CA  ASP A  78     5441   3364   5979    333    173    321       C  
ATOM    549  C   ASP A  78      49.906  46.039 -62.069  1.00 42.39           C  
ANISOU  549  C   ASP A  78     5820   3885   6401    447    130    252       C  
ATOM    550  O   ASP A  78      49.001  45.354 -62.543  1.00 42.08           O  
ANISOU  550  O   ASP A  78     5721   3963   6304    542     76    301       O  
ATOM    551  CB  ASP A  78      51.100  47.265 -63.898  1.00 43.06           C  
ANISOU  551  CB  ASP A  78     6101   3717   6542    416    220    435       C  
ATOM    552  CG  ASP A  78      52.393  47.821 -64.450  1.00 62.85           C  
ANISOU  552  CG  ASP A  78     8691   6092   9097    298    295    494       C  
ATOM    553  OD1 ASP A  78      53.352  47.994 -63.656  1.00 64.99           O  
ANISOU  553  OD1 ASP A  78     8944   6323   9425    150    328    404       O  
ATOM    554  OD2 ASP A  78      52.422  48.165 -65.661  1.00 72.38           O  
ANISOU  554  OD2 ASP A  78     9983   7233  10285    353    324    633       O  
ATOM    555  N   VAL A  79      49.779  46.680 -60.914  1.00 39.60           N  
ANISOU  555  N   VAL A  79     5475   3477   6093    431    158    131       N  
ATOM    556  CA  VAL A  79      48.507  46.659 -60.194  1.00 40.10           C  
ANISOU  556  CA  VAL A  79     5482   3612   6143    547    140     63       C  
ATOM    557  C   VAL A  79      47.556  47.636 -60.943  1.00 47.67           C  
ANISOU  557  C   VAL A  79     6518   4444   7152    726    159    135       C  
ATOM    558  O   VAL A  79      47.956  48.787 -61.171  1.00 49.28           O  
ANISOU  558  O   VAL A  79     6846   4443   7435    731    221    147       O  
ATOM    559  CB  VAL A  79      48.644  46.988 -58.672  1.00 43.05           C  
ANISOU  559  CB  VAL A  79     5842   3987   6527    480    171   -101       C  
ATOM    560  CG1 VAL A  79      47.281  46.966 -57.967  1.00 42.33           C  
ANISOU  560  CG1 VAL A  79     5689   3976   6418    610    172   -168       C  
ATOM    561  CG2 VAL A  79      49.629  46.036 -57.977  1.00 41.31           C  
ANISOU  561  CG2 VAL A  79     5542   3904   6249    315    141   -146       C  
ATOM    562  N   PRO A  80      46.338  47.189 -61.383  1.00 44.28           N  
ANISOU  562  N   PRO A  80     6013   4128   6683    868    105    193       N  
ATOM    563  CA  PRO A  80      45.416  48.100 -62.110  1.00 45.60           C  
ANISOU  563  CA  PRO A  80     6237   4193   6896   1056    111    279       C  
ATOM    564  C   PRO A  80      45.147  49.422 -61.380  1.00 51.60           C  
ANISOU  564  C   PRO A  80     7082   4763   7761   1131    193    197       C  
ATOM    565  O   PRO A  80      44.919  49.425 -60.165  1.00 50.56           O  
ANISOU  565  O   PRO A  80     6906   4666   7639   1106    224     51       O  
ATOM    566  CB  PRO A  80      44.132  47.277 -62.237  1.00 46.45           C  
ANISOU  566  CB  PRO A  80     6202   4501   6947   1168     35    299       C  
ATOM    567  CG  PRO A  80      44.564  45.885 -62.146  1.00 48.43           C  
ANISOU  567  CG  PRO A  80     6361   4925   7117   1030    -15    282       C  
ATOM    568  CD  PRO A  80      45.741  45.850 -61.230  1.00 43.63           C  
ANISOU  568  CD  PRO A  80     5785   4271   6523    864     36    188       C  
ATOM    569  N   GLU A  81      45.210  50.543 -62.130  1.00 51.68           N  
ANISOU  569  N   GLU A  81     7224   4566   7846   1221    236    292       N  
ATOM    570  CA  GLU A  81      45.033  51.907 -61.608  1.00 54.90           C  
ANISOU  570  CA  GLU A  81     7743   4739   8377   1299    329    228       C  
ATOM    571  C   GLU A  81      43.705  52.098 -60.899  1.00 60.09           C  
ANISOU  571  C   GLU A  81     8319   5449   9062   1470    337    148       C  
ATOM    572  O   GLU A  81      42.636  51.857 -61.473  1.00 58.90           O  
ANISOU  572  O   GLU A  81     8084   5409   8887   1637    279    244       O  
ATOM    573  CB  GLU A  81      45.163  52.963 -62.709  1.00 58.55           C  
ANISOU  573  CB  GLU A  81     8355   4977   8916   1393    369    387       C  
ATOM    574  CG  GLU A  81      46.587  53.380 -63.007  1.00 73.95           C  
ANISOU  574  CG  GLU A  81    10430   6766  10902   1212    427    415       C  
ATOM    575  CD  GLU A  81      46.647  54.528 -63.994  1.00104.93           C  
ANISOU  575  CD  GLU A  81    14515  10440  14914   1307    490    576       C  
ATOM    576  OE1 GLU A  81      46.630  55.697 -63.541  1.00104.73           O  
ANISOU  576  OE1 GLU A  81    14607  10159  15025   1325    586    514       O  
ATOM    577  OE2 GLU A  81      46.645  54.262 -65.219  1.00100.68           O  
ANISOU  577  OE2 GLU A  81    13991   9959  14305   1369    446    765       O  
ATOM    578  N   GLY A  82      43.810  52.536 -59.650  1.00 58.57           N  
ANISOU  578  N   GLY A  82     8150   5190   8914   1420    410    -35       N  
ATOM    579  CA  GLY A  82      42.676  52.776 -58.778  1.00 60.23           C  
ANISOU  579  CA  GLY A  82     8291   5442   9151   1563    448   -146       C  
ATOM    580  C   GLY A  82      42.381  51.636 -57.827  1.00 66.12           C  
ANISOU  580  C   GLY A  82     8878   6454   9788   1486    411   -253       C  
ATOM    581  O   GLY A  82      41.369  51.696 -57.113  1.00 66.58           O  
ANISOU  581  O   GLY A  82     8855   6588   9853   1604    445   -336       O  
ATOM    582  N   MET A  83      43.253  50.582 -57.793  1.00 62.91           N  
ANISOU  582  N   MET A  83     8425   6192   9286   1294    351   -246       N  
ATOM    583  CA  MET A  83      43.015  49.439 -56.913  1.00 62.27           C  
ANISOU  583  CA  MET A  83     8201   6356   9104   1219    318   -321       C  
ATOM    584  C   MET A  83      43.458  49.779 -55.471  1.00 70.44           C  
ANISOU  584  C   MET A  83     9271   7374  10118   1116    387   -516       C  
ATOM    585  O   MET A  83      44.452  49.231 -54.951  1.00 70.80           O  
ANISOU  585  O   MET A  83     9312   7495  10095    933    364   -568       O  
ATOM    586  CB  MET A  83      43.621  48.139 -57.441  1.00 62.23           C  
ANISOU  586  CB  MET A  83     8123   6509   9012   1087    230   -228       C  
ATOM    587  CG  MET A  83      42.861  46.938 -56.920  1.00 65.26           C  
ANISOU  587  CG  MET A  83     8341   7139   9317   1088    189   -240       C  
ATOM    588  SD  MET A  83      42.529  45.631 -58.116  1.00 69.03           S  
ANISOU  588  SD  MET A  83     8710   7777   9741   1081     83    -86       S  
ATOM    589  CE  MET A  83      44.041  44.943 -58.237  1.00 64.18           C  
ANISOU  589  CE  MET A  83     8144   7159   9082    880     61    -71       C  
ATOM    590  N   GLN A  84      42.651  50.692 -54.834  1.00 67.91           N  
ANISOU  590  N   GLN A  84     8981   6967   9856   1252    473   -625       N  
ATOM    591  CA  GLN A  84      42.727  51.275 -53.479  1.00 58.50           C  
ANISOU  591  CA  GLN A  84     7837   5740   8651   1215    560   -834       C  
ATOM    592  C   GLN A  84      43.292  50.316 -52.435  1.00 97.49           C  
ANISOU  592  C   GLN A  84    12704  10888  13448   1035    531   -924       C  
ATOM    593  O   GLN A  84      43.552  50.731 -51.308  1.00 63.65           O  
ANISOU  593  O   GLN A  84     8477   6583   9125    958    586  -1099       O  
ATOM    594  CB  GLN A  84      41.331  51.734 -53.014  1.00 60.52           C  
ANISOU  594  CB  GLN A  84     8037   6013   8944   1424    636   -898       C  
ATOM    595  CG  GLN A  84      40.846  53.021 -53.662  1.00 64.54           C  
ANISOU  595  CG  GLN A  84     8658   6255   9608   1607    704   -875       C  
ATOM    596  CD  GLN A  84      39.401  53.350 -53.352  1.00 78.60           C  
ANISOU  596  CD  GLN A  84    10357   8066  11440   1841    775   -913       C  
ATOM    597  OE1 GLN A  84      38.546  53.398 -54.239  1.00 65.21           O  
ANISOU  597  OE1 GLN A  84     8607   6351   9818   2028    750   -769       O  
ATOM    598  NE2 GLN A  84      39.098  53.662 -52.096  1.00 83.17           N  
ANISOU  598  NE2 GLN A  84    10934   8681  11985   1848    873  -1111       N  
ATOM    599  N   ASN A  89      45.143  45.296 -45.930  1.00 85.21           N  
ANISOU  599  N   ASN A  89    10746  10641  10988    334    417  -1222       N  
ATOM    600  CA  ASN A  89      45.835  46.253 -45.057  1.00 86.61           C  
ANISOU  600  CA  ASN A  89    11034  10770  11104    246    436  -1417       C  
ATOM    601  C   ASN A  89      46.565  47.353 -45.874  1.00 87.33           C  
ANISOU  601  C   ASN A  89    11244  10591  11345    218    424  -1462       C  
ATOM    602  O   ASN A  89      46.324  47.476 -47.082  1.00 86.44           O  
ANISOU  602  O   ASN A  89    11135  10334  11374    298    417  -1342       O  
ATOM    603  CB  ASN A  89      46.825  45.511 -44.154  1.00 87.48           C  
ANISOU  603  CB  ASN A  89    11108  11081  11051     83    360  -1415       C  
ATOM    604  N   ASP A  90      47.457  48.134 -45.207  1.00 81.15           N  
ANISOU  604  N   ASP A  90    10559   9750  10525     94    422  -1634       N  
ATOM    605  CA  ASP A  90      48.255  49.197 -45.816  1.00 79.72           C  
ANISOU  605  CA  ASP A  90    10494   9313  10481     31    421  -1695       C  
ATOM    606  C   ASP A  90      49.327  48.656 -46.777  1.00 76.93           C  
ANISOU  606  C   ASP A  90    10103   8931  10196    -72    326  -1528       C  
ATOM    607  O   ASP A  90      49.893  49.436 -47.547  1.00 76.49           O  
ANISOU  607  O   ASP A  90    10132   8656  10276   -108    335  -1527       O  
ATOM    608  CB  ASP A  90      48.919  50.039 -44.726  1.00 84.06           C  
ANISOU  608  CB  ASP A  90    11136   9848  10954   -104    435  -1937       C  
ATOM    609  CG  ASP A  90      48.002  51.023 -44.012  1.00102.50           C  
ANISOU  609  CG  ASP A  90    13566  12099  13281     -2    559  -2147       C  
ATOM    610  OD1 ASP A  90      47.009  51.483 -44.635  1.00104.64           O  
ANISOU  610  OD1 ASP A  90    13865  12211  13680    179    643  -2112       O  
ATOM    611  OD2 ASP A  90      48.329  51.413 -42.869  1.00110.77           O  
ANISOU  611  OD2 ASP A  90    14664  13223  14200   -103    571  -2356       O  
ATOM    612  N   LEU A  91      49.608  47.329 -46.723  1.00 67.98           N  
ANISOU  612  N   LEU A  91     8846   8012   8972   -117    247  -1385       N  
ATOM    613  CA  LEU A  91      50.598  46.655 -47.563  1.00 64.09           C  
ANISOU  613  CA  LEU A  91     8300   7520   8529   -204    165  -1227       C  
ATOM    614  C   LEU A  91      50.150  46.587 -49.018  1.00 62.44           C  
ANISOU  614  C   LEU A  91     8098   7166   8460    -93    181  -1071       C  
ATOM    615  O   LEU A  91      48.969  46.330 -49.282  1.00 61.19           O  
ANISOU  615  O   LEU A  91     7908   7030   8311     53    215  -1014       O  
ATOM    616  CB  LEU A  91      50.905  45.246 -47.042  1.00 62.75           C  
ANISOU  616  CB  LEU A  91     8003   7609   8231   -259     90  -1122       C  
ATOM    617  CG  LEU A  91      51.826  45.210 -45.834  1.00 68.66           C  
ANISOU  617  CG  LEU A  91     8734   8514   8841   -406     34  -1230       C  
ATOM    618  CD1 LEU A  91      51.783  43.896 -45.156  1.00 67.56           C  
ANISOU  618  CD1 LEU A  91     8480   8630   8561   -414    -17  -1122       C  
ATOM    619  CD2 LEU A  91      53.279  45.556 -46.194  1.00 73.03           C  
ANISOU  619  CD2 LEU A  91     9300   8988   9462   -559    -28  -1246       C  
ATOM    620  N   PRO A  92      51.094  46.788 -49.978  1.00 55.27           N  
ANISOU  620  N   PRO A  92     7221   6127   7652   -166    154   -996       N  
ATOM    621  CA  PRO A  92      50.723  46.738 -51.398  1.00 52.92           C  
ANISOU  621  CA  PRO A  92     6939   5704   7462    -65    167   -845       C  
ATOM    622  C   PRO A  92      50.261  45.366 -51.846  1.00 52.38           C  
ANISOU  622  C   PRO A  92     6758   5795   7349     -4    122   -691       C  
ATOM    623  O   PRO A  92      50.470  44.374 -51.145  1.00 51.43           O  
ANISOU  623  O   PRO A  92     6545   5865   7132    -61     79   -674       O  
ATOM    624  CB  PRO A  92      52.018  47.125 -52.115  1.00 54.55           C  
ANISOU  624  CB  PRO A  92     7189   5785   7752   -190    151   -805       C  
ATOM    625  CG  PRO A  92      53.088  46.760 -51.176  1.00 59.52           C  
ANISOU  625  CG  PRO A  92     7758   6554   8302   -353     96   -877       C  
ATOM    626  CD  PRO A  92      52.531  47.092 -49.826  1.00 56.85           C  
ANISOU  626  CD  PRO A  92     7438   6296   7867   -344    115  -1047       C  
ATOM    627  N   LEU A  93      49.623  45.322 -53.019  1.00 45.48           N  
ANISOU  627  N   LEU A  93     5894   4840   6545    110    133   -579       N  
ATOM    628  CA  LEU A  93      49.158  44.073 -53.600  1.00 42.45           C  
ANISOU  628  CA  LEU A  93     5413   4581   6134    161     92   -445       C  
ATOM    629  C   LEU A  93      50.242  43.481 -54.475  1.00 42.29           C  
ANISOU  629  C   LEU A  93     5380   4550   6139     75     52   -336       C  
ATOM    630  O   LEU A  93      51.080  44.221 -54.985  1.00 42.31           O  
ANISOU  630  O   LEU A  93     5458   4414   6204     18     68   -336       O  
ATOM    631  CB  LEU A  93      47.893  44.323 -54.443  1.00 42.75           C  
ANISOU  631  CB  LEU A  93     5461   4560   6223    326    111   -388       C  
ATOM    632  CG  LEU A  93      46.674  44.932 -53.762  1.00 48.16           C  
ANISOU  632  CG  LEU A  93     6145   5247   6906    447    163   -481       C  
ATOM    633  CD1 LEU A  93      45.716  45.479 -54.786  1.00 48.93           C  
ANISOU  633  CD1 LEU A  93     6269   5240   7081    608    177   -414       C  
ATOM    634  CD2 LEU A  93      45.952  43.922 -52.964  1.00 49.91           C  
ANISOU  634  CD2 LEU A  93     6246   5675   7043    459    156   -487       C  
ATOM    635  N   LEU A  94      50.209  42.167 -54.691  1.00 35.75           N  
ANISOU  635  N   LEU A  94     4458   3854   5272     67     11   -244       N  
ATOM    636  CA  LEU A  94      51.140  41.533 -55.607  1.00 33.92           C  
ANISOU  636  CA  LEU A  94     4211   3610   5067      8    -14   -143       C  
ATOM    637  C   LEU A  94      50.381  41.105 -56.861  1.00 38.87           C  
ANISOU  637  C   LEU A  94     4837   4217   5715    106    -21    -47       C  
ATOM    638  O   LEU A  94      49.646  40.118 -56.818  1.00 39.58           O  
ANISOU  638  O   LEU A  94     4850   4418   5772    144    -45    -13       O  
ATOM    639  CB  LEU A  94      51.861  40.348 -54.940  1.00 32.74           C  
ANISOU  639  CB  LEU A  94     3963   3610   4865    -81    -52   -113       C  
ATOM    640  CG  LEU A  94      52.896  39.560 -55.805  1.00 34.98           C  
ANISOU  640  CG  LEU A  94     4216   3892   5185   -134    -68    -13       C  
ATOM    641  CD1 LEU A  94      53.957  40.477 -56.440  1.00 34.75           C  
ANISOU  641  CD1 LEU A  94     4252   3733   5218   -199    -42    -17       C  
ATOM    642  CD2 LEU A  94      53.548  38.456 -54.996  1.00 33.62           C  
ANISOU  642  CD2 LEU A  94     3943   3860   4969   -199   -103     20       C  
ATOM    643  N   ALA A  95      50.526  41.861 -57.961  1.00 35.28           N  
ANISOU  643  N   ALA A  95     4469   3625   5311    142     -1     -4       N  
ATOM    644  CA  ALA A  95      49.844  41.503 -59.203  1.00 34.88           C  
ANISOU  644  CA  ALA A  95     4422   3572   5258    232    -19     86       C  
ATOM    645  C   ALA A  95      50.746  40.576 -60.042  1.00 35.95           C  
ANISOU  645  C   ALA A  95     4538   3736   5384    165    -30    165       C  
ATOM    646  O   ALA A  95      51.924  40.859 -60.277  1.00 35.66           O  
ANISOU  646  O   ALA A  95     4538   3636   5376     83     -2    181       O  
ATOM    647  CB  ALA A  95      49.435  42.755 -59.981  1.00 37.00           C  
ANISOU  647  CB  ALA A  95     4797   3693   5570    326      9    111       C  
ATOM    648  N   MET A  96      50.198  39.440 -60.446  1.00 30.91           N  
ANISOU  648  N   MET A  96     3836   3195   4713    195    -64    205       N  
ATOM    649  CA  MET A  96      50.951  38.437 -61.205  1.00 29.96           C  
ANISOU  649  CA  MET A  96     3697   3103   4584    143    -66    263       C  
ATOM    650  C   MET A  96      50.193  37.964 -62.429  1.00 33.03           C  
ANISOU  650  C   MET A  96     4097   3515   4939    213    -93    310       C  
ATOM    651  O   MET A  96      48.993  38.199 -62.521  1.00 34.66           O  
ANISOU  651  O   MET A  96     4293   3748   5129    298   -126    301       O  
ATOM    652  CB  MET A  96      51.280  37.220 -60.316  1.00 31.62           C  
ANISOU  652  CB  MET A  96     3808   3417   4790     77    -79    251       C  
ATOM    653  CG  MET A  96      52.188  37.536 -59.148  1.00 35.06           C  
ANISOU  653  CG  MET A  96     4221   3862   5237     -3    -68    213       C  
ATOM    654  SD  MET A  96      51.930  36.405 -57.766  1.00 38.37           S  
ANISOU  654  SD  MET A  96     4529   4426   5624    -35    -95    203       S  
ATOM    655  CE  MET A  96      50.215  36.724 -57.350  1.00 35.42           C  
ANISOU  655  CE  MET A  96     4145   4095   5219     54   -102    155       C  
ATOM    656  N   GLU A  97      50.880  37.294 -63.360  1.00 28.03           N  
ANISOU  656  N   GLU A  97     3478   2883   4290    178    -80    352       N  
ATOM    657  CA  GLU A  97      50.249  36.746 -64.551  1.00 28.71           C  
ANISOU  657  CA  GLU A  97     3578   3007   4324    228   -110    380       C  
ATOM    658  C   GLU A  97      49.312  35.595 -64.141  1.00 32.17           C  
ANISOU  658  C   GLU A  97     3917   3547   4757    228   -157    342       C  
ATOM    659  O   GLU A  97      49.634  34.878 -63.186  1.00 29.64           O  
ANISOU  659  O   GLU A  97     3531   3259   4473    169   -145    322       O  
ATOM    660  CB  GLU A  97      51.319  36.294 -65.593  1.00 30.17           C  
ANISOU  660  CB  GLU A  97     3809   3166   4488    184    -66    419       C  
ATOM    661  CG  GLU A  97      51.743  34.827 -65.592  1.00 37.84           C  
ANISOU  661  CG  GLU A  97     4717   4191   5469    130    -58    399       C  
ATOM    662  CD  GLU A  97      52.706  34.431 -66.698  1.00 51.58           C  
ANISOU  662  CD  GLU A  97     6505   5907   7188    103      0    426       C  
ATOM    663  OE1 GLU A  97      52.253  34.255 -67.853  1.00 42.02           O  
ANISOU  663  OE1 GLU A  97     5347   4718   5902    139    -12    429       O  
ATOM    664  OE2 GLU A  97      53.913  34.271 -66.403  1.00 50.32           O  
ANISOU  664  OE2 GLU A  97     6321   5719   7080     47     56    440       O  
ATOM    665  N   TYR A  98      48.152  35.435 -64.831  1.00 30.11           N  
ANISOU  665  N   TYR A  98     3643   3342   4455    290   -211    339       N  
ATOM    666  CA  TYR A  98      47.259  34.314 -64.524  1.00 29.49           C  
ANISOU  666  CA  TYR A  98     3465   3356   4384    271   -251    302       C  
ATOM    667  C   TYR A  98      47.634  33.106 -65.395  1.00 34.19           C  
ANISOU  667  C   TYR A  98     4065   3966   4959    216   -250    292       C  
ATOM    668  O   TYR A  98      47.729  33.238 -66.629  1.00 35.94           O  
ANISOU  668  O   TYR A  98     4355   4183   5118    240   -263    305       O  
ATOM    669  CB  TYR A  98      45.788  34.685 -64.688  1.00 30.28           C  
ANISOU  669  CB  TYR A  98     3517   3526   4463    353   -314    290       C  
ATOM    670  CG  TYR A  98      44.848  33.508 -64.527  1.00 30.60           C  
ANISOU  670  CG  TYR A  98     3447   3664   4516    316   -353    250       C  
ATOM    671  CD1 TYR A  98      44.085  33.050 -65.596  1.00 32.45           C  
ANISOU  671  CD1 TYR A  98     3660   3966   4703    328   -420    234       C  
ATOM    672  CD2 TYR A  98      44.747  32.830 -63.317  1.00 30.99           C  
ANISOU  672  CD2 TYR A  98     3415   3742   4619    257   -323    230       C  
ATOM    673  CE1 TYR A  98      43.238  31.948 -65.465  1.00 30.97           C  
ANISOU  673  CE1 TYR A  98     3367   3860   4540    272   -455    187       C  
ATOM    674  CE2 TYR A  98      43.907  31.724 -63.174  1.00 32.51           C  
ANISOU  674  CE2 TYR A  98     3508   4009   4836    208   -346    202       C  
ATOM    675  CZ  TYR A  98      43.145  31.292 -64.251  1.00 36.98           C  
ANISOU  675  CZ  TYR A  98     4049   4629   5373    210   -411    175       C  
ATOM    676  OH  TYR A  98      42.283  30.228 -64.105  1.00 34.61           O  
ANISOU  676  OH  TYR A  98     3644   4398   5110    144   -434    137       O  
ATOM    677  N   CYS A  99      47.857  31.942 -64.742  1.00 26.87           N  
ANISOU  677  N   CYS A  99     3074   3053   4084    145   -229    272       N  
ATOM    678  CA  CYS A  99      48.236  30.704 -65.407  1.00 26.00           C  
ANISOU  678  CA  CYS A  99     2968   2931   3978     92   -212    251       C  
ATOM    679  C   CYS A  99      47.030  29.783 -65.486  1.00 29.83           C  
ANISOU  679  C   CYS A  99     3381   3482   4473     67   -261    203       C  
ATOM    680  O   CYS A  99      46.650  29.155 -64.499  1.00 29.59           O  
ANISOU  680  O   CYS A  99     3271   3469   4504     27   -252    201       O  
ATOM    681  CB  CYS A  99      49.416  30.055 -64.690  1.00 26.04           C  
ANISOU  681  CB  CYS A  99     2958   2887   4050     39   -147    276       C  
ATOM    682  SG  CYS A  99      50.919  31.068 -64.682  1.00 29.57           S  
ANISOU  682  SG  CYS A  99     3468   3270   4497     45    -91    324       S  
ATOM    683  N   GLN A 100      46.410  29.748 -66.679  1.00 27.86           N  
ANISOU  683  N   GLN A 100     3157   3274   4154     87   -316    166       N  
ATOM    684  CA  GLN A 100      45.166  29.042 -67.065  1.00 27.87           C  
ANISOU  684  CA  GLN A 100     3088   3355   4145     59   -384    105       C  
ATOM    685  C   GLN A 100      45.121  27.542 -66.754  1.00 30.11           C  
ANISOU  685  C   GLN A 100     3320   3611   4507    -40   -355     57       C  
ATOM    686  O   GLN A 100      44.055  26.980 -66.569  1.00 30.68           O  
ANISOU  686  O   GLN A 100     3303   3741   4612    -84   -397     16       O  
ATOM    687  CB  GLN A 100      44.910  29.238 -68.559  1.00 30.31           C  
ANISOU  687  CB  GLN A 100     3461   3713   4343     89   -443     74       C  
ATOM    688  CG  GLN A 100      44.342  30.624 -68.864  1.00 54.30           C  
ANISOU  688  CG  GLN A 100     6518   6804   7311    197   -501    128       C  
ATOM    689  CD  GLN A 100      44.613  31.059 -70.276  1.00 70.57           C  
ANISOU  689  CD  GLN A 100     8681   8891   9243    239   -532    139       C  
ATOM    690  OE1 GLN A 100      45.476  31.902 -70.534  1.00 69.40           O  
ANISOU  690  OE1 GLN A 100     8631   8680   9056    286   -483    206       O  
ATOM    691  NE2 GLN A 100      43.906  30.469 -71.223  1.00 54.48           N  
ANISOU  691  NE2 GLN A 100     6621   6948   7130    213   -610     73       N  
ATOM    692  N   GLY A 101      46.261  26.915 -66.702  1.00 36.68           N  
ANISOU  692  N   GLY A 101     3084   4390   6465    448  -1302    289       N  
ATOM    693  CA  GLY A 101      46.368  25.489 -66.452  1.00 35.11           C  
ANISOU  693  CA  GLY A 101     2945   4284   6112    350  -1320    243       C  
ATOM    694  C   GLY A 101      46.130  25.112 -65.012  1.00 36.15           C  
ANISOU  694  C   GLY A 101     2950   4485   6302    309  -1192    128       C  
ATOM    695  O   GLY A 101      45.747  23.980 -64.744  1.00 35.94           O  
ANISOU  695  O   GLY A 101     2913   4533   6209    226  -1232    111       O  
ATOM    696  N   GLY A 102      46.317  26.053 -64.099  1.00 30.47           N  
ANISOU  696  N   GLY A 102     2142   3734   5702    364  -1044     52       N  
ATOM    697  CA  GLY A 102      46.165  25.769 -62.687  1.00 30.27           C  
ANISOU  697  CA  GLY A 102     2019   3776   5707    334   -906    -64       C  
ATOM    698  C   GLY A 102      47.419  25.153 -62.096  1.00 36.17           C  
ANISOU  698  C   GLY A 102     2901   4554   6286    272   -812   -144       C  
ATOM    699  O   GLY A 102      48.428  24.969 -62.790  1.00 36.23           O  
ANISOU  699  O   GLY A 102     3065   4533   6167    259   -843   -109       O  
ATOM    700  N   ASP A 103      47.375  24.833 -60.798  1.00 32.18           N  
ANISOU  700  N   ASP A 103     2334   4115   5778    239   -693   -245       N  
ATOM    701  CA  ASP A 103      48.530  24.271 -60.106  1.00 29.64           C  
ANISOU  701  CA  ASP A 103     2125   3827   5308    183   -610   -321       C  
ATOM    702  C   ASP A 103      48.759  22.758 -60.446  1.00 30.47           C  
ANISOU  702  C   ASP A 103     2334   3997   5246     94   -688   -282       C  
ATOM    703  O   ASP A 103      47.862  22.067 -60.940  1.00 30.40           O  
ANISOU  703  O   ASP A 103     2291   4017   5242     57   -795   -218       O  
ATOM    704  CB  ASP A 103      48.393  24.503 -58.594  1.00 31.27           C  
ANISOU  704  CB  ASP A 103     2250   4078   5552    183   -464   -440       C  
ATOM    705  CG  ASP A 103      47.194  23.832 -57.966  1.00 40.89           C  
ANISOU  705  CG  ASP A 103     3335   5393   6808    149   -441   -441       C  
ATOM    706  OD1 ASP A 103      47.386  23.093 -56.975  1.00 41.11           O  
ANISOU  706  OD1 ASP A 103     3379   5500   6739     86   -365   -498       O  
ATOM    707  OD2 ASP A 103      46.052  24.047 -58.470  1.00 46.44           O  
ANISOU  707  OD2 ASP A 103     3909   6095   7643    184   -502   -372       O  
ATOM    708  N   LEU A 104      49.977  22.274 -60.187  1.00 24.13           N  
ANISOU  708  N   LEU A 104     1658   3206   4305     62   -642   -318       N  
ATOM    709  CA  LEU A 104      50.386  20.908 -60.462  1.00 23.21           C  
ANISOU  709  CA  LEU A 104     1662   3128   4027      0   -700   -293       C  
ATOM    710  C   LEU A 104      49.685  19.915 -59.517  1.00 30.45           C  
ANISOU  710  C   LEU A 104     2518   4125   4927    -81   -686   -324       C  
ATOM    711  O   LEU A 104      49.461  18.761 -59.916  1.00 32.07           O  
ANISOU  711  O   LEU A 104     2793   4346   5047   -141   -780   -281       O  
ATOM    712  CB  LEU A 104      51.917  20.801 -60.360  1.00 21.71           C  
ANISOU  712  CB  LEU A 104     1596   2930   3724      7   -637   -319       C  
ATOM    713  CG  LEU A 104      52.580  19.439 -60.601  1.00 25.09           C  
ANISOU  713  CG  LEU A 104     2166   3386   3983    -31   -675   -302       C  
ATOM    714  CD1 LEU A 104      52.368  18.950 -61.997  1.00 25.09           C  
ANISOU  714  CD1 LEU A 104     2276   3349   3910    -12   -796   -221       C  
ATOM    715  CD2 LEU A 104      54.065  19.499 -60.271  1.00 26.59           C  
ANISOU  715  CD2 LEU A 104     2424   3579   4101    -12   -593   -327       C  
ATOM    716  N   ARG A 105      49.306  20.354 -58.288  1.00 25.87           N  
ANISOU  716  N   ARG A 105     1818   3591   4422    -82   -570   -395       N  
ATOM    717  CA  ARG A 105      48.608  19.477 -57.340  1.00 25.18           C  
ANISOU  717  CA  ARG A 105     1662   3589   4317   -158   -534   -410       C  
ATOM    718  C   ARG A 105      47.266  19.035 -57.933  1.00 30.39           C  
ANISOU  718  C   ARG A 105     2221   4264   5063   -197   -642   -323       C  
ATOM    719  O   ARG A 105      46.953  17.854 -57.841  1.00 30.46           O  
ANISOU  719  O   ARG A 105     2254   4308   5009   -290   -701   -285       O  
ATOM    720  CB  ARG A 105      48.443  20.148 -55.971  1.00 23.01           C  
ANISOU  720  CB  ARG A 105     1289   3362   4094   -133   -375   -502       C  
ATOM    721  CG  ARG A 105      47.585  19.376 -54.968  1.00 27.48           C  
ANISOU  721  CG  ARG A 105     1764   4028   4650   -202   -310   -502       C  
ATOM    722  CD  ARG A 105      48.196  18.099 -54.447  1.00 27.92           C  
ANISOU  722  CD  ARG A 105     1936   4129   4544   -295   -319   -497       C  
ATOM    723  NE  ARG A 105      49.461  18.340 -53.758  1.00 36.37           N  
ANISOU  723  NE  ARG A 105     3115   5195   5508   -276   -247   -581       N  
ATOM    724  CZ  ARG A 105      50.525  17.542 -53.827  1.00 42.64           C  
ANISOU  724  CZ  ARG A 105     4052   5980   6169   -312   -293   -572       C  
ATOM    725  NH1 ARG A 105      50.484  16.428 -54.546  1.00 17.22           N  
ANISOU  725  NH1 ARG A 105      906   2743   2893   -363   -401   -496       N  
ATOM    726  NH2 ARG A 105      51.638  17.855 -53.177  1.00 19.33           N  
ANISOU  726  NH2 ARG A 105     1171   3030   3144   -295   -237   -640       N  
ATOM    727  N   LYS A 106      46.529  19.959 -58.604  1.00 27.99           N  
ANISOU  727  N   LYS A 106     1809   3921   4904   -131   -687   -283       N  
ATOM    728  CA  LYS A 106      45.262  19.705 -59.287  1.00 29.26           C  
ANISOU  728  CA  LYS A 106     1856   4090   5171   -160   -816   -188       C  
ATOM    729  C   LYS A 106      45.451  18.623 -60.351  1.00 34.78           C  
ANISOU  729  C   LYS A 106     2711   4755   5749   -233   -996   -121       C  
ATOM    730  O   LYS A 106      44.616  17.729 -60.434  1.00 34.51           O  
ANISOU  730  O   LYS A 106     2628   4752   5734   -328  -1093    -65       O  
ATOM    731  CB  LYS A 106      44.707  21.005 -59.905  1.00 33.59           C  
ANISOU  731  CB  LYS A 106     2297   4585   5883    -54   -844   -154       C  
ATOM    732  CG  LYS A 106      43.338  20.883 -60.630  1.00 61.17           C  
ANISOU  732  CG  LYS A 106     5640   8088   9512    -74   -994    -44       C  
ATOM    733  CD  LYS A 106      42.699  22.273 -60.971  1.00 74.59           C  
ANISOU  733  CD  LYS A 106     7198   9740  11403     50   -997    -11       C  
ATOM    734  CE  LYS A 106      41.798  22.313 -62.210  1.00 78.95           C  
ANISOU  734  CE  LYS A 106     7674  10269  12053     44  -1209    118       C  
ATOM    735  NZ  LYS A 106      41.807  23.649 -62.912  1.00 74.40           N  
ANISOU  735  NZ  LYS A 106     7087   9604  11579    171  -1254    159       N  
ATOM    736  N   TYR A 107      46.556  18.685 -61.139  1.00 33.85           N  
ANISOU  736  N   TYR A 107     2785   4572   5506   -191  -1035   -128       N  
ATOM    737  CA  TYR A 107      46.868  17.698 -62.179  1.00 35.48           C  
ANISOU  737  CA  TYR A 107     3179   4736   5567   -233  -1186    -83       C  
ATOM    738  C   TYR A 107      47.148  16.349 -61.568  1.00 37.98           C  
ANISOU  738  C   TYR A 107     3580   5082   5770   -327  -1179   -110       C  
ATOM    739  O   TYR A 107      46.592  15.353 -62.023  1.00 38.72           O  
ANISOU  739  O   TYR A 107     3725   5158   5828   -410  -1323    -65       O  
ATOM    740  CB  TYR A 107      48.047  18.138 -63.052  1.00 39.02           C  
ANISOU  740  CB  TYR A 107     3801   5122   5903   -148  -1180    -84       C  
ATOM    741  CG  TYR A 107      47.595  19.169 -64.043  1.00 48.37           C  
ANISOU  741  CG  TYR A 107     4949   6258   7173    -77  -1259    -18       C  
ATOM    742  CD1 TYR A 107      46.818  18.811 -65.144  1.00 53.26           C  
ANISOU  742  CD1 TYR A 107     5616   6846   7773   -101  -1453     61       C  
ATOM    743  CD2 TYR A 107      47.816  20.520 -63.816  1.00 51.23           C  
ANISOU  743  CD2 TYR A 107     5219   6598   7648      6  -1155    -31       C  
ATOM    744  CE1 TYR A 107      46.320  19.772 -66.025  1.00 57.53           C  
ANISOU  744  CE1 TYR A 107     6115   7345   8397    -35  -1540    135       C  
ATOM    745  CE2 TYR A 107      47.338  21.490 -64.697  1.00 54.33           C  
ANISOU  745  CE2 TYR A 107     5574   6936   8134     74  -1233     42       C  
ATOM    746  CZ  TYR A 107      46.584  21.114 -65.800  1.00 65.37           C  
ANISOU  746  CZ  TYR A 107     7017   8315   9506     55  -1424    130       C  
ATOM    747  OH  TYR A 107      46.088  22.070 -66.664  1.00 66.96           O  
ANISOU  747  OH  TYR A 107     7180   8465   9797    124  -1514    214       O  
ATOM    748  N   LEU A 108      47.966  16.324 -60.500  1.00 31.30           N  
ANISOU  748  N   LEU A 108     2747   4273   4874   -319  -1024   -181       N  
ATOM    749  CA  LEU A 108      48.304  15.111 -59.771  1.00 29.37           C  
ANISOU  749  CA  LEU A 108     2578   4056   4524   -399  -1001   -203       C  
ATOM    750  C   LEU A 108      47.073  14.460 -59.142  1.00 36.53           C  
ANISOU  750  C   LEU A 108     3350   5016   5515   -509  -1031   -164       C  
ATOM    751  O   LEU A 108      47.060  13.238 -58.984  1.00 39.14           O  
ANISOU  751  O   LEU A 108     3767   5338   5767   -600  -1092   -142       O  
ATOM    752  CB  LEU A 108      49.354  15.401 -58.682  1.00 26.84           C  
ANISOU  752  CB  LEU A 108     2271   3775   4151   -364   -836   -279       C  
ATOM    753  CG  LEU A 108      50.767  15.698 -59.153  1.00 26.21           C  
ANISOU  753  CG  LEU A 108     2334   3653   3973   -284   -806   -304       C  
ATOM    754  CD1 LEU A 108      51.629  16.021 -57.986  1.00 24.94           C  
ANISOU  754  CD1 LEU A 108     2154   3535   3789   -271   -670   -371       C  
ATOM    755  CD2 LEU A 108      51.347  14.542 -59.969  1.00 22.01           C  
ANISOU  755  CD2 LEU A 108     1997   3072   3296   -292   -903   -273       C  
ATOM    756  N   ASN A 109      46.037  15.265 -58.818  1.00 32.31           N  
ANISOU  756  N   ASN A 109     2600   4529   5145   -498   -987   -145       N  
ATOM    757  CA  ASN A 109      44.796  14.792 -58.225  1.00 31.96           C  
ANISOU  757  CA  ASN A 109     2384   4551   5208   -595   -992    -90       C  
ATOM    758  C   ASN A 109      43.789  14.264 -59.272  1.00 37.00           C  
ANISOU  758  C   ASN A 109     2990   5151   5918   -672  -1206      9       C  
ATOM    759  O   ASN A 109      42.932  13.485 -58.886  1.00 38.64           O  
ANISOU  759  O   ASN A 109     3100   5397   6184   -791  -1247     71       O  
ATOM    760  CB  ASN A 109      44.201  15.851 -57.338  1.00 29.42           C  
ANISOU  760  CB  ASN A 109     1847   4305   5026   -534   -828   -117       C  
ATOM    761  CG  ASN A 109      44.915  15.916 -56.004  1.00 45.84           C  
ANISOU  761  CG  ASN A 109     3957   6442   7018   -518   -636   -204       C  
ATOM    762  OD1 ASN A 109      45.500  14.945 -55.532  1.00 37.29           O  
ANISOU  762  OD1 ASN A 109     2993   5372   5804   -590   -628   -212       O  
ATOM    763  ND2 ASN A 109      44.886  17.061 -55.355  1.00 42.15           N  
ANISOU  763  ND2 ASN A 109     3393   6003   6618   -422   -488   -272       N  
ATOM    764  N   GLN A 110      43.924  14.595 -60.590  1.00 32.73           N  
ANISOU  764  N   GLN A 110     2546   4532   5360   -619  -1354     31       N  
ATOM    765  CA  GLN A 110      43.086  14.010 -61.662  1.00 33.30           C  
ANISOU  765  CA  GLN A 110     2635   4555   5464   -699  -1593    117       C  
ATOM    766  C   GLN A 110      43.187  12.486 -61.542  1.00 39.88           C  
ANISOU  766  C   GLN A 110     3610   5354   6187   -834  -1687    128       C  
ATOM    767  O   GLN A 110      44.287  11.941 -61.483  1.00 40.65           O  
ANISOU  767  O   GLN A 110     3921   5410   6115   -813  -1649     68       O  
ATOM    768  CB  GLN A 110      43.518  14.474 -63.073  1.00 33.77           C  
ANISOU  768  CB  GLN A 110     2856   4530   5447   -614  -1727    125       C  
ATOM    769  CG  GLN A 110      43.409  15.973 -63.369  1.00 34.22           C  
ANISOU  769  CG  GLN A 110     2796   4591   5614   -484  -1669    132       C  
ATOM    770  CD  GLN A 110      42.051  16.536 -63.076  1.00 62.37           C  
ANISOU  770  CD  GLN A 110     6075   8212   9411   -494  -1683    198       C  
ATOM    771  OE1 GLN A 110      41.063  16.221 -63.752  1.00 65.80           O  
ANISOU  771  OE1 GLN A 110     6439   8635   9927   -559  -1880    288       O  
ATOM    772  NE2 GLN A 110      41.964  17.355 -62.033  1.00 57.18           N  
ANISOU  772  NE2 GLN A 110     5246   7616   8865   -429  -1478    155       N  
ATOM    773  N   PHE A 111      42.049  11.821 -61.393  1.00 36.92           N  
ANISOU  773  N   PHE A 111     3101   5002   5927   -971  -1794    210       N  
ATOM    774  CA  PHE A 111      41.921  10.391 -61.113  1.00 35.84           C  
ANISOU  774  CA  PHE A 111     3055   4830   5732  -1126  -1884    240       C  
ATOM    775  C   PHE A 111      42.695   9.509 -62.072  1.00 38.96           C  
ANISOU  775  C   PHE A 111     3775   5095   5935  -1135  -2049    203       C  
ATOM    776  O   PHE A 111      43.190   8.472 -61.653  1.00 38.79           O  
ANISOU  776  O   PHE A 111     3898   5031   5811  -1202  -2046    184       O  
ATOM    777  CB  PHE A 111      40.438   9.985 -61.079  1.00 39.49           C  
ANISOU  777  CB  PHE A 111     3295   5324   6384  -1277  -2016    359       C  
ATOM    778  CG  PHE A 111      39.541  10.764 -60.125  1.00 42.22           C  
ANISOU  778  CG  PHE A 111     3301   5807   6934  -1263  -1845    410       C  
ATOM    779  CD1 PHE A 111      40.028  11.240 -58.915  1.00 44.66           C  
ANISOU  779  CD1 PHE A 111     3544   6204   7219  -1189  -1572    348       C  
ATOM    780  CD2 PHE A 111      38.225  11.052 -60.461  1.00 46.66           C  
ANISOU  780  CD2 PHE A 111     3613   6408   7707  -1313  -1958    517       C  
ATOM    781  CE1 PHE A 111      39.197  11.941 -58.036  1.00 46.46           C  
ANISOU  781  CE1 PHE A 111     3480   6555   7617  -1161  -1401    385       C  
ATOM    782  CE2 PHE A 111      37.394  11.748 -59.576  1.00 50.23           C  
ANISOU  782  CE2 PHE A 111     3747   6990   8351  -1280  -1780    565       C  
ATOM    783  CZ  PHE A 111      37.883  12.171 -58.362  1.00 47.20           C  
ANISOU  783  CZ  PHE A 111     3320   6690   7925  -1202  -1495    494       C  
ATOM    784  N   GLU A 112      42.860   9.933 -63.325  1.00 36.43           N  
ANISOU  784  N   GLU A 112     3580   4710   5552  -1054  -2176    191       N  
ATOM    785  CA  GLU A 112      43.607   9.184 -64.344  1.00 36.86           C  
ANISOU  785  CA  GLU A 112     3962   4643   5402  -1034  -2318    148       C  
ATOM    786  C   GLU A 112      45.128   9.341 -64.195  1.00 38.68           C  
ANISOU  786  C   GLU A 112     4372   4864   5462   -892  -2139     58       C  
ATOM    787  O   GLU A 112      45.876   8.850 -65.051  1.00 39.15           O  
ANISOU  787  O   GLU A 112     4698   4833   5343   -835  -2213     18       O  
ATOM    788  CB  GLU A 112      43.171   9.622 -65.755  1.00 39.87           C  
ANISOU  788  CB  GLU A 112     4413   4969   5768  -1003  -2526    181       C  
ATOM    789  CG  GLU A 112      43.493  11.068 -66.141  1.00 49.43           C  
ANISOU  789  CG  GLU A 112     5561   6223   6997   -844  -2427    175       C  
ATOM    790  CD  GLU A 112      42.522  12.167 -65.741  1.00 70.60           C  
ANISOU  790  CD  GLU A 112     7919   8994   9912   -830  -2374    238       C  
ATOM    791  OE1 GLU A 112      41.693  11.963 -64.822  1.00 50.64           O  
ANISOU  791  OE1 GLU A 112     5161   6532   7548   -927  -2338    279       O  
ATOM    792  OE2 GLU A 112      42.617  13.258 -66.347  1.00 71.94           O  
ANISOU  792  OE2 GLU A 112     8067   9166  10099   -713  -2358    249       O  
ATOM    793  N   ASN A 113      45.573  10.062 -63.144  1.00 32.72           N  
ANISOU  793  N   ASN A 113     3468   4202   4762   -832  -1908     29       N  
ATOM    794  CA  ASN A 113      46.968  10.358 -62.836  1.00 29.96           C  
ANISOU  794  CA  ASN A 113     3227   3863   4293   -710  -1732    -43       C  
ATOM    795  C   ASN A 113      47.336   9.835 -61.461  1.00 33.74           C  
ANISOU  795  C   ASN A 113     3663   4391   4765   -756  -1590    -68       C  
ATOM    796  O   ASN A 113      48.305  10.334 -60.853  1.00 34.91           O  
ANISOU  796  O   ASN A 113     3815   4581   4867   -669  -1423   -120       O  
ATOM    797  CB  ASN A 113      47.235  11.873 -62.907  1.00 26.34           C  
ANISOU  797  CB  ASN A 113     2646   3458   3904   -588  -1608    -56       C  
ATOM    798  CG  ASN A 113      47.171  12.497 -64.277  1.00 43.54           C  
ANISOU  798  CG  ASN A 113     4902   5587   6056   -514  -1721    -27       C  
ATOM    799  OD1 ASN A 113      47.491  11.886 -65.308  1.00 42.60           O  
ANISOU  799  OD1 ASN A 113     5004   5389   5793   -501  -1852    -25       O  
ATOM    800  ND2 ASN A 113      46.812  13.766 -64.310  1.00 31.28           N  
ANISOU  800  ND2 ASN A 113     3184   4072   4630   -451  -1665     -7       N  
ATOM    801  N   CYS A 114      46.582   8.830 -60.964  1.00 28.43           N  
ANISOU  801  N   CYS A 114     2952   3713   4138   -901  -1664    -23       N  
ATOM    802  CA  CYS A 114      46.828   8.240 -59.639  1.00 27.06           C  
ANISOU  802  CA  CYS A 114     2744   3587   3950   -961  -1540    -27       C  
ATOM    803  C   CYS A 114      48.185   7.475 -59.604  1.00 32.76           C  
ANISOU  803  C   CYS A 114     3710   4243   4494   -900  -1511    -80       C  
ATOM    804  O   CYS A 114      48.911   7.541 -58.595  1.00 29.94           O  
ANISOU  804  O   CYS A 114     3333   3944   4099   -866  -1358   -109       O  
ATOM    805  CB  CYS A 114      45.664   7.358 -59.192  1.00 27.88           C  
ANISOU  805  CB  CYS A 114     2749   3693   4150  -1137  -1631     55       C  
ATOM    806  SG  CYS A 114      45.135   6.115 -60.397  1.00 32.89           S  
ANISOU  806  SG  CYS A 114     3578   4172   4747  -1253  -1928     99       S  
ATOM    807  N   CYS A 115      48.538   6.811 -60.738  1.00 31.84           N  
ANISOU  807  N   CYS A 115     3825   4007   4266   -872  -1658    -93       N  
ATOM    808  CA  CYS A 115      49.800   6.087 -60.910  1.00 31.31           C  
ANISOU  808  CA  CYS A 115     3994   3867   4035   -786  -1634   -140       C  
ATOM    809  C   CYS A 115      50.782   6.902 -61.778  1.00 34.93           C  
ANISOU  809  C   CYS A 115     4538   4324   4409   -616  -1572   -186       C  
ATOM    810  O   CYS A 115      51.484   6.344 -62.624  1.00 36.39           O  
ANISOU  810  O   CYS A 115     4949   4420   4456   -535  -1624   -213       O  
ATOM    811  CB  CYS A 115      49.541   4.706 -61.490  1.00 32.63           C  
ANISOU  811  CB  CYS A 115     4378   3893   4127   -862  -1821   -129       C  
ATOM    812  SG  CYS A 115      48.417   3.715 -60.486  1.00 37.80           S  
ANISOU  812  SG  CYS A 115     4929   4540   4895  -1082  -1897    -50       S  
ATOM    813  N   GLY A 116      50.806   8.212 -61.547  1.00 29.20           N  
ANISOU  813  N   GLY A 116     3632   3693   3768   -563  -1454   -190       N  
ATOM    814  CA  GLY A 116      51.687   9.143 -62.236  1.00 28.33           C  
ANISOU  814  CA  GLY A 116     3560   3594   3609   -420  -1377   -213       C  
ATOM    815  C   GLY A 116      51.161   9.730 -63.534  1.00 32.09           C  
ANISOU  815  C   GLY A 116     4070   4034   4088   -385  -1486   -188       C  
ATOM    816  O   GLY A 116      50.202   9.203 -64.132  1.00 34.24           O  
ANISOU  816  O   GLY A 116     4392   4250   4367   -466  -1661   -161       O  
ATOM    817  N   LEU A 117      51.823  10.821 -63.992  1.00 24.36           N  
ANISOU  817  N   LEU A 117     3071   3082   3101   -270  -1393   -189       N  
ATOM    818  CA  LEU A 117      51.470  11.525 -65.219  1.00 25.02           C  
ANISOU  818  CA  LEU A 117     3192   3139   3177   -219  -1476   -153       C  
ATOM    819  C   LEU A 117      51.970  10.795 -66.466  1.00 30.17           C  
ANISOU  819  C   LEU A 117     4122   3707   3633   -151  -1567   -157       C  
ATOM    820  O   LEU A 117      52.756   9.855 -66.361  1.00 29.48           O  
ANISOU  820  O   LEU A 117     4192   3583   3428   -119  -1535   -193       O  
ATOM    821  CB  LEU A 117      52.032  12.957 -65.223  1.00 24.71           C  
ANISOU  821  CB  LEU A 117     3037   3150   3203   -127  -1337   -141       C  
ATOM    822  CG  LEU A 117      51.729  13.871 -64.056  1.00 28.89           C  
ANISOU  822  CG  LEU A 117     3322   3749   3906   -159  -1227   -155       C  
ATOM    823  CD1 LEU A 117      52.587  15.105 -64.143  1.00 28.94           C  
ANISOU  823  CD1 LEU A 117     3280   3773   3944    -64  -1099   -151       C  
ATOM    824  CD2 LEU A 117      50.255  14.242 -64.000  1.00 30.34           C  
ANISOU  824  CD2 LEU A 117     3343   3945   4238   -230  -1323   -122       C  
ATOM    825  N   ARG A 118      51.528  11.251 -67.660  1.00 27.98           N  
ANISOU  825  N   ARG A 118     3917   3398   3316   -118  -1677   -119       N  
ATOM    826  CA  ARG A 118      51.952  10.666 -68.923  1.00 28.67           C  
ANISOU  826  CA  ARG A 118     4288   3409   3195    -40  -1760   -126       C  
ATOM    827  C   ARG A 118      53.371  11.111 -69.217  1.00 32.06           C  
ANISOU  827  C   ARG A 118     4794   3867   3521    113  -1571   -125       C  
ATOM    828  O   ARG A 118      53.854  12.093 -68.626  1.00 30.22           O  
ANISOU  828  O   ARG A 118     4379   3704   3399    143  -1416   -104       O  
ATOM    829  CB  ARG A 118      50.987  11.016 -70.063  1.00 29.99           C  
ANISOU  829  CB  ARG A 118     4508   3542   3346    -63  -1952    -78       C  
ATOM    830  CG  ARG A 118      49.907   9.957 -70.251  1.00 45.13           C  
ANISOU  830  CG  ARG A 118     6507   5385   5256   -195  -2193    -90       C  
ATOM    831  CD  ARG A 118      48.590  10.523 -70.805  1.00 67.52           C  
ANISOU  831  CD  ARG A 118     9226   8223   8204   -274  -2387    -22       C  
ATOM    832  NE  ARG A 118      48.692  11.275 -72.069  1.00 76.46           N  
ANISOU  832  NE  ARG A 118    10482   9344   9227   -178  -2448     22       N  
ATOM    833  CZ  ARG A 118      48.082  10.933 -73.205  1.00 89.40           C  
ANISOU  833  CZ  ARG A 118    12307  10912  10748   -206  -2686     40       C  
ATOM    834  NH1 ARG A 118      47.347   9.827 -73.268  1.00 70.96           N  
ANISOU  834  NH1 ARG A 118    10065   8502   8396   -333  -2895     11       N  
ATOM    835  NH2 ARG A 118      48.211  11.689 -74.289  1.00 79.76           N  
ANISOU  835  NH2 ARG A 118    11193   9692   9421   -113  -2726     91       N  
ATOM    836  N   GLU A 119      54.059  10.352 -70.094  1.00 29.03           N  
ANISOU  836  N   GLU A 119     4680   3425   2927    208  -1579   -148       N  
ATOM    837  CA  GLU A 119      55.468  10.568 -70.445  1.00 27.93           C  
ANISOU  837  CA  GLU A 119     4627   3313   2672    364  -1389   -138       C  
ATOM    838  C   GLU A 119      55.727  12.010 -70.952  1.00 33.45           C  
ANISOU  838  C   GLU A 119     5221   4072   3415    427  -1295    -59       C  
ATOM    839  O   GLU A 119      56.709  12.635 -70.529  1.00 31.33           O  
ANISOU  839  O   GLU A 119     4838   3863   3200    489  -1110    -32       O  
ATOM    840  CB  GLU A 119      55.922   9.529 -71.472  1.00 29.66           C  
ANISOU  840  CB  GLU A 119     5173   3450   2645    466  -1433   -175       C  
ATOM    841  CG  GLU A 119      57.403   9.577 -71.758  1.00 36.64           C  
ANISOU  841  CG  GLU A 119     6134   4370   3417    636  -1217   -162       C  
ATOM    842  CD  GLU A 119      57.905   8.482 -72.677  1.00 55.06           C  
ANISOU  842  CD  GLU A 119     8797   6621   5502    762  -1230   -211       C  
ATOM    843  OE1 GLU A 119      57.767   7.289 -72.320  1.00 60.36           O  
ANISOU  843  OE1 GLU A 119     9590   7209   6134    733  -1313   -285       O  
ATOM    844  OE2 GLU A 119      58.513   8.824 -73.717  1.00 38.24           O  
ANISOU  844  OE2 GLU A 119     6803   4509   3215    900  -1139   -174       O  
ATOM    845  N   GLY A 120      54.841  12.517 -71.814  1.00 31.33           N  
ANISOU  845  N   GLY A 120     4988   3782   3135    403  -1436    -15       N  
ATOM    846  CA  GLY A 120      54.987  13.853 -72.372  1.00 31.77           C  
ANISOU  846  CA  GLY A 120     4966   3875   3230    458  -1372     72       C  
ATOM    847  C   GLY A 120      54.980  14.902 -71.300  1.00 37.32           C  
ANISOU  847  C   GLY A 120     5374   4633   4171    408  -1266     91       C  
ATOM    848  O   GLY A 120      55.869  15.757 -71.271  1.00 37.30           O  
ANISOU  848  O   GLY A 120     5300   4669   4203    474  -1105    139       O  
ATOM    849  N   ALA A 121      53.995  14.787 -70.378  1.00 34.61           N  
ANISOU  849  N   ALA A 121     4867   4294   3990    290  -1353     51       N  
ATOM    850  CA  ALA A 121      53.765  15.670 -69.234  1.00 33.23           C  
ANISOU  850  CA  ALA A 121     4424   4164   4037    236  -1272     46       C  
ATOM    851  C   ALA A 121      54.960  15.687 -68.264  1.00 36.61           C  
ANISOU  851  C   ALA A 121     4782   4637   4493    262  -1083      9       C  
ATOM    852  O   ALA A 121      55.205  16.715 -67.627  1.00 36.35           O  
ANISOU  852  O   ALA A 121     4576   4633   4601    259   -982     17       O  
ATOM    853  CB  ALA A 121      52.514  15.232 -68.501  1.00 34.00           C  
ANISOU  853  CB  ALA A 121     4400   4262   4256    115  -1393     10       C  
ATOM    854  N   ILE A 122      55.687  14.551 -68.144  1.00 31.62           N  
ANISOU  854  N   ILE A 122     4284   4000   3729    288  -1048    -33       N  
ATOM    855  CA  ILE A 122      56.853  14.412 -67.266  1.00 28.97           C  
ANISOU  855  CA  ILE A 122     3892   3707   3408    317   -892    -59       C  
ATOM    856  C   ILE A 122      58.051  15.128 -67.910  1.00 33.89           C  
ANISOU  856  C   ILE A 122     4538   4351   3986    427   -754      7       C  
ATOM    857  O   ILE A 122      58.724  15.898 -67.221  1.00 35.13           O  
ANISOU  857  O   ILE A 122     4542   4549   4257    423   -639     19       O  
ATOM    858  CB  ILE A 122      57.128  12.918 -66.930  1.00 30.46           C  
ANISOU  858  CB  ILE A 122     4216   3873   3484    313   -918   -114       C  
ATOM    859  CG1 ILE A 122      55.992  12.348 -66.053  1.00 30.21           C  
ANISOU  859  CG1 ILE A 122     4112   3831   3535    180  -1031   -160       C  
ATOM    860  CG2 ILE A 122      58.502  12.706 -66.277  1.00 27.09           C  
ANISOU  860  CG2 ILE A 122     3762   3488   3044    376   -765   -121       C  
ATOM    861  CD1 ILE A 122      55.847  10.834 -66.161  1.00 40.00           C  
ANISOU  861  CD1 ILE A 122     5539   5006   4653    158  -1130   -196       C  
ATOM    862  N   LEU A 123      58.301  14.905 -69.216  1.00 29.46           N  
ANISOU  862  N   LEU A 123     4168   3764   3262    518   -768     53       N  
ATOM    863  CA  LEU A 123      59.401  15.554 -69.949  1.00 28.45           C  
ANISOU  863  CA  LEU A 123     4071   3663   3077    627   -625    138       C  
ATOM    864  C   LEU A 123      59.254  17.089 -69.950  1.00 30.93           C  
ANISOU  864  C   LEU A 123     4214   3987   3550    596   -590    208       C  
ATOM    865  O   LEU A 123      60.243  17.779 -69.674  1.00 30.90           O  
ANISOU  865  O   LEU A 123     4101   4018   3622    621   -450    257       O  
ATOM    866  CB  LEU A 123      59.535  15.020 -71.389  1.00 29.19           C  
ANISOU  866  CB  LEU A 123     4425   3727   2941    732   -653    171       C  
ATOM    867  CG  LEU A 123      59.948  13.549 -71.531  1.00 32.96           C  
ANISOU  867  CG  LEU A 123     5107   4177   3241    801   -653    105       C  
ATOM    868  CD1 LEU A 123      59.845  13.085 -72.960  1.00 33.24           C  
ANISOU  868  CD1 LEU A 123     5425   4167   3039    894   -714    118       C  
ATOM    869  CD2 LEU A 123      61.352  13.309 -70.995  1.00 35.80           C  
ANISOU  869  CD2 LEU A 123     5410   4589   3604    888   -460    120       C  
ATOM    870  N   THR A 124      58.030  17.624 -70.175  1.00 25.76           N  
ANISOU  870  N   THR A 124     3525   3297   2966    538   -724    216       N  
ATOM    871  CA  THR A 124      57.827  19.078 -70.138  1.00 24.43           C  
ANISOU  871  CA  THR A 124     3201   3118   2962    516   -702    279       C  
ATOM    872  C   THR A 124      57.945  19.633 -68.692  1.00 25.97           C  
ANISOU  872  C   THR A 124     3177   3330   3361    443   -638    219       C  
ATOM    873  O   THR A 124      58.420  20.748 -68.523  1.00 27.48           O  
ANISOU  873  O   THR A 124     3256   3512   3674    443   -558    265       O  
ATOM    874  CB  THR A 124      56.525  19.508 -70.798  1.00 30.52           C  
ANISOU  874  CB  THR A 124     3989   3844   3761    493   -862    312       C  
ATOM    875  OG1 THR A 124      55.414  19.101 -70.006  1.00 29.40           O  
ANISOU  875  OG1 THR A 124     3759   3698   3714    405   -977    231       O  
ATOM    876  CG2 THR A 124      56.412  19.018 -72.228  1.00 31.19           C  
ANISOU  876  CG2 THR A 124     4311   3910   3628    561   -942    370       C  
ATOM    877  N   LEU A 125      57.548  18.871 -67.671  1.00 19.04           N  
ANISOU  877  N   LEU A 125     2252   2472   2511    379   -674    122       N  
ATOM    878  CA  LEU A 125      57.693  19.285 -66.282  1.00 17.41           C  
ANISOU  878  CA  LEU A 125     1870   2288   2456    316   -612     57       C  
ATOM    879  C   LEU A 125      59.155  19.438 -65.927  1.00 25.92           C  
ANISOU  879  C   LEU A 125     2917   3397   3533    346   -476     76       C  
ATOM    880  O   LEU A 125      59.591  20.516 -65.500  1.00 25.67           O  
ANISOU  880  O   LEU A 125     2763   3356   3635    326   -413     91       O  
ATOM    881  CB  LEU A 125      57.040  18.273 -65.327  1.00 16.06           C  
ANISOU  881  CB  LEU A 125     1682   2142   2280    246   -668    -34       C  
ATOM    882  CG  LEU A 125      57.357  18.472 -63.847  1.00 18.62           C  
ANISOU  882  CG  LEU A 125     1865   2502   2706    190   -593   -105       C  
ATOM    883  CD1 LEU A 125      56.397  19.456 -63.202  1.00 18.06           C  
ANISOU  883  CD1 LEU A 125     1643   2419   2802    144   -607   -141       C  
ATOM    884  CD2 LEU A 125      57.453  17.145 -63.128  1.00 19.38           C  
ANISOU  884  CD2 LEU A 125     2011   2633   2719    152   -607   -161       C  
ATOM    885  N   LEU A 126      59.911  18.344 -66.111  1.00 26.10           N  
ANISOU  885  N   LEU A 126     3053   3450   3414    394   -440     77       N  
ATOM    886  CA  LEU A 126      61.333  18.251 -65.822  1.00 26.22           C  
ANISOU  886  CA  LEU A 126     3037   3506   3418    434   -317    105       C  
ATOM    887  C   LEU A 126      62.103  19.399 -66.484  1.00 32.06           C  
ANISOU  887  C   LEU A 126     3726   4241   4214    474   -226    213       C  
ATOM    888  O   LEU A 126      62.774  20.142 -65.774  1.00 33.05           O  
ANISOU  888  O   LEU A 126     3709   4377   4472    432   -166    224       O  
ATOM    889  CB  LEU A 126      61.872  16.881 -66.277  1.00 26.23           C  
ANISOU  889  CB  LEU A 126     3201   3526   3241    516   -298    104       C  
ATOM    890  CG  LEU A 126      61.490  15.683 -65.390  1.00 29.87           C  
ANISOU  890  CG  LEU A 126     3692   3990   3667    469   -362     11       C  
ATOM    891  CD1 LEU A 126      61.816  14.395 -66.076  1.00 30.91           C  
ANISOU  891  CD1 LEU A 126     4023   4102   3619    557   -372      8       C  
ATOM    892  CD2 LEU A 126      62.208  15.704 -64.055  1.00 29.22           C  
ANISOU  892  CD2 LEU A 126     3470   3955   3676    428   -302    -18       C  
ATOM    893  N   SER A 127      61.910  19.600 -67.800  1.00 28.79           N  
ANISOU  893  N   SER A 127     3427   3803   3707    540   -232    295       N  
ATOM    894  CA  SER A 127      62.561  20.630 -68.607  1.00 29.91           C  
ANISOU  894  CA  SER A 127     3544   3938   3880    580   -144    422       C  
ATOM    895  C   SER A 127      62.298  22.058 -68.102  1.00 35.56           C  
ANISOU  895  C   SER A 127     4098   4606   4808    499   -159    436       C  
ATOM    896  O   SER A 127      63.251  22.845 -67.953  1.00 37.00           O  
ANISOU  896  O   SER A 127     4174   4790   5095    482    -68    505       O  
ATOM    897  CB  SER A 127      62.099  20.521 -70.055  1.00 33.45           C  
ANISOU  897  CB  SER A 127     4173   4366   4169    656   -181    494       C  
ATOM    898  OG  SER A 127      62.732  21.513 -70.843  1.00 41.76           O  
ANISOU  898  OG  SER A 127     5209   5417   5240    695    -83    635       O  
ATOM    899  N   ASP A 128      61.003  22.392 -67.900  1.00 29.73           N  
ANISOU  899  N   ASP A 128     3341   3817   4138    453   -276    378       N  
ATOM    900  CA  ASP A 128      60.522  23.689 -67.458  1.00 28.57           C  
ANISOU  900  CA  ASP A 128     3065   3604   4185    397   -303    375       C  
ATOM    901  C   ASP A 128      60.981  24.036 -66.045  1.00 31.27           C  
ANISOU  901  C   ASP A 128     3263   3949   4669    324   -264    289       C  
ATOM    902  O   ASP A 128      61.317  25.194 -65.791  1.00 30.36           O  
ANISOU  902  O   ASP A 128     3054   3777   4702    289   -235    318       O  
ATOM    903  CB  ASP A 128      58.990  23.714 -67.498  1.00 30.04           C  
ANISOU  903  CB  ASP A 128     3259   3753   4403    382   -434    324       C  
ATOM    904  CG  ASP A 128      58.354  23.739 -68.869  1.00 31.28           C  
ANISOU  904  CG  ASP A 128     3540   3884   4461    439   -513    416       C  
ATOM    905  OD1 ASP A 128      59.061  24.027 -69.849  1.00 32.21           O  
ANISOU  905  OD1 ASP A 128     3738   3999   4502    492   -455    533       O  
ATOM    906  OD2 ASP A 128      57.152  23.490 -68.956  1.00 32.76           O  
ANISOU  906  OD2 ASP A 128     3739   4057   4650    426   -636    378       O  
ATOM    907  N   ILE A 129      60.950  23.058 -65.116  1.00 27.01           N  
ANISOU  907  N   ILE A 129     2717   3464   4081    295   -276    183       N  
ATOM    908  CA  ILE A 129      61.318  23.301 -63.722  1.00 26.02           C  
ANISOU  908  CA  ILE A 129     2478   3349   4060    225   -254     92       C  
ATOM    909  C   ILE A 129      62.846  23.330 -63.563  1.00 27.41           C  
ANISOU  909  C   ILE A 129     2610   3560   4246    222   -169    149       C  
ATOM    910  O   ILE A 129      63.340  24.127 -62.782  1.00 27.12           O  
ANISOU  910  O   ILE A 129     2470   3496   4339    159   -156    126       O  
ATOM    911  CB  ILE A 129      60.593  22.319 -62.737  1.00 28.63           C  
ANISOU  911  CB  ILE A 129     2815   3726   4339    189   -303    -31       C  
ATOM    912  CG1 ILE A 129      59.032  22.456 -62.832  1.00 27.99           C  
ANISOU  912  CG1 ILE A 129     2731   3612   4294    182   -383    -73       C  
ATOM    913  CG2 ILE A 129      61.052  22.502 -61.273  1.00 29.33           C  
ANISOU  913  CG2 ILE A 129     2810   3835   4498    121   -279   -122       C  
ATOM    914  CD1 ILE A 129      58.430  23.951 -62.723  1.00 31.51           C  
ANISOU  914  CD1 ILE A 129     3082   3974   4917    174   -393    -77       C  
ATOM    915  N   ALA A 130      63.592  22.534 -64.319  1.00 24.49           N  
ANISOU  915  N   ALA A 130     2313   3245   3749    290   -113    227       N  
ATOM    916  CA  ALA A 130      65.055  22.578 -64.268  1.00 24.03           C  
ANISOU  916  CA  ALA A 130     2186   3228   3714    299    -21    306       C  
ATOM    917  C   ALA A 130      65.577  23.959 -64.761  1.00 28.19           C  
ANISOU  917  C   ALA A 130     2632   3701   4378    273     25    421       C  
ATOM    918  O   ALA A 130      66.412  24.583 -64.111  1.00 27.46           O  
ANISOU  918  O   ALA A 130     2417   3602   4416    206     46    439       O  
ATOM    919  CB  ALA A 130      65.631  21.453 -65.106  1.00 24.93           C  
ANISOU  919  CB  ALA A 130     2407   3406   3659    406     45    371       C  
ATOM    920  N   SER A 131      64.989  24.468 -65.842  1.00 27.23           N  
ANISOU  920  N   SER A 131     2582   3530   4235    313     20    495       N  
ATOM    921  CA  SER A 131      65.302  25.776 -66.436  1.00 28.89           C  
ANISOU  921  CA  SER A 131     2739   3672   4567    290     55    618       C  
ATOM    922  C   SER A 131      65.000  26.966 -65.479  1.00 32.40           C  
ANISOU  922  C   SER A 131     3072   4017   5220    187     -9    549       C  
ATOM    923  O   SER A 131      65.767  27.941 -65.438  1.00 33.47           O  
ANISOU  923  O   SER A 131     3118   4103   5497    129     23    629       O  
ATOM    924  CB  SER A 131      64.539  25.963 -67.745  1.00 31.75           C  
ANISOU  924  CB  SER A 131     3225   4001   4838    360     38    701       C  
ATOM    925  OG  SER A 131      65.317  26.779 -68.600  1.00 50.34           O  
ANISOU  925  OG  SER A 131     5560   6339   7229    373    127    876       O  
ATOM    926  N   ALA A 132      63.912  26.856 -64.712  1.00 26.67           N  
ANISOU  926  N   ALA A 132     2359   3263   4513    167    -95    402       N  
ATOM    927  CA  ALA A 132      63.472  27.863 -63.757  1.00 26.67           C  
ANISOU  927  CA  ALA A 132     2283   3168   4681     95   -150    306       C  
ATOM    928  C   ALA A 132      64.361  27.875 -62.528  1.00 29.61           C  
ANISOU  928  C   ALA A 132     2570   3562   5118     13   -146    231       C  
ATOM    929  O   ALA A 132      64.786  28.945 -62.095  1.00 30.97           O  
ANISOU  929  O   ALA A 132     2674   3646   5446    -58   -162    229       O  
ATOM    930  CB  ALA A 132      62.030  27.610 -63.354  1.00 27.01           C  
ANISOU  930  CB  ALA A 132     2359   3199   4705    115   -220    181       C  
ATOM    931  N   LEU A 133      64.653  26.690 -61.977  1.00 23.84           N  
ANISOU  931  N   LEU A 133     1851   2938   4269     21   -137    172       N  
ATOM    932  CA  LEU A 133      65.533  26.483 -60.827  1.00 22.36           C  
ANISOU  932  CA  LEU A 133     1593   2793   4111    -48   -147    111       C  
ATOM    933  C   LEU A 133      66.936  27.013 -61.134  1.00 27.58           C  
ANISOU  933  C   LEU A 133     2162   3450   4865    -87   -103    245       C  
ATOM    934  O   LEU A 133      67.504  27.727 -60.301  1.00 28.06           O  
ANISOU  934  O   LEU A 133     2143   3466   5054   -182   -146    211       O  
ATOM    935  CB  LEU A 133      65.577  24.995 -60.472  1.00 20.70           C  
ANISOU  935  CB  LEU A 133     1428   2696   3739     -9   -141     63       C  
ATOM    936  CG  LEU A 133      65.344  24.639 -59.024  1.00 24.17           C  
ANISOU  936  CG  LEU A 133     1854   3165   4164    -69   -196    -83       C  
ATOM    937  CD1 LEU A 133      64.198  25.470 -58.395  1.00 24.65           C  
ANISOU  937  CD1 LEU A 133     1921   3146   4298   -106   -240   -208       C  
ATOM    938  CD2 LEU A 133      65.044  23.164 -58.875  1.00 24.41           C  
ANISOU  938  CD2 LEU A 133     1957   3286   4032    -23   -196   -118       C  
ATOM    939  N   ARG A 134      67.457  26.714 -62.358  1.00 23.14           N  
ANISOU  939  N   ARG A 134     1616   2934   4243    -15    -18    402       N  
ATOM    940  CA  ARG A 134      68.730  27.200 -62.878  1.00 23.18           C  
ANISOU  940  CA  ARG A 134     1523   2949   4334    -37     54    568       C  
ATOM    941  C   ARG A 134      68.788  28.731 -62.895  1.00 27.68           C  
ANISOU  941  C   ARG A 134     2031   3386   5100   -130     21    615       C  
ATOM    942  O   ARG A 134      69.786  29.317 -62.461  1.00 29.33           O  
ANISOU  942  O   ARG A 134     2120   3573   5450   -223     12    673       O  
ATOM    943  CB  ARG A 134      68.926  26.674 -64.276  1.00 24.65           C  
ANISOU  943  CB  ARG A 134     1777   3197   4392     79    163    711       C  
ATOM    944  CG  ARG A 134      69.722  25.424 -64.293  1.00 41.00           C  
ANISOU  944  CG  ARG A 134     3837   5392   6347    151    235    744       C  
ATOM    945  CD  ARG A 134      69.202  24.587 -65.402  1.00 47.15           C  
ANISOU  945  CD  ARG A 134     4777   6212   6925    283    288    765       C  
ATOM    946  NE  ARG A 134      70.142  24.560 -66.501  1.00 49.78           N  
ANISOU  946  NE  ARG A 134     5104   6603   7207    367    430    943       N  
ATOM    947  CZ  ARG A 134      70.130  23.634 -67.442  1.00 69.98           C  
ANISOU  947  CZ  ARG A 134     7802   9221   9568    503    507    976       C  
ATOM    948  NH1 ARG A 134      69.253  22.634 -67.389  1.00 70.53           N  
ANISOU  948  NH1 ARG A 134     8022   9290   9487    555    434    845       N  
ATOM    949  NH2 ARG A 134      71.045  23.643 -68.397  1.00 52.23           N  
ANISOU  949  NH2 ARG A 134     5544   7034   7267    590    659   1140       N  
ATOM    950  N   TYR A 135      67.699  29.383 -63.368  1.00 22.32           N  
ANISOU  950  N   TYR A 135     1432   2609   4440   -107    -11    594       N  
ATOM    951  CA  TYR A 135      67.605  30.850 -63.387  1.00 21.59           C  
ANISOU  951  CA  TYR A 135     1304   2362   4537   -182    -52    629       C  
ATOM    952  C   TYR A 135      67.619  31.420 -61.961  1.00 27.92           C  
ANISOU  952  C   TYR A 135     2058   3083   5466   -288   -150    470       C  
ATOM    953  O   TYR A 135      68.322  32.409 -61.681  1.00 28.34           O  
ANISOU  953  O   TYR A 135     2038   3037   5691   -392   -184    514       O  
ATOM    954  CB  TYR A 135      66.326  31.295 -64.091  1.00 20.00           C  
ANISOU  954  CB  TYR A 135     1202   2079   4320   -115    -77    627       C  
ATOM    955  CG  TYR A 135      66.142  32.795 -64.071  1.00 20.29           C  
ANISOU  955  CG  TYR A 135     1216   1936   4557   -178   -127    653       C  
ATOM    956  CD1 TYR A 135      66.897  33.622 -64.901  1.00 22.28           C  
ANISOU  956  CD1 TYR A 135     1430   2124   4912   -217    -83    849       C  
ATOM    957  CD2 TYR A 135      65.209  33.396 -63.221  1.00 20.80           C  
ANISOU  957  CD2 TYR A 135     1302   1888   4711   -194   -212    486       C  
ATOM    958  CE1 TYR A 135      66.698  34.999 -64.922  1.00 23.19           C  
ANISOU  958  CE1 TYR A 135     1538   2053   5219   -276   -138    881       C  
ATOM    959  CE2 TYR A 135      65.030  34.782 -63.203  1.00 22.19           C  
ANISOU  959  CE2 TYR A 135     1474   1879   5078   -238   -260    502       C  
ATOM    960  CZ  TYR A 135      65.779  35.580 -64.060  1.00 31.73           C  
ANISOU  960  CZ  TYR A 135     2652   3010   6392   -284   -231    701       C  
ATOM    961  OH  TYR A 135      65.654  36.957 -64.066  1.00 38.15           O  
ANISOU  961  OH  TYR A 135     3470   3620   7404   -335   -287    729       O  
ATOM    962  N   LEU A 136      66.795  30.808 -61.070  1.00 23.16           N  
ANISOU  962  N   LEU A 136     1508   2515   4775   -264   -197    284       N  
ATOM    963  CA  LEU A 136      66.670  31.234 -59.686  1.00 22.89           C  
ANISOU  963  CA  LEU A 136     1463   2419   4814   -343   -280    112       C  
ATOM    964  C   LEU A 136      67.989  31.140 -58.987  1.00 31.13           C  
ANISOU  964  C   LEU A 136     2417   3505   5905   -442   -309    129       C  
ATOM    965  O   LEU A 136      68.475  32.149 -58.488  1.00 33.76           O  
ANISOU  965  O   LEU A 136     2710   3725   6392   -547   -377    109       O  
ATOM    966  CB  LEU A 136      65.625  30.398 -58.942  1.00 21.13           C  
ANISOU  966  CB  LEU A 136     1309   2264   4458   -290   -296    -58       C  
ATOM    967  CG  LEU A 136      64.135  30.646 -59.257  1.00 23.77           C  
ANISOU  967  CG  LEU A 136     1707   2538   4786   -211   -297   -120       C  
ATOM    968  CD1 LEU A 136      63.269  29.852 -58.302  1.00 22.83           C  
ANISOU  968  CD1 LEU A 136     1624   2492   4558   -187   -309   -284       C  
ATOM    969  CD2 LEU A 136      63.760  32.110 -59.144  1.00 24.66           C  
ANISOU  969  CD2 LEU A 136     1822   2473   5076   -237   -336   -152       C  
ATOM    970  N   HIS A 137      68.613  29.951 -59.023  1.00 27.63           N  
ANISOU  970  N   HIS A 137     1942   3215   5341   -409   -266    180       N  
ATOM    971  CA  HIS A 137      69.894  29.689 -58.369  1.00 27.37           C  
ANISOU  971  CA  HIS A 137     1806   3246   5347   -488   -299    211       C  
ATOM    972  C   HIS A 137      71.006  30.587 -58.904  1.00 32.61           C  
ANISOU  972  C   HIS A 137     2349   3853   6189   -571   -288    385       C  
ATOM    973  O   HIS A 137      71.826  31.001 -58.102  1.00 33.48           O  
ANISOU  973  O   HIS A 137     2375   3934   6412   -689   -375    369       O  
ATOM    974  CB  HIS A 137      70.287  28.195 -58.474  1.00 26.47           C  
ANISOU  974  CB  HIS A 137     1685   3300   5071   -406   -242    247       C  
ATOM    975  CG  HIS A 137      69.356  27.254 -57.751  1.00 27.55           C  
ANISOU  975  CG  HIS A 137     1925   3493   5049   -358   -270     84       C  
ATOM    976  ND1 HIS A 137      69.595  25.880 -57.714  1.00 27.92           N  
ANISOU  976  ND1 HIS A 137     1992   3668   4949   -286   -236     97       N  
ATOM    977  CD2 HIS A 137      68.221  27.517 -57.055  1.00 26.72           C  
ANISOU  977  CD2 HIS A 137     1903   3330   4920   -371   -321    -81       C  
ATOM    978  CE1 HIS A 137      68.614  25.371 -56.991  1.00 24.96           C  
ANISOU  978  CE1 HIS A 137     1707   3305   4470   -275   -275    -51       C  
ATOM    979  NE2 HIS A 137      67.758  26.315 -56.589  1.00 24.91           N  
ANISOU  979  NE2 HIS A 137     1735   3199   4531   -321   -317   -158       N  
ATOM    980  N   GLU A 138      71.032  30.916 -60.219  1.00 30.34           N  
ANISOU  980  N   GLU A 138     2053   3545   5928   -520   -193    553       N  
ATOM    981  CA  GLU A 138      72.067  31.802 -60.775  1.00 32.58           C  
ANISOU  981  CA  GLU A 138     2215   3776   6388   -605   -168    743       C  
ATOM    982  C   GLU A 138      71.863  33.254 -60.334  1.00 38.50           C  
ANISOU  982  C   GLU A 138     2971   4324   7331   -730   -275    693       C  
ATOM    983  O   GLU A 138      72.845  33.995 -60.209  1.00 41.33           O  
ANISOU  983  O   GLU A 138     3215   4620   7869   -859   -319    794       O  
ATOM    984  CB  GLU A 138      72.196  31.709 -62.301  1.00 34.35           C  
ANISOU  984  CB  GLU A 138     2442   4047   6563   -511    -21    949       C  
ATOM    985  CG  GLU A 138      71.106  32.335 -63.137  1.00 45.72           C  
ANISOU  985  CG  GLU A 138     4004   5380   7988   -455     -6    962       C  
ATOM    986  CD  GLU A 138      71.297  32.144 -64.629  1.00 61.56           C  
ANISOU  986  CD  GLU A 138     6032   7449   9908   -358    135   1168       C  
ATOM    987  OE1 GLU A 138      70.976  33.089 -65.387  1.00 58.03           O  
ANISOU  987  OE1 GLU A 138     5619   6892   9537   -371    147   1275       O  
ATOM    988  OE2 GLU A 138      71.767  31.058 -65.041  1.00 49.11           O  
ANISOU  988  OE2 GLU A 138     4451   6026   8181   -264    234   1222       O  
ATOM    989  N   ASN A 139      70.603  33.633 -60.045  1.00 33.41           N  
ANISOU  989  N   ASN A 139     2458   3575   6659   -691   -322    535       N  
ATOM    990  CA  ASN A 139      70.219  34.957 -59.540  1.00 33.25           C  
ANISOU  990  CA  ASN A 139     2482   3349   6804   -777   -424    446       C  
ATOM    991  C   ASN A 139      70.159  34.917 -58.015  1.00 35.23           C  
ANISOU  991  C   ASN A 139     2764   3576   7045   -846   -542    222       C  
ATOM    992  O   ASN A 139      69.599  35.812 -57.373  1.00 37.40           O  
ANISOU  992  O   ASN A 139     3117   3689   7405   -886   -626     80       O  
ATOM    993  CB  ASN A 139      68.907  35.428 -60.157  1.00 32.79           C  
ANISOU  993  CB  ASN A 139     2538   3192   6729   -676   -398    414       C  
ATOM    994  CG  ASN A 139      69.102  35.925 -61.565  1.00 49.32           C  
ANISOU  994  CG  ASN A 139     4611   5247   8880   -650   -320    645       C  
ATOM    995  OD1 ASN A 139      69.420  37.110 -61.794  1.00 41.47           O  
ANISOU  995  OD1 ASN A 139     3595   4090   8073   -736   -357    737       O  
ATOM    996  ND2 ASN A 139      68.964  35.010 -62.534  1.00 32.59           N  
ANISOU  996  ND2 ASN A 139     2509   3276   6597   -538   -214    750       N  
ATOM    997  N   ARG A 140      70.774  33.870 -57.449  1.00 28.40           N  
ANISOU  997  N   ARG A 140     1846   2873   6072   -852   -546    198       N  
ATOM    998  CA  ARG A 140      71.041  33.617 -56.045  1.00 27.94           C  
ANISOU  998  CA  ARG A 140     1799   2840   5978   -926   -657     33       C  
ATOM    999  C   ARG A 140      69.747  33.578 -55.175  1.00 32.80           C  
ANISOU  999  C   ARG A 140     2565   3415   6484   -868   -685   -207       C  
ATOM   1000  O   ARG A 140      69.752  33.929 -53.997  1.00 33.39           O  
ANISOU 1000  O   ARG A 140     2694   3423   6568   -941   -790   -371       O  
ATOM   1001  CB  ARG A 140      72.085  34.649 -55.568  1.00 28.13           C  
ANISOU 1001  CB  ARG A 140     1742   2740   6204  -1103   -782     70       C  
ATOM   1002  CG  ARG A 140      72.806  34.394 -54.281  1.00 37.08           C  
ANISOU 1002  CG  ARG A 140     2850   3913   7323  -1210   -920    -37       C  
ATOM   1003  CD  ARG A 140      73.805  33.269 -54.225  1.00 38.92           C  
ANISOU 1003  CD  ARG A 140     2955   4346   7488  -1207   -905     68       C  
ATOM   1004  NE  ARG A 140      74.377  33.250 -52.877  1.00 52.53           N  
ANISOU 1004  NE  ARG A 140     4677   6069   9213  -1328  -1076    -52       N  
ATOM   1005  CZ  ARG A 140      73.825  32.675 -51.810  1.00 75.92           C  
ANISOU 1005  CZ  ARG A 140     7760   9084  12002  -1298  -1130   -246       C  
ATOM   1006  NH1 ARG A 140      72.688  31.995 -51.925  1.00 65.64           N  
ANISOU 1006  NH1 ARG A 140     6571   7848  10523  -1154  -1020   -336       N  
ATOM   1007  NH2 ARG A 140      74.411  32.765 -50.623  1.00 70.42           N  
ANISOU 1007  NH2 ARG A 140     7073   8378  11307  -1417  -1300   -343       N  
ATOM   1008  N   ILE A 141      68.679  32.991 -55.741  1.00 28.65           N  
ANISOU 1008  N   ILE A 141     2102   2953   5832   -731   -588   -223       N  
ATOM   1009  CA  ILE A 141      67.385  32.763 -55.078  1.00 26.01           C  
ANISOU 1009  CA  ILE A 141     1880   2617   5386   -655   -582   -415       C  
ATOM   1010  C   ILE A 141      67.210  31.263 -54.866  1.00 29.46           C  
ANISOU 1010  C   ILE A 141     2326   3245   5624   -590   -535   -436       C  
ATOM   1011  O   ILE A 141      67.254  30.456 -55.825  1.00 28.44           O  
ANISOU 1011  O   ILE A 141     2168   3215   5422   -517   -458   -308       O  
ATOM   1012  CB  ILE A 141      66.183  33.369 -55.867  1.00 27.13           C  
ANISOU 1012  CB  ILE A 141     2076   2657   5575   -560   -528   -412       C  
ATOM   1013  CG1 ILE A 141      66.282  34.923 -56.008  1.00 28.40           C  
ANISOU 1013  CG1 ILE A 141     2249   2598   5945   -619   -583   -401       C  
ATOM   1014  CG2 ILE A 141      64.819  32.925 -55.307  1.00 24.21           C  
ANISOU 1014  CG2 ILE A 141     1785   2326   5087   -466   -497   -577       C  
ATOM   1015  CD1 ILE A 141      66.537  35.789 -54.733  1.00 36.85           C  
ANISOU 1015  CD1 ILE A 141     3374   3526   7099   -716   -692   -576       C  
ATOM   1016  N   ILE A 142      67.050  30.907 -53.588  1.00 25.47           N  
ANISOU 1016  N   ILE A 142     1872   2782   5025   -618   -585   -598       N  
ATOM   1017  CA  ILE A 142      66.825  29.539 -53.146  1.00 23.56           C  
ANISOU 1017  CA  ILE A 142     1654   2701   4597   -572   -557   -637       C  
ATOM   1018  C   ILE A 142      65.376  29.484 -52.735  1.00 29.56           C  
ANISOU 1018  C   ILE A 142     2502   3450   5278   -501   -514   -779       C  
ATOM   1019  O   ILE A 142      64.967  30.276 -51.872  1.00 30.32           O  
ANISOU 1019  O   ILE A 142     2658   3457   5407   -526   -548   -927       O  
ATOM   1020  CB  ILE A 142      67.800  29.115 -52.032  1.00 25.93           C  
ANISOU 1020  CB  ILE A 142     1938   3072   4842   -659   -644   -681       C  
ATOM   1021  CG1 ILE A 142      69.230  29.029 -52.579  1.00 25.59           C  
ANISOU 1021  CG1 ILE A 142     1769   3059   4893   -715   -672   -507       C  
ATOM   1022  CG2 ILE A 142      67.349  27.789 -51.441  1.00 26.31           C  
ANISOU 1022  CG2 ILE A 142     2035   3266   4694   -607   -616   -734       C  
ATOM   1023  CD1 ILE A 142      70.236  28.837 -51.551  1.00 31.42           C  
ANISOU 1023  CD1 ILE A 142     2472   3841   5625   -814   -787   -537       C  
ATOM   1024  N   HIS A 143      64.585  28.596 -53.394  1.00 25.36           N  
ANISOU 1024  N   HIS A 143     1980   3003   4654   -409   -440   -730       N  
ATOM   1025  CA  HIS A 143      63.150  28.501 -53.174  1.00 25.49           C  
ANISOU 1025  CA  HIS A 143     2046   3020   4619   -340   -393   -831       C  
ATOM   1026  C   HIS A 143      62.774  28.045 -51.743  1.00 34.65           C  
ANISOU 1026  C   HIS A 143     3263   4249   5655   -361   -398   -986       C  
ATOM   1027  O   HIS A 143      61.974  28.719 -51.084  1.00 34.96           O  
ANISOU 1027  O   HIS A 143     3344   4226   5714   -341   -378  -1118       O  
ATOM   1028  CB  HIS A 143      62.521  27.595 -54.217  1.00 24.54           C  
ANISOU 1028  CB  HIS A 143     1918   2973   4431   -262   -341   -729       C  
ATOM   1029  CG  HIS A 143      61.056  27.823 -54.352  1.00 26.99           C  
ANISOU 1029  CG  HIS A 143     2243   3253   4760   -193   -304   -785       C  
ATOM   1030  ND1 HIS A 143      60.181  27.404 -53.386  1.00 27.85           N  
ANISOU 1030  ND1 HIS A 143     2375   3421   4788   -181   -276   -904       N  
ATOM   1031  CD2 HIS A 143      60.368  28.457 -55.324  1.00 27.96           C  
ANISOU 1031  CD2 HIS A 143     2349   3295   4981   -133   -293   -727       C  
ATOM   1032  CE1 HIS A 143      58.987  27.788 -53.798  1.00 26.79           C  
ANISOU 1032  CE1 HIS A 143     2219   3242   4716   -112   -245   -913       C  
ATOM   1033  NE2 HIS A 143      59.049  28.405 -54.969  1.00 27.15           N  
ANISOU 1033  NE2 HIS A 143     2243   3203   4869    -81   -263   -808       N  
ATOM   1034  N   ARG A 144      63.326  26.891 -51.287  1.00 34.18           N  
ANISOU 1034  N   ARG A 144     3210   4316   5463   -391   -415   -963       N  
ATOM   1035  CA  ARG A 144      63.164  26.265 -49.955  1.00 35.15           C  
ANISOU 1035  CA  ARG A 144     3392   4525   5439   -421   -425  -1075       C  
ATOM   1036  C   ARG A 144      61.775  25.546 -49.800  1.00 42.57           C  
ANISOU 1036  C   ARG A 144     4359   5536   6279   -358   -343  -1117       C  
ATOM   1037  O   ARG A 144      61.719  24.508 -49.132  1.00 42.96           O  
ANISOU 1037  O   ARG A 144     4444   5694   6187   -375   -338  -1131       O  
ATOM   1038  CB  ARG A 144      63.433  27.252 -48.786  1.00 34.30           C  
ANISOU 1038  CB  ARG A 144     3341   4343   5350   -483   -481  -1224       C  
ATOM   1039  CG  ARG A 144      63.976  26.586 -47.524  1.00 45.36           C  
ANISOU 1039  CG  ARG A 144     4798   5838   6599   -546   -540  -1287       C  
ATOM   1040  CD  ARG A 144      63.572  27.341 -46.263  1.00 61.18           C  
ANISOU 1040  CD  ARG A 144     6907   7796   8542   -565   -549  -1477       C  
ATOM   1041  NE  ARG A 144      64.107  26.744 -45.027  1.00 81.11           N  
ANISOU 1041  NE  ARG A 144     9505  10413  10898   -628   -616  -1536       N  
ATOM   1042  CZ  ARG A 144      64.505  27.437 -43.954  1.00106.22           C  
ANISOU 1042  CZ  ARG A 144    12783  13544  14034   -691   -701  -1672       C  
ATOM   1043  NH1 ARG A 144      64.429  28.764 -43.943  1.00103.72           N  
ANISOU 1043  NH1 ARG A 144    12504  13070  13835   -700   -726  -1773       N  
ATOM   1044  NH2 ARG A 144      65.002  26.807 -42.896  1.00 88.35           N  
ANISOU 1044  NH2 ARG A 144    10589  11376  11603   -747   -773  -1707       N  
ATOM   1045  N   ASP A 145      60.713  25.995 -50.509  1.00 39.39           N  
ANISOU 1045  N   ASP A 145     3929   5079   5957   -290   -287  -1110       N  
ATOM   1046  CA  ASP A 145      59.386  25.364 -50.410  1.00 37.95           C  
ANISOU 1046  CA  ASP A 145     3743   4963   5711   -241   -218  -1131       C  
ATOM   1047  C   ASP A 145      58.868  24.894 -51.798  1.00 38.81           C  
ANISOU 1047  C   ASP A 145     3808   5076   5863   -190   -211  -1002       C  
ATOM   1048  O   ASP A 145      57.689  25.042 -52.100  1.00 39.65           O  
ANISOU 1048  O   ASP A 145     3880   5171   6015   -140   -172  -1009       O  
ATOM   1049  CB  ASP A 145      58.399  26.358 -49.752  1.00 41.19           C  
ANISOU 1049  CB  ASP A 145     4160   5314   6176   -199   -158  -1265       C  
ATOM   1050  CG  ASP A 145      57.122  25.767 -49.166  1.00 54.86           C  
ANISOU 1050  CG  ASP A 145     5879   7136   7829   -162    -70  -1313       C  
ATOM   1051  OD1 ASP A 145      56.131  26.551 -48.979  1.00 57.01           O  
ANISOU 1051  OD1 ASP A 145     6124   7358   8179    -95     -2  -1388       O  
ATOM   1052  OD2 ASP A 145      57.101  24.513 -48.889  1.00 54.73           O  
ANISOU 1052  OD2 ASP A 145     5873   7237   7683   -198    -66  -1266       O  
ATOM   1053  N   LEU A 146      59.745  24.323 -52.642  1.00 32.00           N  
ANISOU 1053  N   LEU A 146     2947   4230   4980   -199   -250   -884       N  
ATOM   1054  CA  LEU A 146      59.344  23.818 -53.955  1.00 30.23           C  
ANISOU 1054  CA  LEU A 146     2714   4008   4762   -150   -254   -770       C  
ATOM   1055  C   LEU A 146      58.460  22.570 -53.767  1.00 33.18           C  
ANISOU 1055  C   LEU A 146     3108   4471   5027   -150   -245   -768       C  
ATOM   1056  O   LEU A 146      58.821  21.663 -52.999  1.00 34.81           O  
ANISOU 1056  O   LEU A 146     3351   4753   5122   -189   -248   -785       O  
ATOM   1057  CB  LEU A 146      60.593  23.525 -54.819  1.00 29.83           C  
ANISOU 1057  CB  LEU A 146     2676   3956   4701   -147   -279   -654       C  
ATOM   1058  CG  LEU A 146      60.372  23.159 -56.322  1.00 32.79           C  
ANISOU 1058  CG  LEU A 146     3072   4320   5067    -87   -283   -534       C  
ATOM   1059  CD1 LEU A 146      59.746  24.290 -57.086  1.00 33.19           C  
ANISOU 1059  CD1 LEU A 146     3094   4278   5241    -50   -284   -510       C  
ATOM   1060  CD2 LEU A 146      61.670  22.748 -57.008  1.00 30.75           C  
ANISOU 1060  CD2 LEU A 146     2832   4081   4770    -71   -279   -427       C  
ATOM   1061  N   LYS A 147      57.268  22.566 -54.404  1.00 25.76           N  
ANISOU 1061  N   LYS A 147     2138   3517   4131   -112   -241   -744       N  
ATOM   1062  CA  LYS A 147      56.272  21.486 -54.310  1.00 22.78           C  
ANISOU 1062  CA  LYS A 147     1761   3210   3685   -126   -244   -730       C  
ATOM   1063  C   LYS A 147      55.201  21.664 -55.380  1.00 24.61           C  
ANISOU 1063  C   LYS A 147     1951   3405   3996    -84   -276   -669       C  
ATOM   1064  O   LYS A 147      55.119  22.751 -55.952  1.00 23.12           O  
ANISOU 1064  O   LYS A 147     1729   3138   3918    -37   -280   -656       O  
ATOM   1065  CB  LYS A 147      55.638  21.437 -52.890  1.00 24.35           C  
ANISOU 1065  CB  LYS A 147     1929   3469   3854   -157   -180   -830       C  
ATOM   1066  CG  LYS A 147      54.810  22.644 -52.522  1.00 24.32           C  
ANISOU 1066  CG  LYS A 147     1854   3419   3966   -113   -122   -909       C  
ATOM   1067  CD  LYS A 147      54.636  22.765 -51.047  1.00 15.51           C  
ANISOU 1067  CD  LYS A 147      745   2358   2790   -133    -45  -1024       C  
ATOM   1068  CE  LYS A 147      53.883  24.026 -50.755  1.00 34.58           C  
ANISOU 1068  CE  LYS A 147     3105   4711   5324    -66     21  -1111       C  
ATOM   1069  NZ  LYS A 147      53.619  24.167 -49.298  1.00 53.48           N  
ANISOU 1069  NZ  LYS A 147     5520   7162   7639    -69    116  -1233       N  
ATOM   1070  N   PRO A 148      54.333  20.643 -55.650  1.00 22.26           N  
ANISOU 1070  N   PRO A 148     1652   3154   3653   -106   -313   -625       N  
ATOM   1071  CA  PRO A 148      53.281  20.800 -56.699  1.00 21.45           C  
ANISOU 1071  CA  PRO A 148     1505   3016   3629    -75   -373   -559       C  
ATOM   1072  C   PRO A 148      52.359  22.031 -56.544  1.00 25.58           C  
ANISOU 1072  C   PRO A 148     1910   3500   4309    -25   -335   -594       C  
ATOM   1073  O   PRO A 148      51.911  22.579 -57.548  1.00 28.35           O  
ANISOU 1073  O   PRO A 148     2234   3792   4746     22   -391   -532       O  
ATOM   1074  CB  PRO A 148      52.472  19.519 -56.555  1.00 22.02           C  
ANISOU 1074  CB  PRO A 148     1576   3152   3638   -134   -412   -530       C  
ATOM   1075  CG  PRO A 148      53.470  18.546 -56.099  1.00 26.34           C  
ANISOU 1075  CG  PRO A 148     2227   3735   4046   -175   -405   -540       C  
ATOM   1076  CD  PRO A 148      54.307  19.275 -55.100  1.00 22.29           C  
ANISOU 1076  CD  PRO A 148     1702   3232   3536   -167   -321   -620       C  
ATOM   1077  N   GLU A 149      52.112  22.481 -55.302  1.00 18.19           N  
ANISOU 1077  N   GLU A 149      917   2592   3402    -25   -240   -692       N  
ATOM   1078  CA  GLU A 149      51.285  23.640 -54.955  1.00 17.13           C  
ANISOU 1078  CA  GLU A 149      681   2418   3410     40   -179   -749       C  
ATOM   1079  C   GLU A 149      51.971  24.928 -55.369  1.00 23.62           C  
ANISOU 1079  C   GLU A 149     1532   3123   4320     94   -186   -764       C  
ATOM   1080  O   GLU A 149      51.315  25.970 -55.502  1.00 23.84           O  
ANISOU 1080  O   GLU A 149     1489   3079   4489    166   -169   -780       O  
ATOM   1081  CB  GLU A 149      51.004  23.670 -53.437  1.00 17.66           C  
ANISOU 1081  CB  GLU A 149      719   2550   3439     29    -62   -863       C  
ATOM   1082  CG  GLU A 149      50.079  22.558 -52.967  1.00 24.55           C  
ANISOU 1082  CG  GLU A 149     1530   3537   4260    -21    -33   -834       C  
ATOM   1083  CD  GLU A 149      50.683  21.210 -52.592  1.00 47.80           C  
ANISOU 1083  CD  GLU A 149     4564   6558   7040   -116    -60   -806       C  
ATOM   1084  OE1 GLU A 149      51.873  20.960 -52.891  1.00 44.15           O  
ANISOU 1084  OE1 GLU A 149     4212   6066   6497   -137   -115   -795       O  
ATOM   1085  OE2 GLU A 149      49.956  20.399 -51.976  1.00 49.76           O  
ANISOU 1085  OE2 GLU A 149     4765   6894   7248   -165    -21   -786       O  
ATOM   1086  N   ASN A 150      53.302  24.862 -55.572  1.00 20.23           N  
ANISOU 1086  N   ASN A 150     1199   2669   3819     59   -212   -751       N  
ATOM   1087  CA  ASN A 150      54.110  26.017 -55.940  1.00 20.05           C  
ANISOU 1087  CA  ASN A 150     1204   2535   3880     86   -222   -749       C  
ATOM   1088  C   ASN A 150      54.536  25.986 -57.417  1.00 21.07           C  
ANISOU 1088  C   ASN A 150     1372   2622   4014    101   -294   -613       C  
ATOM   1089  O   ASN A 150      55.409  26.728 -57.821  1.00 20.47           O  
ANISOU 1089  O   ASN A 150     1327   2471   3982    104   -301   -578       O  
ATOM   1090  CB  ASN A 150      55.302  26.124 -54.991  1.00 22.67           C  
ANISOU 1090  CB  ASN A 150     1592   2870   4150     32   -193   -828       C  
ATOM   1091  CG  ASN A 150      54.921  26.738 -53.661  1.00 37.38           C  
ANISOU 1091  CG  ASN A 150     3440   4726   6037     41   -123   -975       C  
ATOM   1092  OD1 ASN A 150      53.781  27.113 -53.420  1.00 32.33           O  
ANISOU 1092  OD1 ASN A 150     2738   4073   5474    102    -77  -1018       O  
ATOM   1093  ND2 ASN A 150      55.883  26.935 -52.801  1.00 31.25           N  
ANISOU 1093  ND2 ASN A 150     2722   3950   5202    -10   -117  -1053       N  
ATOM   1094  N   ILE A 151      53.880  25.170 -58.217  1.00 18.18           N  
ANISOU 1094  N   ILE A 151     1006   2300   3601    109   -350   -534       N  
ATOM   1095  CA  ILE A 151      54.069  25.040 -59.663  1.00 17.84           C  
ANISOU 1095  CA  ILE A 151     1021   2226   3531    134   -423   -408       C  
ATOM   1096  C   ILE A 151      52.694  25.239 -60.296  1.00 24.63           C  
ANISOU 1096  C   ILE A 151     1816   3067   4475    177   -488   -359       C  
ATOM   1097  O   ILE A 151      51.734  24.556 -59.923  1.00 22.77           O  
ANISOU 1097  O   ILE A 151     1524   2896   4229    156   -505   -380       O  
ATOM   1098  CB  ILE A 151      54.716  23.667 -60.065  1.00 19.34           C  
ANISOU 1098  CB  ILE A 151     1311   2489   3547     98   -451   -362       C  
ATOM   1099  CG1 ILE A 151      56.146  23.538 -59.494  1.00 17.99           C  
ANISOU 1099  CG1 ILE A 151     1183   2337   3315     68   -393   -390       C  
ATOM   1100  CG2 ILE A 151      54.646  23.419 -61.612  1.00 17.70           C  
ANISOU 1100  CG2 ILE A 151     1184   2258   3282    136   -532   -242       C  
ATOM   1101  CD1 ILE A 151      56.811  22.216 -59.707  1.00 17.99           C  
ANISOU 1101  CD1 ILE A 151     1273   2403   3159     51   -404   -356       C  
ATOM   1102  N   VAL A 152      52.591  26.205 -61.205  1.00 25.82           N  
ANISOU 1102  N   VAL A 152     1964   3127   4720    233   -527   -285       N  
ATOM   1103  CA  VAL A 152      51.348  26.497 -61.930  1.00 28.04           C  
ANISOU 1103  CA  VAL A 152     2180   3380   5092    283   -611   -218       C  
ATOM   1104  C   VAL A 152      51.634  26.312 -63.428  1.00 32.02           C  
ANISOU 1104  C   VAL A 152     2794   3861   5513    299   -707    -84       C  
ATOM   1105  O   VAL A 152      52.789  26.401 -63.880  1.00 31.02           O  
ANISOU 1105  O   VAL A 152     2766   3712   5307    296   -677    -41       O  
ATOM   1106  CB  VAL A 152      50.675  27.867 -61.593  1.00 33.72           C  
ANISOU 1106  CB  VAL A 152     2791   4008   6014    356   -581   -248       C  
ATOM   1107  CG1 VAL A 152      50.011  27.831 -60.213  1.00 33.72           C  
ANISOU 1107  CG1 VAL A 152     2682   4056   6075    358   -493   -374       C  
ATOM   1108  CG2 VAL A 152      51.659  29.033 -61.687  1.00 33.58           C  
ANISOU 1108  CG2 VAL A 152     2823   3875   6061    377   -538   -245       C  
ATOM   1109  N   LEU A 153      50.586  25.989 -64.166  1.00 27.48           N  
ANISOU 1109  N   LEU A 153     2198   3298   4946    314   -822    -17       N  
ATOM   1110  CA  LEU A 153      50.639  25.673 -65.579  1.00 26.60           C  
ANISOU 1110  CA  LEU A 153     2206   3174   4728    329   -936    101       C  
ATOM   1111  C   LEU A 153      50.027  26.796 -66.391  1.00 31.72           C  
ANISOU 1111  C   LEU A 153     2813   3737   5504    399  -1011    197       C  
ATOM   1112  O   LEU A 153      48.888  27.169 -66.167  1.00 33.37           O  
ANISOU 1112  O   LEU A 153     2885   3933   5861    426  -1057    193       O  
ATOM   1113  CB  LEU A 153      49.860  24.356 -65.824  1.00 26.51           C  
ANISOU 1113  CB  LEU A 153     2219   3235   4618    277  -1049    107       C  
ATOM   1114  CG  LEU A 153      50.490  22.987 -65.506  1.00 29.31           C  
ANISOU 1114  CG  LEU A 153     2684   3656   4795    213  -1024     55       C  
ATOM   1115  CD1 LEU A 153      51.648  22.706 -66.380  1.00 29.62           C  
ANISOU 1115  CD1 LEU A 153     2904   3681   4669    241  -1009    106       C  
ATOM   1116  CD2 LEU A 153      50.765  22.776 -64.032  1.00 28.70           C  
ANISOU 1116  CD2 LEU A 153     2524   3629   4752    170   -899    -57       C  
ATOM   1117  N   GLN A 154      50.761  27.330 -67.339  1.00 26.89           N  
ANISOU 1117  N   GLN A 154     2311   3067   4838    433  -1019    294       N  
ATOM   1118  CA  GLN A 154      50.248  28.383 -68.191  1.00 26.90           C  
ANISOU 1118  CA  GLN A 154     2296   2979   4946    500  -1098    406       C  
ATOM   1119  C   GLN A 154      49.937  27.800 -69.548  1.00 30.11           C  
ANISOU 1119  C   GLN A 154     2832   3408   5201    508  -1247    521       C  
ATOM   1120  O   GLN A 154      50.605  26.867 -69.986  1.00 28.55           O  
ANISOU 1120  O   GLN A 154     2783   3265   4798    479  -1243    527       O  
ATOM   1121  CB  GLN A 154      51.267  29.549 -68.283  1.00 27.46           C  
ANISOU 1121  CB  GLN A 154     2399   2953   5081    527  -1001    449       C  
ATOM   1122  CG  GLN A 154      50.884  30.702 -69.192  1.00 16.61           C  
ANISOU 1122  CG  GLN A 154     1109   1451   3753    482  -1005    535       C  
ATOM   1123  CD  GLN A 154      49.676  31.438 -68.699  1.00 31.22           C  
ANISOU 1123  CD  GLN A 154     2715   3256   5890    652  -1119    548       C  
ATOM   1124  OE1 GLN A 154      48.524  30.964 -68.791  1.00 27.33           O  
ANISOU 1124  OE1 GLN A 154     2144   2815   5425    666  -1223    549       O  
ATOM   1125  NE2 GLN A 154      49.909  32.650 -68.211  1.00 27.55           N  
ANISOU 1125  NE2 GLN A 154     2197   2671   5599    689  -1046    527       N  
ATOM   1126  N   GLN A 155      48.940  28.349 -70.216  1.00 28.89           N  
ANISOU 1126  N   GLN A 155     2629   3207   5141    555  -1381    612       N  
ATOM   1127  CA  GLN A 155      48.609  27.901 -71.550  1.00 30.55           C  
ANISOU 1127  CA  GLN A 155     2977   3430   5201    563  -1547    726       C  
ATOM   1128  C   GLN A 155      49.510  28.613 -72.589  1.00 38.47           C  
ANISOU 1128  C   GLN A 155     4136   4373   6106    611  -1519    854       C  
ATOM   1129  O   GLN A 155      49.388  29.827 -72.820  1.00 37.47           O  
ANISOU 1129  O   GLN A 155     3958   4154   6124    666  -1517    936       O  
ATOM   1130  CB  GLN A 155      47.114  28.102 -71.848  1.00 33.48           C  
ANISOU 1130  CB  GLN A 155     3222   3787   5712    586  -1728    784       C  
ATOM   1131  CG  GLN A 155      46.635  27.548 -73.205  1.00 45.08           C  
ANISOU 1131  CG  GLN A 155     4838   5272   7019    580  -1944    896       C  
ATOM   1132  CD  GLN A 155      46.963  26.084 -73.390  1.00 56.14           C  
ANISOU 1132  CD  GLN A 155     6395   6750   8186    505  -1982    834       C  
ATOM   1133  OE1 GLN A 155      46.367  25.201 -72.774  1.00 43.73           O  
ANISOU 1133  OE1 GLN A 155     4739   5234   6645    436  -2025    753       O  
ATOM   1134  NE2 GLN A 155      47.937  25.798 -74.233  1.00 54.68           N  
ANISOU 1134  NE2 GLN A 155     6445   6567   7765    522  -1955    874       N  
ATOM   1135  N   GLY A 156      50.415  27.827 -73.184  1.00 38.45           N  
ANISOU 1135  N   GLY A 156     4325   4424   5861    595  -1486    870       N  
ATOM   1136  CA  GLY A 156      51.297  28.243 -74.270  1.00 39.97           C  
ANISOU 1136  CA  GLY A 156     4690   4590   5908    639  -1447   1001       C  
ATOM   1137  C   GLY A 156      50.576  28.098 -75.603  1.00 48.07           C  
ANISOU 1137  C   GLY A 156     5854   5611   6799    672  -1643   1121       C  
ATOM   1138  O   GLY A 156      49.379  27.773 -75.634  1.00 47.43           O  
ANISOU 1138  O   GLY A 156     5710   5537   6772    656  -1819   1104       O  
ATOM   1139  N   GLU A 157      51.282  28.316 -76.725  1.00 47.79           N  
ANISOU 1139  N   GLU A 157     6009   5567   6583    717  -1620   1250       N  
ATOM   1140  CA  GLU A 157      50.653  28.217 -78.041  1.00 49.96           C  
ANISOU 1140  CA  GLU A 157     6448   5836   6697    753  -1812   1370       C  
ATOM   1141  C   GLU A 157      50.359  26.763 -78.462  1.00 52.40           C  
ANISOU 1141  C   GLU A 157     6926   6218   6767    724  -1936   1297       C  
ATOM   1142  O   GLU A 157      49.343  26.525 -79.130  1.00 52.67           O  
ANISOU 1142  O   GLU A 157     7020   6244   6746    720  -2166   1342       O  
ATOM   1143  CB  GLU A 157      51.512  28.911 -79.106  1.00 53.05           C  
ANISOU 1143  CB  GLU A 157     7006   6202   6948    813  -1732   1538       C  
ATOM   1144  CG  GLU A 157      50.958  30.263 -79.519  1.00 70.06           C  
ANISOU 1144  CG  GLU A 157     9090   8258   9273    852  -1815   1691       C  
ATOM   1145  CD  GLU A 157      51.807  31.451 -79.106  1.00 98.13           C  
ANISOU 1145  CD  GLU A 157    12541  11735  13008    859  -1628   1751       C  
ATOM   1146  OE1 GLU A 157      51.831  31.786 -77.898  1.00102.26           O  
ANISOU 1146  OE1 GLU A 157    12868  12225  13761    826  -1542   1635       O  
ATOM   1147  OE2 GLU A 157      52.442  32.057 -79.998  1.00 90.02           O  
ANISOU 1147  OE2 GLU A 157    11636  10677  11891    894  -1574   1919       O  
ATOM   1148  N   GLN A 158      51.240  25.810 -78.074  1.00 46.64           N  
ANISOU 1148  N   GLN A 158     6271   5547   5902    705  -1797   1188       N  
ATOM   1149  CA  GLN A 158      51.125  24.400 -78.467  1.00 46.32           C  
ANISOU 1149  CA  GLN A 158     6420   5554   5625    684  -1895   1109       C  
ATOM   1150  C   GLN A 158      51.167  23.434 -77.283  1.00 46.88           C  
ANISOU 1150  C   GLN A 158     6391   5662   5759    617  -1835    943       C  
ATOM   1151  O   GLN A 158      50.791  22.270 -77.448  1.00 47.34           O  
ANISOU 1151  O   GLN A 158     6572   5738   5677    581  -1954    869       O  
ATOM   1152  CB  GLN A 158      52.240  24.025 -79.466  1.00 48.82           C  
ANISOU 1152  CB  GLN A 158     7017   5902   5633    758  -1791   1162       C  
ATOM   1153  CG  GLN A 158      51.955  24.411 -80.922  1.00 71.79           C  
ANISOU 1153  CG  GLN A 158    10134   8790   8353    815  -1930   1309       C  
ATOM   1154  CD  GLN A 158      52.748  25.608 -81.409  1.00103.87           C  
ANISOU 1154  CD  GLN A 158    14206  12837  12424    881  -1775   1471       C  
ATOM   1155  OE1 GLN A 158      53.948  25.761 -81.128  1.00101.82           O  
ANISOU 1155  OE1 GLN A 158    13933  12606  12150    909  -1532   1482       O  
ATOM   1156  NE2 GLN A 158      52.104  26.455 -82.214  1.00 98.74           N  
ANISOU 1156  NE2 GLN A 158    13587  12140  11790    904  -1923   1617       N  
ATOM   1157  N   ARG A 159      51.617  23.901 -76.099  1.00 40.13           N  
ANISOU 1157  N   ARG A 159     5329   4811   5108    597  -1664    886       N  
ATOM   1158  CA  ARG A 159      51.704  23.067 -74.898  1.00 36.83           C  
ANISOU 1158  CA  ARG A 159     4812   4432   4750    534  -1596    740       C  
ATOM   1159  C   ARG A 159      51.412  23.854 -73.595  1.00 39.11           C  
ANISOU 1159  C   ARG A 159     4826   4708   5325    499  -1514    688       C  
ATOM   1160  O   ARG A 159      51.234  25.080 -73.636  1.00 39.32           O  
ANISOU 1160  O   ARG A 159     4746   4684   5510    530  -1499    760       O  
ATOM   1161  CB  ARG A 159      53.090  22.421 -74.816  1.00 32.42           C  
ANISOU 1161  CB  ARG A 159     4382   3914   4023    566  -1415    699       C  
ATOM   1162  CG  ARG A 159      54.239  23.393 -74.649  1.00 30.35           C  
ANISOU 1162  CG  ARG A 159     4052   3650   3832    607  -1209    758       C  
ATOM   1163  CD  ARG A 159      55.485  22.639 -74.277  1.00 32.26           C  
ANISOU 1163  CD  ARG A 159     4361   3944   3953    628  -1041    705       C  
ATOM   1164  NE  ARG A 159      56.544  23.543 -73.834  1.00 40.65           N  
ANISOU 1164  NE  ARG A 159     5305   5007   5131    639   -855    752       N  
ATOM   1165  CZ  ARG A 159      56.892  23.738 -72.565  1.00 57.86           C  
ANISOU 1165  CZ  ARG A 159     7310   7195   7479    587   -764    672       C  
ATOM   1166  NH1 ARG A 159      56.258  23.099 -71.585  1.00 43.43           N  
ANISOU 1166  NH1 ARG A 159     5401   5383   5718    527   -823    545       N  
ATOM   1167  NH2 ARG A 159      57.873  24.575 -72.264  1.00 49.54           N  
ANISOU 1167  NH2 ARG A 159     6165   6133   6525    587   -620    725       N  
ATOM   1168  N   LEU A 160      51.365  23.131 -72.440  1.00 32.26           N  
ANISOU 1168  N   LEU A 160     3863   3881   4514    438  -1460    562       N  
ATOM   1169  CA  LEU A 160      51.192  23.755 -71.133  1.00 29.57           C  
ANISOU 1169  CA  LEU A 160     3294   3538   4402    409  -1362    493       C  
ATOM   1170  C   LEU A 160      52.567  24.011 -70.585  1.00 33.22           C  
ANISOU 1170  C   LEU A 160     3761   4010   4852    423  -1164    462       C  
ATOM   1171  O   LEU A 160      53.385  23.087 -70.563  1.00 31.74           O  
ANISOU 1171  O   LEU A 160     3684   3866   4508    417  -1100    424       O  
ATOM   1172  CB  LEU A 160      50.362  22.893 -70.163  1.00 28.21           C  
ANISOU 1172  CB  LEU A 160     3012   3411   4297    333  -1410    390       C  
ATOM   1173  CG  LEU A 160      48.839  22.907 -70.298  1.00 31.68           C  
ANISOU 1173  CG  LEU A 160     3332   3845   4861    304  -1584    419       C  
ATOM   1174  CD1 LEU A 160      48.242  21.833 -69.465  1.00 30.47           C  
ANISOU 1174  CD1 LEU A 160     3108   3745   4724    216  -1620    337       C  
ATOM   1175  CD2 LEU A 160      48.243  24.241 -69.894  1.00 31.45           C  
ANISOU 1175  CD2 LEU A 160     3100   3777   5075    348  -1547    442       C  
ATOM   1176  N   ILE A 161      52.853  25.268 -70.200  1.00 30.03           N  
ANISOU 1176  N   ILE A 161     3241   3554   4613    444  -1076    487       N  
ATOM   1177  CA  ILE A 161      54.163  25.672 -69.668  1.00 28.02           C  
ANISOU 1177  CA  ILE A 161     2969   3297   4381    442   -908    471       C  
ATOM   1178  C   ILE A 161      54.124  25.665 -68.136  1.00 33.48           C  
ANISOU 1178  C   ILE A 161     3512   4007   5204    390   -835    335       C  
ATOM   1179  O   ILE A 161      53.292  26.359 -67.553  1.00 34.70           O  
ANISOU 1179  O   ILE A 161     3533   4123   5528    387   -861    294       O  
ATOM   1180  CB  ILE A 161      54.598  27.079 -70.185  1.00 30.51           C  
ANISOU 1180  CB  ILE A 161     3265   3527   4799    481   -864    584       C  
ATOM   1181  CG1 ILE A 161      54.174  27.355 -71.672  1.00 31.23           C  
ANISOU 1181  CG1 ILE A 161     3482   3588   4796    537   -971    733       C  
ATOM   1182  CG2 ILE A 161      56.086  27.327 -69.943  1.00 30.48           C  
ANISOU 1182  CG2 ILE A 161     3268   3529   4786    468   -708    602       C  
ATOM   1183  CD1 ILE A 161      55.065  26.944 -72.763  1.00 36.78           C  
ANISOU 1183  CD1 ILE A 161     4372   4330   5273    574   -929    827       C  
ATOM   1184  N   HIS A 162      55.049  24.934 -67.486  1.00 29.41           N  
ANISOU 1184  N   HIS A 162     3019   3548   4606    358   -741    269       N  
ATOM   1185  CA  HIS A 162      55.154  24.940 -66.018  1.00 28.82           C  
ANISOU 1185  CA  HIS A 162     2827   3496   4628    307   -670    146       C  
ATOM   1186  C   HIS A 162      55.953  26.168 -65.583  1.00 33.52           C  
ANISOU 1186  C   HIS A 162     3352   4029   5357    305   -579    150       C  
ATOM   1187  O   HIS A 162      57.002  26.487 -66.185  1.00 31.64           O  
ANISOU 1187  O   HIS A 162     3167   3774   5079    319   -523    238       O  
ATOM   1188  CB  HIS A 162      55.808  23.657 -65.476  1.00 28.43           C  
ANISOU 1188  CB  HIS A 162     2834   3528   4439    273   -628     82       C  
ATOM   1189  CG  HIS A 162      55.215  22.394 -66.007  1.00 31.82           C  
ANISOU 1189  CG  HIS A 162     3367   3999   4726    269   -723     84       C  
ATOM   1190  ND1 HIS A 162      55.387  22.024 -67.318  1.00 34.57           N  
ANISOU 1190  ND1 HIS A 162     3865   4336   4932    318   -778    171       N  
ATOM   1191  CD2 HIS A 162      54.512  21.433 -65.371  1.00 33.62           C  
ANISOU 1191  CD2 HIS A 162     3577   4269   4929    217   -771     11       C  
ATOM   1192  CE1 HIS A 162      54.746  20.873 -67.460  1.00 34.38           C  
ANISOU 1192  CE1 HIS A 162     3918   4337   4807    292   -874    138       C  
ATOM   1193  NE2 HIS A 162      54.213  20.472 -66.313  1.00 34.29           N  
ANISOU 1193  NE2 HIS A 162     3803   4356   4869    226   -874     49       N  
ATOM   1194  N   LYS A 163      55.435  26.870 -64.554  1.00 30.14           N  
ANISOU 1194  N   LYS A 163     2805   3559   5086    288   -564     60       N  
ATOM   1195  CA  LYS A 163      56.041  28.077 -63.991  1.00 28.66           C  
ANISOU 1195  CA  LYS A 163     2558   3288   5043    276   -500     37       C  
ATOM   1196  C   LYS A 163      56.145  27.959 -62.457  1.00 30.53           C  
ANISOU 1196  C   LYS A 163     2729   3554   5318    227   -446   -116       C  
ATOM   1197  O   LYS A 163      55.329  27.302 -61.829  1.00 30.22           O  
ANISOU 1197  O   LYS A 163     2654   3575   5253    221   -457   -198       O  
ATOM   1198  CB  LYS A 163      55.231  29.322 -64.406  1.00 30.64           C  
ANISOU 1198  CB  LYS A 163     2762   3422   5457    327   -546     82       C  
ATOM   1199  CG  LYS A 163      55.401  29.678 -65.879  1.00 29.35           C  
ANISOU 1199  CG  LYS A 163     2677   3215   5260    368   -592    252       C  
ATOM   1200  CD  LYS A 163      54.563  30.846 -66.277  1.00 36.95           C  
ANISOU 1200  CD  LYS A 163     3594   4059   6387    424   -650    305       C  
ATOM   1201  CE  LYS A 163      54.913  31.384 -67.647  1.00 36.09           C  
ANISOU 1201  CE  LYS A 163     3571   3893   6251    457   -684    485       C  
ATOM   1202  NZ  LYS A 163      55.945  32.454 -67.551  1.00 52.02           N  
ANISOU 1202  NZ  LYS A 163     5580   5801   8386    431   -616    535       N  
ATOM   1203  N   ILE A 164      57.158  28.573 -61.864  1.00 27.09           N  
ANISOU 1203  N   ILE A 164     2280   3078   4935    187   -392   -147       N  
ATOM   1204  CA  ILE A 164      57.365  28.547 -60.426  1.00 26.64           C  
ANISOU 1204  CA  ILE A 164     2184   3043   4896    138   -353   -291       C  
ATOM   1205  C   ILE A 164      56.726  29.789 -59.795  1.00 33.89           C  
ANISOU 1205  C   ILE A 164     3049   3847   5980    161   -346   -379       C  
ATOM   1206  O   ILE A 164      56.794  30.893 -60.334  1.00 34.71           O  
ANISOU 1206  O   ILE A 164     3150   3828   6210    185   -363   -319       O  
ATOM   1207  CB  ILE A 164      58.866  28.396 -60.060  1.00 29.37           C  
ANISOU 1207  CB  ILE A 164     2548   3415   5197     74   -319   -282       C  
ATOM   1208  CG1 ILE A 164      59.423  27.031 -60.548  1.00 28.53           C  
ANISOU 1208  CG1 ILE A 164     2494   3428   4919     76   -311   -217       C  
ATOM   1209  CG2 ILE A 164      59.077  28.560 -58.546  1.00 31.10           C  
ANISOU 1209  CG2 ILE A 164     2740   3637   5441     19   -300   -432       C  
ATOM   1210  CD1 ILE A 164      60.868  26.705 -60.154  1.00 36.92           C  
ANISOU 1210  CD1 ILE A 164     3553   4540   5934     26   -276   -205       C  
ATOM   1211  N   ILE A 165      56.088  29.582 -58.655  1.00 33.22           N  
ANISOU 1211  N   ILE A 165     2930   3801   5890    159   -317   -517       N  
ATOM   1212  CA  ILE A 165      55.442  30.619 -57.866  1.00 35.69           C  
ANISOU 1212  CA  ILE A 165     3206   4021   6335    198   -289   -632       C  
ATOM   1213  C   ILE A 165      55.957  30.542 -56.420  1.00 45.32           C  
ANISOU 1213  C   ILE A 165     4449   5270   7502    142   -244   -783       C  
ATOM   1214  O   ILE A 165      56.762  29.670 -56.087  1.00 44.00           O  
ANISOU 1214  O   ILE A 165     4312   5199   7208     75   -244   -784       O  
ATOM   1215  CB  ILE A 165      53.883  30.578 -57.942  1.00 38.32           C  
ANISOU 1215  CB  ILE A 165     3465   4372   6724    281   -284   -647       C  
ATOM   1216  CG1 ILE A 165      53.304  29.163 -57.861  1.00 36.77           C  
ANISOU 1216  CG1 ILE A 165     3244   4332   6394    259   -285   -637       C  
ATOM   1217  CG2 ILE A 165      53.420  31.261 -59.171  1.00 39.63           C  
ANISOU 1217  CG2 ILE A 165     3611   4443   7003    346   -343   -524       C  
ATOM   1218  CD1 ILE A 165      51.981  29.020 -57.176  1.00 38.04           C  
ANISOU 1218  CD1 ILE A 165     3312   4543   6598    305   -241   -709       C  
ATOM   1219  N   ASP A 166      55.520  31.501 -55.593  1.00 47.70           N  
ANISOU 1219  N   ASP A 166     4745   5478   7900    180   -211   -910       N  
ATOM   1220  CA  ASP A 166      55.788  31.670 -54.173  1.00 50.76           C  
ANISOU 1220  CA  ASP A 166     5176   5868   8244    148   -170  -1077       C  
ATOM   1221  C   ASP A 166      57.280  31.740 -53.857  1.00 58.24           C  
ANISOU 1221  C   ASP A 166     6183   6793   9151     42   -218  -1083       C  
ATOM   1222  O   ASP A 166      57.883  30.765 -53.391  1.00 56.82           O  
ANISOU 1222  O   ASP A 166     6020   6737   8831    -23   -223  -1085       O  
ATOM   1223  CB  ASP A 166      55.088  30.590 -53.318  1.00 53.06           C  
ANISOU 1223  CB  ASP A 166     5446   6318   8395    153   -107  -1150       C  
ATOM   1224  CG  ASP A 166      55.017  30.954 -51.844  1.00 70.33           C  
ANISOU 1224  CG  ASP A 166     7686   8499  10538    154    -47  -1333       C  
ATOM   1225  OD1 ASP A 166      54.742  32.146 -51.533  1.00 72.54           O  
ANISOU 1225  OD1 ASP A 166     7990   8641  10933    214    -26  -1428       O  
ATOM   1226  OD2 ASP A 166      55.243  30.053 -50.999  1.00 79.96           O  
ANISOU 1226  OD2 ASP A 166     8937   9844  11599     98    -23  -1382       O  
ATOM   1227  N   LEU A 167      57.855  32.928 -54.084  1.00 59.00           N  
ANISOU 1227  N   LEU A 167     6306   6726   9386     24   -260  -1081       N  
ATOM   1228  CA  LEU A 167      59.259  33.179 -53.800  1.00 60.56           C  
ANISOU 1228  CA  LEU A 167     6540   6883   9586    -86   -320  -1078       C  
ATOM   1229  C   LEU A 167      59.354  34.025 -52.511  1.00 70.67           C  
ANISOU 1229  C   LEU A 167     7897   8056  10896   -109   -335  -1270       C  
ATOM   1230  O   LEU A 167      60.178  34.954 -52.418  1.00 71.48           O  
ANISOU 1230  O   LEU A 167     8038   8013  11109   -176   -404  -1282       O  
ATOM   1231  CB  LEU A 167      59.987  33.837 -54.994  1.00 60.80           C  
ANISOU 1231  CB  LEU A 167     6545   6810   9745   -119   -367   -910       C  
ATOM   1232  CG  LEU A 167      59.610  33.410 -56.434  1.00 64.59           C  
ANISOU 1232  CG  LEU A 167     6981   7339  10222    -60   -350   -730       C  
ATOM   1233  CD1 LEU A 167      60.425  34.162 -57.412  1.00 65.51           C  
ANISOU 1233  CD1 LEU A 167     7087   7345  10458    -97   -383   -577       C  
ATOM   1234  CD2 LEU A 167      59.832  31.921 -56.683  1.00 64.51           C  
ANISOU 1234  CD2 LEU A 167     6954   7520  10036    -71   -328   -663       C  
ATOM   1235  N   GLY A 168      58.516  33.670 -51.517  1.00 68.97           N  
ANISOU 1235  N   GLY A 168     7712   7917  10575    -57   -270  -1416       N  
ATOM   1236  CA  GLY A 168      58.523  34.291 -50.195  1.00 70.23           C  
ANISOU 1236  CA  GLY A 168     7972   8004  10707    -65   -269  -1617       C  
ATOM   1237  C   GLY A 168      59.934  34.404 -49.618  1.00 73.14           C  
ANISOU 1237  C   GLY A 168     8400   8345  11043   -205   -377  -1643       C  
ATOM   1238  O   GLY A 168      60.803  33.577 -49.922  1.00 71.18           O  
ANISOU 1238  O   GLY A 168     8102   8207  10735   -286   -420  -1522       O  
ATOM   1239  N   TYR A 169      60.196  35.462 -48.839  1.00 70.37           N  
ANISOU 1239  N   TYR A 169     8155   7838  10746   -234   -430  -1793       N  
ATOM   1240  CA  TYR A 169      61.512  35.731 -48.274  1.00 65.01           C  
ANISOU 1240  CA  TYR A 169     7531   7107  10062   -380   -561  -1822       C  
ATOM   1241  C   TYR A 169      61.517  35.365 -46.775  1.00 82.92           C  
ANISOU 1241  C   TYR A 169     9915   9457  12132   -405   -569  -2008       C  
ATOM   1242  O   TYR A 169      62.393  34.645 -46.280  1.00 44.24           O  
ANISOU 1242  O   TYR A 169     5021   4664   7125   -511   -648  -1987       O  
ATOM   1243  CB  TYR A 169      61.822  37.218 -48.542  1.00 67.52           C  
ANISOU 1243  CB  TYR A 169     7899   7166  10589   -410   -642  -1848       C  
ATOM   1244  CG  TYR A 169      63.040  37.801 -47.862  1.00 70.52           C  
ANISOU 1244  CG  TYR A 169     8355   7435  11003   -566   -798  -1913       C  
ATOM   1245  CD1 TYR A 169      64.301  37.723 -48.453  1.00 72.15           C  
ANISOU 1245  CD1 TYR A 169     8467   7644  11304   -704   -900  -1738       C  
ATOM   1246  CD2 TYR A 169      62.917  38.539 -46.684  1.00 73.22           C  
ANISOU 1246  CD2 TYR A 169     8866   7649  11304   -571   -848  -2144       C  
ATOM   1247  CE1 TYR A 169      65.423  38.292 -47.843  1.00 74.97           C  
ANISOU 1247  CE1 TYR A 169     8873   7893  11721   -861  -1062  -1783       C  
ATOM   1248  CE2 TYR A 169      64.029  39.115 -46.066  1.00 75.76           C  
ANISOU 1248  CE2 TYR A 169     9269   7851  11666   -728  -1022  -2207       C  
ATOM   1249  CZ  TYR A 169      65.282  38.987 -46.646  1.00 81.36           C  
ANISOU 1249  CZ  TYR A 169     9859   8572  12482   -880  -1136  -2020       C  
ATOM   1250  OH  TYR A 169      66.365  39.570 -46.026  1.00 79.26           O  
ANISOU 1250  OH  TYR A 169     9654   8187  12275  -1048  -1323  -2072       O  
ATOM   1251  N   THR A 180      49.370  15.563 -42.267  1.00 73.87           N  
ANISOU 1251  N   THR A 180     8130  10749   9187   -586    684   -874       N  
ATOM   1252  CA  THR A 180      48.309  16.136 -43.098  1.00 74.29           C  
ANISOU 1252  CA  THR A 180     8006  10775   9447   -532    719   -855       C  
ATOM   1253  C   THR A 180      48.319  17.675 -42.998  1.00 77.24           C  
ANISOU 1253  C   THR A 180     8362  11101   9884   -402    793  -1008       C  
ATOM   1254  O   THR A 180      48.269  18.338 -44.045  1.00 77.37           O  
ANISOU 1254  O   THR A 180     8316  11019  10063   -346    718  -1019       O  
ATOM   1255  CB  THR A 180      46.905  15.521 -42.801  1.00 89.36           C  
ANISOU 1255  CB  THR A 180     9758  12790  11404   -583    839   -739       C  
ATOM   1256  OG1 THR A 180      45.901  16.246 -43.524  1.00 90.09           O  
ANISOU 1256  OG1 THR A 180     9664  12859  11707   -514    871   -730       O  
ATOM   1257  CG2 THR A 180      46.547  15.467 -41.298  1.00 91.37           C  
ANISOU 1257  CG2 THR A 180    10038  13183  11495   -581   1039   -769       C  
ATOM   1258  N   SER A 181      48.375  18.236 -41.760  1.00 71.75           N  
ANISOU 1258  N   SER A 181     7738  10468   9056   -353    933  -1124       N  
ATOM   1259  CA  SER A 181      48.438  19.684 -41.551  1.00 70.80           C  
ANISOU 1259  CA  SER A 181     7637  10286   8979   -229   1001  -1287       C  
ATOM   1260  C   SER A 181      49.885  20.079 -41.291  1.00 68.32           C  
ANISOU 1260  C   SER A 181     7509   9896   8553   -240    887  -1394       C  
ATOM   1261  O   SER A 181      50.489  20.726 -42.152  1.00 67.90           O  
ANISOU 1261  O   SER A 181     7460   9718   8619   -210    772  -1427       O  
ATOM   1262  CB  SER A 181      47.525  20.130 -40.415  1.00 78.32           C  
ANISOU 1262  CB  SER A 181     8557  11341   9861   -153   1230  -1360       C  
ATOM   1263  OG  SER A 181      47.899  19.540 -39.181  1.00 93.25           O  
ANISOU 1263  OG  SER A 181    10589  13338  11504   -213   1292  -1374       O  
ATOM   1264  N   PHE A 182      50.455  19.632 -40.147  1.00 59.71           N  
ANISOU 1264  N   PHE A 182     6567   8882   7240   -291    906  -1431       N  
ATOM   1265  CA  PHE A 182      51.842  19.874 -39.745  1.00 56.44           C  
ANISOU 1265  CA  PHE A 182     6324   8414   6706   -320    781  -1517       C  
ATOM   1266  C   PHE A 182      52.784  18.911 -40.494  1.00 55.50           C  
ANISOU 1266  C   PHE A 182     6223   8262   6604   -408    599  -1394       C  
ATOM   1267  O   PHE A 182      53.807  19.341 -41.038  1.00 53.51           O  
ANISOU 1267  O   PHE A 182     6012   7912   6407   -408    465  -1425       O  
ATOM   1268  CB  PHE A 182      52.005  19.734 -38.213  1.00 58.97           C  
ANISOU 1268  CB  PHE A 182     6798   8838   6769   -340    861  -1592       C  
ATOM   1269  CG  PHE A 182      53.446  19.771 -37.759  1.00 59.10           C  
ANISOU 1269  CG  PHE A 182     6983   8819   6655   -395    700  -1649       C  
ATOM   1270  CD1 PHE A 182      54.154  20.975 -37.723  1.00 61.30           C  
ANISOU 1270  CD1 PHE A 182     7339   8986   6967   -354    628  -1799       C  
ATOM   1271  CD2 PHE A 182      54.122  18.597 -37.440  1.00 59.53           C  
ANISOU 1271  CD2 PHE A 182     7108   8937   6575   -492    605  -1539       C  
ATOM   1272  CE1 PHE A 182      55.499  21.005 -37.348  1.00 61.06           C  
ANISOU 1272  CE1 PHE A 182     7439   8922   6839   -418    460  -1836       C  
ATOM   1273  CE2 PHE A 182      55.472  18.629 -37.072  1.00 61.60           C  
ANISOU 1273  CE2 PHE A 182     7499   9168   6738   -538    442  -1576       C  
ATOM   1274  CZ  PHE A 182      56.146  19.834 -37.022  1.00 59.78           C  
ANISOU 1274  CZ  PHE A 182     7329   8839   6545   -506    369  -1723       C  
ATOM   1275  N   VAL A 183      52.442  17.608 -40.511  1.00 50.17           N  
ANISOU 1275  N   VAL A 183     5517   7662   5882   -482    598  -1250       N  
ATOM   1276  CA  VAL A 183      53.215  16.588 -41.224  1.00 47.95           C  
ANISOU 1276  CA  VAL A 183     5260   7345   5613   -550    442  -1131       C  
ATOM   1277  C   VAL A 183      53.212  16.950 -42.728  1.00 48.50           C  
ANISOU 1277  C   VAL A 183     5232   7306   5892   -512    361  -1096       C  
ATOM   1278  O   VAL A 183      54.170  16.639 -43.441  1.00 46.73           O  
ANISOU 1278  O   VAL A 183     5047   7017   5694   -527    229  -1050       O  
ATOM   1279  CB  VAL A 183      52.677  15.165 -40.915  1.00 52.11           C  
ANISOU 1279  CB  VAL A 183     5786   7960   6051   -636    468   -989       C  
ATOM   1280  CG1 VAL A 183      53.158  14.123 -41.921  1.00 49.97           C  
ANISOU 1280  CG1 VAL A 183     5528   7627   5831   -687    317   -865       C  
ATOM   1281  CG2 VAL A 183      53.058  14.752 -39.495  1.00 53.42           C  
ANISOU 1281  CG2 VAL A 183     6085   8226   5986   -676    515  -1010       C  
ATOM   1282  N   GLY A 184      52.178  17.686 -43.142  1.00 43.18           N  
ANISOU 1282  N   GLY A 184     4438   6614   5356   -451    447  -1122       N  
ATOM   1283  CA  GLY A 184      51.994  18.159 -44.500  1.00 41.21           C  
ANISOU 1283  CA  GLY A 184     4096   6266   5296   -407    381  -1091       C  
ATOM   1284  C   GLY A 184      53.107  19.074 -44.951  1.00 43.86           C  
ANISOU 1284  C   GLY A 184     4488   6496   5679   -365    294  -1165       C  
ATOM   1285  O   GLY A 184      53.707  18.858 -46.015  1.00 43.43           O  
ANISOU 1285  O   GLY A 184     4435   6373   5693   -370    182  -1098       O  
ATOM   1286  N   THR A 185      53.433  20.066 -44.107  1.00 39.39           N  
ANISOU 1286  N   THR A 185     3983   5917   5068   -329    344  -1300       N  
ATOM   1287  CA  THR A 185      54.443  21.109 -44.387  1.00 38.04           C  
ANISOU 1287  CA  THR A 185     3862   5636   4957   -301    264  -1380       C  
ATOM   1288  C   THR A 185      55.873  20.557 -44.623  1.00 38.73           C  
ANISOU 1288  C   THR A 185     4024   5706   4987   -362    125  -1325       C  
ATOM   1289  O   THR A 185      56.602  21.089 -45.461  1.00 39.00           O  
ANISOU 1289  O   THR A 185     4044   5648   5125   -349     44  -1312       O  
ATOM   1290  CB  THR A 185      54.433  22.164 -43.280  1.00 43.46           C  
ANISOU 1290  CB  THR A 185     4619   6307   5585   -260    339  -1545       C  
ATOM   1291  OG1 THR A 185      54.963  21.629 -42.072  1.00 43.52           O  
ANISOU 1291  OG1 THR A 185     4748   6401   5389   -319    335  -1585       O  
ATOM   1292  CG2 THR A 185      53.040  22.718 -43.030  1.00 41.31           C  
ANISOU 1292  CG2 THR A 185     4268   6058   5371   -176    499  -1599       C  
ATOM   1293  N   LEU A 186      56.222  19.470 -43.932  1.00 31.95           N  
ANISOU 1293  N   LEU A 186     3231   4937   3973   -425    104  -1279       N  
ATOM   1294  CA  LEU A 186      57.506  18.769 -43.930  1.00 29.20           C  
ANISOU 1294  CA  LEU A 186     2948   4593   3552   -474    -16  -1220       C  
ATOM   1295  C   LEU A 186      57.757  17.851 -45.155  1.00 30.02           C  
ANISOU 1295  C   LEU A 186     3014   4672   3719   -475    -85  -1081       C  
ATOM   1296  O   LEU A 186      58.899  17.438 -45.387  1.00 28.11           O  
ANISOU 1296  O   LEU A 186     2807   4415   3458   -489   -179  -1030       O  
ATOM   1297  CB  LEU A 186      57.507  17.873 -42.681  1.00 29.79           C  
ANISOU 1297  CB  LEU A 186     3111   4777   3430   -529      3  -1214       C  
ATOM   1298  CG  LEU A 186      57.833  18.424 -41.262  1.00 35.94           C  
ANISOU 1298  CG  LEU A 186     3995   5597   4063   -547     17  -1338       C  
ATOM   1299  CD1 LEU A 186      57.252  19.813 -40.980  1.00 36.51           C  
ANISOU 1299  CD1 LEU A 186     4061   5623   4189   -490    108  -1487       C  
ATOM   1300  CD2 LEU A 186      57.332  17.458 -40.206  1.00 38.62           C  
ANISOU 1300  CD2 LEU A 186     4405   6058   4211   -591     80  -1303       C  
ATOM   1301  N   GLN A 187      56.697  17.515 -45.913  1.00 25.58           N  
ANISOU 1301  N   GLN A 187     2386   4105   3230   -459    -43  -1021       N  
ATOM   1302  CA  GLN A 187      56.715  16.509 -46.975  1.00 23.91           C  
ANISOU 1302  CA  GLN A 187     2168   3870   3048   -464   -106   -901       C  
ATOM   1303  C   GLN A 187      57.773  16.691 -48.089  1.00 29.71           C  
ANISOU 1303  C   GLN A 187     2909   4525   3853   -423   -190   -858       C  
ATOM   1304  O   GLN A 187      58.190  15.671 -48.631  1.00 31.08           O  
ANISOU 1304  O   GLN A 187     3125   4691   3992   -424   -247   -772       O  
ATOM   1305  CB  GLN A 187      55.334  16.367 -47.618  1.00 24.76           C  
ANISOU 1305  CB  GLN A 187     2196   3974   3240   -458    -65   -860       C  
ATOM   1306  CG  GLN A 187      54.290  15.688 -46.719  1.00 32.13           C  
ANISOU 1306  CG  GLN A 187     3110   4997   4102   -513     13   -841       C  
ATOM   1307  CD  GLN A 187      54.700  14.356 -46.108  1.00 41.05           C  
ANISOU 1307  CD  GLN A 187     4332   6175   5090   -582    -24   -772       C  
ATOM   1308  OE1 GLN A 187      54.755  13.312 -46.768  1.00 38.41           O  
ANISOU 1308  OE1 GLN A 187     4030   5809   4753   -610   -100   -677       O  
ATOM   1309  NE2 GLN A 187      54.949  14.355 -44.816  1.00 27.99           N  
ANISOU 1309  NE2 GLN A 187     2734   4593   3307   -608     24   -818       N  
ATOM   1310  N   TYR A 188      58.234  17.913 -48.417  1.00 26.10           N  
ANISOU 1310  N   TYR A 188     2417   4008   3491   -386   -193   -910       N  
ATOM   1311  CA  TYR A 188      59.211  18.083 -49.509  1.00 25.43           C  
ANISOU 1311  CA  TYR A 188     2328   3861   3475   -350   -254   -848       C  
ATOM   1312  C   TYR A 188      60.518  18.693 -49.029  1.00 32.47           C  
ANISOU 1312  C   TYR A 188     3225   4739   4370   -365   -294   -880       C  
ATOM   1313  O   TYR A 188      61.402  19.003 -49.837  1.00 33.14           O  
ANISOU 1313  O   TYR A 188     3286   4779   4526   -339   -329   -824       O  
ATOM   1314  CB  TYR A 188      58.609  18.959 -50.642  1.00 26.41           C  
ANISOU 1314  CB  TYR A 188     2391   3908   3734   -300   -237   -836       C  
ATOM   1315  CG  TYR A 188      57.367  18.364 -51.271  1.00 25.50           C  
ANISOU 1315  CG  TYR A 188     2258   3799   3632   -290   -228   -788       C  
ATOM   1316  CD1 TYR A 188      57.439  17.664 -52.469  1.00 25.80           C  
ANISOU 1316  CD1 TYR A 188     2328   3807   3667   -265   -281   -695       C  
ATOM   1317  CD2 TYR A 188      56.130  18.438 -50.629  1.00 26.35           C  
ANISOU 1317  CD2 TYR A 188     2318   3946   3749   -308   -170   -833       C  
ATOM   1318  CE1 TYR A 188      56.309  17.062 -53.022  1.00 26.72           C  
ANISOU 1318  CE1 TYR A 188     2437   3923   3792   -273   -302   -651       C  
ATOM   1319  CE2 TYR A 188      55.004  17.824 -51.160  1.00 26.93           C  
ANISOU 1319  CE2 TYR A 188     2355   4030   3848   -316   -178   -774       C  
ATOM   1320  CZ  TYR A 188      55.093  17.161 -52.372  1.00 32.90           C  
ANISOU 1320  CZ  TYR A 188     3149   4745   4605   -305   -257   -685       C  
ATOM   1321  OH  TYR A 188      53.980  16.582 -52.908  1.00 33.97           O  
ANISOU 1321  OH  TYR A 188     3256   4882   4770   -327   -292   -630       O  
ATOM   1322  N   LEU A 189      60.627  18.886 -47.715  1.00 31.02           N  
ANISOU 1322  N   LEU A 189     3075   4599   4112   -410   -291   -966       N  
ATOM   1323  CA  LEU A 189      61.783  19.470 -47.049  1.00 31.25           C  
ANISOU 1323  CA  LEU A 189     3119   4619   4136   -444   -354  -1010       C  
ATOM   1324  C   LEU A 189      63.008  18.554 -47.080  1.00 33.30           C  
ANISOU 1324  C   LEU A 189     3388   4917   4345   -455   -432   -914       C  
ATOM   1325  O   LEU A 189      62.896  17.360 -46.800  1.00 33.99           O  
ANISOU 1325  O   LEU A 189     3522   5064   4328   -458   -437   -862       O  
ATOM   1326  CB  LEU A 189      61.394  19.756 -45.594  1.00 32.44           C  
ANISOU 1326  CB  LEU A 189     3332   4815   4177   -486   -332  -1131       C  
ATOM   1327  CG  LEU A 189      61.179  21.214 -45.217  1.00 38.50           C  
ANISOU 1327  CG  LEU A 189     4104   5512   5014   -483   -310  -1262       C  
ATOM   1328  CD1 LEU A 189      60.507  22.013 -46.335  1.00 38.43           C  
ANISOU 1328  CD1 LEU A 189     4021   5412   5169   -424   -258  -1253       C  
ATOM   1329  CD2 LEU A 189      60.366  21.310 -43.958  1.00 41.74           C  
ANISOU 1329  CD2 LEU A 189     4587   5978   5295   -490   -238  -1377       C  
ATOM   1330  N   ALA A 190      64.181  19.120 -47.380  1.00 26.84           N  
ANISOU 1330  N   ALA A 190     2522   4063   3613   -461   -493   -885       N  
ATOM   1331  CA  ALA A 190      65.430  18.372 -47.368  1.00 25.00           C  
ANISOU 1331  CA  ALA A 190     2273   3871   3355   -461   -565   -790       C  
ATOM   1332  C   ALA A 190      65.758  17.995 -45.911  1.00 29.13           C  
ANISOU 1332  C   ALA A 190     2858   4462   3747   -522   -634   -837       C  
ATOM   1333  O   ALA A 190      65.468  18.794 -45.007  1.00 28.69           O  
ANISOU 1333  O   ALA A 190     2842   4401   3657   -573   -645   -954       O  
ATOM   1334  CB  ALA A 190      66.538  19.181 -48.013  1.00 25.67           C  
ANISOU 1334  CB  ALA A 190     2264   3906   3583   -459   -603   -736       C  
ATOM   1335  N   PRO A 191      66.233  16.738 -45.656  1.00 25.95           N  
ANISOU 1335  N   PRO A 191     2484   4121   3254   -509   -675   -753       N  
ATOM   1336  CA  PRO A 191      66.448  16.280 -44.264  1.00 26.47           C  
ANISOU 1336  CA  PRO A 191     2625   4257   3173   -565   -744   -783       C  
ATOM   1337  C   PRO A 191      67.259  17.240 -43.398  1.00 32.82           C  
ANISOU 1337  C   PRO A 191     3420   5062   3987   -635   -847   -853       C  
ATOM   1338  O   PRO A 191      66.934  17.387 -42.211  1.00 34.56           O  
ANISOU 1338  O   PRO A 191     3734   5322   4074   -689   -874   -943       O  
ATOM   1339  CB  PRO A 191      67.174  14.958 -44.443  1.00 28.00           C  
ANISOU 1339  CB  PRO A 191     2821   4487   3330   -521   -791   -652       C  
ATOM   1340  CG  PRO A 191      66.739  14.478 -45.788  1.00 30.91           C  
ANISOU 1340  CG  PRO A 191     3171   4809   3763   -444   -707   -589       C  
ATOM   1341  CD  PRO A 191      66.561  15.669 -46.626  1.00 26.17           C  
ANISOU 1341  CD  PRO A 191     2496   4148   3300   -433   -661   -627       C  
ATOM   1342  N   GLU A 192      68.278  17.926 -43.993  1.00 28.26           N  
ANISOU 1342  N   GLU A 192     2735   4437   3564   -638   -905   -812       N  
ATOM   1343  CA  GLU A 192      69.104  18.929 -43.315  1.00 28.64           C  
ANISOU 1343  CA  GLU A 192     2761   4464   3656   -721  -1024   -871       C  
ATOM   1344  C   GLU A 192      68.278  20.042 -42.679  1.00 35.25           C  
ANISOU 1344  C   GLU A 192     3686   5250   4458   -769  -1001  -1042       C  
ATOM   1345  O   GLU A 192      68.721  20.604 -41.683  1.00 36.98           O  
ANISOU 1345  O   GLU A 192     3961   5467   4624   -846  -1111  -1127       O  
ATOM   1346  CB  GLU A 192      70.136  19.567 -44.247  1.00 29.23           C  
ANISOU 1346  CB  GLU A 192     2687   4485   3933   -722  -1063   -784       C  
ATOM   1347  CG  GLU A 192      69.611  20.160 -45.518  1.00 30.61           C  
ANISOU 1347  CG  GLU A 192     2808   4582   4240   -672   -947   -769       C  
ATOM   1348  CD  GLU A 192      69.891  19.309 -46.728  1.00 49.76           C  
ANISOU 1348  CD  GLU A 192     5166   7029   6712   -573   -870   -624       C  
ATOM   1349  OE1 GLU A 192      69.455  18.138 -46.772  1.00 46.31           O  
ANISOU 1349  OE1 GLU A 192     4793   6642   6161   -515   -826   -593       O  
ATOM   1350  OE2 GLU A 192      70.292  19.926 -47.733  1.00 55.11           O  
ANISOU 1350  OE2 GLU A 192     5748   7656   7534   -551   -832   -556       O  
ATOM   1351  N   LEU A 193      67.104  20.369 -43.260  1.00 30.79           N  
ANISOU 1351  N   LEU A 193     3134   4639   3924   -719   -865  -1093       N  
ATOM   1352  CA  LEU A 193      66.252  21.436 -42.778  1.00 31.36           C  
ANISOU 1352  CA  LEU A 193     3278   4653   3984   -735   -817  -1251       C  
ATOM   1353  C   LEU A 193      65.617  21.095 -41.445  1.00 36.65           C  
ANISOU 1353  C   LEU A 193     4086   5398   4442   -755   -798  -1353       C  
ATOM   1354  O   LEU A 193      65.382  22.004 -40.647  1.00 38.42           O  
ANISOU 1354  O   LEU A 193     4397   5583   4617   -785   -810  -1500       O  
ATOM   1355  CB  LEU A 193      65.195  21.836 -43.811  1.00 30.45           C  
ANISOU 1355  CB  LEU A 193     3119   4474   3978   -665   -684  -1255       C  
ATOM   1356  CG  LEU A 193      65.748  22.556 -45.056  1.00 35.17           C  
ANISOU 1356  CG  LEU A 193     3605   4977   4782   -651   -698  -1179       C  
ATOM   1357  CD1 LEU A 193      64.668  22.832 -46.028  1.00 35.65           C  
ANISOU 1357  CD1 LEU A 193     3636   4984   4924   -579   -582  -1173       C  
ATOM   1358  CD2 LEU A 193      66.491  23.846 -44.717  1.00 36.14           C  
ANISOU 1358  CD2 LEU A 193     3722   5003   5007   -723   -797  -1249       C  
ATOM   1359  N   LEU A 194      65.374  19.818 -41.170  1.00 32.94           N  
ANISOU 1359  N   LEU A 194     3648   5028   3840   -740   -770  -1277       N  
ATOM   1360  CA  LEU A 194      64.843  19.438 -39.859  1.00 34.47           C  
ANISOU 1360  CA  LEU A 194     3976   5305   3817   -766   -747  -1352       C  
ATOM   1361  C   LEU A 194      65.966  19.390 -38.845  1.00 41.76           C  
ANISOU 1361  C   LEU A 194     4967   6265   4634   -838   -914  -1366       C  
ATOM   1362  O   LEU A 194      65.722  19.502 -37.647  1.00 43.86           O  
ANISOU 1362  O   LEU A 194     5369   6578   4718   -873   -927  -1466       O  
ATOM   1363  CB  LEU A 194      64.146  18.061 -39.888  1.00 34.00           C  
ANISOU 1363  CB  LEU A 194     3932   5331   3655   -738   -663  -1251       C  
ATOM   1364  CG  LEU A 194      63.253  17.680 -41.060  1.00 37.87           C  
ANISOU 1364  CG  LEU A 194     4338   5795   4258   -678   -549  -1178       C  
ATOM   1365  CD1 LEU A 194      63.025  16.147 -41.079  1.00 38.10           C  
ANISOU 1365  CD1 LEU A 194     4391   5892   4192   -676   -532  -1052       C  
ATOM   1366  CD2 LEU A 194      61.937  18.484 -41.053  1.00 38.98           C  
ANISOU 1366  CD2 LEU A 194     4472   5906   4434   -646   -411  -1284       C  
ATOM   1367  N   GLU A 195      67.201  19.183 -39.333  1.00 39.19           N  
ANISOU 1367  N   GLU A 195     4545   5926   4420   -857  -1042  -1257       N  
ATOM   1368  CA  GLU A 195      68.391  18.989 -38.526  1.00 39.93           C  
ANISOU 1368  CA  GLU A 195     4662   6062   4448   -924  -1227  -1227       C  
ATOM   1369  C   GLU A 195      69.065  20.290 -38.175  1.00 42.06           C  
ANISOU 1369  C   GLU A 195     4936   6254   4792  -1000  -1357  -1331       C  
ATOM   1370  O   GLU A 195      69.611  20.345 -37.089  1.00 43.80           O  
ANISOU 1370  O   GLU A 195     5246   6511   4886  -1071  -1504  -1376       O  
ATOM   1371  CB  GLU A 195      69.414  18.052 -39.253  1.00 41.30           C  
ANISOU 1371  CB  GLU A 195     4704   6263   4725   -893  -1294  -1038       C  
ATOM   1372  CG  GLU A 195      68.978  16.619 -39.616  1.00 52.43           C  
ANISOU 1372  CG  GLU A 195     6122   7731   6069   -821  -1205   -919       C  
ATOM   1373  CD  GLU A 195      70.030  15.792 -40.353  1.00 83.83           C  
ANISOU 1373  CD  GLU A 195     9979  11717  10157   -768  -1263   -751       C  
ATOM   1374  OE1 GLU A 195      70.551  16.246 -41.401  1.00 83.67           O  
ANISOU 1374  OE1 GLU A 195     9827  11642  10322   -737  -1249   -703       O  
ATOM   1375  OE2 GLU A 195      70.321  14.668 -39.889  1.00 84.80           O  
ANISOU 1375  OE2 GLU A 195    10144  11900  10178   -750  -1314   -660       O  
ATOM   1376  N   GLN A 196      69.162  21.282 -39.085  1.00 38.70           N  
ANISOU 1376  N   GLN A 196     4413   5719   4573   -997  -1332  -1350       N  
ATOM   1377  CA  GLN A 196      69.945  22.523 -38.839  1.00 40.31           C  
ANISOU 1377  CA  GLN A 196     4606   5826   4882  -1087  -1479  -1428       C  
ATOM   1378  C   GLN A 196      69.336  23.806 -39.453  1.00 43.63           C  
ANISOU 1378  C   GLN A 196     5017   6107   5452  -1072  -1393  -1528       C  
ATOM   1379  O   GLN A 196      68.297  23.765 -40.119  1.00 41.93           O  
ANISOU 1379  O   GLN A 196     4788   5876   5267   -986  -1219  -1532       O  
ATOM   1380  CB  GLN A 196      71.435  22.384 -39.291  1.00 41.71           C  
ANISOU 1380  CB  GLN A 196     4617   6009   5221  -1139  -1637  -1272       C  
ATOM   1381  CG  GLN A 196      71.711  21.624 -40.608  1.00 64.52           C  
ANISOU 1381  CG  GLN A 196     7332   8927   8257  -1055  -1542  -1083       C  
ATOM   1382  CD  GLN A 196      72.553  22.344 -41.643  1.00 97.88           C  
ANISOU 1382  CD  GLN A 196    11384  13071  12736  -1077  -1565   -994       C  
ATOM   1383  OE1 GLN A 196      73.311  23.280 -41.350  1.00102.23           O  
ANISOU 1383  OE1 GLN A 196    11899  13553  13391  -1182  -1706  -1027       O  
ATOM   1384  NE2 GLN A 196      72.467  21.894 -42.894  1.00 83.91           N  
ANISOU 1384  NE2 GLN A 196     9505  11308  11070   -984  -1430   -869       N  
ATOM   1385  N   GLN A 197      70.020  24.940 -39.224  1.00 41.12           N  
ANISOU 1385  N   GLN A 197     4707   5682   5235  -1163  -1533  -1601       N  
ATOM   1386  CA  GLN A 197      69.605  26.285 -39.603  1.00 41.36           C  
ANISOU 1386  CA  GLN A 197     4757   5554   5405  -1168  -1497  -1709       C  
ATOM   1387  C   GLN A 197      70.049  26.728 -41.019  1.00 44.17           C  
ANISOU 1387  C   GLN A 197     4925   5828   6030  -1164  -1471  -1568       C  
ATOM   1388  O   GLN A 197      69.197  27.055 -41.848  1.00 40.87           O  
ANISOU 1388  O   GLN A 197     4483   5350   5695  -1084  -1322  -1572       O  
ATOM   1389  CB  GLN A 197      70.157  27.241 -38.547  1.00 45.46           C  
ANISOU 1389  CB  GLN A 197     5404   5986   5885  -1283  -1685  -1860       C  
ATOM   1390  CG  GLN A 197      69.450  28.569 -38.435  1.00 70.77           C  
ANISOU 1390  CG  GLN A 197     8722   9020   9146  -1276  -1648  -2041       C  
ATOM   1391  CD  GLN A 197      70.254  29.500 -37.562  1.00 97.34           C  
ANISOU 1391  CD  GLN A 197    12197  12278  12510  -1412  -1879  -2162       C  
ATOM   1392  OE1 GLN A 197      70.632  29.172 -36.424  1.00 94.00           O  
ANISOU 1392  OE1 GLN A 197    11900  11926  11887  -1472  -2011  -2232       O  
ATOM   1393  NE2 GLN A 197      70.572  30.666 -38.098  1.00 93.19           N  
ANISOU 1393  NE2 GLN A 197    11626  11574  12209  -1474  -1948  -2177       N  
ATOM   1394  N   LYS A 198      71.364  26.820 -41.258  1.00 43.83           N  
ANISOU 1394  N   LYS A 198     4751   5780   6125  -1252  -1620  -1446       N  
ATOM   1395  CA  LYS A 198      71.940  27.265 -42.526  1.00 43.99           C  
ANISOU 1395  CA  LYS A 198     4589   5733   6394  -1260  -1599  -1296       C  
ATOM   1396  C   LYS A 198      71.790  26.160 -43.544  1.00 46.42           C  
ANISOU 1396  C   LYS A 198     4786   6147   6706  -1144  -1448  -1132       C  
ATOM   1397  O   LYS A 198      71.780  24.989 -43.160  1.00 45.95           O  
ANISOU 1397  O   LYS A 198     4748   6215   6496  -1099  -1435  -1095       O  
ATOM   1398  CB  LYS A 198      73.420  27.673 -42.333  1.00 48.96           C  
ANISOU 1398  CB  LYS A 198     5100   6337   7165  -1398  -1806  -1209       C  
ATOM   1399  CG  LYS A 198      73.597  28.962 -41.500  1.00 65.99           C  
ANISOU 1399  CG  LYS A 198     7371   8341   9363  -1529  -1972  -1372       C  
ATOM   1400  CD  LYS A 198      74.848  29.731 -41.890  1.00 77.54           C  
ANISOU 1400  CD  LYS A 198     8674   9738  11048  -1676  -2156  -1256       C  
ATOM   1401  CE  LYS A 198      75.100  30.912 -40.987  1.00 96.55           C  
ANISOU 1401  CE  LYS A 198    11220  11985  13480  -1820  -2354  -1427       C  
ATOM   1402  NZ  LYS A 198      76.508  31.399 -41.070  1.00109.24           N  
ANISOU 1402  NZ  LYS A 198    12674  13561  15270  -1993  -2589  -1312       N  
ATOM   1403  N   TYR A 199      71.601  26.517 -44.828  1.00 41.27           N  
ANISOU 1403  N   TYR A 199     4037   5433   6210  -1091  -1333  -1040       N  
ATOM   1404  CA  TYR A 199      71.437  25.511 -45.894  1.00 38.51           C  
ANISOU 1404  CA  TYR A 199     3605   5171   5855   -976  -1193   -893       C  
ATOM   1405  C   TYR A 199      71.981  26.035 -47.238  1.00 40.18           C  
ANISOU 1405  C   TYR A 199     3669   5323   6275   -966  -1141   -741       C  
ATOM   1406  O   TYR A 199      72.516  27.151 -47.276  1.00 41.88           O  
ANISOU 1406  O   TYR A 199     3836   5431   6647  -1060  -1220   -740       O  
ATOM   1407  CB  TYR A 199      69.968  25.066 -46.010  1.00 37.90           C  
ANISOU 1407  CB  TYR A 199     3642   5114   5645   -873  -1047   -977       C  
ATOM   1408  CG  TYR A 199      68.986  26.190 -46.250  1.00 40.48           C  
ANISOU 1408  CG  TYR A 199     4029   5313   6039   -858   -982  -1086       C  
ATOM   1409  CD1 TYR A 199      68.704  26.631 -47.537  1.00 42.65           C  
ANISOU 1409  CD1 TYR A 199     4235   5522   6450   -803   -890  -1000       C  
ATOM   1410  CD2 TYR A 199      68.358  26.829 -45.195  1.00 42.38           C  
ANISOU 1410  CD2 TYR A 199     4402   5497   6203   -890  -1012  -1274       C  
ATOM   1411  CE1 TYR A 199      67.844  27.701 -47.762  1.00 45.10           C  
ANISOU 1411  CE1 TYR A 199     4593   5704   6839   -783   -843  -1089       C  
ATOM   1412  CE2 TYR A 199      67.483  27.889 -45.409  1.00 43.80           C  
ANISOU 1412  CE2 TYR A 199     4633   5549   6461   -859   -950  -1374       C  
ATOM   1413  CZ  TYR A 199      67.230  28.325 -46.694  1.00 54.26           C  
ANISOU 1413  CZ  TYR A 199     5875   6802   7940   -807   -871  -1277       C  
ATOM   1414  OH  TYR A 199      66.336  29.347 -46.910  1.00 62.29           O  
ANISOU 1414  OH  TYR A 199     6940   7689   9039   -765   -815  -1367       O  
ATOM   1415  N   THR A 200      71.894  25.225 -48.321  1.00 32.16           N  
ANISOU 1415  N   THR A 200     2582   4884   4752   -801   -697   -748       N  
ATOM   1416  CA  THR A 200      72.384  25.611 -49.662  1.00 31.39           C  
ANISOU 1416  CA  THR A 200     2458   4717   4752   -806   -653   -685       C  
ATOM   1417  C   THR A 200      71.374  25.249 -50.739  1.00 34.19           C  
ANISOU 1417  C   THR A 200     2889   4957   5144   -707   -606   -601       C  
ATOM   1418  O   THR A 200      70.324  24.708 -50.419  1.00 33.90           O  
ANISOU 1418  O   THR A 200     2917   4893   5071   -643   -609   -597       O  
ATOM   1419  CB  THR A 200      73.750  24.996 -50.006  1.00 35.81           C  
ANISOU 1419  CB  THR A 200     2907   5406   5292   -798   -688   -621       C  
ATOM   1420  OG1 THR A 200      73.646  23.586 -50.065  1.00 33.53           O  
ANISOU 1420  OG1 THR A 200     2617   5190   4933   -678   -715   -538       O  
ATOM   1421  CG2 THR A 200      74.867  25.436 -49.065  1.00 35.11           C  
ANISOU 1421  CG2 THR A 200     2720   5441   5177   -909   -745   -696       C  
ATOM   1422  N   VAL A 201      71.703  25.521 -52.015  1.00 30.07           N  
ANISOU 1422  N   VAL A 201     2358   4378   4688   -700   -565   -531       N  
ATOM   1423  CA  VAL A 201      70.860  25.253 -53.196  1.00 27.65           C  
ANISOU 1423  CA  VAL A 201     2120   3975   4410   -620   -527   -446       C  
ATOM   1424  C   VAL A 201      70.399  23.806 -53.253  1.00 31.30           C  
ANISOU 1424  C   VAL A 201     2609   4491   4792   -512   -557   -391       C  
ATOM   1425  O   VAL A 201      69.320  23.545 -53.771  1.00 30.57           O  
ANISOU 1425  O   VAL A 201     2586   4323   4706   -455   -544   -354       O  
ATOM   1426  CB  VAL A 201      71.527  25.654 -54.549  1.00 29.35           C  
ANISOU 1426  CB  VAL A 201     2315   4155   4681   -634   -479   -373       C  
ATOM   1427  CG1 VAL A 201      71.579  27.159 -54.706  1.00 29.65           C  
ANISOU 1427  CG1 VAL A 201     2359   4085   4823   -729   -431   -407       C  
ATOM   1428  CG2 VAL A 201      72.905  25.053 -54.714  1.00 28.87           C  
ANISOU 1428  CG2 VAL A 201     2161   4220   4588   -635   -491   -343       C  
ATOM   1429  N   THR A 202      71.195  22.872 -52.704  1.00 28.81           N  
ANISOU 1429  N   THR A 202     2234   4304   4408   -485   -598   -384       N  
ATOM   1430  CA  THR A 202      70.887  21.437 -52.669  1.00 27.65           C  
ANISOU 1430  CA  THR A 202     2108   4206   4191   -384   -620   -331       C  
ATOM   1431  C   THR A 202      69.563  21.123 -51.925  1.00 32.20           C  
ANISOU 1431  C   THR A 202     2754   4744   4736   -353   -635   -359       C  
ATOM   1432  O   THR A 202      69.057  20.009 -52.057  1.00 32.82           O  
ANISOU 1432  O   THR A 202     2868   4829   4774   -274   -643   -313       O  
ATOM   1433  CB  THR A 202      72.047  20.661 -52.077  1.00 29.63           C  
ANISOU 1433  CB  THR A 202     2270   4597   4389   -365   -658   -314       C  
ATOM   1434  OG1 THR A 202      72.299  21.101 -50.731  1.00 34.61           O  
ANISOU 1434  OG1 THR A 202     2860   5305   4985   -432   -706   -386       O  
ATOM   1435  CG2 THR A 202      73.286  20.727 -52.954  1.00 17.39           C  
ANISOU 1435  CG2 THR A 202      677   3069   2862   -366   -617   -267       C  
ATOM   1436  N   VAL A 203      68.976  22.106 -51.198  1.00 28.14           N  
ANISOU 1436  N   VAL A 203     2265   4179   4248   -415   -628   -435       N  
ATOM   1437  CA  VAL A 203      67.651  21.961 -50.564  1.00 26.42           C  
ANISOU 1437  CA  VAL A 203     2110   3913   4016   -388   -624   -462       C  
ATOM   1438  C   VAL A 203      66.599  21.882 -51.651  1.00 31.00           C  
ANISOU 1438  C   VAL A 203     2747   4382   4650   -337   -595   -405       C  
ATOM   1439  O   VAL A 203      65.639  21.138 -51.498  1.00 34.32           O  
ANISOU 1439  O   VAL A 203     3206   4787   5047   -282   -600   -382       O  
ATOM   1440  CB  VAL A 203      67.261  23.036 -49.510  1.00 29.83           C  
ANISOU 1440  CB  VAL A 203     2556   4315   4462   -462   -609   -566       C  
ATOM   1441  CG1 VAL A 203      67.968  22.839 -48.165  1.00 30.74           C  
ANISOU 1441  CG1 VAL A 203     2632   4564   4485   -504   -653   -626       C  
ATOM   1442  CG2 VAL A 203      67.375  24.465 -50.021  1.00 29.45           C  
ANISOU 1442  CG2 VAL A 203     2509   4165   4515   -535   -565   -605       C  
ATOM   1443  N   ASP A 204      66.798  22.625 -52.766  1.00 25.16           N  
ANISOU 1443  N   ASP A 204     2009   3573   3977   -359   -568   -374       N  
ATOM   1444  CA  ASP A 204      65.889  22.703 -53.920  1.00 23.05           C  
ANISOU 1444  CA  ASP A 204     1791   3212   3756   -320   -550   -310       C  
ATOM   1445  C   ASP A 204      66.031  21.501 -54.830  1.00 24.88           C  
ANISOU 1445  C   ASP A 204     2038   3482   3933   -257   -566   -239       C  
ATOM   1446  O   ASP A 204      65.115  21.230 -55.598  1.00 23.93           O  
ANISOU 1446  O   ASP A 204     1963   3308   3821   -221   -570   -193       O  
ATOM   1447  CB  ASP A 204      66.082  24.006 -54.723  1.00 24.36           C  
ANISOU 1447  CB  ASP A 204     1956   3293   4006   -369   -513   -295       C  
ATOM   1448  CG  ASP A 204      65.524  25.267 -54.073  1.00 30.72           C  
ANISOU 1448  CG  ASP A 204     2771   4009   4893   -419   -480   -359       C  
ATOM   1449  OD1 ASP A 204      65.745  26.347 -54.608  1.00 32.22           O  
ANISOU 1449  OD1 ASP A 204     2960   4121   5161   -462   -443   -349       O  
ATOM   1450  OD2 ASP A 204      64.813  25.155 -53.060  1.00 37.62           O  
ANISOU 1450  OD2 ASP A 204     3659   4881   5756   -410   -483   -415       O  
ATOM   1451  N   TYR A 205      67.159  20.778 -54.747  1.00 21.53           N  
ANISOU 1451  N   TYR A 205     1574   3149   3457   -245   -575   -230       N  
ATOM   1452  CA  TYR A 205      67.386  19.547 -55.527  1.00 20.25           C  
ANISOU 1452  CA  TYR A 205     1430   3019   3245   -180   -575   -174       C  
ATOM   1453  C   TYR A 205      66.493  18.461 -54.954  1.00 26.81           C  
ANISOU 1453  C   TYR A 205     2297   3853   4037   -128   -599   -173       C  
ATOM   1454  O   TYR A 205      65.799  17.783 -55.708  1.00 27.40           O  
ANISOU 1454  O   TYR A 205     2423   3888   4097    -90   -599   -139       O  
ATOM   1455  CB  TYR A 205      68.872  19.101 -55.518  1.00 20.13           C  
ANISOU 1455  CB  TYR A 205     1349   3096   3202   -172   -567   -161       C  
ATOM   1456  CG  TYR A 205      69.866  20.071 -56.136  1.00 22.21           C  
ANISOU 1456  CG  TYR A 205     1565   3366   3508   -228   -535   -154       C  
ATOM   1457  CD1 TYR A 205      69.441  21.142 -56.929  1.00 23.42           C  
ANISOU 1457  CD1 TYR A 205     1752   3432   3713   -271   -508   -142       C  
ATOM   1458  CD2 TYR A 205      71.237  19.890 -55.971  1.00 23.39           C  
ANISOU 1458  CD2 TYR A 205     1630   3607   3651   -235   -528   -148       C  
ATOM   1459  CE1 TYR A 205      70.352  22.055 -57.458  1.00 22.76           C  
ANISOU 1459  CE1 TYR A 205     1627   3347   3675   -328   -470   -130       C  
ATOM   1460  CE2 TYR A 205      72.160  20.781 -56.523  1.00 23.82           C  
ANISOU 1460  CE2 TYR A 205     1632   3667   3752   -294   -492   -140       C  
ATOM   1461  CZ  TYR A 205      71.714  21.856 -57.271  1.00 24.17           C  
ANISOU 1461  CZ  TYR A 205     1720   3617   3848   -343   -460   -132       C  
ATOM   1462  OH  TYR A 205      72.634  22.734 -57.793  1.00 19.52           O  
ANISOU 1462  OH  TYR A 205     1080   3026   3310   -406   -417   -118       O  
ATOM   1463  N   TRP A 206      66.476  18.343 -53.606  1.00 24.43           N  
ANISOU 1463  N   TRP A 206     1970   3598   3713   -135   -618   -214       N  
ATOM   1464  CA  TRP A 206      65.683  17.384 -52.841  1.00 24.63           C  
ANISOU 1464  CA  TRP A 206     2024   3633   3701    -93   -633   -212       C  
ATOM   1465  C   TRP A 206      64.202  17.500 -53.224  1.00 29.99           C  
ANISOU 1465  C   TRP A 206     2756   4219   4418    -89   -627   -207       C  
ATOM   1466  O   TRP A 206      63.569  16.495 -53.594  1.00 28.95           O  
ANISOU 1466  O   TRP A 206     2663   4065   4271    -48   -632   -174       O  
ATOM   1467  CB  TRP A 206      65.879  17.631 -51.329  1.00 23.59           C  
ANISOU 1467  CB  TRP A 206     1859   3568   3536   -121   -649   -261       C  
ATOM   1468  CG  TRP A 206      65.099  16.682 -50.470  1.00 24.26           C  
ANISOU 1468  CG  TRP A 206     1974   3667   3578    -81   -655   -251       C  
ATOM   1469  CD1 TRP A 206      63.829  16.854 -50.003  1.00 27.18           C  
ANISOU 1469  CD1 TRP A 206     2380   3983   3964    -87   -640   -275       C  
ATOM   1470  CD2 TRP A 206      65.510  15.378 -50.043  1.00 23.98           C  
ANISOU 1470  CD2 TRP A 206     1933   3695   3484    -22   -668   -203       C  
ATOM   1471  NE1 TRP A 206      63.438  15.752 -49.274  1.00 26.83           N  
ANISOU 1471  NE1 TRP A 206     2355   3970   3870    -45   -642   -247       N  
ATOM   1472  CE2 TRP A 206      64.432  14.809 -49.326  1.00 28.09           C  
ANISOU 1472  CE2 TRP A 206     2494   4194   3985     -2   -660   -199       C  
ATOM   1473  CE3 TRP A 206      66.683  14.629 -50.206  1.00 25.33           C  
ANISOU 1473  CE3 TRP A 206     2064   3932   3626     21   -678   -156       C  
ATOM   1474  CZ2 TRP A 206      64.501  13.536 -48.749  1.00 27.44           C  
ANISOU 1474  CZ2 TRP A 206     2421   4151   3853     54   -662   -146       C  
ATOM   1475  CZ3 TRP A 206      66.739  13.357 -49.663  1.00 27.25           C  
ANISOU 1475  CZ3 TRP A 206     2316   4211   3827     87   -681   -103       C  
ATOM   1476  CH2 TRP A 206      65.671  12.835 -48.915  1.00 27.94           C  
ANISOU 1476  CH2 TRP A 206     2451   4274   3892    100   -675    -97       C  
ATOM   1477  N   SER A 207      63.681  18.750 -53.149  1.00 26.93           N  
ANISOU 1477  N   SER A 207     2367   3777   4089   -133   -616   -239       N  
ATOM   1478  CA  SER A 207      62.313  19.137 -53.448  1.00 26.10           C  
ANISOU 1478  CA  SER A 207     2290   3586   4040   -131   -610   -231       C  
ATOM   1479  C   SER A 207      61.965  18.800 -54.880  1.00 30.20           C  
ANISOU 1479  C   SER A 207     2841   4067   4568   -109   -624   -169       C  
ATOM   1480  O   SER A 207      60.932  18.176 -55.108  1.00 29.99           O  
ANISOU 1480  O   SER A 207     2838   4013   4545    -85   -639   -146       O  
ATOM   1481  CB  SER A 207      62.117  20.622 -53.185  1.00 29.31           C  
ANISOU 1481  CB  SER A 207     2683   3936   4519   -177   -583   -271       C  
ATOM   1482  OG  SER A 207      62.246  20.846 -51.793  1.00 36.06           O  
ANISOU 1482  OG  SER A 207     3523   4826   5352   -201   -570   -342       O  
ATOM   1483  N   PHE A 208      62.836  19.172 -55.847  1.00 26.11           N  
ANISOU 1483  N   PHE A 208     2321   3554   4046   -121   -617   -143       N  
ATOM   1484  CA  PHE A 208      62.647  18.892 -57.273  1.00 24.21           C  
ANISOU 1484  CA  PHE A 208     2117   3291   3790   -107   -628    -87       C  
ATOM   1485  C   PHE A 208      62.601  17.366 -57.516  1.00 27.40           C  
ANISOU 1485  C   PHE A 208     2555   3726   4128    -67   -641    -77       C  
ATOM   1486  O   PHE A 208      61.741  16.902 -58.259  1.00 27.04           O  
ANISOU 1486  O   PHE A 208     2549   3651   4072    -59   -664    -52       O  
ATOM   1487  CB  PHE A 208      63.770  19.556 -58.090  1.00 25.74           C  
ANISOU 1487  CB  PHE A 208     2301   3497   3982   -131   -602    -65       C  
ATOM   1488  CG  PHE A 208      63.619  19.529 -59.594  1.00 27.64           C  
ANISOU 1488  CG  PHE A 208     2587   3718   4197   -125   -605     -5       C  
ATOM   1489  CD1 PHE A 208      62.389  19.241 -60.184  1.00 30.05           C  
ANISOU 1489  CD1 PHE A 208     2931   3989   4496   -111   -643     27       C  
ATOM   1490  CD2 PHE A 208      64.697  19.819 -60.420  1.00 30.56           C  
ANISOU 1490  CD2 PHE A 208     2955   4110   4545   -139   -570     22       C  
ATOM   1491  CE1 PHE A 208      62.255  19.184 -61.559  1.00 30.72           C  
ANISOU 1491  CE1 PHE A 208     3062   4073   4536   -113   -656     80       C  
ATOM   1492  CE2 PHE A 208      64.554  19.785 -61.807  1.00 34.22           C  
ANISOU 1492  CE2 PHE A 208     3470   4565   4966   -136   -569     78       C  
ATOM   1493  CZ  PHE A 208      63.329  19.471 -62.367  1.00 31.29           C  
ANISOU 1493  CZ  PHE A 208     3146   4169   4574   -124   -617    106       C  
ATOM   1494  N   GLY A 209      63.499  16.619 -56.864  1.00 23.05           N  
ANISOU 1494  N   GLY A 209     1986   3233   3539    -45   -627    -96       N  
ATOM   1495  CA  GLY A 209      63.572  15.172 -56.956  1.00 22.46           C  
ANISOU 1495  CA  GLY A 209     1942   3174   3416     -1   -624    -86       C  
ATOM   1496  C   GLY A 209      62.338  14.478 -56.392  1.00 28.44           C  
ANISOU 1496  C   GLY A 209     2725   3898   4182      9   -644    -91       C  
ATOM   1497  O   GLY A 209      61.812  13.559 -57.029  1.00 28.10           O  
ANISOU 1497  O   GLY A 209     2729   3826   4120     21   -651    -79       O  
ATOM   1498  N   THR A 210      61.866  14.889 -55.181  1.00 25.45           N  
ANISOU 1498  N   THR A 210     2316   3525   3830     -2   -647   -114       N  
ATOM   1499  CA  THR A 210      60.684  14.281 -54.538  1.00 25.34           C  
ANISOU 1499  CA  THR A 210     2316   3483   3829      4   -653   -115       C  
ATOM   1500  C   THR A 210      59.438  14.510 -55.426  1.00 27.11           C  
ANISOU 1500  C   THR A 210     2558   3646   4095    -16   -677    -99       C  
ATOM   1501  O   THR A 210      58.671  13.583 -55.719  1.00 24.78           O  
ANISOU 1501  O   THR A 210     2292   3325   3798    -13   -691    -86       O  
ATOM   1502  CB  THR A 210      60.477  14.813 -53.088  1.00 36.04           C  
ANISOU 1502  CB  THR A 210     3637   4861   5194     -6   -640   -147       C  
ATOM   1503  OG1 THR A 210      60.458  16.222 -53.129  1.00 48.67           O  
ANISOU 1503  OG1 THR A 210     5212   6441   6841    -41   -635   -172       O  
ATOM   1504  CG2 THR A 210      61.576  14.393 -52.129  1.00 30.66           C  
ANISOU 1504  CG2 THR A 210     2935   4259   4456     11   -632   -155       C  
ATOM   1505  N   LEU A 211      59.291  15.760 -55.870  1.00 23.95           N  
ANISOU 1505  N   LEU A 211     2139   3224   3737    -39   -684    -94       N  
ATOM   1506  CA  LEU A 211      58.270  16.289 -56.772  1.00 24.03           C  
ANISOU 1506  CA  LEU A 211     2151   3188   3791    -55   -714    -62       C  
ATOM   1507  C   LEU A 211      58.247  15.484 -58.090  1.00 25.11           C  
ANISOU 1507  C   LEU A 211     2337   3328   3876    -57   -746    -35       C  
ATOM   1508  O   LEU A 211      57.206  14.965 -58.454  1.00 27.01           O  
ANISOU 1508  O   LEU A 211     2588   3549   4125    -67   -781    -21       O  
ATOM   1509  CB  LEU A 211      58.715  17.732 -57.029  1.00 24.83           C  
ANISOU 1509  CB  LEU A 211     2230   3272   3932    -70   -701    -55       C  
ATOM   1510  CG  LEU A 211      57.891  18.706 -57.789  1.00 29.84           C  
ANISOU 1510  CG  LEU A 211     2852   3856   4631    -79   -721    -10       C  
ATOM   1511  CD1 LEU A 211      58.243  20.064 -57.302  1.00 30.41           C  
ANISOU 1511  CD1 LEU A 211     2894   3893   4767    -91   -681    -27       C  
ATOM   1512  CD2 LEU A 211      58.175  18.628 -59.266  1.00 31.01           C  
ANISOU 1512  CD2 LEU A 211     3036   4013   4732    -85   -752     43       C  
ATOM   1513  N   ALA A 212      59.400  15.368 -58.770  1.00 18.53           N  
ANISOU 1513  N   ALA A 212     1531   2522   2987    -52   -730    -32       N  
ATOM   1514  CA  ALA A 212      59.600  14.635 -60.018  1.00 18.56           C  
ANISOU 1514  CA  ALA A 212     1593   2534   2925    -54   -741    -20       C  
ATOM   1515  C   ALA A 212      59.168  13.165 -59.871  1.00 23.47           C  
ANISOU 1515  C   ALA A 212     2253   3143   3520    -46   -746    -44       C  
ATOM   1516  O   ALA A 212      58.410  12.635 -60.695  1.00 23.46           O  
ANISOU 1516  O   ALA A 212     2291   3126   3495    -71   -782    -42       O  
ATOM   1517  CB  ALA A 212      61.061  14.721 -60.453  1.00 19.19           C  
ANISOU 1517  CB  ALA A 212     1684   2648   2959    -40   -697    -22       C  
ATOM   1518  N   PHE A 213      59.630  12.519 -58.798  1.00 20.27           N  
ANISOU 1518  N   PHE A 213     1834   2746   3120    -16   -711    -64       N  
ATOM   1519  CA  PHE A 213      59.291  11.135 -58.466  1.00 18.48           C  
ANISOU 1519  CA  PHE A 213     1641   2496   2883     -4   -700    -79       C  
ATOM   1520  C   PHE A 213      57.768  10.998 -58.341  1.00 26.19           C  
ANISOU 1520  C   PHE A 213     2610   3437   3904    -39   -740    -76       C  
ATOM   1521  O   PHE A 213      57.199  10.096 -58.940  1.00 28.91           O  
ANISOU 1521  O   PHE A 213     3000   3752   4233    -62   -757    -87       O  
ATOM   1522  CB  PHE A 213      59.988  10.744 -57.152  1.00 17.77           C  
ANISOU 1522  CB  PHE A 213     1523   2430   2798     38   -661    -80       C  
ATOM   1523  CG  PHE A 213      59.834   9.296 -56.778  1.00 17.27           C  
ANISOU 1523  CG  PHE A 213     1498   2334   2728     63   -636    -80       C  
ATOM   1524  CD1 PHE A 213      60.861   8.388 -57.018  1.00 17.33           C  
ANISOU 1524  CD1 PHE A 213     1539   2341   2704    108   -594    -77       C  
ATOM   1525  CD2 PHE A 213      58.664   8.836 -56.175  1.00 17.58           C  
ANISOU 1525  CD2 PHE A 213     1537   2339   2804     42   -645    -77       C  
ATOM   1526  CE1 PHE A 213      60.701   7.043 -56.712  1.00 17.28           C  
ANISOU 1526  CE1 PHE A 213     1574   2287   2705    134   -561    -72       C  
ATOM   1527  CE2 PHE A 213      58.509   7.488 -55.861  1.00 19.02           C  
ANISOU 1527  CE2 PHE A 213     1760   2478   2989     60   -614    -71       C  
ATOM   1528  CZ  PHE A 213      59.535   6.607 -56.113  1.00 16.86           C  
ANISOU 1528  CZ  PHE A 213     1526   2193   2686    107   -573    -68       C  
ATOM   1529  N   GLU A 214      57.112  11.921 -57.606  1.00 21.61           N  
ANISOU 1529  N   GLU A 214     1971   2859   3382    -47   -751    -65       N  
ATOM   1530  CA  GLU A 214      55.676  11.925 -57.389  1.00 21.40           C  
ANISOU 1530  CA  GLU A 214     1914   2804   3413    -75   -780    -55       C  
ATOM   1531  C   GLU A 214      54.930  12.032 -58.693  1.00 28.70           C  
ANISOU 1531  C   GLU A 214     2850   3719   4335   -113   -842    -36       C  
ATOM   1532  O   GLU A 214      53.859  11.439 -58.828  1.00 30.53           O  
ANISOU 1532  O   GLU A 214     3074   3932   4594   -145   -874    -34       O  
ATOM   1533  CB  GLU A 214      55.277  13.070 -56.454  1.00 22.33           C  
ANISOU 1533  CB  GLU A 214     1967   2923   3594    -67   -763    -50       C  
ATOM   1534  CG  GLU A 214      53.848  12.988 -55.941  1.00 24.97           C  
ANISOU 1534  CG  GLU A 214     2257   3232   3998    -82   -767    -40       C  
ATOM   1535  CD  GLU A 214      53.458  14.080 -54.975  1.00 33.11           C  
ANISOU 1535  CD  GLU A 214     3230   4256   5093    -69   -733    -45       C  
ATOM   1536  OE1 GLU A 214      54.200  15.081 -54.899  1.00 16.88           O  
ANISOU 1536  OE1 GLU A 214     1170   2208   3033    -58   -718    -56       O  
ATOM   1537  OE2 GLU A 214      52.427  13.930 -54.279  1.00 33.32           O  
ANISOU 1537  OE2 GLU A 214     3218   4266   5175    -73   -713    -42       O  
ATOM   1538  N   CYS A 215      55.486  12.765 -59.668  1.00 25.05           N  
ANISOU 1538  N   CYS A 215     2405   3277   3837   -114   -861    -19       N  
ATOM   1539  CA  CYS A 215      54.851  12.913 -60.979  1.00 24.04           C  
ANISOU 1539  CA  CYS A 215     2293   3157   3684   -151   -927      8       C  
ATOM   1540  C   CYS A 215      55.053  11.685 -61.834  1.00 25.73           C  
ANISOU 1540  C   CYS A 215     2588   3374   3816   -177   -939    -26       C  
ATOM   1541  O   CYS A 215      54.215  11.424 -62.689  1.00 27.75           O  
ANISOU 1541  O   CYS A 215     2858   3637   4048   -224  -1004    -19       O  
ATOM   1542  CB  CYS A 215      55.361  14.160 -61.669  1.00 24.18           C  
ANISOU 1542  CB  CYS A 215     2304   3192   3690   -141   -934     49       C  
ATOM   1543  SG  CYS A 215      54.869  15.663 -60.820  1.00 28.13           S  
ANISOU 1543  SG  CYS A 215     2716   3666   4305   -119   -922     85       S  
ATOM   1544  N   ILE A 216      56.123  10.925 -61.600  1.00 18.12           N  
ANISOU 1544  N   ILE A 216     1673   2403   2810   -149   -876    -63       N  
ATOM   1545  CA  ILE A 216      56.357   9.713 -62.358  1.00 18.52           C  
ANISOU 1545  CA  ILE A 216     1808   2438   2791   -168   -867   -106       C  
ATOM   1546  C   ILE A 216      55.448   8.570 -61.806  1.00 24.72           C  
ANISOU 1546  C   ILE A 216     2600   3176   3618   -196   -871   -134       C  
ATOM   1547  O   ILE A 216      54.809   7.851 -62.579  1.00 23.75           O  
ANISOU 1547  O   ILE A 216     2523   3037   3465   -253   -910   -163       O  
ATOM   1548  CB  ILE A 216      57.891   9.338 -62.343  1.00 20.67           C  
ANISOU 1548  CB  ILE A 216     2122   2714   3017   -115   -786   -126       C  
ATOM   1549  CG1 ILE A 216      58.701  10.295 -63.235  1.00 21.19           C  
ANISOU 1549  CG1 ILE A 216     2195   2825   3030   -109   -781   -103       C  
ATOM   1550  CG2 ILE A 216      58.145   7.877 -62.758  1.00 18.69           C  
ANISOU 1550  CG2 ILE A 216     1957   2422   2722   -117   -745   -179       C  
ATOM   1551  CD1 ILE A 216      60.177  10.519 -62.869  1.00 24.73           C  
ANISOU 1551  CD1 ILE A 216     2630   3295   3471    -55   -706   -100       C  
ATOM   1552  N   THR A 217      55.407   8.419 -60.477  1.00 22.66           N  
ANISOU 1552  N   THR A 217     2294   2895   3420   -163   -830   -124       N  
ATOM   1553  CA  THR A 217      54.781   7.284 -59.803  1.00 23.72           C  
ANISOU 1553  CA  THR A 217     2437   2978   3596   -178   -809   -140       C  
ATOM   1554  C   THR A 217      53.378   7.538 -59.220  1.00 29.03           C  
ANISOU 1554  C   THR A 217     3037   3645   4348   -216   -848   -117       C  
ATOM   1555  O   THR A 217      52.636   6.581 -59.014  1.00 29.47           O  
ANISOU 1555  O   THR A 217     3102   3658   4437   -256   -846   -131       O  
ATOM   1556  CB  THR A 217      55.713   6.836 -58.670  1.00 30.44           C  
ANISOU 1556  CB  THR A 217     3290   3820   4456   -111   -732   -132       C  
ATOM   1557  OG1 THR A 217      55.792   7.901 -57.714  1.00 34.02           O  
ANISOU 1557  OG1 THR A 217     3669   4315   4941    -82   -729   -101       O  
ATOM   1558  CG2 THR A 217      57.120   6.468 -59.162  1.00 23.27           C  
ANISOU 1558  CG2 THR A 217     2438   2917   3488    -63   -685   -147       C  
ATOM   1559  N   GLY A 218      53.065   8.783 -58.890  1.00 24.96           N  
ANISOU 1559  N   GLY A 218     2448   3165   3872   -202   -868    -83       N  
ATOM   1560  CA  GLY A 218      51.787   9.140 -58.286  1.00 24.64           C  
ANISOU 1560  CA  GLY A 218     2326   3121   3917   -224   -888    -57       C  
ATOM   1561  C   GLY A 218      51.870   9.353 -56.780  1.00 27.47           C  
ANISOU 1561  C   GLY A 218     2644   3476   4319   -181   -820    -47       C  
ATOM   1562  O   GLY A 218      50.906   9.832 -56.166  1.00 27.93           O  
ANISOU 1562  O   GLY A 218     2630   3533   4450   -188   -817    -28       O  
ATOM   1563  N   PHE A 219      53.022   9.012 -56.171  1.00 20.93           N  
ANISOU 1563  N   PHE A 219     1857   2653   3443   -136   -765    -60       N  
ATOM   1564  CA  PHE A 219      53.255   9.149 -54.736  1.00 19.56           C  
ANISOU 1564  CA  PHE A 219     1657   2494   3282    -98   -706    -52       C  
ATOM   1565  C   PHE A 219      54.706   9.568 -54.485  1.00 24.34           C  
ANISOU 1565  C   PHE A 219     2281   3140   3828    -51   -682    -60       C  
ATOM   1566  O   PHE A 219      55.559   9.417 -55.366  1.00 24.45           O  
ANISOU 1566  O   PHE A 219     2335   3159   3795    -42   -695    -68       O  
ATOM   1567  CB  PHE A 219      52.914   7.840 -53.997  1.00 21.64           C  
ANISOU 1567  CB  PHE A 219     1945   2722   3556   -102   -662    -43       C  
ATOM   1568  CG  PHE A 219      53.695   6.629 -54.461  1.00 23.80           C  
ANISOU 1568  CG  PHE A 219     2296   2964   3784    -90   -647    -51       C  
ATOM   1569  CD1 PHE A 219      54.927   6.313 -53.899  1.00 26.58           C  
ANISOU 1569  CD1 PHE A 219     2677   3336   4087    -29   -604    -40       C  
ATOM   1570  CD2 PHE A 219      53.209   5.815 -55.470  1.00 26.75           C  
ANISOU 1570  CD2 PHE A 219     2712   3286   4165   -139   -674    -73       C  
ATOM   1571  CE1 PHE A 219      55.654   5.210 -54.346  1.00 27.30           C  
ANISOU 1571  CE1 PHE A 219     2835   3388   4152     -6   -578    -43       C  
ATOM   1572  CE2 PHE A 219      53.942   4.704 -55.905  1.00 29.26           C  
ANISOU 1572  CE2 PHE A 219     3110   3559   4448   -125   -644    -91       C  
ATOM   1573  CZ  PHE A 219      55.148   4.405 -55.335  1.00 25.97           C  
ANISOU 1573  CZ  PHE A 219     2717   3153   3996    -52   -591    -72       C  
ATOM   1574  N   ARG A 220      54.989  10.060 -53.267  1.00 19.98           N  
ANISOU 1574  N   ARG A 220     1697   2621   3272    -26   -645    -60       N  
ATOM   1575  CA  ARG A 220      56.299  10.570 -52.889  1.00 17.83           C  
ANISOU 1575  CA  ARG A 220     1425   2400   2949      7   -632    -70       C  
ATOM   1576  C   ARG A 220      57.316   9.426 -52.609  1.00 24.91           C  
ANISOU 1576  C   ARG A 220     2360   3313   3791     48   -607    -53       C  
ATOM   1577  O   ARG A 220      56.918   8.281 -52.288  1.00 25.02           O  
ANISOU 1577  O   ARG A 220     2402   3294   3810     55   -584    -31       O  
ATOM   1578  CB  ARG A 220      56.168  11.539 -51.734  1.00 10.45           C  
ANISOU 1578  CB  ARG A 220      611   1401   1956     12   -518    -86       C  
ATOM   1579  CG  ARG A 220      55.518  12.844 -52.212  1.00  9.84           C  
ANISOU 1579  CG  ARG A 220      594   1245   1901     -1   -486    -97       C  
ATOM   1580  CD  ARG A 220      55.442  13.944 -51.177  1.00 11.15           C  
ANISOU 1580  CD  ARG A 220      579   1516   2142    -11   -532   -133       C  
ATOM   1581  NE  ARG A 220      54.681  13.523 -50.007  1.00 22.54           N  
ANISOU 1581  NE  ARG A 220     1900   3030   3636    -17   -544   -138       N  
ATOM   1582  CZ  ARG A 220      53.379  13.710 -49.852  1.00 37.43           C  
ANISOU 1582  CZ  ARG A 220     3752   4876   5594    -27   -521   -132       C  
ATOM   1583  NH1 ARG A 220      52.676  14.335 -50.785  1.00 23.76           N  
ANISOU 1583  NH1 ARG A 220     1988   3100   3942    -37   -549   -119       N  
ATOM   1584  NH2 ARG A 220      52.768  13.268 -48.762  1.00 34.44           N  
ANISOU 1584  NH2 ARG A 220     3369   4507   5210    -25   -469   -130       N  
ATOM   1585  N   PRO A 221      58.644   9.700 -52.810  1.00 20.83           N  
ANISOU 1585  N   PRO A 221     1841   2841   3231     75   -608    -56       N  
ATOM   1586  CA  PRO A 221      59.625   8.614 -52.717  1.00 19.95           C  
ANISOU 1586  CA  PRO A 221     1757   2741   3083    125   -584    -30       C  
ATOM   1587  C   PRO A 221      59.811   8.014 -51.338  1.00 24.27           C  
ANISOU 1587  C   PRO A 221     2293   3322   3605    161   -558      5       C  
ATOM   1588  O   PRO A 221      59.846   6.799 -51.245  1.00 24.68           O  
ANISOU 1588  O   PRO A 221     2382   3339   3658    195   -530     40       O  
ATOM   1589  CB  PRO A 221      60.925   9.267 -53.224  1.00 20.63           C  
ANISOU 1589  CB  PRO A 221     1819   2877   3141    141   -592    -39       C  
ATOM   1590  CG  PRO A 221      60.751  10.706 -53.056  1.00 22.66           C  
ANISOU 1590  CG  PRO A 221     2034   3162   3413    100   -614    -67       C  
ATOM   1591  CD  PRO A 221      59.296  10.959 -53.249  1.00 19.84           C  
ANISOU 1591  CD  PRO A 221     1687   2749   3103     62   -627    -77       C  
ATOM   1592  N   PHE A 222      59.908   8.848 -50.293  1.00 21.66           N  
ANISOU 1592  N   PHE A 222     1921   3059   3250    152   -564     -4       N  
ATOM   1593  CA  PHE A 222      60.265   8.425 -48.955  1.00 22.12           C  
ANISOU 1593  CA  PHE A 222     1970   3178   3258    184   -547     32       C  
ATOM   1594  C   PHE A 222      59.129   8.525 -47.935  1.00 26.97           C  
ANISOU 1594  C   PHE A 222     2586   3790   3873    158   -524     30       C  
ATOM   1595  O   PHE A 222      58.785   9.605 -47.474  1.00 26.76           O  
ANISOU 1595  O   PHE A 222     2533   3793   3843    122   -526    -15       O  
ATOM   1596  CB  PHE A 222      61.492   9.230 -48.479  1.00 24.08           C  
ANISOU 1596  CB  PHE A 222     2168   3528   3452    192   -573     20       C  
ATOM   1597  CG  PHE A 222      62.646   9.188 -49.460  1.00 25.59           C  
ANISOU 1597  CG  PHE A 222     2344   3729   3650    216   -586     25       C  
ATOM   1598  CD1 PHE A 222      63.181   7.977 -49.884  1.00 30.10           C  
ANISOU 1598  CD1 PHE A 222     2937   4273   4226    277   -565     75       C  
ATOM   1599  CD2 PHE A 222      63.190  10.357 -49.965  1.00 28.06           C  
ANISOU 1599  CD2 PHE A 222     2621   4069   3971    180   -608    -20       C  
ATOM   1600  CE1 PHE A 222      64.253   7.938 -50.785  1.00 31.42           C  
ANISOU 1600  CE1 PHE A 222     3088   4450   4401    304   -561     78       C  
ATOM   1601  CE2 PHE A 222      64.256  10.321 -50.879  1.00 31.13           C  
ANISOU 1601  CE2 PHE A 222     2992   4469   4366    200   -608    -12       C  
ATOM   1602  CZ  PHE A 222      64.789   9.113 -51.270  1.00 29.92           C  
ANISOU 1602  CZ  PHE A 222     2857   4298   4212    265   -583     36       C  
ATOM   1603  N   LEU A 223      58.600   7.350 -47.555  1.00 24.30           N  
ANISOU 1603  N   LEU A 223     2280   3411   3541    179   -490     82       N  
ATOM   1604  CA  LEU A 223      57.554   7.083 -46.561  1.00 23.98           C  
ANISOU 1604  CA  LEU A 223     2247   3363   3501    162   -450    102       C  
ATOM   1605  C   LEU A 223      56.591   8.278 -46.374  1.00 29.00           C  
ANISOU 1605  C   LEU A 223     2852   3998   4167    110   -444     41       C  
ATOM   1606  O   LEU A 223      56.670   8.990 -45.357  1.00 30.39           O  
ANISOU 1606  O   LEU A 223     3013   4244   4292    102   -429     18       O  
ATOM   1607  CB  LEU A 223      58.182   6.672 -45.214  1.00 23.67           C  
ANISOU 1607  CB  LEU A 223     2211   3410   3373    202   -433    157       C  
ATOM   1608  CG  LEU A 223      58.941   5.353 -45.199  1.00 26.97           C  
ANISOU 1608  CG  LEU A 223     2655   3817   3774    268   -423    241       C  
ATOM   1609  CD1 LEU A 223      59.912   5.278 -44.017  1.00 27.09           C  
ANISOU 1609  CD1 LEU A 223     2652   3953   3687    312   -436    297       C  
ATOM   1610  CD2 LEU A 223      57.984   4.194 -45.163  1.00 29.74           C  
ANISOU 1610  CD2 LEU A 223     3052   4069   4180    268   -370    291       C  
ATOM   1611  N   PRO A 224      55.701   8.539 -47.373  1.00 22.34           N  
ANISOU 1611  N   PRO A 224     1999   3080   3408     75   -455     15       N  
ATOM   1612  CA  PRO A 224      54.782   9.678 -47.251  1.00 21.66           C  
ANISOU 1612  CA  PRO A 224     1873   2985   3369     39   -445    -30       C  
ATOM   1613  C   PRO A 224      53.892   9.581 -46.029  1.00 31.62           C  
ANISOU 1613  C   PRO A 224     3126   4260   4627     31   -382    -21       C  
ATOM   1614  O   PRO A 224      53.474   8.479 -45.618  1.00 32.08           O  
ANISOU 1614  O   PRO A 224     3206   4298   4685     37   -348     30       O  
ATOM   1615  CB  PRO A 224      53.945   9.590 -48.535  1.00 21.71           C  
ANISOU 1615  CB  PRO A 224     1870   2915   3464     11   -475    -31       C  
ATOM   1616  CG  PRO A 224      54.743   8.790 -49.474  1.00 24.38           C  
ANISOU 1616  CG  PRO A 224     2248   3235   3780     26   -509    -16       C  
ATOM   1617  CD  PRO A 224      55.481   7.817 -48.643  1.00 21.28           C  
ANISOU 1617  CD  PRO A 224     1888   2870   3326     67   -479     24       C  
ATOM   1618  N   ASN A 225      53.633  10.758 -45.433  1.00 31.99           N  
ANISOU 1618  N   ASN A 225     3148   4337   4671     18   -357    -73       N  
ATOM   1619  CA  ASN A 225      52.735  10.990 -44.297  1.00 33.04           C  
ANISOU 1619  CA  ASN A 225     3269   4485   4801      8   -283    -84       C  
ATOM   1620  C   ASN A 225      53.176  10.301 -42.979  1.00 37.93           C  
ANISOU 1620  C   ASN A 225     3927   5180   5305     25   -245    -50       C  
ATOM   1621  O   ASN A 225      52.407  10.303 -42.013  1.00 40.18           O  
ANISOU 1621  O   ASN A 225     4213   5480   5575     17   -172    -49       O  
ATOM   1622  CB  ASN A 225      51.294  10.585 -44.665  1.00 36.16           C  
ANISOU 1622  CB  ASN A 225     3629   4805   5304    -11   -253    -56       C  
ATOM   1623  CG  ASN A 225      50.754  11.335 -45.850  1.00 59.77           C  
ANISOU 1623  CG  ASN A 225     6574   7737   8399    -26   -296    -77       C  
ATOM   1624  OD1 ASN A 225      50.928  12.561 -45.968  1.00 58.21           O  
ANISOU 1624  OD1 ASN A 225     6357   7542   8218    -25   -304   -125       O  
ATOM   1625  ND2 ASN A 225      50.124  10.603 -46.764  1.00 49.81           N  
ANISOU 1625  ND2 ASN A 225     5297   6423   7207    -45   -329    -40       N  
ATOM   1626  N   TRP A 226      54.414   9.775 -42.918  1.00 32.44           N  
ANISOU 1626  N   TRP A 226     3259   4538   4527     52   -290    -20       N  
ATOM   1627  CA  TRP A 226      55.002   9.185 -41.713  1.00 31.57           C  
ANISOU 1627  CA  TRP A 226     3182   4518   4297     76   -272     26       C  
ATOM   1628  C   TRP A 226      55.412  10.325 -40.820  1.00 34.63           C  
ANISOU 1628  C   TRP A 226     3565   4995   4597     53   -267    -48       C  
ATOM   1629  O   TRP A 226      55.775  11.388 -41.344  1.00 35.49           O  
ANISOU 1629  O   TRP A 226     3652   5098   4736     31   -300   -121       O  
ATOM   1630  CB  TRP A 226      56.220   8.338 -42.081  1.00 30.35           C  
ANISOU 1630  CB  TRP A 226     3041   4387   4103    119   -328     86       C  
ATOM   1631  CG  TRP A 226      55.994   6.865 -42.109  1.00 31.76           C  
ANISOU 1631  CG  TRP A 226     3251   4515   4303    153   -302    182       C  
ATOM   1632  CD1 TRP A 226      55.044   6.194 -42.819  1.00 34.48           C  
ANISOU 1632  CD1 TRP A 226     3603   4747   4750    137   -274    201       C  
ATOM   1633  CD2 TRP A 226      56.847   5.861 -41.524  1.00 32.20           C  
ANISOU 1633  CD2 TRP A 226     3331   4619   4283    207   -306    273       C  
ATOM   1634  NE1 TRP A 226      55.215   4.831 -42.667  1.00 34.21           N  
ANISOU 1634  NE1 TRP A 226     3606   4678   4713    173   -251    291       N  
ATOM   1635  CE2 TRP A 226      56.305   4.600 -41.868  1.00 35.77           C  
ANISOU 1635  CE2 TRP A 226     3815   4970   4806    224   -267    344       C  
ATOM   1636  CE3 TRP A 226      58.029   5.908 -40.754  1.00 33.80           C  
ANISOU 1636  CE3 TRP A 226     3528   4944   4370    243   -344    307       C  
ATOM   1637  CZ2 TRP A 226      56.876   3.398 -41.438  1.00 35.44           C  
ANISOU 1637  CZ2 TRP A 226     3806   4931   4730    283   -250    452       C  
ATOM   1638  CZ3 TRP A 226      58.592   4.710 -40.323  1.00 35.83           C  
ANISOU 1638  CZ3 TRP A 226     3808   5219   4588    307   -339    423       C  
ATOM   1639  CH2 TRP A 226      58.015   3.476 -40.656  1.00 36.37           C  
ANISOU 1639  CH2 TRP A 226     3913   5171   4735    331   -286    497       C  
ATOM   1640  N   GLN A 227      55.365  10.131 -39.494  1.00 30.48           N  
ANISOU 1640  N   GLN A 227     3067   4552   3961     54   -224    -31       N  
ATOM   1641  CA  GLN A 227      55.702  11.173 -38.549  1.00 31.09           C  
ANISOU 1641  CA  GLN A 227     3153   4721   3937     21   -213   -115       C  
ATOM   1642  C   GLN A 227      57.229  11.461 -38.555  1.00 35.58           C  
ANISOU 1642  C   GLN A 227     3712   5386   4421     20   -304   -131       C  
ATOM   1643  O   GLN A 227      58.028  10.532 -38.729  1.00 35.43           O  
ANISOU 1643  O   GLN A 227     3690   5402   4371     63   -355    -44       O  
ATOM   1644  CB  GLN A 227      55.136  10.856 -37.170  1.00 33.84           C  
ANISOU 1644  CB  GLN A 227     3541   5136   4182     17   -136    -93       C  
ATOM   1645  CG  GLN A 227      53.678  11.300 -37.050  1.00 51.11           C  
ANISOU 1645  CG  GLN A 227     5720   7241   6459     -3    -34   -133       C  
ATOM   1646  CD  GLN A 227      53.241  11.510 -35.624  1.00 96.05           C  
ANISOU 1646  CD  GLN A 227    11451  13011  12033    -22     56   -159       C  
ATOM   1647  OE1 GLN A 227      53.841  10.990 -34.658  1.00 95.99           O  
ANISOU 1647  OE1 GLN A 227    11486  13119  11868    -15     46   -112       O  
ATOM   1648  NE2 GLN A 227      52.189  12.308 -35.468  1.00 97.60           N  
ANISOU 1648  NE2 GLN A 227    11633  13149  12301    -43    148   -233       N  
ATOM   1649  N   PRO A 228      57.610  12.774 -38.478  1.00 31.57           N  
ANISOU 1649  N   PRO A 228     3192   4907   3897    -29   -319   -244       N  
ATOM   1650  CA  PRO A 228      59.014  13.184 -38.665  1.00 31.16           C  
ANISOU 1650  CA  PRO A 228     3113   4932   3793    -45   -406   -270       C  
ATOM   1651  C   PRO A 228      60.092  12.370 -37.952  1.00 34.40           C  
ANISOU 1651  C   PRO A 228     3520   5479   4071    -16   -467   -190       C  
ATOM   1652  O   PRO A 228      61.081  12.051 -38.597  1.00 33.53           O  
ANISOU 1652  O   PRO A 228     3372   5386   3983     12   -534   -144       O  
ATOM   1653  CB  PRO A 228      59.029  14.633 -38.158  1.00 33.76           C  
ANISOU 1653  CB  PRO A 228     3450   5287   4091   -116   -385   -407       C  
ATOM   1654  CG  PRO A 228      57.637  14.888 -37.591  1.00 38.63           C  
ANISOU 1654  CG  PRO A 228     4101   5843   4734   -125   -277   -446       C  
ATOM   1655  CD  PRO A 228      56.756  13.967 -38.340  1.00 33.04           C  
ANISOU 1655  CD  PRO A 228     3382   5034   4137    -73   -251   -352       C  
ATOM   1656  N   VAL A 229      59.930  12.071 -36.644  1.00 30.96           N  
ANISOU 1656  N   VAL A 229     3120   5145   3497    -21   -444   -169       N  
ATOM   1657  CA  VAL A 229      60.936  11.362 -35.837  1.00 30.29           C  
ANISOU 1657  CA  VAL A 229     3029   5209   3269      7   -509    -82       C  
ATOM   1658  C   VAL A 229      61.187   9.970 -36.428  1.00 31.77           C  
ANISOU 1658  C   VAL A 229     3203   5352   3516     95   -526     66       C  
ATOM   1659  O   VAL A 229      62.326   9.623 -36.681  1.00 31.89           O  
ANISOU 1659  O   VAL A 229     3173   5429   3514    130   -601    123       O  
ATOM   1660  CB  VAL A 229      60.530  11.320 -34.332  1.00 34.91           C  
ANISOU 1660  CB  VAL A 229     3669   5906   3688    -16   -467    -83       C  
ATOM   1661  CG1 VAL A 229      61.470  10.438 -33.504  1.00 35.28           C  
ANISOU 1661  CG1 VAL A 229     3709   6111   3584     25   -537     38       C  
ATOM   1662  CG2 VAL A 229      60.455  12.736 -33.747  1.00 35.03           C  
ANISOU 1662  CG2 VAL A 229     3704   5968   3637   -107   -449   -247       C  
ATOM   1663  N   GLN A 230      60.121   9.223 -36.694  1.00 27.99           N  
ANISOU 1663  N   GLN A 230     2758   4758   3118    126   -452    120       N  
ATOM   1664  CA  GLN A 230      60.097   7.873 -37.256  1.00 27.91           C  
ANISOU 1664  CA  GLN A 230     2752   4671   3180    199   -443    247       C  
ATOM   1665  C   GLN A 230      60.634   7.909 -38.693  1.00 34.90           C  
ANISOU 1665  C   GLN A 230     3600   5472   4190    217   -485    229       C  
ATOM   1666  O   GLN A 230      61.513   7.107 -39.024  1.00 35.76           O  
ANISOU 1666  O   GLN A 230     3688   5592   4306    278   -522    314       O  
ATOM   1667  CB  GLN A 230      58.665   7.305 -37.196  1.00 28.64           C  
ANISOU 1667  CB  GLN A 230     2888   4655   3338    199   -347    278       C  
ATOM   1668  CG  GLN A 230      58.109   7.142 -35.749  1.00 39.38           C  
ANISOU 1668  CG  GLN A 230     4292   6099   4570    187   -287    311       C  
ATOM   1669  CD  GLN A 230      57.480   8.366 -35.086  1.00 63.63           C  
ANISOU 1669  CD  GLN A 230     7378   9212   7588    118   -241    186       C  
ATOM   1670  OE1 GLN A 230      57.673   9.523 -35.476  1.00 67.02           O  
ANISOU 1670  OE1 GLN A 230     7781   9634   8048     73   -267     65       O  
ATOM   1671  NE2 GLN A 230      56.731   8.139 -34.027  1.00 52.74           N  
ANISOU 1671  NE2 GLN A 230     6042   7872   6125    108   -161    213       N  
ATOM   1672  N   TRP A 231      60.161   8.898 -39.515  1.00 30.37           N  
ANISOU 1672  N   TRP A 231     3013   4819   3707    166   -476    121       N  
ATOM   1673  CA  TRP A 231      60.603   9.149 -40.890  1.00 28.69           C  
ANISOU 1673  CA  TRP A 231     2770   4534   3597    169   -511     92       C  
ATOM   1674  C   TRP A 231      62.131   9.308 -40.915  1.00 36.28           C  
ANISOU 1674  C   TRP A 231     3682   5598   4504    187   -585    104       C  
ATOM   1675  O   TRP A 231      62.824   8.543 -41.580  1.00 37.48           O  
ANISOU 1675  O   TRP A 231     3815   5728   4696    242   -605    170       O  
ATOM   1676  CB  TRP A 231      59.917  10.415 -41.469  1.00 25.61           C  
ANISOU 1676  CB  TRP A 231     2373   4076   3283    107   -494    -21       C  
ATOM   1677  CG  TRP A 231      60.215  10.656 -42.925  1.00 25.39           C  
ANISOU 1677  CG  TRP A 231     2323   3969   3356    109   -522    -40       C  
ATOM   1678  CD1 TRP A 231      59.479  10.224 -43.986  1.00 27.95           C  
ANISOU 1678  CD1 TRP A 231     2661   4177   3781    118   -503    -23       C  
ATOM   1679  CD2 TRP A 231      61.336  11.377 -43.483  1.00 25.22           C  
ANISOU 1679  CD2 TRP A 231     2261   3986   3337     94   -573    -78       C  
ATOM   1680  NE1 TRP A 231      60.081  10.602 -45.176  1.00 27.26           N  
ANISOU 1680  NE1 TRP A 231     2553   4058   3745    116   -538    -45       N  
ATOM   1681  CE2 TRP A 231      61.222  11.308 -44.896  1.00 27.87           C  
ANISOU 1681  CE2 TRP A 231     2596   4225   3770    103   -576    -75       C  
ATOM   1682  CE3 TRP A 231      62.421  12.090 -42.928  1.00 27.16           C  
ANISOU 1682  CE3 TRP A 231     2468   4343   3509     66   -618   -116       C  
ATOM   1683  CZ2 TRP A 231      62.155  11.900 -45.761  1.00 25.75           C  
ANISOU 1683  CZ2 TRP A 231     2293   3962   3527     92   -611   -100       C  
ATOM   1684  CZ3 TRP A 231      63.359  12.658 -43.790  1.00 27.85           C  
ANISOU 1684  CZ3 TRP A 231     2513   4433   3636     51   -656   -141       C  
ATOM   1685  CH2 TRP A 231      63.206  12.582 -45.187  1.00 27.31           C  
ANISOU 1685  CH2 TRP A 231     2448   4262   3665     66   -646   -131       C  
ATOM   1686  N   HIS A 232      62.649  10.285 -40.160  1.00 33.96           N  
ANISOU 1686  N   HIS A 232     3364   5417   4121    136   -621     38       N  
ATOM   1687  CA  HIS A 232      64.063  10.587 -40.067  1.00 34.29           C  
ANISOU 1687  CA  HIS A 232     3345   5575   4109    132   -697     38       C  
ATOM   1688  C   HIS A 232      64.872   9.336 -39.714  1.00 36.42           C  
ANISOU 1688  C   HIS A 232     3591   5919   4327    217   -731    175       C  
ATOM   1689  O   HIS A 232      65.837   9.039 -40.406  1.00 36.37           O  
ANISOU 1689  O   HIS A 232     3533   5919   4367    259   -765    217       O  
ATOM   1690  CB  HIS A 232      64.298  11.695 -39.040  1.00 36.55           C  
ANISOU 1690  CB  HIS A 232     3623   5977   4288     51   -725    -57       C  
ATOM   1691  CG  HIS A 232      65.690  12.240 -39.070  1.00 41.08           C  
ANISOU 1691  CG  HIS A 232     4122   6660   4827     20   -808    -83       C  
ATOM   1692  ND1 HIS A 232      66.680  11.756 -38.215  1.00 44.18           N  
ANISOU 1692  ND1 HIS A 232     4469   7215   5102     43   -880    -12       N  
ATOM   1693  CD2 HIS A 232      66.222  13.192 -39.870  1.00 42.57           C  
ANISOU 1693  CD2 HIS A 232     4268   6817   5089    -31   -828   -163       C  
ATOM   1694  CE1 HIS A 232      67.767  12.443 -38.513  1.00 44.14           C  
ANISOU 1694  CE1 HIS A 232     4388   7276   5107     -1   -943    -58       C  
ATOM   1695  NE2 HIS A 232      67.538  13.327 -39.498  1.00 43.58           N  
ANISOU 1695  NE2 HIS A 232     4319   7088   5150    -49   -909   -151       N  
ATOM   1696  N   SER A 233      64.452   8.585 -38.687  1.00 31.15           N  
ANISOU 1696  N   SER A 233     2963   5299   3573    247   -710    251       N  
ATOM   1697  CA  SER A 233      65.114   7.358 -38.242  1.00 30.48           C  
ANISOU 1697  CA  SER A 233     2862   5278   3440    336   -733    400       C  
ATOM   1698  C   SER A 233      65.153   6.268 -39.314  1.00 32.59           C  
ANISOU 1698  C   SER A 233     3136   5411   3836    419   -696    481       C  
ATOM   1699  O   SER A 233      66.145   5.549 -39.395  1.00 33.17           O  
ANISOU 1699  O   SER A 233     3164   5527   3911    497   -727    581       O  
ATOM   1700  CB  SER A 233      64.432   6.800 -37.002  1.00 32.92           C  
ANISOU 1700  CB  SER A 233     3229   5637   3643    348   -698    468       C  
ATOM   1701  OG  SER A 233      64.750   7.606 -35.880  1.00 41.70           O  
ANISOU 1701  OG  SER A 233     4332   6912   4602    285   -746    413       O  
ATOM   1702  N   LYS A 234      64.096   6.134 -40.127  1.00 26.39           N  
ANISOU 1702  N   LYS A 234     2403   4467   3157    404   -630    440       N  
ATOM   1703  CA  LYS A 234      64.084   5.071 -41.124  1.00 24.86           C  
ANISOU 1703  CA  LYS A 234     2230   4143   3075    469   -591    501       C  
ATOM   1704  C   LYS A 234      64.801   5.480 -42.416  1.00 26.74           C  
ANISOU 1704  C   LYS A 234     2426   4339   3393    469   -613    445       C  
ATOM   1705  O   LYS A 234      65.662   4.719 -42.879  1.00 26.57           O  
ANISOU 1705  O   LYS A 234     2381   4306   3410    545   -614    516       O  
ATOM   1706  CB  LYS A 234      62.650   4.577 -41.410  1.00 25.40           C  
ANISOU 1706  CB  LYS A 234     2370   4067   3213    448   -515    493       C  
ATOM   1707  CG  LYS A 234      62.579   3.125 -41.868  1.00 33.50           C  
ANISOU 1707  CG  LYS A 234     3436   4976   4317    520   -465    588       C  
ATOM   1708  CD  LYS A 234      62.748   2.096 -40.745  1.00 43.12           C  
ANISOU 1708  CD  LYS A 234     4673   6236   5474    587   -443    728       C  
ATOM   1709  CE  LYS A 234      63.497   0.870 -41.224  1.00 54.69           C  
ANISOU 1709  CE  LYS A 234     6141   7632   7006    687   -421    830       C  
ATOM   1710  NZ  LYS A 234      63.412  -0.264 -40.267  1.00 68.69           N  
ANISOU 1710  NZ  LYS A 234     7952   9391   8757    754   -376    977       N  
ATOM   1711  N   VAL A 235      64.481   6.672 -42.975  1.00 21.32           N  
ANISOU 1711  N   VAL A 235     1733   3633   2736    390   -624    327       N  
ATOM   1712  CA  VAL A 235      65.021   7.136 -44.263  1.00 20.57           C  
ANISOU 1712  CA  VAL A 235     1609   3491   2715    381   -636    275       C  
ATOM   1713  C   VAL A 235      66.560   7.374 -44.186  1.00 27.33           C  
ANISOU 1713  C   VAL A 235     2380   4467   3537    408   -690    300       C  
ATOM   1714  O   VAL A 235      67.238   7.197 -45.205  1.00 25.19           O  
ANISOU 1714  O   VAL A 235     2083   4159   3328    441   -682    308       O  
ATOM   1715  CB  VAL A 235      64.244   8.351 -44.843  1.00 22.09           C  
ANISOU 1715  CB  VAL A 235     1815   3628   2949    295   -631    162       C  
ATOM   1716  CG1 VAL A 235      64.706   8.682 -46.271  1.00 20.36           C  
ANISOU 1716  CG1 VAL A 235     1580   3352   2803    290   -634    127       C  
ATOM   1717  CG2 VAL A 235      62.732   8.064 -44.841  1.00 21.15           C  
ANISOU 1717  CG2 VAL A 235     1760   3407   2869    274   -582    151       C  
ATOM   1718  N   ARG A 236      67.099   7.693 -42.978  1.00 26.91           N  
ANISOU 1718  N   ARG A 236     2282   4560   3383    396   -742    319       N  
ATOM   1719  CA  ARG A 236      68.523   7.862 -42.685  1.00 27.82           C  
ANISOU 1719  CA  ARG A 236     2301   4814   3455    416   -807    355       C  
ATOM   1720  C   ARG A 236      69.302   6.631 -43.109  1.00 33.40           C  
ANISOU 1720  C   ARG A 236     2977   5503   4210    531   -791    474       C  
ATOM   1721  O   ARG A 236      70.423   6.740 -43.601  1.00 34.34           O  
ANISOU 1721  O   ARG A 236     3013   5676   4360    557   -816    491       O  
ATOM   1722  CB  ARG A 236      68.694   8.026 -41.172  1.00 32.09           C  
ANISOU 1722  CB  ARG A 236     2821   5510   3860    393   -863    378       C  
ATOM   1723  CG  ARG A 236      69.174   9.385 -40.717  1.00 50.58           C  
ANISOU 1723  CG  ARG A 236     5110   7970   6137    291   -927    276       C  
ATOM   1724  CD  ARG A 236      69.407   9.419 -39.221  1.00 67.28           C  
ANISOU 1724  CD  ARG A 236     7212  10252   8098    269   -987    302       C  
ATOM   1725  NE  ARG A 236      70.546   8.591 -38.825  1.00 83.48           N  
ANISOU 1725  NE  ARG A 236     9183  12432  10106    350  -1049    435       N  
ATOM   1726  CZ  ARG A 236      71.803   9.024 -38.772  1.00104.10           C  
ANISOU 1726  CZ  ARG A 236    11680  15176  12696    330  -1131    436       C  
ATOM   1727  NH1 ARG A 236      72.095  10.280 -39.093  1.00 93.61           N  
ANISOU 1727  NH1 ARG A 236    10315  13863  11388    224  -1156    306       N  
ATOM   1728  NH2 ARG A 236      72.777   8.206 -38.396  1.00 91.05           N  
ANISOU 1728  NH2 ARG A 236     9944  13641  11011    416  -1187    574       N  
ATOM   1729  N   GLN A 237      68.689   5.446 -42.894  1.00 29.32           N  
ANISOU 1729  N   GLN A 237     2526   4906   3707    600   -740    558       N  
ATOM   1730  CA  GLN A 237      69.245   4.136 -43.169  1.00 29.19           C  
ANISOU 1730  CA  GLN A 237     2502   4846   3744    718   -705    679       C  
ATOM   1731  C   GLN A 237      69.390   3.807 -44.667  1.00 33.68           C  
ANISOU 1731  C   GLN A 237     3089   5277   4431    750   -643    649       C  
ATOM   1732  O   GLN A 237      70.057   2.838 -44.969  1.00 36.40           O  
ANISOU 1732  O   GLN A 237     3417   5585   4827    851   -607    736       O  
ATOM   1733  CB  GLN A 237      68.377   3.077 -42.504  1.00 30.88           C  
ANISOU 1733  CB  GLN A 237     2795   4995   3943    761   -658    763       C  
ATOM   1734  CG  GLN A 237      68.580   2.950 -40.982  1.00 44.27           C  
ANISOU 1734  CG  GLN A 237     4466   6843   5513    778   -710    854       C  
ATOM   1735  CD  GLN A 237      67.386   2.267 -40.331  1.00 68.88           C  
ANISOU 1735  CD  GLN A 237     7678   9888   8606    778   -653    901       C  
ATOM   1736  OE1 GLN A 237      66.875   1.233 -40.790  1.00 63.23           O  
ANISOU 1736  OE1 GLN A 237     7025   9021   7977    829   -577    952       O  
ATOM   1737  NE2 GLN A 237      66.891   2.842 -39.252  1.00 67.43           N  
ANISOU 1737  NE2 GLN A 237     7509   9807   8304    715   -682    879       N  
ATOM   1738  N   LYS A 238      68.813   4.578 -45.597  1.00 27.83           N  
ANISOU 1738  N   LYS A 238     2384   4461   3730    672   -627    532       N  
ATOM   1739  CA  LYS A 238      68.891   4.274 -47.023  1.00 26.49           C  
ANISOU 1739  CA  LYS A 238     2245   4170   3650    692   -570    499       C  
ATOM   1740  C   LYS A 238      70.315   4.427 -47.584  1.00 33.74           C  
ANISOU 1740  C   LYS A 238     3071   5152   4596    739   -576    518       C  
ATOM   1741  O   LYS A 238      71.148   5.158 -47.032  1.00 35.18           O  
ANISOU 1741  O   LYS A 238     3156   5474   4735    717   -639    522       O  
ATOM   1742  CB  LYS A 238      67.904   5.136 -47.829  1.00 26.71           C  
ANISOU 1742  CB  LYS A 238     2329   4120   3699    594   -563    382       C  
ATOM   1743  CG  LYS A 238      68.428   6.508 -48.225  1.00 26.79           C  
ANISOU 1743  CG  LYS A 238     2279   4201   3700    525   -604    307       C  
ATOM   1744  CD  LYS A 238      67.342   7.376 -48.800  1.00 24.75           C  
ANISOU 1744  CD  LYS A 238     2075   3868   3461    436   -601    214       C  
ATOM   1745  CE  LYS A 238      67.923   8.583 -49.481  1.00 25.96           C  
ANISOU 1745  CE  LYS A 238     2181   4057   3628    380   -621    152       C  
ATOM   1746  NZ  LYS A 238      68.722   8.212 -50.686  1.00 40.46           N  
ANISOU 1746  NZ  LYS A 238     4006   5861   5507    423   -583    166       N  
ATOM   1747  N   SER A 239      70.580   3.704 -48.687  1.00 29.77           N  
ANISOU 1747  N   SER A 239     2599   4545   4168    799   -504    526       N  
ATOM   1748  CA  SER A 239      71.846   3.730 -49.382  1.00 30.06           C  
ANISOU 1748  CA  SER A 239     2556   4618   4246    851   -482    543       C  
ATOM   1749  C   SER A 239      71.839   4.920 -50.347  1.00 35.92           C  
ANISOU 1749  C   SER A 239     3294   5362   4993    758   -489    437       C  
ATOM   1750  O   SER A 239      70.795   5.526 -50.551  1.00 34.19           O  
ANISOU 1750  O   SER A 239     3143   5091   4756    672   -502    361       O  
ATOM   1751  CB  SER A 239      72.059   2.401 -50.092  1.00 33.00           C  
ANISOU 1751  CB  SER A 239     2979   4867   4691    955   -385    589       C  
ATOM   1752  OG  SER A 239      73.018   2.439 -51.132  1.00 42.89           O  
ANISOU 1752  OG  SER A 239     4186   6117   5993    993   -334    575       O  
ATOM   1753  N   GLU A 240      73.004   5.273 -50.914  1.00 36.19           N  
ANISOU 1753  N   GLU A 240     3240   5456   5055    778   -477    442       N  
ATOM   1754  CA  GLU A 240      73.204   6.386 -51.853  1.00 36.19           C  
ANISOU 1754  CA  GLU A 240     3225   5462   5064    697   -473    362       C  
ATOM   1755  C   GLU A 240      72.402   6.232 -53.152  1.00 41.34           C  
ANISOU 1755  C   GLU A 240     3996   5973   5737    675   -408    298       C  
ATOM   1756  O   GLU A 240      72.021   7.239 -53.766  1.00 42.36           O  
ANISOU 1756  O   GLU A 240     4150   6089   5856    588   -421    229       O  
ATOM   1757  CB  GLU A 240      74.688   6.500 -52.190  1.00 38.32           C  
ANISOU 1757  CB  GLU A 240     3371   5818   5371    742   -454    400       C  
ATOM   1758  CG  GLU A 240      75.478   7.231 -51.119  1.00 45.14           C  
ANISOU 1758  CG  GLU A 240     4101   6847   6204    706   -544    427       C  
ATOM   1759  CD  GLU A 240      75.958   6.461 -49.906  1.00 68.07           C  
ANISOU 1759  CD  GLU A 240     6932   9845   9087    788   -590    531       C  
ATOM   1760  OE1 GLU A 240      75.701   5.236 -49.812  1.00 63.24           O  
ANISOU 1760  OE1 GLU A 240     6374   9160   8494    888   -544    599       O  
ATOM   1761  OE2 GLU A 240      76.613   7.096 -49.048  1.00 65.06           O  
ANISOU 1761  OE2 GLU A 240     6438   9614   8668    748   -675    547       O  
ATOM   1762  N   VAL A 241      72.122   4.975 -53.528  1.00 37.17           N  
ANISOU 1762  N   VAL A 241     3545   5342   5236    750   -341    323       N  
ATOM   1763  CA  VAL A 241      71.393   4.547 -54.724  1.00 36.73           C  
ANISOU 1763  CA  VAL A 241     3611   5154   5193    735   -278    264       C  
ATOM   1764  C   VAL A 241      69.862   4.401 -54.495  1.00 37.58           C  
ANISOU 1764  C   VAL A 241     3819   5181   5281    672   -309    226       C  
ATOM   1765  O   VAL A 241      69.157   4.121 -55.462  1.00 39.12           O  
ANISOU 1765  O   VAL A 241     4109   5279   5477    641   -276    171       O  
ATOM   1766  CB  VAL A 241      71.970   3.201 -55.265  1.00 42.81           C  
ANISOU 1766  CB  VAL A 241     4413   5842   6010    845   -178    299       C  
ATOM   1767  CG1 VAL A 241      73.410   3.359 -55.745  1.00 43.66           C  
ANISOU 1767  CG1 VAL A 241     4429   6014   6148    902   -126    325       C  
ATOM   1768  CG2 VAL A 241      71.856   2.061 -54.237  1.00 43.26           C  
ANISOU 1768  CG2 VAL A 241     4472   5872   6093    929   -171    384       C  
ATOM   1769  N   ASP A 242      69.356   4.534 -53.248  1.00 29.77           N  
ANISOU 1769  N   ASP A 242     2807   4235   4269    654   -368    254       N  
ATOM   1770  CA  ASP A 242      67.930   4.357 -52.946  1.00 26.94           C  
ANISOU 1770  CA  ASP A 242     2528   3805   3902    600   -386    227       C  
ATOM   1771  C   ASP A 242      67.127   5.612 -53.220  1.00 30.53           C  
ANISOU 1771  C   ASP A 242     2991   4273   4337    496   -437    156       C  
ATOM   1772  O   ASP A 242      67.430   6.680 -52.680  1.00 30.58           O  
ANISOU 1772  O   ASP A 242     2929   4371   4321    459   -484    146       O  
ATOM   1773  CB  ASP A 242      67.702   3.914 -51.494  1.00 27.69           C  
ANISOU 1773  CB  ASP A 242     2604   3937   3981    630   -411    294       C  
ATOM   1774  CG  ASP A 242      68.170   2.515 -51.142  1.00 32.11           C  
ANISOU 1774  CG  ASP A 242     3175   4455   4571    737   -357    382       C  
ATOM   1775  OD1 ASP A 242      68.513   2.293 -49.970  1.00 29.25           O  
ANISOU 1775  OD1 ASP A 242     2761   4170   4183    781   -384    462       O  
ATOM   1776  OD2 ASP A 242      68.228   1.645 -52.059  1.00 38.75           O  
ANISOU 1776  OD2 ASP A 242     4078   5185   5459    777   -286    372       O  
ATOM   1777  N   ILE A 243      66.083   5.469 -54.058  1.00 26.11           N  
ANISOU 1777  N   ILE A 243     2513   3618   3788    449   -426    107       N  
ATOM   1778  CA  ILE A 243      65.169   6.547 -54.455  1.00 23.85           C  
ANISOU 1778  CA  ILE A 243     2240   3325   3496    360   -470     52       C  
ATOM   1779  C   ILE A 243      63.713   6.281 -53.951  1.00 28.79           C  
ANISOU 1779  C   ILE A 243     2909   3896   4136    319   -488     43       C  
ATOM   1780  O   ILE A 243      62.828   7.112 -54.158  1.00 25.83           O  
ANISOU 1780  O   ILE A 243     2535   3511   3767    254   -523      8       O  
ATOM   1781  CB  ILE A 243      65.217   6.788 -55.990  1.00 24.79           C  
ANISOU 1781  CB  ILE A 243     2404   3405   3611    332   -452      9       C  
ATOM   1782  CG1 ILE A 243      64.725   5.561 -56.811  1.00 24.63           C  
ANISOU 1782  CG1 ILE A 243     2479   3282   3597    344   -410    -10       C  
ATOM   1783  CG2 ILE A 243      66.603   7.237 -56.399  1.00 24.14           C  
ANISOU 1783  CG2 ILE A 243     2266   3386   3520    363   -428     20       C  
ATOM   1784  CD1 ILE A 243      64.409   5.830 -58.341  1.00 23.58           C  
ANISOU 1784  CD1 ILE A 243     2410   3113   3436    293   -408    -63       C  
ATOM   1785  N   VAL A 244      63.470   5.118 -53.306  1.00 28.04           N  
ANISOU 1785  N   VAL A 244     2842   3758   4053    360   -458     83       N  
ATOM   1786  CA  VAL A 244      62.134   4.812 -52.775  1.00 27.70           C  
ANISOU 1786  CA  VAL A 244     2831   3664   4030    320   -464     82       C  
ATOM   1787  C   VAL A 244      62.247   3.949 -51.498  1.00 31.36           C  
ANISOU 1787  C   VAL A 244     3288   4138   4488    374   -438    153       C  
ATOM   1788  O   VAL A 244      63.030   3.006 -51.455  1.00 31.92           O  
ANISOU 1788  O   VAL A 244     3371   4190   4566    447   -399    201       O  
ATOM   1789  CB  VAL A 244      61.164   4.211 -53.822  1.00 30.14           C  
ANISOU 1789  CB  VAL A 244     3214   3867   4370    275   -453     42       C  
ATOM   1790  CG1 VAL A 244      61.713   2.949 -54.466  1.00 30.24           C  
ANISOU 1790  CG1 VAL A 244     3289   3803   4396    324   -395     47       C  
ATOM   1791  CG2 VAL A 244      59.770   3.990 -53.241  1.00 29.59           C  
ANISOU 1791  CG2 VAL A 244     3155   3756   4332    224   -463     43       C  
ATOM   1792  N   VAL A 245      61.527   4.376 -50.447  1.00 26.00           N  
ANISOU 1792  N   VAL A 245     2586   3497   3795    342   -457    163       N  
ATOM   1793  CA  VAL A 245      61.350   3.753 -49.134  1.00 26.12           C  
ANISOU 1793  CA  VAL A 245     2599   3534   3790    374   -436    231       C  
ATOM   1794  C   VAL A 245      59.814   3.754 -48.900  1.00 32.33           C  
ANISOU 1794  C   VAL A 245     3411   4263   4608    309   -425    210       C  
ATOM   1795  O   VAL A 245      59.184   4.823 -48.778  1.00 31.36           O  
ANISOU 1795  O   VAL A 245     3258   4175   4482    254   -452    163       O  
ATOM   1796  CB  VAL A 245      62.143   4.470 -48.004  1.00 28.81           C  
ANISOU 1796  CB  VAL A 245     2876   4011   4059    396   -469    257       C  
ATOM   1797  CG1 VAL A 245      62.131   3.647 -46.723  1.00 28.36           C  
ANISOU 1797  CG1 VAL A 245     2825   3985   3964    442   -446    345       C  
ATOM   1798  CG2 VAL A 245      63.572   4.797 -48.435  1.00 28.60           C  
ANISOU 1798  CG2 VAL A 245     2800   4051   4016    437   -491    260       C  
ATOM   1799  N   SER A 246      59.201   2.564 -48.939  1.00 28.77           N  
ANISOU 1799  N   SER A 246     3013   3714   4202    312   -381    242       N  
ATOM   1800  CA  SER A 246      57.746   2.426 -48.808  1.00 26.80           C  
ANISOU 1800  CA  SER A 246     2780   3404   3999    246   -366    228       C  
ATOM   1801  C   SER A 246      57.355   1.371 -47.786  1.00 27.69           C  
ANISOU 1801  C   SER A 246     2919   3482   4121    268   -308    307       C  
ATOM   1802  O   SER A 246      58.179   0.553 -47.386  1.00 28.06           O  
ANISOU 1802  O   SER A 246     2986   3527   4149    340   -279    378       O  
ATOM   1803  CB  SER A 246      57.124   2.090 -50.160  1.00 30.46           C  
ANISOU 1803  CB  SER A 246     3282   3767   4523    193   -373    171       C  
ATOM   1804  OG  SER A 246      57.674   0.901 -50.707  1.00 40.81           O  
ANISOU 1804  OG  SER A 246     4655   4997   5855    233   -334    187       O  
ATOM   1805  N   GLU A 247      56.089   1.408 -47.368  1.00 23.31           N  
ANISOU 1805  N   GLU A 247     2358   2901   3599    209   -289    304       N  
ATOM   1806  CA  GLU A 247      55.489   0.466 -46.426  1.00 24.91           C  
ANISOU 1806  CA  GLU A 247     2586   3062   3819    213   -224    380       C  
ATOM   1807  C   GLU A 247      54.476  -0.396 -47.164  1.00 32.17           C  
ANISOU 1807  C   GLU A 247     3541   3846   4835    150   -196    361       C  
ATOM   1808  O   GLU A 247      53.546   0.164 -47.768  1.00 33.19           O  
ANISOU 1808  O   GLU A 247     3640   3961   5008     75   -227    294       O  
ATOM   1809  CB  GLU A 247      54.796   1.264 -45.307  1.00 26.16           C  
ANISOU 1809  CB  GLU A 247     2700   3302   3937    185   -213    385       C  
ATOM   1810  CG  GLU A 247      54.601   0.552 -43.975  1.00 36.71           C  
ANISOU 1810  CG  GLU A 247     4057   4657   5235    214   -148    483       C  
ATOM   1811  CD  GLU A 247      53.772   1.372 -43.003  1.00 51.39           C  
ANISOU 1811  CD  GLU A 247     5879   6589   7057    176   -122    471       C  
ATOM   1812  OE1 GLU A 247      53.403   2.512 -43.359  1.00 35.25           O  
ANISOU 1812  OE1 GLU A 247     3790   4582   5020    138   -157    386       O  
ATOM   1813  OE2 GLU A 247      53.483   0.883 -41.889  1.00 55.14           O  
ANISOU 1813  OE2 GLU A 247     6372   7082   7496    186    -60    547       O  
ATOM   1814  N   ASP A 248      54.618  -1.736 -47.138  1.00 29.47           N  
ANISOU 1814  N   ASP A 248     3259   3403   4533    176   -139    417       N  
ATOM   1815  CA  ASP A 248      53.588  -2.548 -47.801  1.00 29.58           C  
ANISOU 1815  CA  ASP A 248     3309   3286   4644     97   -111    386       C  
ATOM   1816  C   ASP A 248      52.324  -2.717 -46.882  1.00 34.35           C  
ANISOU 1816  C   ASP A 248     3887   3877   5289     39    -64    429       C  
ATOM   1817  O   ASP A 248      52.286  -2.172 -45.774  1.00 33.88           O  
ANISOU 1817  O   ASP A 248     3790   3911   5173     66    -48    478       O  
ATOM   1818  CB  ASP A 248      54.136  -3.895 -48.305  1.00 32.18           C  
ANISOU 1818  CB  ASP A 248     3722   3486   5020    132    -60    408       C  
ATOM   1819  CG  ASP A 248      54.583  -4.913 -47.288  1.00 52.30           C  
ANISOU 1819  CG  ASP A 248     6308   5990   7574    207     20    529       C  
ATOM   1820  OD1 ASP A 248      55.386  -5.802 -47.658  1.00 57.93           O  
ANISOU 1820  OD1 ASP A 248     7078   6618   8313    270     60    555       O  
ATOM   1821  OD2 ASP A 248      54.101  -4.858 -46.135  1.00 56.96           O  
ANISOU 1821  OD2 ASP A 248     6873   6624   8146    204     51    602       O  
ATOM   1822  N   LEU A 249      51.292  -3.445 -47.356  1.00 31.19           N  
ANISOU 1822  N   LEU A 249     3502   3363   4985    -48    -39    406       N  
ATOM   1823  CA  LEU A 249      50.049  -3.704 -46.619  1.00 31.29           C  
ANISOU 1823  CA  LEU A 249     3482   3350   5056   -113     14    445       C  
ATOM   1824  C   LEU A 249      50.274  -4.421 -45.265  1.00 35.34           C  
ANISOU 1824  C   LEU A 249     4026   3856   5544    -55    106    570       C  
ATOM   1825  O   LEU A 249      49.371  -4.389 -44.422  1.00 35.58           O  
ANISOU 1825  O   LEU A 249     4022   3903   5594    -93    158    614       O  
ATOM   1826  CB  LEU A 249      49.125  -4.612 -47.470  1.00 32.43           C  
ANISOU 1826  CB  LEU A 249     3649   3357   5315   -219     24    400       C  
ATOM   1827  CG  LEU A 249      48.298  -4.080 -48.643  1.00 36.33           C  
ANISOU 1827  CG  LEU A 249     4095   3854   5855   -318    -60    294       C  
ATOM   1828  CD1 LEU A 249      47.472  -2.874 -48.276  1.00 35.54           C  
ANISOU 1828  CD1 LEU A 249     3887   3857   5760   -350    -91    288       C  
ATOM   1829  CD2 LEU A 249      49.068  -4.026 -49.941  1.00 38.47           C  
ANISOU 1829  CD2 LEU A 249     4412   4120   6085   -303   -130    214       C  
ATOM   1830  N   ASN A 250      51.484  -5.025 -45.040  1.00 30.98           N  
ANISOU 1830  N   ASN A 250     3536   3289   4947     43    128    635       N  
ATOM   1831  CA  ASN A 250      51.763  -5.899 -43.915  1.00 30.87           C  
ANISOU 1831  CA  ASN A 250     3562   3251   4916    104    212    769       C  
ATOM   1832  C   ASN A 250      52.699  -5.482 -42.710  1.00 34.96           C  
ANISOU 1832  C   ASN A 250     4068   3913   5301    209    210    865       C  
ATOM   1833  O   ASN A 250      52.693  -6.283 -41.782  1.00 38.74           O  
ANISOU 1833  O   ASN A 250     4581   4365   5772    245    284    988       O  
ATOM   1834  CB  ASN A 250      52.363  -7.201 -44.448  1.00 31.79           C  
ANISOU 1834  CB  ASN A 250     3762   3215   5102    143    259    804       C  
ATOM   1835  CG  ASN A 250      51.433  -8.027 -45.310  1.00 46.19           C  
ANISOU 1835  CG  ASN A 250     5622   4871   7056     36    293    742       C  
ATOM   1836  OD1 ASN A 250      50.465  -8.653 -44.851  1.00 43.54           O  
ANISOU 1836  OD1 ASN A 250     5293   4457   6793    -30    362    789       O  
ATOM   1837  ND2 ASN A 250      51.761  -8.112 -46.573  1.00 35.25           N  
ANISOU 1837  ND2 ASN A 250     4266   3427   5701     13    249    636       N  
ATOM   1838  N   GLY A 251      53.192  -4.292 -42.448  1.00 29.72           N  
ANISOU 1838  N   GLY A 251     3355   3403   4535    237    143    827       N  
ATOM   1839  CA  GLY A 251      53.637  -3.137 -43.185  1.00 29.00           C  
ANISOU 1839  CA  GLY A 251     3219   3391   4408    231     54    717       C  
ATOM   1840  C   GLY A 251      55.164  -3.112 -43.127  1.00 32.37           C  
ANISOU 1840  C   GLY A 251     3653   3888   4758    333     14    753       C  
ATOM   1841  O   GLY A 251      55.778  -2.353 -42.370  1.00 31.94           O  
ANISOU 1841  O   GLY A 251     3562   3976   4596    370    -24    769       O  
ATOM   1842  N   THR A 252      55.764  -3.997 -43.922  1.00 26.14           N  
ANISOU 1842  N   THR A 252     2908   2994   4029    374     27    766       N  
ATOM   1843  CA  THR A 252      57.183  -4.147 -44.103  1.00 25.21           C  
ANISOU 1843  CA  THR A 252     2791   2915   3874    474      2    801       C  
ATOM   1844  C   THR A 252      57.702  -2.919 -44.835  1.00 29.14           C  
ANISOU 1844  C   THR A 252     3238   3504   4331    458    -82    693       C  
ATOM   1845  O   THR A 252      57.118  -2.504 -45.836  1.00 29.25           O  
ANISOU 1845  O   THR A 252     3252   3470   4392    385   -106    588       O  
ATOM   1846  CB  THR A 252      57.470  -5.450 -44.877  1.00 30.65           C  
ANISOU 1846  CB  THR A 252     3548   3435   4663    511     61    824       C  
ATOM   1847  OG1 THR A 252      56.949  -6.558 -44.151  1.00 32.11           O  
ANISOU 1847  OG1 THR A 252     3780   3526   4893    523    145    934       O  
ATOM   1848  CG2 THR A 252      58.937  -5.663 -45.128  1.00 28.96           C  
ANISOU 1848  CG2 THR A 252     3326   3248   4429    623     48    861       C  
ATOM   1849  N   VAL A 253      58.777  -2.319 -44.319  1.00 26.25           N  
ANISOU 1849  N   VAL A 253     2825   3275   3874    522   -129    723       N  
ATOM   1850  CA  VAL A 253      59.379  -1.155 -44.948  1.00 25.60           C  
ANISOU 1850  CA  VAL A 253     2693   3279   3757    508   -201    632       C  
ATOM   1851  C   VAL A 253      60.459  -1.688 -45.919  1.00 31.89           C  
ANISOU 1851  C   VAL A 253     3501   4022   4594    575   -197    632       C  
ATOM   1852  O   VAL A 253      61.358  -2.431 -45.504  1.00 32.85           O  
ANISOU 1852  O   VAL A 253     3620   4152   4707    670   -174    730       O  
ATOM   1853  CB  VAL A 253      59.909  -0.106 -43.937  1.00 28.98           C  
ANISOU 1853  CB  VAL A 253     3058   3882   4070    518   -256    641       C  
ATOM   1854  CG1 VAL A 253      60.662   1.013 -44.659  1.00 28.30           C  
ANISOU 1854  CG1 VAL A 253     2921   3867   3964    506   -322    554       C  
ATOM   1855  CG2 VAL A 253      58.782   0.459 -43.082  1.00 28.15           C  
ANISOU 1855  CG2 VAL A 253     2949   3818   3928    448   -244    619       C  
ATOM   1856  N   LYS A 254      60.325  -1.346 -47.215  1.00 27.37           N  
ANISOU 1856  N   LYS A 254     2942   3392   4066    528   -212    528       N  
ATOM   1857  CA  LYS A 254      61.242  -1.805 -48.257  1.00 27.30           C  
ANISOU 1857  CA  LYS A 254     2953   3325   4094    580   -194    509       C  
ATOM   1858  C   LYS A 254      61.940  -0.620 -48.925  1.00 30.80           C  
ANISOU 1858  C   LYS A 254     3343   3863   4496    567   -254    437       C  
ATOM   1859  O   LYS A 254      61.294   0.375 -49.295  1.00 30.00           O  
ANISOU 1859  O   LYS A 254     3226   3791   4381    485   -299    357       O  
ATOM   1860  CB  LYS A 254      60.530  -2.658 -49.329  1.00 30.83           C  
ANISOU 1860  CB  LYS A 254     3484   3606   4624    534   -144    451       C  
ATOM   1861  CG  LYS A 254      59.393  -3.577 -48.843  1.00 69.46           C  
ANISOU 1861  CG  LYS A 254     8430   8391   9573    495    -91    489       C  
ATOM   1862  CD  LYS A 254      59.809  -5.033 -48.896  1.00 89.99           C  
ANISOU 1862  CD  LYS A 254    11098  10854  12242    565     -3    552       C  
ATOM   1863  CE  LYS A 254      58.635  -5.997 -48.863  1.00100.88           C  
ANISOU 1863  CE  LYS A 254    12543  12086  13699    497     55    555       C  
ATOM   1864  NZ  LYS A 254      59.075  -7.420 -48.998  1.00105.17           N  
ANISOU 1864  NZ  LYS A 254    13163  12473  14323    566    153    612       N  
ATOM   1865  N   PHE A 255      63.265  -0.743 -49.084  1.00 26.58           N  
ANISOU 1865  N   PHE A 255     2774   3375   3951    652   -250    474       N  
ATOM   1866  CA  PHE A 255      64.111   0.262 -49.724  1.00 25.31           C  
ANISOU 1866  CA  PHE A 255     2556   3300   3760    648   -292    420       C  
ATOM   1867  C   PHE A 255      64.490  -0.217 -51.150  1.00 30.58           C  
ANISOU 1867  C   PHE A 255     3272   3870   4475    664   -245    367       C  
ATOM   1868  O   PHE A 255      64.755  -1.416 -51.334  1.00 32.71           O  
ANISOU 1868  O   PHE A 255     3591   4040   4796    730   -174    406       O  
ATOM   1869  CB  PHE A 255      65.369   0.508 -48.873  1.00 26.77           C  
ANISOU 1869  CB  PHE A 255     2654   3619   3899    725   -321    499       C  
ATOM   1870  CG  PHE A 255      65.234   1.059 -47.471  1.00 26.89           C  
ANISOU 1870  CG  PHE A 255     2619   3758   3839    708   -375    543       C  
ATOM   1871  CD1 PHE A 255      65.787   2.295 -47.134  1.00 29.01           C  
ANISOU 1871  CD1 PHE A 255     2810   4167   4046    674   -443    510       C  
ATOM   1872  CD2 PHE A 255      64.664   0.300 -46.461  1.00 28.45           C  
ANISOU 1872  CD2 PHE A 255     2850   3935   4024    727   -351    622       C  
ATOM   1873  CE1 PHE A 255      65.700   2.800 -45.832  1.00 29.52           C  
ANISOU 1873  CE1 PHE A 255     2838   4350   4028    652   -489    536       C  
ATOM   1874  CE2 PHE A 255      64.589   0.795 -45.154  1.00 31.20           C  
ANISOU 1874  CE2 PHE A 255     3160   4409   4284    712   -394    660       C  
ATOM   1875  CZ  PHE A 255      65.128   2.037 -44.846  1.00 29.17           C  
ANISOU 1875  CZ  PHE A 255     2832   4295   3958    674   -465    613       C  
ATOM   1876  N   SER A 256      64.503   0.685 -52.156  1.00 25.53           N  
ANISOU 1876  N   SER A 256     2628   3253   3821    606   -274    280       N  
ATOM   1877  CA  SER A 256      64.855   0.272 -53.517  1.00 26.04           C  
ANISOU 1877  CA  SER A 256     2746   3237   3909    616   -225    225       C  
ATOM   1878  C   SER A 256      65.581   1.358 -54.342  1.00 34.32           C  
ANISOU 1878  C   SER A 256     3750   4365   4924    597   -251    176       C  
ATOM   1879  O   SER A 256      65.304   2.544 -54.249  1.00 30.83           O  
ANISOU 1879  O   SER A 256     3265   3999   4448    534   -315    147       O  
ATOM   1880  CB  SER A 256      63.625  -0.218 -54.273  1.00 28.34           C  
ANISOU 1880  CB  SER A 256     3135   3408   4226    538   -210    155       C  
ATOM   1881  OG  SER A 256      63.957  -0.917 -55.460  1.00 37.94           O  
ANISOU 1881  OG  SER A 256     4422   4535   5457    552   -150    101       O  
HETATM 1882  N   SEP A 257      66.519   0.896 -55.163  1.00 40.42           N  
ANISOU 1882  N   SEP A 257     4537   5109   5712    657   -189    170       N  
HETATM 1883  CA  SEP A 257      67.364   1.649 -56.100  1.00 43.83           C  
ANISOU 1883  CA  SEP A 257     4937   5598   6121    655   -182    133       C  
HETATM 1884  CB  SEP A 257      68.551   0.689 -56.530  1.00 52.85           C  
ANISOU 1884  CB  SEP A 257     6081   6696   7301    767    -82    164       C  
HETATM 1885  OG  SEP A 257      68.675  -0.621 -55.744  1.00 62.90           O  
ANISOU 1885  OG  SEP A 257     7374   7893   8631    857    -28    238       O  
HETATM 1886  C   SEP A 257      66.612   1.924 -57.382  1.00 46.11           C  
ANISOU 1886  C   SEP A 257     5309   5829   6380    570   -183     41       C  
HETATM 1887  O   SEP A 257      66.953   2.858 -58.100  1.00 45.82           O  
ANISOU 1887  O   SEP A 257     5250   5849   6310    537   -199      9       O  
HETATM 1888  P   SEP A 257      67.870  -2.122 -55.814  1.00 70.70           P  
ANISOU 1888  P   SEP A 257     8487   8702   9674    871     45    230       P  
HETATM 1889  O1P SEP A 257      67.796  -2.676 -57.325  1.00 72.27           O  
ANISOU 1889  O1P SEP A 257     8801   8778   9882    853    132    127       O  
HETATM 1890  O2P SEP A 257      68.666  -3.239 -55.003  1.00 73.20           O  
ANISOU 1890  O2P SEP A 257     8771   8985  10057   1009    110    347       O  
HETATM 1891  O3P SEP A 257      66.459  -2.227 -55.113  1.00 69.65           O  
ANISOU 1891  O3P SEP A 257     8396   8531   9536    788    -10    227       O  
ATOM   1892  N   SER A 258      65.580   1.097 -57.658  1.00 42.28           N  
ANISOU 1892  N   SER A 258     4920   5235   5909    531   -169      2       N  
ATOM   1893  CA  SER A 258      64.730   1.076 -58.849  1.00 41.15           C  
ANISOU 1893  CA  SER A 258     4867   5032   5735    447   -177    -84       C  
ATOM   1894  C   SER A 258      63.477   1.941 -58.725  1.00 42.70           C  
ANISOU 1894  C   SER A 258     5052   5258   5914    346   -272   -105       C  
ATOM   1895  O   SER A 258      62.896   2.076 -57.648  1.00 43.35           O  
ANISOU 1895  O   SER A 258     5090   5358   6022    336   -310    -66       O  
ATOM   1896  CB  SER A 258      64.311  -0.356 -59.166  1.00 45.21           C  
ANISOU 1896  CB  SER A 258     5488   5408   6283    453   -109   -120       C  
ATOM   1897  OG  SER A 258      65.405  -1.256 -59.084  1.00 53.82           O  
ANISOU 1897  OG  SER A 258     6583   6451   7414    563    -10    -84       O  
ATOM   1898  N   LEU A 259      63.042   2.481 -59.862  1.00 36.62           N  
ANISOU 1898  N   LEU A 259     4324   4494   5098    274   -303   -164       N  
ATOM   1899  CA  LEU A 259      61.863   3.323 -60.007  1.00 34.41           C  
ANISOU 1899  CA  LEU A 259     4030   4241   4805    183   -392   -181       C  
ATOM   1900  C   LEU A 259      60.643   2.398 -59.984  1.00 37.96           C  
ANISOU 1900  C   LEU A 259     4537   4602   5283    127   -404   -211       C  
ATOM   1901  O   LEU A 259      60.647   1.383 -60.672  1.00 38.31           O  
ANISOU 1901  O   LEU A 259     4670   4567   5320    118   -357   -260       O  
ATOM   1902  CB  LEU A 259      62.007   4.145 -61.306  1.00 33.92           C  
ANISOU 1902  CB  LEU A 259     3991   4222   4677    139   -417   -216       C  
ATOM   1903  CG  LEU A 259      61.005   5.224 -61.651  1.00 37.18           C  
ANISOU 1903  CG  LEU A 259     4376   4677   5074     62   -509   -215       C  
ATOM   1904  CD1 LEU A 259      60.827   6.208 -60.533  1.00 36.86           C  
ANISOU 1904  CD1 LEU A 259     4237   4688   5078     71   -547   -165       C  
ATOM   1905  CD2 LEU A 259      61.469   5.967 -62.865  1.00 38.97           C  
ANISOU 1905  CD2 LEU A 259     4627   4950   5231     41   -515   -227       C  
ATOM   1906  N   PRO A 260      59.651   2.645 -59.098  1.00 34.91           N  
ANISOU 1906  N   PRO A 260     4102   4222   4939     92   -453   -182       N  
ATOM   1907  CA  PRO A 260      58.539   1.699 -58.955  1.00 35.72           C  
ANISOU 1907  CA  PRO A 260     4247   4240   5085     38   -454   -202       C  
ATOM   1908  C   PRO A 260      57.624   1.574 -60.158  1.00 44.40           C  
ANISOU 1908  C   PRO A 260     5402   5310   6156    -60   -503   -270       C  
ATOM   1909  O   PRO A 260      57.485   2.507 -60.939  1.00 44.99           O  
ANISOU 1909  O   PRO A 260     5462   5450   6182    -96   -563   -284       O  
ATOM   1910  CB  PRO A 260      57.742   2.275 -57.779  1.00 36.12           C  
ANISOU 1910  CB  PRO A 260     4216   4330   5179     24   -494   -152       C  
ATOM   1911  CG  PRO A 260      58.640   3.203 -57.092  1.00 38.72           C  
ANISOU 1911  CG  PRO A 260     4476   4746   5490     87   -493   -108       C  
ATOM   1912  CD  PRO A 260      59.505   3.765 -58.147  1.00 34.82           C  
ANISOU 1912  CD  PRO A 260     3997   4290   4943     99   -497   -135       C  
ATOM   1913  N   TYR A 261      56.979   0.411 -60.281  1.00 44.15           N  
ANISOU 1913  N   TYR A 261     5435   5183   6158   -107   -480   -309       N  
ATOM   1914  CA  TYR A 261      55.979   0.154 -61.305  1.00 45.71           C  
ANISOU 1914  CA  TYR A 261     5682   5354   6333   -218   -536   -379       C  
ATOM   1915  C   TYR A 261      54.636   0.069 -60.575  1.00 46.76           C  
ANISOU 1915  C   TYR A 261     5756   5468   6542   -284   -582   -354       C  
ATOM   1916  O   TYR A 261      54.637  -0.398 -59.441  1.00 47.12           O  
ANISOU 1916  O   TYR A 261     5779   5471   6652   -242   -528   -306       O  
ATOM   1917  CB  TYR A 261      56.306  -1.101 -62.139  1.00 50.18           C  
ANISOU 1917  CB  TYR A 261     6373   5819   6876   -237   -470   -461       C  
ATOM   1918  CG  TYR A 261      55.585  -1.093 -63.470  1.00 55.47           C  
ANISOU 1918  CG  TYR A 261     7102   6501   7475   -352   -541   -546       C  
ATOM   1919  CD1 TYR A 261      55.956  -0.207 -64.479  1.00 58.15           C  
ANISOU 1919  CD1 TYR A 261     7449   6932   7712   -360   -587   -562       C  
ATOM   1920  CD2 TYR A 261      54.439  -1.860 -63.669  1.00 57.46           C  
ANISOU 1920  CD2 TYR A 261     7386   6685   7760   -463   -574   -601       C  
ATOM   1921  CE1 TYR A 261      55.255  -0.136 -65.685  1.00 61.27           C  
ANISOU 1921  CE1 TYR A 261     7895   7358   8026   -468   -666   -628       C  
ATOM   1922  CE2 TYR A 261      53.718  -1.788 -64.863  1.00 59.70           C  
ANISOU 1922  CE2 TYR A 261     7712   7002   7969   -579   -659   -676       C  
ATOM   1923  CZ  TYR A 261      54.128  -0.921 -65.870  1.00 69.15           C  
ANISOU 1923  CZ  TYR A 261     8923   8299   9050   -579   -709   -686       C  
ATOM   1924  OH  TYR A 261      53.432  -0.845 -67.058  1.00 71.21           O  
ANISOU 1924  OH  TYR A 261     9229   8609   9221   -694   -801   -752       O  
ATOM   1925  N   PRO A 262      53.517   0.634 -61.084  1.00 40.46           N  
ANISOU 1925  N   PRO A 262     4917   4715   5740   -376   -679   -369       N  
ATOM   1926  CA  PRO A 262      53.298   1.205 -62.428  1.00 39.98           C  
ANISOU 1926  CA  PRO A 262     4876   4717   5597   -438   -761   -412       C  
ATOM   1927  C   PRO A 262      53.656   2.683 -62.626  1.00 41.76           C  
ANISOU 1927  C   PRO A 262     5038   5049   5780   -394   -808   -361       C  
ATOM   1928  O   PRO A 262      53.456   3.503 -61.745  1.00 41.98           O  
ANISOU 1928  O   PRO A 262     4973   5116   5860   -355   -818   -297       O  
ATOM   1929  CB  PRO A 262      51.798   0.985 -62.639  1.00 42.54           C  
ANISOU 1929  CB  PRO A 262     5162   5037   5964   -553   -845   -429       C  
ATOM   1930  CG  PRO A 262      51.205   1.060 -61.260  1.00 46.13           C  
ANISOU 1930  CG  PRO A 262     5525   5476   6527   -529   -821   -362       C  
ATOM   1931  CD  PRO A 262      52.253   0.536 -60.324  1.00 41.13           C  
ANISOU 1931  CD  PRO A 262     4930   4784   5912   -432   -708   -340       C  
ATOM   1932  N   ASN A 263      54.180   2.998 -63.813  1.00 36.65           N  
ANISOU 1932  N   ASN A 263     4447   4443   5034   -405   -830   -393       N  
ATOM   1933  CA  ASN A 263      54.541   4.319 -64.323  1.00 35.08           C  
ANISOU 1933  CA  ASN A 263     4211   4336   4781   -380   -873   -350       C  
ATOM   1934  C   ASN A 263      54.312   4.304 -65.830  1.00 38.52           C  
ANISOU 1934  C   ASN A 263     4719   4809   5106   -454   -934   -396       C  
ATOM   1935  O   ASN A 263      54.263   3.228 -66.431  1.00 39.97           O  
ANISOU 1935  O   ASN A 263     4998   4943   5245   -506   -914   -477       O  
ATOM   1936  CB  ASN A 263      55.974   4.735 -63.943  1.00 35.06           C  
ANISOU 1936  CB  ASN A 263     4206   4348   4766   -279   -791   -322       C  
ATOM   1937  CG  ASN A 263      57.100   3.883 -64.486  1.00 48.85           C  
ANISOU 1937  CG  ASN A 263     6052   6056   6454   -244   -703   -375       C  
ATOM   1938  OD1 ASN A 263      57.351   3.819 -65.689  1.00 41.67           O  
ANISOU 1938  OD1 ASN A 263     5215   5167   5450   -274   -707   -418       O  
ATOM   1939  ND2 ASN A 263      57.873   3.293 -63.592  1.00 37.60           N  
ANISOU 1939  ND2 ASN A 263     4625   4581   5080   -170   -616   -366       N  
ATOM   1940  N   ASN A 264      54.131   5.481 -66.436  1.00 33.21           N  
ANISOU 1940  N   ASN A 264     4007   4223   4390   -462  -1006   -345       N  
ATOM   1941  CA  ASN A 264      53.802   5.623 -67.872  1.00 32.51           C  
ANISOU 1941  CA  ASN A 264     3976   4194   4182   -535  -1082   -368       C  
ATOM   1942  C   ASN A 264      55.028   6.004 -68.740  1.00 31.49           C  
ANISOU 1942  C   ASN A 264     3924   4102   3940   -495  -1026   -374       C  
ATOM   1943  O   ASN A 264      54.850   6.504 -69.853  1.00 29.94           O  
ANISOU 1943  O   ASN A 264     3761   3977   3638   -539  -1090   -362       O  
ATOM   1944  CB  ASN A 264      52.647   6.651 -68.071  1.00 32.85           C  
ANISOU 1944  CB  ASN A 264     3920   4311   4250   -574  -1209   -289       C  
ATOM   1945  CG  ASN A 264      51.545   6.658 -67.001  1.00 53.08           C  
ANISOU 1945  CG  ASN A 264     6372   6847   6949   -589  -1247   -257       C  
ATOM   1946  OD1 ASN A 264      51.233   5.661 -66.335  1.00 38.31           O  
ANISOU 1946  OD1 ASN A 264     4508   4907   5140   -611  -1210   -304       O  
ATOM   1947  ND2 ASN A 264      50.907   7.800 -66.823  1.00 51.37           N  
ANISOU 1947  ND2 ASN A 264     6049   6681   6788   -577  -1315   -171       N  
ATOM   1948  N   LEU A 265      56.257   5.746 -68.230  1.00 27.09           N  
ANISOU 1948  N   LEU A 265     3388   3501   3404   -412   -908   -387       N  
ATOM   1949  CA  LEU A 265      57.546   5.998 -68.909  1.00 26.80           C  
ANISOU 1949  CA  LEU A 265     3410   3491   3279   -364   -830   -393       C  
ATOM   1950  C   LEU A 265      57.988   4.800 -69.704  1.00 31.96           C  
ANISOU 1950  C   LEU A 265     4195   4100   3847   -387   -760   -495       C  
ATOM   1951  O   LEU A 265      57.685   3.660 -69.320  1.00 30.90           O  
ANISOU 1951  O   LEU A 265     4098   3882   3759   -404   -730   -558       O  
ATOM   1952  CB  LEU A 265      58.697   6.321 -67.925  1.00 25.31           C  
ANISOU 1952  CB  LEU A 265     3162   3288   3167   -262   -737   -351       C  
ATOM   1953  CG  LEU A 265      58.656   7.564 -67.073  1.00 28.45           C  
ANISOU 1953  CG  LEU A 265     3441   3722   3646   -227   -771   -264       C  
ATOM   1954  CD1 LEU A 265      59.822   7.570 -66.156  1.00 27.12           C  
ANISOU 1954  CD1 LEU A 265     3230   3538   3537   -143   -682   -248       C  
ATOM   1955  CD2 LEU A 265      58.684   8.848 -67.920  1.00 33.17           C  
ANISOU 1955  CD2 LEU A 265     4024   4393   4187   -245   -819   -205       C  
ATOM   1956  N   ASN A 266      58.796   5.053 -70.752  1.00 29.84           N  
ANISOU 1956  N   ASN A 266     3999   3878   3459   -381   -716   -510       N  
ATOM   1957  CA  ASN A 266      59.379   3.997 -71.568  1.00 30.92           C  
ANISOU 1957  CA  ASN A 266     4270   3974   3505   -392   -625   -614       C  
ATOM   1958  C   ASN A 266      60.626   3.427 -70.865  1.00 36.90           C  
ANISOU 1958  C   ASN A 266     5021   4659   4339   -283   -478   -623       C  
ATOM   1959  O   ASN A 266      61.230   4.100 -70.023  1.00 36.18           O  
ANISOU 1959  O   ASN A 266     4829   4590   4330   -206   -455   -543       O  
ATOM   1960  CB  ASN A 266      59.706   4.504 -72.984  1.00 29.02           C  
ANISOU 1960  CB  ASN A 266     4109   3820   3097   -428   -629   -622       C
[truncated: 1,351,729 more chars]
