# Supplementary material for: Sodium aescinate inhibits microglia activation through NF-κB pathway and exerts neuroprotective effect
Source: Front Pharmacol. 2023 Jan 26;14:1086429. doi: 10.3389/fphar.2023.1086429 (PMC9908748; doi:10.3389/fphar.2023.1086429)
Supplement: Supplementary file 5 [file DataSheet4.ZIP › Figure2 G-I Molecular docking/IkB/ikb/complex.pdb]

ATOM      1  C   *** d   0      29.090   7.442 -95.386  0.00  0.00           C  
ATOM      2  C   *** d   0      27.640   7.062 -95.033  0.00  0.00           C  
ATOM      3  C   *** d   0      27.630   6.596 -93.558  0.00  0.00           C  
ATOM      4  C   *** d   0      26.654   8.259 -95.222  0.00  0.00           C  
ATOM      5  C   *** d   0      28.745   5.637 -93.167  0.00  0.00           C  
ATOM      6  C   *** d   0      27.478   7.786 -92.601  0.00  0.00           C  
ATOM      7  C   *** d   0      30.152   5.754 -93.730  0.00  0.00           C  
ATOM      8  C   *** d   0      28.497   4.758 -92.185  0.00  0.00           C  
ATOM      9  C   *** d   0      30.891   4.348 -93.669  0.00  0.00           C  
ATOM     10  C   *** d   0      30.097   6.318 -95.174  0.00  0.00           C  
ATOM     11  C   *** d   0      30.863   6.811 -92.841  0.00  0.00           C  
ATOM     12  C   *** d   0      30.916   3.792 -92.212  0.00  0.00           C  
ATOM     13  C   *** d   0      30.162   3.250 -94.479  0.00  0.00           C  
ATOM     14  C   *** d   0      32.305   4.509 -94.276  0.00  0.00           C  
ATOM     15  C   *** d   0      31.671   2.439 -91.952  0.00  0.00           C  
ATOM     16  C   *** d   0      29.478   3.760 -91.647  0.00  0.00           C  
ATOM     17  C   *** d   0      31.420   1.379 -93.071  0.00  0.00           C  
ATOM     18  C   *** d   0      31.307   1.858 -90.555  0.00  0.00           C  
ATOM     19  C   *** d   0      33.198   2.729 -91.783  0.00  0.00           C  
ATOM     20  C   *** d   0      30.844   1.875 -94.422  0.00  0.00           C  
ATOM     21  C   *** d   0      30.937  -0.042 -92.625  0.00  0.00           C  
ATOM     22  C   *** d   0      31.824  -0.522 -91.443  0.00  0.00           C  
ATOM     23  C   *** d   0      31.125  -1.068 -93.784  0.00  0.00           C  
ATOM     24  C   *** d   0      31.845   0.451 -90.254  0.00  0.00           C  
ATOM     25  C   *** d   0      26.070   8.421 -92.709  0.00  0.00           C  
ATOM     26  C   *** d   0      25.534   8.321 -94.163  0.00  0.00           C  
ATOM     27  C   *** d   0      26.162   9.903 -92.267  0.00  0.00           C  
ATOM     28  C   *** d   0      25.132   7.739 -91.681  0.00  0.00           C  
ATOM     29  C   *** d   0      27.171   5.854 -95.880  0.00  0.00           C  
ATOM     30  C   *** d   0      29.455  -0.165 -92.207  0.00  0.00           C  
ATOM     31  C   *** d   0      34.103  -0.870 -90.881  0.00  0.00           C  
ATOM     32  C   *** d   0      34.739  -2.516 -89.329  0.00  0.00           C  
ATOM     33  C   *** d   0      36.196  -2.462 -89.782  0.00  0.00           C  
ATOM     34  C   *** d   0      36.572  -1.158 -90.477  0.00  0.00           C  
ATOM     35  C   *** d   0      35.501  -0.723 -91.467  0.00  0.00           C  
ATOM     36  C   *** d   0      34.280  -3.870 -88.779  0.00  0.00           C  
ATOM     37  C   *** d   0      37.868  -3.942 -88.933  0.00  0.00           C  
ATOM     38  C   *** d   0      39.649  -4.707 -90.261  0.00  0.00           C  
ATOM     39  C   *** d   0      40.422  -5.149 -89.024  0.00  0.00           C  
ATOM     40  C   *** d   0      39.473  -5.465 -87.886  0.00  0.00           C  
ATOM     41  C   *** d   0      38.581  -4.271 -87.642  0.00  0.00           C  
ATOM     42  C   *** d   0      40.571  -4.232 -91.378  0.00  0.00           C  
ATOM     43  C   *** d   0      36.329   0.624 -93.352  0.00  0.00           C  
ATOM     44  C   *** d   0      38.427   0.385 -94.424  0.00  0.00           C  
ATOM     45  C   *** d   0      37.826  -0.554 -95.459  0.00  0.00           C  
ATOM     46  C   *** d   0      36.388  -0.159 -95.712  0.00  0.00           C  
ATOM     47  C   *** d   0      35.625  -0.210 -94.405  0.00  0.00           C  
ATOM     48  C   *** d   0      39.863  -0.003 -94.096  0.00  0.00           C  
ATOM     49  C   *** d   0      23.509   7.262 -95.010  0.00  0.00           C  
ATOM     50  C   *** d   0      23.291   6.533 -96.150  0.00  0.00           C  
ATOM     51  C   *** d   0      22.353   5.346 -96.066  0.00  0.00           C  
ATOM     52  C   *** d   0      23.921   6.897 -97.286  0.00  0.00           C  
ATOM     53  C   *** d   0      23.843   6.247 -98.644  0.00  0.00           C  
ATOM     54  C   *** d   0      27.118  10.525 -96.076  0.00  0.00           C  
ATOM     55  C   *** d   0      26.099  11.586 -95.693  0.00  0.00           C  
ATOM     56  O   *** d   0      29.161   7.892 -96.719  0.00  0.00           O  
ATOM     57  O   *** d   0      26.305   5.014 -95.148  0.00  0.00           O  
ATOM     58  O   *** d   0      28.951  -1.474 -92.365  0.00  0.00           O  
ATOM     59  O   *** d   0      33.135  -0.737 -91.903  0.00  0.00           O  
ATOM     60  O   *** d   0      33.903  -2.187 -90.417  0.00  0.00           O  
ATOM     61  O   *** d   0      33.670  -4.728 -89.378  0.00  0.00           O  
ATOM     62  O   *** d   0      34.672  -3.983 -87.490  0.00  0.00           O  
ATOM     63  O   *** d   0      37.124  -2.750 -88.769  0.00  0.00           O  
ATOM     64  O   *** d   0      38.792  -3.638 -89.956  0.00  0.00           O  
ATOM     65  O   *** d   0      39.994  -3.133 -92.050  0.00  0.00           O  
ATOM     66  O   *** d   0      41.151  -6.323 -89.283  0.00  0.00           O  
ATOM     67  O   *** d   0      40.209  -5.753 -86.724  0.00  0.00           O  
ATOM     68  O   *** d   0      37.642  -4.608 -86.648  0.00  0.00           O  
ATOM     69  O   *** d   0      37.815  -1.343 -91.114  0.00  0.00           O  
ATOM     70  O   *** d   0      35.707   0.531 -92.080  0.00  0.00           O  
ATOM     71  O   *** d   0      37.694   0.320 -93.236  0.00  0.00           O  
ATOM     72  O   *** d   0      40.045  -1.392 -94.294  0.00  0.00           O  
ATOM     73  O   *** d   0      38.526  -0.467 -96.677  0.00  0.00           O  
ATOM     74  O   *** d   0      35.813  -1.056 -96.629  0.00  0.00           O  
ATOM     75  O   *** d   0      34.333   0.295 -94.646  0.00  0.00           O  
ATOM     76  O   *** d   0      24.710   7.200 -94.342  0.00  0.00           O  
ATOM     77  O   *** d   0      22.601   7.945 -94.577  0.00  0.00           O  
ATOM     78  O   *** d   0      27.310   9.499 -95.194  0.00  0.00           O  
ATOM     79  O   *** d   0      27.759  10.613 -97.102  0.00  0.00           O  
ATOM     80  H   *** d   0      29.803   7.375 -97.207  0.00  0.00           H  
ATOM     81  H   *** d   0      25.398   5.157 -95.423  0.00  0.00           H  
ATOM     82  H   *** d   0      27.996  -1.435 -92.458  0.00  0.00           H  
ATOM     83  H   *** d   0      33.910  -4.145 -86.911  0.00  0.00           H  
ATOM     84  H   *** d   0      40.188  -3.182 -92.988  0.00  0.00           H  
ATOM     85  H   *** d   0      40.592  -7.095 -89.192  0.00  0.00           H  
ATOM     86  H   *** d   0      39.821  -6.525 -86.303  0.00  0.00           H  
ATOM     87  H   *** d   0      37.480  -5.555 -86.688  0.00  0.00           H  
ATOM     88  H   *** d   0      38.131  -2.226 -90.900  0.00  0.00           H  
ATOM     89  H   *** d   0      40.147  -1.578 -95.230  0.00  0.00           H  
ATOM     90  H   *** d   0      38.398  -1.267 -97.193  0.00  0.00           H  
ATOM     91  H   *** d   0      36.328  -1.032 -97.440  0.00  0.00           H  
ATOM     92  H   *** d   0      33.795  -0.413 -95.009  0.00  0.00           H  
ATOM     93  N   THR A   9      31.392  41.074 -57.187  1.00 65.88           N  
ATOM     94  CA  THR A   9      31.790  40.972 -55.780  1.00 65.64           C  
ATOM     95  C   THR A   9      32.867  42.073 -55.425  1.00 68.28           C  
ATOM     96  O   THR A   9      33.084  42.347 -54.239  1.00 68.98           O  
ATOM     97  CB  THR A   9      32.227  39.504 -55.442  1.00 73.56           C  
ATOM     98  CG2 THR A   9      33.396  38.991 -56.301  1.00 71.02           C  
ATOM     99  OG1 THR A   9      32.508  39.360 -54.042  1.00 71.52           O  
ATOM    100  HN1 THR A   9      31.108  42.029 -57.407  1.00  0.00           H  
ATOM    101  HN2 THR A   9      30.668  40.397 -57.427  1.00  0.00           H  
ATOM    102  HN3 THR A   9      32.124  40.741 -57.814  1.00  0.00           H  
ATOM    103  HG1 THR A   9      31.786  39.677 -53.512  1.00  0.00           H  
ATOM    104  N   GLN A  10      33.501  42.700 -56.455  1.00 61.72           N  
ATOM    105  CA  GLN A  10      34.519  43.774 -56.386  1.00 60.30           C  
ATOM    106  C   GLN A  10      34.969  44.133 -57.821  1.00 61.92           C  
ATOM    107  O   GLN A  10      35.141  43.237 -58.645  1.00 62.01           O  
ATOM    108  CB  GLN A  10      35.734  43.380 -55.505  1.00 61.65           C  
ATOM    109  CG  GLN A  10      36.632  44.562 -55.101  1.00 75.86           C  
ATOM    110  CD  GLN A  10      37.875  44.209 -54.293  1.00 86.29           C  
ATOM    111  NE2 GLN A  10      38.894  45.062 -54.370  1.00 79.66           N  
ATOM    112  OE1 GLN A  10      37.921  43.230 -53.541  1.00 76.55           O  
ATOM    113  HN  GLN A  10      33.242  42.391 -57.392  1.00  0.00           H  
ATOM    114 1HE2 GLN A  10      38.856  45.870 -54.991  1.00  0.00           H  
ATOM    115 2HE2 GLN A  10      39.726  44.826 -53.829  1.00  0.00           H  
ATOM    116  N   THR A  11      35.111  45.437 -58.131  1.00 56.51           N  
ATOM    117  CA  THR A  11      35.508  45.916 -59.469  1.00 55.39           C  
ATOM    118  C   THR A  11      36.554  47.057 -59.331  1.00 56.88           C  
ATOM    119  O   THR A  11      36.789  47.576 -58.230  1.00 57.93           O  
ATOM    120  CB  THR A  11      34.262  46.340 -60.310  1.00 65.12           C  
ATOM    121  CG2 THR A  11      34.548  46.442 -61.816  1.00 63.69           C  
ATOM    122  OG1 THR A  11      33.197  45.405 -60.117  1.00 65.18           O  
ATOM    123  HN  THR A  11      34.935  46.129 -57.403  1.00  0.00           H  
ATOM    124  HG1 THR A  11      32.439  45.663 -60.629  1.00  0.00           H  
ATOM    125  N   CYS A  12      37.210  47.394 -60.457  1.00 49.09           N  
ATOM    126  CA  CYS A  12      38.242  48.411 -60.606  1.00 46.01           C  
ATOM    127  C   CYS A  12      38.223  48.871 -62.071  1.00 49.23           C  
ATOM    128  O   CYS A  12      39.159  48.610 -62.841  1.00 50.34           O  
ATOM    129  CB  CYS A  12      39.595  47.847 -60.184  1.00 44.93           C  
ATOM    130  SG  CYS A  12      40.918  49.071 -60.097  1.00 48.24           S  
ATOM    131  HN  CYS A  12      36.956  46.880 -61.300  1.00  0.00           H  
ATOM    132  N   GLY A  13      37.111  49.504 -62.453  1.00 43.60           N  
ATOM    133  CA  GLY A  13      36.878  49.969 -63.816  1.00 43.02           C  
ATOM    134  C   GLY A  13      36.485  48.799 -64.693  1.00 47.26           C  
ATOM    135  O   GLY A  13      35.430  48.186 -64.467  1.00 47.96           O  
ATOM    136  HN  GLY A  13      36.386  49.671 -61.755  1.00  0.00           H  
ATOM    137  N   ALA A  14      37.360  48.439 -65.663  1.00 41.74           N  
ATOM    138  CA  ALA A  14      37.140  47.275 -66.542  1.00 40.19           C  
ATOM    139  C   ALA A  14      37.524  45.975 -65.816  1.00 41.92           C  
ATOM    140  O   ALA A  14      37.110  44.887 -66.209  1.00 41.26           O  
ATOM    141  CB  ALA A  14      37.953  47.422 -67.817  1.00 40.64           C  
ATOM    142  HN  ALA A  14      38.205  48.996 -65.791  1.00  0.00           H  
ATOM    143  N   TRP A  15      38.323  46.109 -64.747  1.00 37.27           N  
ATOM    144  CA  TRP A  15      38.853  45.011 -63.966  1.00 36.00           C  
ATOM    145  C   TRP A  15      37.851  44.499 -62.956  1.00 38.24           C  
ATOM    146  O   TRP A  15      37.634  45.122 -61.928  1.00 37.30           O  
ATOM    147  CB  TRP A  15      40.154  45.443 -63.287  1.00 34.45           C  
ATOM    148  CG  TRP A  15      41.309  45.505 -64.245  1.00 35.19           C  
ATOM    149  CD1 TRP A  15      41.869  46.625 -64.784  1.00 38.23           C  
ATOM    150  CD2 TRP A  15      42.021  44.392 -64.803  1.00 34.61           C  
ATOM    151  CE2 TRP A  15      43.024  44.914 -65.646  1.00 38.53           C  
ATOM    152  CE3 TRP A  15      41.913  43.001 -64.665  1.00 35.69           C  
ATOM    153  NE1 TRP A  15      42.913  46.281 -65.614  1.00 37.60           N  
ATOM    154  CZ2 TRP A  15      43.904  44.096 -66.357  1.00 37.49           C  
ATOM    155  CZ3 TRP A  15      42.776  42.195 -65.380  1.00 37.11           C  
ATOM    156  CH2 TRP A  15      43.774  42.745 -66.196  1.00 37.59           C  
ATOM    157  HN  TRP A  15      38.576  47.055 -64.463  1.00  0.00           H  
ATOM    158  HE1 TRP A  15      43.507  46.936 -66.122  1.00  0.00           H  
ATOM    159  N   GLU A  16      37.261  43.335 -63.251  1.00 40.14           N  
ATOM    160  CA  GLU A  16      36.280  42.669 -62.405  1.00 39.89           C  
ATOM    161  C   GLU A  16      36.909  41.471 -61.653  1.00 41.78           C  
ATOM    162  O   GLU A  16      37.600  40.656 -62.273  1.00 38.48           O  
ATOM    163  CB  GLU A  16      35.098  42.211 -63.265  1.00 42.46           C  
ATOM    164  CG  GLU A  16      33.744  42.621 -62.717  1.00 59.96           C  
ATOM    165  CD  GLU A  16      32.668  41.600 -63.019  1.00 98.33           C  
ATOM    166  OE1 GLU A  16      32.514  40.649 -62.217  1.00106.70           O  
ATOM    167  OE2 GLU A  16      32.027  41.708 -64.090  1.00 98.53           O1-
ATOM    168  HN  GLU A  16      37.516  42.883 -64.129  1.00  0.00           H  
ATOM    169  N   MET A  17      36.653  41.372 -60.315  1.00 40.69           N  
ATOM    170  CA  MET A  17      37.154  40.318 -59.408  1.00 40.53           C  
ATOM    171  C   MET A  17      36.406  38.989 -59.574  1.00 45.25           C  
ATOM    172  O   MET A  17      35.175  38.975 -59.508  1.00 47.79           O  
ATOM    173  CB  MET A  17      37.053  40.758 -57.942  1.00 43.54           C  
ATOM    174  CG  MET A  17      37.806  39.845 -56.994  1.00 46.21           C  
ATOM    175  SD  MET A  17      37.380  40.116 -55.267  1.00 51.15           S  
ATOM    176  CE  MET A  17      36.912  38.455 -54.776  1.00 47.61           C  
ATOM    177  HN  MET A  17      36.061  42.093 -59.903  1.00  0.00           H  
ATOM    178  N   LYS A  18      37.160  37.876 -59.715  1.00 38.55           N  
ATOM    179  CA  LYS A  18      36.619  36.528 -59.912  1.00 37.49           C  
ATOM    180  C   LYS A  18      36.929  35.570 -58.716  1.00 41.28           C  
ATOM    181  O   LYS A  18      36.981  36.021 -57.556  1.00 41.68           O  
ATOM    182  CB  LYS A  18      37.111  35.931 -61.249  1.00 38.43           C  
ATOM    183  CG  LYS A  18      36.809  36.781 -62.505  1.00 43.31           C  
ATOM    184  CD  LYS A  18      35.341  37.178 -62.645  1.00 48.13           C  
ATOM    185  CE  LYS A  18      34.930  37.483 -64.067  1.00 53.70           C  
ATOM    186  NZ  LYS A  18      33.606  38.167 -64.092  1.00 60.64           N1+
ATOM    187  HN  LYS A  18      38.174  37.981 -59.682  1.00  0.00           H  
ATOM    188  HZ1 LYS A  18      33.329  38.373 -65.052  1.00  0.00           H  
ATOM    189  HZ2 LYS A  18      33.600  39.003 -63.508  1.00  0.00           H  
ATOM    190  HZ3 LYS A  18      32.893  37.631 -63.598  1.00  0.00           H  
ATOM    191  N   GLU A  19      37.068  34.243 -58.992  1.00 35.60           N  
ATOM    192  CA  GLU A  19      37.254  33.206 -57.967  1.00 33.48           C  
ATOM    193  C   GLU A  19      38.618  33.240 -57.272  1.00 36.45           C  
ATOM    194  O   GLU A  19      39.589  33.800 -57.780  1.00 34.41           O  
ATOM    195  CB  GLU A  19      37.013  31.808 -58.553  1.00 34.22           C  
ATOM    196  CG  GLU A  19      38.061  31.288 -59.533  1.00 39.99           C  
ATOM    197  CD  GLU A  19      38.000  31.758 -60.977  1.00 60.11           C  
ATOM    198  OE1 GLU A  19      37.155  32.620 -61.313  1.00 50.34           O  
ATOM    199  OE2 GLU A  19      38.824  31.265 -61.779  1.00 59.69           O1-
ATOM    200  HN  GLU A  19      37.041  33.952 -59.969  1.00  0.00           H  
ATOM    201  N   ARG A  20      38.673  32.620 -56.095  1.00 34.89           N  
ATOM    202  CA  ARG A  20      39.901  32.483 -55.316  1.00 34.37           C  
ATOM    203  C   ARG A  20      40.720  31.344 -55.924  1.00 39.88           C  
ATOM    204  O   ARG A  20      40.180  30.259 -56.188  1.00 40.42           O  
ATOM    205  CB  ARG A  20      39.580  32.223 -53.845  1.00 31.87           C  
ATOM    206  CG  ARG A  20      40.768  32.384 -52.908  1.00 41.49           C  
ATOM    207  CD  ARG A  20      40.324  32.318 -51.453  1.00 48.03           C  
ATOM    208  NE  ARG A  20      39.559  31.102 -51.172  1.00 56.23           N  
ATOM    209  CZ  ARG A  20      40.100  29.923 -50.883  1.00 72.96           C  
ATOM    210  NH1 ARG A  20      41.418  29.796 -50.775  1.00 64.52           N1+
ATOM    211  NH2 ARG A  20      39.326  28.870 -50.663  1.00 58.82           N  
ATOM    212  HN  ARG A  20      37.814  32.220 -55.718  1.00  0.00           H  
ATOM    213  HE  ARG A  20      38.541  31.164 -51.200  1.00  0.00           H  
ATOM    214 1HH1 ARG A  20      42.014  30.606 -50.944  1.00  0.00           H  
ATOM    215 2HH1 ARG A  20      41.833  28.891 -50.553  1.00  0.00           H  
ATOM    216 1HH2 ARG A  20      38.314  28.968 -50.746  1.00  0.00           H  
ATOM    217 2HH2 ARG A  20      39.741  27.965 -50.441  1.00  0.00           H  
ATOM    218  N   LEU A  21      42.004  31.601 -56.177  1.00 35.47           N  
ATOM    219  CA  LEU A  21      42.874  30.612 -56.791  1.00 34.84           C  
ATOM    220  C   LEU A  21      43.474  29.642 -55.723  1.00 39.52           C  
ATOM    221  O   LEU A  21      43.719  28.474 -56.010  1.00 39.19           O  
ATOM    222  CB  LEU A  21      43.964  31.324 -57.626  1.00 33.96           C  
ATOM    223  CG  LEU A  21      43.436  32.262 -58.720  1.00 37.72           C  
ATOM    224  CD1 LEU A  21      44.555  33.063 -59.345  1.00 37.30           C  
ATOM    225  CD2 LEU A  21      42.627  31.515 -59.754  1.00 37.88           C  
ATOM    226  HN  LEU A  21      42.385  32.515 -55.933  1.00  0.00           H  
ATOM    227  N   GLY A  22      43.606  30.126 -54.500  1.00 36.74           N  
ATOM    228  CA  GLY A  22      44.139  29.389 -53.367  1.00 36.74           C  
ATOM    229  C   GLY A  22      44.511  30.339 -52.246  1.00 41.40           C  
ATOM    230  O   GLY A  22      44.487  31.562 -52.427  1.00 40.15           O  
ATOM    231  HN  GLY A  22      43.312  31.089 -54.340  1.00  0.00           H  
ATOM    232  N   THR A  23      44.896  29.773 -51.077  1.00 38.96           N  
ATOM    233  CA  THR A  23      45.225  30.544 -49.872  1.00 52.23           C  
ATOM    234  C   THR A  23      46.688  30.301 -49.418  1.00 77.65           C  
ATOM    235  O   THR A  23      47.134  29.167 -49.240  1.00 46.88           O  
ATOM    236  CB  THR A  23      44.176  30.279 -48.758  1.00 57.53           C  
ATOM    237  CG2 THR A  23      43.815  28.801 -48.591  1.00 57.38           C  
ATOM    238  OG1 THR A  23      44.647  30.812 -47.527  1.00 57.55           O  
ATOM    239  HN  THR A  23      44.961  28.756 -51.032  1.00  0.00           H  
ATOM    240  HG1 THR A  23      44.005  30.650 -46.846  1.00  0.00           H  
ATOM    241  N   GLY A  27      48.399  35.635 -46.992  1.00 43.97           N  
ATOM    242  CA  GLY A  27      47.049  35.875 -47.507  1.00 43.27           C  
ATOM    243  C   GLY A  27      46.655  35.161 -48.796  1.00 43.87           C  
ATOM    244  O   GLY A  27      47.445  34.384 -49.351  1.00 43.54           O  
ATOM    245  HN1 GLY A  27      48.662  36.112 -46.130  1.00  0.00           H  
ATOM    246  HN2 GLY A  27      49.082  35.848 -47.719  1.00  0.00           H  
ATOM    247  HN3 GLY A  27      48.546  34.632 -46.882  1.00  0.00           H  
ATOM    248  N   ASN A  28      45.416  35.460 -49.301  1.00 37.24           N  
ATOM    249  CA  ASN A  28      44.774  34.879 -50.499  1.00 34.43           C  
ATOM    250  C   ASN A  28      45.245  35.390 -51.867  1.00 35.62           C  
ATOM    251  O   ASN A  28      45.588  36.563 -52.057  1.00 35.98           O  
ATOM    252  CB  ASN A  28      43.262  35.129 -50.489  1.00 34.44           C  
ATOM    253  CG  ASN A  28      42.467  34.441 -49.427  1.00 52.68           C  
ATOM    254  ND2 ASN A  28      41.823  35.228 -48.576  1.00 45.60           N  
ATOM    255  OD1 ASN A  28      42.385  33.219 -49.383  1.00 46.63           O  
ATOM    256  HN  ASN A  28      44.877  36.162 -48.793  1.00  0.00           H  
ATOM    257 1HD2 ASN A  28      41.891  36.245 -48.613  1.00  0.00           H  
ATOM    258 2HD2 ASN A  28      41.280  34.758 -47.851  1.00  0.00           H  
ATOM    259  N   VAL A  29      45.117  34.499 -52.855  1.00 29.64           N  
ATOM    260  CA  VAL A  29      45.357  34.757 -54.278  1.00 27.32           C  
ATOM    261  C   VAL A  29      43.982  34.667 -55.005  1.00 31.45           C  
ATOM    262  O   VAL A  29      43.284  33.657 -54.875  1.00 31.45           O  
ATOM    263  CB  VAL A  29      46.420  33.818 -54.879  1.00 28.72           C  
ATOM    264  CG1 VAL A  29      46.701  34.174 -56.331  1.00 28.11           C  
ATOM    265  CG2 VAL A  29      47.702  33.878 -54.073  1.00 28.30           C  
ATOM    266  HN  VAL A  29      44.827  33.556 -52.596  1.00  0.00           H  
ATOM    267  N   ILE A  30      43.574  35.746 -55.706  1.00 27.14           N  
ATOM    268  CA  ILE A  30      42.286  35.826 -56.409  1.00 27.39           C  
ATOM    269  C   ILE A  30      42.524  36.274 -57.863  1.00 32.18           C  
ATOM    270  O   ILE A  30      43.422  37.079 -58.132  1.00 34.67           O  
ATOM    271  CB  ILE A  30      41.290  36.760 -55.627  1.00 31.78           C  
ATOM    272  CG1 ILE A  30      40.881  36.109 -54.264  1.00 32.98           C  
ATOM    273  CG2 ILE A  30      40.037  37.097 -56.439  1.00 32.24           C  
ATOM    274  CD1 ILE A  30      40.618  37.042 -53.161  1.00 42.22           C  
ATOM    275  HN  ILE A  30      44.196  36.553 -55.750  1.00  0.00           H  
ATOM    276  N   ARG A  31      41.752  35.709 -58.801  1.00 25.72           N  
ATOM    277  CA  ARG A  31      41.806  36.037 -60.211  1.00 24.21           C  
ATOM    278  C   ARG A  31      40.962  37.274 -60.508  1.00 31.58           C  
ATOM    279  O   ARG A  31      39.858  37.418 -59.982  1.00 32.67           O  
ATOM    280  CB  ARG A  31      41.286  34.857 -61.022  1.00 22.07           C  
ATOM    281  CG  ARG A  31      41.362  35.054 -62.534  1.00 24.88           C  
ATOM    282  CD  ARG A  31      40.973  33.793 -63.288  1.00 18.79           C  
ATOM    283  NE  ARG A  31      39.536  33.521 -63.287  1.00 29.30           N  
ATOM    284  CZ  ARG A  31      38.666  34.034 -64.156  1.00 45.39           C  
ATOM    285  NH1 ARG A  31      39.073  34.885 -65.093  1.00 32.36           N1+
ATOM    286  NH2 ARG A  31      37.385  33.714 -64.085  1.00 27.61           N  
ATOM    287  HN  ARG A  31      41.082  35.001 -58.502  1.00  0.00           H  
ATOM    288  HE  ARG A  31      39.174  32.893 -62.569  1.00  0.00           H  
ATOM    289 1HH1 ARG A  31      38.407  35.278 -65.758  1.00  0.00           H  
ATOM    290 2HH1 ARG A  31      40.061  35.132 -65.148  1.00  0.00           H  
ATOM    291 1HH2 ARG A  31      36.719  34.107 -64.750  1.00  0.00           H  
ATOM    292 2HH2 ARG A  31      37.073  33.061 -63.366  1.00  0.00           H  
ATOM    293  N   TRP A  32      41.480  38.163 -61.360  1.00 28.95           N  
ATOM    294  CA  TRP A  32      40.782  39.350 -61.847  1.00 29.49           C  
ATOM    295  C   TRP A  32      40.773  39.270 -63.356  1.00 36.30           C  
ATOM    296  O   TRP A  32      41.749  38.816 -63.962  1.00 35.35           O  
ATOM    297  CB  TRP A  32      41.429  40.652 -61.346  1.00 27.87           C  
ATOM    298  CG  TRP A  32      41.180  40.965 -59.887  1.00 28.57           C  
ATOM    299  CD1 TRP A  32      41.701  40.313 -58.803  1.00 30.49           C  
ATOM    300  CD2 TRP A  32      40.413  42.068 -59.363  1.00 29.18           C  
ATOM    301  CE2 TRP A  32      40.506  42.009 -57.953  1.00 33.30           C  
ATOM    302  CE3 TRP A  32      39.641  43.087 -59.950  1.00 30.83           C  
ATOM    303  NE1 TRP A  32      41.294  40.926 -57.638  1.00 30.70           N  
ATOM    304  CZ2 TRP A  32      39.873  42.946 -57.124  1.00 33.31           C  
ATOM    305  CZ3 TRP A  32      39.021  44.009 -59.128  1.00 33.14           C  
ATOM    306  CH2 TRP A  32      39.128  43.928 -57.734  1.00 33.74           C  
ATOM    307  HN  TRP A  32      42.430  38.001 -61.694  1.00  0.00           H  
ATOM    308  HE1 TRP A  32      41.538  40.625 -56.694  1.00  0.00           H  
ATOM    309  N   HIS A  33      39.653  39.654 -63.961  1.00 35.55           N  
ATOM    310  CA  HIS A  33      39.475  39.601 -65.402  1.00 35.27           C  
ATOM    311  C   HIS A  33      39.061  40.981 -65.934  1.00 38.94           C  
ATOM    312  O   HIS A  33      38.140  41.604 -65.404  1.00 38.17           O  
ATOM    313  CB  HIS A  33      38.436  38.518 -65.752  1.00 36.55           C  
ATOM    314  CG  HIS A  33      38.210  38.335 -67.227  1.00 41.08           C  
ATOM    315  CD2 HIS A  33      38.717  37.410 -68.071  1.00 42.50           C  
ATOM    316  ND1 HIS A  33      37.368  39.168 -67.942  1.00 44.31           N  
ATOM    317  CE1 HIS A  33      37.414  38.746 -69.193  1.00 44.00           C  
ATOM    318  NE2 HIS A  33      38.208  37.689 -69.321  1.00 43.37           N  
ATOM    319  HN  HIS A  33      38.884  40.001 -63.388  1.00  0.00           H  
ATOM    320  HD1 HIS A  33      36.823  39.949 -67.577  1.00  0.00           H  
ATOM    321  HE2 HIS A  33      38.404  37.179 -70.183  1.00  0.00           H  
ATOM    322  N   ASN A  34      39.754  41.456 -66.981  1.00 36.51           N  
ATOM    323  CA  ASN A  34      39.434  42.719 -67.653  1.00 38.03           C  
ATOM    324  C   ASN A  34      38.288  42.481 -68.630  1.00 42.87           C  
ATOM    325  O   ASN A  34      38.454  41.760 -69.611  1.00 42.69           O  
ATOM    326  CB  ASN A  34      40.659  43.291 -68.367  1.00 37.82           C  
ATOM    327  CG  ASN A  34      40.483  44.709 -68.849  1.00 58.08           C  
ATOM    328  ND2 ASN A  34      41.339  45.609 -68.405  1.00 53.49           N  
ATOM    329  OD1 ASN A  34      39.631  45.003 -69.675  1.00 50.98           O  
ATOM    330  HN  ASN A  34      40.543  40.910 -67.327  1.00  0.00           H  
ATOM    331 1HD2 ASN A  34      42.050  45.364 -67.716  1.00  0.00           H  
ATOM    332 2HD2 ASN A  34      41.220  46.568 -68.731  1.00  0.00           H  
ATOM    333  N   GLN A  35      37.115  43.058 -68.331  1.00 40.29           N  
ATOM    334  CA  GLN A  35      35.870  42.949 -69.105  1.00 41.48           C  
ATOM    335  C   GLN A  35      36.022  43.479 -70.535  1.00 45.44           C  
ATOM    336  O   GLN A  35      35.388  42.953 -71.442  1.00 46.31           O  
ATOM    337  CB  GLN A  35      34.732  43.701 -68.388  1.00 44.43           C  
ATOM    338  CG  GLN A  35      34.398  43.125 -67.006  1.00 68.53           C  
ATOM    339  CD  GLN A  35      33.391  43.969 -66.267  1.00105.84           C  
ATOM    340  NE2 GLN A  35      33.850  44.807 -65.332  1.00 98.77           N  
ATOM    341  OE1 GLN A  35      32.188  43.869 -66.510  1.00109.06           O  
ATOM    342  HN  GLN A  35      37.084  43.627 -67.485  1.00  0.00           H  
ATOM    343 1HE2 GLN A  35      33.169  45.378 -64.832  1.00  0.00           H  
ATOM    344 2HE2 GLN A  35      34.847  44.890 -65.131  1.00  0.00           H  
ATOM    345  N   GLU A  36      36.869  44.504 -70.728  1.00 41.49           N  
ATOM    346  CA  GLU A  36      37.147  45.155 -72.007  1.00 41.81           C  
ATOM    347  C   GLU A  36      38.190  44.403 -72.870  1.00 44.38           C  
ATOM    348  O   GLU A  36      37.943  44.192 -74.047  1.00 45.26           O  
ATOM    349  CB  GLU A  36      37.630  46.596 -71.773  1.00 43.72           C  
ATOM    350  CG  GLU A  36      36.605  47.516 -71.132  1.00 54.26           C  
ATOM    351  CD  GLU A  36      36.989  48.982 -71.057  1.00 75.44           C  
ATOM    352  OE1 GLU A  36      36.069  49.824 -70.925  1.00 76.83           O  
ATOM    353  OE2 GLU A  36      38.201  49.293 -71.133  1.00 63.74           O1-
ATOM    354  HN  GLU A  36      37.362  44.860 -69.909  1.00  0.00           H  
ATOM    355  N   THR A  37      39.340  44.025 -72.305  1.00 39.86           N  
ATOM    356  CA  THR A  37      40.425  43.386 -73.060  1.00 39.74           C  
ATOM    357  C   THR A  37      40.451  41.839 -72.983  1.00 44.03           C  
ATOM    358  O   THR A  37      41.036  41.198 -73.850  1.00 43.72           O  
ATOM    359  CB  THR A  37      41.802  43.943 -72.612  1.00 49.62           C  
ATOM    360  CG2 THR A  37      41.911  45.448 -72.780  1.00 50.14           C  
ATOM    361  OG1 THR A  37      42.098  43.569 -71.264  1.00 46.85           O  
ATOM    362  HN  THR A  37      39.470  44.187 -71.306  1.00  0.00           H  
ATOM    363  HG1 THR A  37      42.941  43.910 -70.990  1.00  0.00           H  
ATOM    364  N   GLY A  38      39.861  41.262 -71.950  1.00 41.28           N  
ATOM    365  CA  GLY A  38      39.865  39.816 -71.756  1.00 39.91           C  
ATOM    366  C   GLY A  38      41.100  39.322 -71.024  1.00 41.52           C  
ATOM    367  O   GLY A  38      41.294  38.107 -70.864  1.00 38.87           O  
ATOM    368  HN  GLY A  38      39.386  41.849 -71.264  1.00  0.00           H  
ATOM    369  N   GLU A  39      41.928  40.281 -70.545  1.00 38.54           N  
ATOM    370  CA  GLU A  39      43.178  40.042 -69.822  1.00 36.83           C  
ATOM    371  C   GLU A  39      42.908  39.494 -68.432  1.00 36.74           C  
ATOM    372  O   GLU A  39      41.991  39.949 -67.757  1.00 37.17           O  
ATOM    373  CB  GLU A  39      44.016  41.334 -69.738  1.00 38.81           C  
ATOM    374  CG  GLU A  39      45.509  41.084 -69.874  1.00 55.27           C  
ATOM    375  CD  GLU A  39      46.414  41.720 -68.829  1.00 87.78           C  
ATOM    376  OE1 GLU A  39      46.194  42.910 -68.495  1.00 79.35           O  
ATOM    377  OE2 GLU A  39      47.360  41.033 -68.368  1.00 78.48           O1-
ATOM    378  HN  GLU A  39      41.658  41.252 -70.701  1.00  0.00           H  
ATOM    379  N   GLN A  40      43.728  38.535 -68.004  1.00 29.93           N  
ATOM    380  CA  GLN A  40      43.623  37.910 -66.695  1.00 27.91           C  
ATOM    381  C   GLN A  40      44.907  38.152 -65.898  1.00 31.71           C  
ATOM    382  O   GLN A  40      46.005  38.187 -66.445  1.00 30.33           O  
ATOM    383  CB  GLN A  40      43.297  36.408 -66.811  1.00 28.19           C  
ATOM    384  CG  GLN A  40      41.926  36.146 -67.440  1.00 34.35           C  
ATOM    385  CD  GLN A  40      41.656  34.688 -67.721  1.00 53.78           C  
ATOM    386  NE2 GLN A  40      42.294  34.140 -68.756  1.00 41.94           N  
ATOM    387  OE1 GLN A  40      40.827  34.047 -67.060  1.00 51.77           O  
ATOM    388  HN  GLN A  40      44.471  38.222 -68.629  1.00  0.00           H  
ATOM    389 1HE2 GLN A  40      42.976  34.668 -69.300  1.00  0.00           H  
ATOM    390 2HE2 GLN A  40      42.112  33.155 -68.946  1.00  0.00           H  
ATOM    391  N   ILE A  41      44.737  38.338 -64.590  1.00 29.97           N  
ATOM    392  CA  ILE A  41      45.766  38.625 -63.584  1.00 29.21           C  
ATOM    393  C   ILE A  41      45.437  37.807 -62.333  1.00 31.19           C  
ATOM    394  O   ILE A  41      44.282  37.424 -62.147  1.00 30.48           O  
ATOM    395  CB  ILE A  41      45.657  40.191 -63.328  1.00 33.73           C  
ATOM    396  CG1 ILE A  41      46.327  41.024 -64.426  1.00 35.26           C  
ATOM    397  CG2 ILE A  41      46.062  40.716 -61.962  1.00 34.67           C  
ATOM    398  CD1 ILE A  41      47.657  40.601 -64.856  1.00 47.89           C  
ATOM    399  HN  ILE A  41      43.778  38.273 -64.247  1.00  0.00           H  
ATOM    400  N   ALA A  42      46.440  37.568 -61.477  1.00 28.15           N  
ATOM    401  CA  ALA A  42      46.315  36.942 -60.152  1.00 28.41           C  
ATOM    402  C   ALA A  42      46.799  37.947 -59.093  1.00 35.48           C  
ATOM    403  O   ALA A  42      47.880  38.527 -59.257  1.00 35.05           O  
ATOM    404  CB  ALA A  42      47.126  35.660 -60.079  1.00 27.80           C  
ATOM    405  HN  ALA A  42      47.376  37.846 -61.771  1.00  0.00           H  
ATOM    406  N   ILE A  43      45.995  38.217 -58.050  1.00 33.13           N  
ATOM    407  CA  ILE A  43      46.460  39.188 -57.060  1.00 33.61           C  
ATOM    408  C   ILE A  43      46.642  38.538 -55.691  1.00 36.08           C  
ATOM    409  O   ILE A  43      45.693  37.998 -55.111  1.00 36.03           O  
ATOM    410  CB  ILE A  43      45.588  40.486 -56.986  1.00 37.64           C  
ATOM    411  CG1 ILE A  43      45.938  41.409 -58.149  1.00 38.72           C  
ATOM    412  CG2 ILE A  43      45.808  41.259 -55.683  1.00 38.02           C  
ATOM    413  CD1 ILE A  43      44.852  41.729 -58.903  1.00 48.69           C  
ATOM    414  HN  ILE A  43      45.089  37.759 -57.952  1.00  0.00           H  
ATOM    415  N   LYS A  44      47.867  38.622 -55.169  1.00 30.65           N  
ATOM    416  CA  LYS A  44      48.106  38.175 -53.816  1.00 30.42           C  
ATOM    417  C   LYS A  44      47.868  39.396 -52.916  1.00 37.44           C  
ATOM    418  O   LYS A  44      48.392  40.478 -53.191  1.00 35.90           O  
ATOM    419  CB  LYS A  44      49.489  37.546 -53.649  1.00 31.45           C  
ATOM    420  CG  LYS A  44      49.597  36.696 -52.382  1.00 29.91           C  
ATOM    421  CD  LYS A  44      50.835  35.837 -52.386  1.00 37.66           C  
ATOM    422  CE  LYS A  44      51.657  35.946 -51.117  1.00 47.12           C  
ATOM    423  NZ  LYS A  44      52.964  35.215 -51.242  1.00 51.72           N1+
ATOM    424  HN  LYS A  44      48.634  39.001 -55.724  1.00  0.00           H  
ATOM    425  HZ1 LYS A  44      53.517  35.288 -50.388  1.00  0.00           H  
ATOM    426  HZ2 LYS A  44      53.491  35.530 -52.056  1.00  0.00           H  
ATOM    427  HZ3 LYS A  44      52.823  34.242 -51.512  1.00  0.00           H  
ATOM    428  N   GLN A  45      46.968  39.246 -51.934  1.00 38.46           N  
ATOM    429  CA  GLN A  45      46.577  40.316 -51.016  1.00 41.54           C  
ATOM    430  C   GLN A  45      46.704  39.851 -49.590  1.00 50.23           C  
ATOM    431  O   GLN A  45      46.421  38.685 -49.314  1.00 51.73           O  
ATOM    432  CB  GLN A  45      45.114  40.787 -51.273  1.00 43.53           C  
ATOM    433  CG  GLN A  45      44.630  41.873 -50.284  1.00 65.00           C  
ATOM    434  CD  GLN A  45      43.277  42.494 -50.545  1.00 81.38           C  
ATOM    435  NE2 GLN A  45      42.232  41.681 -50.610  1.00 77.54           N  
ATOM    436  OE1 GLN A  45      43.138  43.719 -50.567  1.00 71.96           O  
ATOM    437  HN  GLN A  45      46.530  38.332 -51.820  1.00  0.00           H  
ATOM    438 1HE2 GLN A  45      41.319  42.100 -50.786  1.00  0.00           H  
ATOM    439 2HE2 GLN A  45      42.347  40.668 -50.592  1.00  0.00           H  
ATOM    440  N   CYS A  46      47.041  40.782 -48.671  1.00 47.40           N  
ATOM    441  CA  CYS A  46      47.016  40.473 -47.260  1.00 48.36           C  
ATOM    442  C   CYS A  46      46.210  41.510 -46.510  1.00 48.70           C  
ATOM    443  O   CYS A  46      46.628  42.673 -46.434  1.00 47.92           O  
ATOM    444  CB  CYS A  46      48.408  40.323 -46.666  1.00 50.45           C  
ATOM    445  SG  CYS A  46      48.447  39.238 -45.223  1.00 55.40           S  
ATOM    446  HN  CYS A  46      47.317  41.715 -48.977  1.00  0.00           H  
ATOM    447  N   ARG A  47      45.058  41.086 -45.935  1.00 42.83           N  
ATOM    448  CA  ARG A  47      44.214  41.972 -45.132  1.00 42.91           C  
ATOM    449  C   ARG A  47      44.671  41.869 -43.684  1.00 44.89           C  
ATOM    450  O   ARG A  47      44.289  42.664 -42.829  1.00 45.16           O  
ATOM    451  CB  ARG A  47      42.723  41.614 -45.269  1.00 43.11           C  
ATOM    452  CG  ARG A  47      42.189  41.618 -46.689  1.00 51.61           C  
ATOM    453  CD  ARG A  47      40.677  41.717 -46.697  1.00 66.07           C  
ATOM    454  NE  ARG A  47      40.254  43.080 -47.025  1.00 84.05           N  
ATOM    455  CZ  ARG A  47      39.889  43.486 -48.241  1.00100.70           C  
ATOM    456  NH1 ARG A  47      39.831  42.623 -49.249  1.00 87.48           N1+
ATOM    457  NH2 ARG A  47      39.552  44.754 -48.452  1.00 83.49           N  
ATOM    458  HN  ARG A  47      44.770  40.117 -46.066  1.00  0.00           H  
ATOM    459  HE  ARG A  47      40.238  43.766 -46.271  1.00  0.00           H  
ATOM    460 1HH1 ARG A  47      40.090  41.650 -49.087  1.00  0.00           H  
ATOM    461 2HH1 ARG A  47      39.552  42.934 -50.180  1.00  0.00           H  
ATOM    462 1HH2 ARG A  47      39.597  45.417 -47.678  1.00  0.00           H  
ATOM    463 2HH2 ARG A  47      39.273  45.065 -49.383  1.00  0.00           H  
ATOM    464  N   GLN A  48      45.491  40.865 -43.406  1.00 39.99           N  
ATOM    465  CA  GLN A  48      46.028  40.571 -42.089  1.00 40.38           C  
ATOM    466  C   GLN A  48      47.020  41.643 -41.649  1.00 46.83           C  
ATOM    467  O   GLN A  48      47.597  42.343 -42.482  1.00 45.26           O  
ATOM    468  CB  GLN A  48      46.730  39.210 -42.144  1.00 39.57           C  
ATOM    469  CG  GLN A  48      46.477  38.261 -41.008  1.00 37.44           C  
ATOM    470  CD  GLN A  48      46.927  36.899 -41.459  1.00 59.23           C  
ATOM    471  NE2 GLN A  48      48.204  36.576 -41.253  1.00 51.06           N  
ATOM    472  OE1 GLN A  48      46.164  36.155 -42.085  1.00 55.44           O  
ATOM    473  HN  GLN A  48      45.765  40.253 -44.175  1.00  0.00           H  
ATOM    474 1HE2 GLN A  48      48.834  37.190 -40.736  1.00  0.00           H  
ATOM    475 2HE2 GLN A  48      48.509  35.652 -41.559  1.00  0.00           H  
ATOM    476  N   GLU A  49      47.223  41.762 -40.333  1.00 46.46           N  
ATOM    477  CA  GLU A  49      48.204  42.663 -39.713  1.00 47.52           C  
ATOM    478  C   GLU A  49      49.425  41.816 -39.407  1.00 51.83           C  
ATOM    479  O   GLU A  49      49.294  40.716 -38.850  1.00 51.82           O  
ATOM    480  CB  GLU A  49      47.640  43.346 -38.456  1.00 51.11           C  
ATOM    481  CG  GLU A  49      46.433  44.234 -38.730  1.00 62.50           C  
ATOM    482  CD  GLU A  49      45.829  44.955 -37.539  1.00 92.02           C  
ATOM    483  OE1 GLU A  49      46.549  45.182 -36.536  1.00 96.29           O  
ATOM    484  OE2 GLU A  49      44.641  45.340 -37.635  1.00 84.06           O1-
ATOM    485  HN  GLU A  49      46.655  41.184 -39.713  1.00  0.00           H  
ATOM    486  N   LEU A  50      50.602  42.268 -39.839  1.00 48.45           N  
ATOM    487  CA  LEU A  50      51.814  41.458 -39.705  1.00 47.89           C  
ATOM    488  C   LEU A  50      52.879  42.047 -38.798  1.00 53.35           C  
ATOM    489  O   LEU A  50      52.900  43.259 -38.573  1.00 54.62           O  
ATOM    490  CB  LEU A  50      52.440  41.265 -41.101  1.00 45.79           C  
ATOM    491  CG  LEU A  50      51.647  40.500 -42.147  1.00 47.34           C  
ATOM    492  CD1 LEU A  50      52.261  40.686 -43.495  1.00 46.80           C  
ATOM    493  CD2 LEU A  50      51.558  39.037 -41.825  1.00 46.66           C  
ATOM    494  HN  LEU A  50      50.659  43.191 -40.269  1.00  0.00           H  
ATOM    495  N   SER A  51      53.820  41.179 -38.345  1.00 49.18           N  
ATOM    496  CA  SER A  51      54.985  41.596 -37.576  1.00 50.75           C  
ATOM    497  C   SER A  51      55.905  42.365 -38.540  1.00 55.24           C  
ATOM    498  O   SER A  51      55.875  42.064 -39.745  1.00 53.05           O  
ATOM    499  CB  SER A  51      55.685  40.391 -36.945  1.00 54.33           C  
ATOM    500  OG  SER A  51      56.745  39.853 -37.720  1.00 62.36           O  
ATOM    501  HN  SER A  51      53.706  40.187 -38.553  1.00  0.00           H  
ATOM    502  HG  SER A  51      57.180  39.105 -37.328  1.00  0.00           H  
ATOM    503  N   PRO A  52      56.698  43.365 -38.069  1.00 53.00           N  
ATOM    504  CA  PRO A  52      57.555  44.128 -39.000  1.00 51.98           C  
ATOM    505  C   PRO A  52      58.464  43.269 -39.893  1.00 51.93           C  
ATOM    506  O   PRO A  52      58.749  43.678 -41.017  1.00 50.30           O  
ATOM    507  CB  PRO A  52      58.382  45.005 -38.065  1.00 56.54           C  
ATOM    508  CG  PRO A  52      57.538  45.174 -36.865  1.00 62.18           C  
ATOM    509  CD  PRO A  52      56.827  43.877 -36.687  1.00 56.59           C  
ATOM    510  N   ARG A  53      58.891  42.082 -39.417  1.00 47.46           N  
ATOM    511  CA  ARG A  53      59.753  41.170 -40.182  1.00 45.52           C  
ATOM    512  C   ARG A  53      59.003  40.554 -41.345  1.00 45.09           C  
ATOM    513  O   ARG A  53      59.541  40.485 -42.446  1.00 43.44           O  
ATOM    514  CB  ARG A  53      60.357  40.062 -39.288  1.00 47.42           C  
ATOM    515  CG  ARG A  53      61.563  40.532 -38.455  1.00 57.75           C  
ATOM    516  CD  ARG A  53      62.249  39.406 -37.698  1.00 67.04           C  
ATOM    517  NE  ARG A  53      63.304  38.769 -38.493  1.00 77.62           N  
ATOM    518  CZ  ARG A  53      64.021  37.720 -38.094  1.00 87.15           C  
ATOM    519  NH1 ARG A  53      63.797  37.166 -36.907  1.00 76.86           N1+
ATOM    520  NH2 ARG A  53      64.967  37.215 -38.882  1.00 58.90           N  
ATOM    521  HN  ARG A  53      58.601  41.803 -38.480  1.00  0.00           H  
ATOM    522  HE  ARG A  53      63.502  39.156 -39.416  1.00  0.00           H  
ATOM    523 1HH1 ARG A  53      64.346  36.363 -36.601  1.00  0.00           H  
ATOM    524 2HH1 ARG A  53      63.072  37.553 -36.303  1.00  0.00           H  
ATOM    525 1HH2 ARG A  53      65.516  36.412 -38.576  1.00  0.00           H  
ATOM    526 2HH2 ARG A  53      65.139  37.640 -39.793  1.00  0.00           H  
ATOM    527  N   ASN A  54      57.757  40.116 -41.109  1.00 40.88           N  
ATOM    528  CA  ASN A  54      56.909  39.488 -42.138  1.00 38.69           C  
ATOM    529  C   ASN A  54      56.349  40.521 -43.102  1.00 40.05           C  
ATOM    530  O   ASN A  54      56.020  40.189 -44.233  1.00 38.03           O  
ATOM    531  CB  ASN A  54      55.780  38.681 -41.502  1.00 40.23           C  
ATOM    532  CG  ASN A  54      56.293  37.551 -40.644  1.00 57.57           C  
ATOM    533  ND2 ASN A  54      55.835  37.534 -39.413  1.00 57.40           N  
ATOM    534  OD1 ASN A  54      57.115  36.709 -41.061  1.00 40.03           O  
ATOM    535  HN  ASN A  54      57.377  40.223 -40.169  1.00  0.00           H  
ATOM    536 1HD2 ASN A  54      55.163  38.222 -39.072  1.00  0.00           H  
ATOM    537 2HD2 ASN A  54      56.182  36.770 -38.833  1.00  0.00           H  
ATOM    538  N   ARG A  55      56.262  41.767 -42.654  1.00 37.94           N  
ATOM    539  CA  ARG A  55      55.848  42.907 -43.443  1.00 37.63           C  
ATOM    540  C   ARG A  55      56.930  43.174 -44.490  1.00 43.43           C  
ATOM    541  O   ARG A  55      56.630  43.364 -45.671  1.00 41.46           O  
ATOM    542  CB  ARG A  55      55.661  44.101 -42.529  1.00 38.60           C  
ATOM    543  CG  ARG A  55      54.848  45.153 -43.181  1.00 54.70           C  
ATOM    544  CD  ARG A  55      54.984  46.486 -42.507  1.00 82.75           C  
ATOM    545  NE  ARG A  55      54.387  47.530 -43.339  1.00104.06           N  
ATOM    546  CZ  ARG A  55      53.091  47.846 -43.347  1.00117.30           C  
ATOM    547  NH1 ARG A  55      52.231  47.186 -42.576  1.00 97.54           N1+
ATOM    548  NH2 ARG A  55      52.641  48.803 -44.150  1.00104.26           N  
ATOM    549  HN  ARG A  55      56.506  41.934 -41.678  1.00  0.00           H  
ATOM    550  HE  ARG A  55      55.006  48.054 -43.958  1.00  0.00           H  
ATOM    551 1HH1 ARG A  55      51.240  47.428 -42.582  1.00  0.00           H  
ATOM    552 2HH1 ARG A  55      52.577  46.451 -41.959  1.00  0.00           H  
ATOM    553 1HH2 ARG A  55      51.650  49.045 -44.156  1.00  0.00           H  
ATOM    554 2HH2 ARG A  55      53.300  49.309 -44.741  1.00  0.00           H  
ATOM    555  N   GLU A  56      58.200  43.126 -44.039  1.00 42.89           N  
ATOM    556  CA  GLU A  56      59.410  43.280 -44.842  1.00 42.65           C  
ATOM    557  C   GLU A  56      59.519  42.130 -45.814  1.00 44.81           C  
ATOM    558  O   GLU A  56      59.864  42.351 -46.963  1.00 42.91           O  
ATOM    559  CB  GLU A  56      60.657  43.337 -43.943  1.00 45.61           C  
ATOM    560  CG  GLU A  56      61.948  43.436 -44.740  1.00 55.68           C  
ATOM    561  CD  GLU A  56      63.204  42.924 -44.066  1.00 78.79           C  
ATOM    562  OE1 GLU A  56      64.163  43.719 -43.933  1.00 69.30           O  
ATOM    563  OE2 GLU A  56      63.250  41.719 -43.721  1.00 72.91           O1-
ATOM    564  HN  GLU A  56      58.328  42.967 -43.040  1.00  0.00           H  
ATOM    565  N   ARG A  57      59.236  40.904 -45.333  1.00 42.87           N  
ATOM    566  CA  ARG A  57      59.251  39.644 -46.076  1.00 41.96           C  
ATOM    567  C   ARG A  57      58.293  39.704 -47.265  1.00 46.39           C  
ATOM    568  O   ARG A  57      58.601  39.164 -48.331  1.00 45.20           O  
ATOM    569  CB  ARG A  57      58.837  38.493 -45.135  1.00 42.63           C  
ATOM    570  CG  ARG A  57      59.955  37.547 -44.763  1.00 52.26           C  
ATOM    571  CD  ARG A  57      59.699  36.572 -43.615  1.00 61.76           C  
ATOM    572  NE  ARG A  57      58.386  35.907 -43.579  1.00 68.92           N  
ATOM    573  CZ  ARG A  57      58.063  34.796 -44.239  1.00 83.03           C  
ATOM    574  NH1 ARG A  57      58.923  34.241 -45.087  1.00 75.21           N1+
ATOM    575  NH2 ARG A  57      56.862  34.255 -44.087  1.00 64.14           N  
ATOM    576  HN  ARG A  57      58.985  40.848 -44.346  1.00  0.00           H  
ATOM    577  HE  ARG A  57      57.663  36.333 -43.000  1.00  0.00           H  
ATOM    578 1HH1 ARG A  57      59.847  34.657 -45.204  1.00  0.00           H  
ATOM    579 2HH1 ARG A  57      58.676  33.390 -45.592  1.00  0.00           H  
ATOM    580 1HH2 ARG A  57      56.202  34.681 -43.436  1.00  0.00           H  
ATOM    581 2HH2 ARG A  57      56.615  33.404 -44.592  1.00  0.00           H  
ATOM    582  N   TRP A  58      57.115  40.344 -47.059  1.00 43.21           N  
ATOM    583  CA  TRP A  58      56.058  40.540 -48.052  1.00 40.76           C  
ATOM    584  C   TRP A  58      56.552  41.482 -49.179  1.00 43.36           C  
ATOM    585  O   TRP A  58      56.428  41.164 -50.368  1.00 43.25           O  
ATOM    586  CB  TRP A  58      54.807  41.107 -47.334  1.00 39.83           C  
ATOM    587  CG  TRP A  58      53.734  41.597 -48.247  1.00 40.36           C  
ATOM    588  CD1 TRP A  58      53.580  42.863 -48.727  1.00 43.96           C  
ATOM    589  CD2 TRP A  58      52.621  40.850 -48.730  1.00 39.24           C  
ATOM    590  CE2 TRP A  58      51.884  41.704 -49.580  1.00 43.27           C  
ATOM    591  CE3 TRP A  58      52.146  39.548 -48.499  1.00 39.56           C  
ATOM    592  NE1 TRP A  58      52.516  42.915 -49.586  1.00 42.72           N  
ATOM    593  CZ2 TRP A  58      50.703  41.307 -50.196  1.00 41.86           C  
ATOM    594  CZ3 TRP A  58      50.999  39.137 -49.148  1.00 40.10           C  
ATOM    595  CH2 TRP A  58      50.299  40.007 -49.999  1.00 40.81           C  
ATOM    596  HN  TRP A  58      56.951  40.723 -46.127  1.00  0.00           H  
ATOM    597  HE1 TRP A  58      52.240  43.726 -50.140  1.00  0.00           H  
ATOM    598  N   CYS A  59      57.114  42.632 -48.785  1.00 39.11           N  
ATOM    599  CA  CYS A  59      57.589  43.661 -49.701  1.00 39.10           C  
ATOM    600  C   CYS A  59      58.746  43.160 -50.545  1.00 44.51           C  
ATOM    601  O   CYS A  59      58.765  43.339 -51.770  1.00 43.68           O  
ATOM    602  CB  CYS A  59      57.960  44.911 -48.915  1.00 41.03           C  
ATOM    603  SG  CYS A  59      56.547  45.675 -48.068  1.00 45.50           S  
ATOM    604  HN  CYS A  59      57.216  42.798 -47.784  1.00  0.00           H  
ATOM    605  N   LEU A  60      59.679  42.473 -49.876  1.00 42.28           N  
ATOM    606  CA  LEU A  60      60.860  41.846 -50.447  1.00 41.39           C  
ATOM    607  C   LEU A  60      60.477  40.876 -51.558  1.00 43.48           C  
ATOM    608  O   LEU A  60      61.140  40.885 -52.581  1.00 44.75           O  
ATOM    609  CB  LEU A  60      61.625  41.120 -49.336  1.00 42.15           C  
ATOM    610  CG  LEU A  60      63.077  41.519 -49.070  1.00 48.17           C  
ATOM    611  CD1 LEU A  60      63.972  41.009 -50.164  1.00 47.81           C  
ATOM    612  CD2 LEU A  60      63.235  43.010 -48.778  1.00 49.90           C  
ATOM    613  HN  LEU A  60      59.549  42.380 -48.869  1.00  0.00           H  
ATOM    614  N   GLU A  61      59.377  40.099 -51.400  1.00 37.19           N  
ATOM    615  CA  GLU A  61      58.876  39.174 -52.424  1.00 34.52           C  
ATOM    616  C   GLU A  61      58.415  39.938 -53.669  1.00 35.18           C  
ATOM    617  O   GLU A  61      58.806  39.563 -54.775  1.00 33.19           O  
ATOM    618  CB  GLU A  61      57.732  38.305 -51.888  1.00 35.35           C  
ATOM    619  CG  GLU A  61      57.486  37.085 -52.759  1.00 43.93           C  
ATOM    620  CD  GLU A  61      56.200  36.336 -52.496  1.00 64.40           C  
ATOM    621  OE1 GLU A  61      55.666  35.730 -53.457  1.00 64.19           O  
ATOM    622  OE2 GLU A  61      55.709  36.384 -51.344  1.00 51.68           O1-
ATOM    623  HN  GLU A  61      58.868  40.161 -50.518  1.00  0.00           H  
ATOM    624  N   ILE A  62      57.606  41.011 -53.489  1.00 31.26           N  
ATOM    625  CA  ILE A  62      57.106  41.852 -54.595  1.00 31.10           C  
ATOM    626  C   ILE A  62      58.291  42.429 -55.423  1.00 36.21           C  
ATOM    627  O   ILE A  62      58.251  42.478 -56.657  1.00 34.95           O  
ATOM    628  CB  ILE A  62      56.190  42.987 -54.062  1.00 34.89           C  
ATOM    629  CG1 ILE A  62      54.979  42.404 -53.259  1.00 34.64           C  
ATOM    630  CG2 ILE A  62      55.782  43.934 -55.203  1.00 34.90           C  
ATOM    631  CD1 ILE A  62      53.995  43.345 -52.768  1.00 39.26           C  
ATOM    632  HN  ILE A  62      57.327  41.250 -52.537  1.00  0.00           H  
ATOM    633  N   GLN A  63      59.347  42.833 -54.705  1.00 33.22           N  
ATOM    634  CA  GLN A  63      60.587  43.381 -55.213  1.00 32.94           C  
ATOM    635  C   GLN A  63      61.381  42.336 -56.028  1.00 37.30           C  
ATOM    636  O   GLN A  63      61.881  42.661 -57.112  1.00 36.94           O  
ATOM    637  CB  GLN A  63      61.403  43.839 -54.018  1.00 35.02           C  
ATOM    638  CG  GLN A  63      61.971  45.226 -54.150  1.00 39.09           C  
ATOM    639  CD  GLN A  63      62.781  45.510 -52.921  1.00 49.29           C  
ATOM    640  NE2 GLN A  63      64.089  45.141 -52.940  1.00 27.06           N  
ATOM    641  OE1 GLN A  63      62.231  45.996 -51.925  1.00 46.09           O  
ATOM    642  HN  GLN A  63      59.269  42.745 -53.692  1.00  0.00           H  
ATOM    643 1HE2 GLN A  63      64.542  44.740 -53.761  1.00  0.00           H  
ATOM    644 2HE2 GLN A  63      64.640  45.334 -52.104  1.00  0.00           H  
ATOM    645  N   ILE A  64      61.500  41.085 -55.502  1.00 33.01           N  
ATOM    646  CA  ILE A  64      62.206  39.963 -56.141  1.00 31.65           C  
ATOM    647  C   ILE A  64      61.504  39.645 -57.458  1.00 37.75           C  
ATOM    648  O   ILE A  64      62.151  39.589 -58.484  1.00 38.68           O  
ATOM    649  CB  ILE A  64      62.304  38.709 -55.192  1.00 33.26           C  
ATOM    650  CG1 ILE A  64      63.252  38.962 -54.010  1.00 34.06           C  
ATOM    651  CG2 ILE A  64      62.767  37.458 -55.939  1.00 32.50           C  
ATOM    652  CD1 ILE A  64      63.060  38.026 -52.740  1.00 26.04           C  
ATOM    653  HN  ILE A  64      61.066  40.913 -54.595  1.00  0.00           H  
ATOM    654  N   MET A  65      60.180  39.507 -57.429  1.00 36.86           N  
ATOM    655  CA  MET A  65      59.315  39.195 -58.582  1.00 37.69           C  
ATOM    656  C   MET A  65      59.442  40.200 -59.730  1.00 39.20           C  
ATOM    657  O   MET A  65      59.427  39.804 -60.901  1.00 36.71           O  
ATOM    658  CB  MET A  65      57.840  39.148 -58.131  1.00 40.67           C  
ATOM    659  CG  MET A  65      57.530  37.967 -57.248  1.00 45.66           C  
ATOM    660  SD  MET A  65      56.512  36.810 -58.156  1.00 50.98           S  
ATOM    661  CE  MET A  65      57.785  35.773 -58.920  1.00 47.16           C  
ATOM    662  HN  MET A  65      59.722  39.628 -56.526  1.00  0.00           H  
ATOM    663  N   ARG A  66      59.503  41.502 -59.369  1.00 36.22           N  
ATOM    664  CA  ARG A  66      59.590  42.655 -60.254  1.00 36.55           C  
ATOM    665  C   ARG A  66      60.937  42.675 -60.984  1.00 40.22           C  
ATOM    666  O   ARG A  66      61.005  43.085 -62.148  1.00 40.76           O  
ATOM    667  CB  ARG A  66      59.382  43.936 -59.431  1.00 40.82           C  
ATOM    668  CG  ARG A  66      58.171  44.753 -59.876  1.00 63.68           C  
ATOM    669  CD  ARG A  66      57.343  45.232 -58.708  1.00 87.99           C  
ATOM    670  NE  ARG A  66      55.920  44.942 -58.892  1.00107.80           N  
ATOM    671  CZ  ARG A  66      54.933  45.593 -58.283  1.00126.43           C  
ATOM    672  NH1 ARG A  66      55.201  46.592 -57.447  1.00117.04           N1+
ATOM    673  NH2 ARG A  66      53.668  45.255 -58.510  1.00108.51           N  
ATOM    674  HN  ARG A  66      59.486  41.697 -58.368  1.00  0.00           H  
ATOM    675  HE  ARG A  66      55.668  44.188 -59.532  1.00  0.00           H  
ATOM    676 1HH1 ARG A  66      56.172  46.851 -57.273  1.00  0.00           H  
ATOM    677 2HH1 ARG A  66      54.444  47.091 -56.980  1.00  0.00           H  
ATOM    678 1HH2 ARG A  66      53.462  44.489 -59.151  1.00  0.00           H  
ATOM    679 2HH2 ARG A  66      52.911  45.754 -58.043  1.00  0.00           H  
ATOM    680  N   ARG A  67      61.991  42.182 -60.312  1.00 35.75           N  
ATOM    681  CA  ARG A  67      63.364  42.077 -60.796  1.00 35.89           C  
ATOM    682  C   ARG A  67      63.495  40.937 -61.815  1.00 40.37           C  
ATOM    683  O   ARG A  67      63.927  41.158 -62.947  1.00 42.56           O  
ATOM    684  CB  ARG A  67      64.271  41.820 -59.586  1.00 35.90           C  
ATOM    685  CG  ARG A  67      65.747  42.108 -59.763  1.00 41.20           C  
ATOM    686  CD  ARG A  67      66.429  42.029 -58.407  1.00 44.08           C  
ATOM    687  NE  ARG A  67      67.211  40.798 -58.231  1.00 47.25           N  
ATOM    688  CZ  ARG A  67      67.153  40.015 -57.151  1.00 51.98           C  
ATOM    689  NH1 ARG A  67      66.328  40.313 -56.149  1.00 16.95           N1+
ATOM    690  NH2 ARG A  67      67.908  38.914 -57.075  1.00 34.71           N  
ATOM    691  HN  ARG A  67      61.813  41.846 -59.365  1.00  0.00           H  
ATOM    692  HE  ARG A  67      67.841  40.523 -58.985  1.00  0.00           H  
ATOM    693 1HH1 ARG A  67      65.752  41.153 -56.207  1.00  0.00           H  
ATOM    694 2HH1 ARG A  67      66.284  39.715 -55.324  1.00  0.00           H  
ATOM    695 1HH2 ARG A  67      68.540  38.686 -57.842  1.00  0.00           H  
ATOM    696 2HH2 ARG A  67      67.864  38.316 -56.250  1.00  0.00           H  
ATOM    697  N   LEU A  68      63.101  39.723 -61.401  1.00 35.19           N  
ATOM    698  CA  LEU A  68      63.177  38.471 -62.154  1.00 33.70           C  
ATOM    699  C   LEU A  68      62.353  38.475 -63.442  1.00 36.60           C  
ATOM    700  O   LEU A  68      61.272  39.049 -63.496  1.00 36.58           O  
ATOM    701  CB  LEU A  68      62.720  37.299 -61.264  1.00 32.50           C  
ATOM    702  CG  LEU A  68      63.520  37.071 -59.957  1.00 36.41           C  
ATOM    703  CD1 LEU A  68      63.064  35.825 -59.258  1.00 35.66           C  
ATOM    704  CD2 LEU A  68      65.043  37.007 -60.192  1.00 35.32           C  
ATOM    705  HN  LEU A  68      62.707  39.667 -60.462  1.00  0.00           H  
ATOM    706  N   THR A  69      62.866  37.806 -64.473  1.00 32.58           N  
ATOM    707  CA  THR A  69      62.229  37.676 -65.782  1.00 32.33           C  
ATOM    708  C   THR A  69      62.715  36.380 -66.448  1.00 36.53           C  
ATOM    709  O   THR A  69      63.876  36.291 -66.894  1.00 38.71           O  
ATOM    710  CB  THR A  69      62.450  38.923 -66.656  1.00 44.11           C  
ATOM    711  CG2 THR A  69      63.906  39.453 -66.621  1.00 44.65           C  
ATOM    712  OG1 THR A  69      62.043  38.613 -67.989  1.00 48.96           O  
ATOM    713  HN  THR A  69      63.769  37.351 -64.339  1.00  0.00           H  
ATOM    714  HG1 THR A  69      62.179  39.383 -68.529  1.00  0.00           H  
ATOM    715  N   HIS A  70      61.822  35.365 -66.489  1.00 28.76           N  
ATOM    716  CA  HIS A  70      62.119  34.067 -67.076  1.00 25.71           C  
ATOM    717  C   HIS A  70      60.850  33.365 -67.620  1.00 27.98           C  
ATOM    718  O   HIS A  70      59.817  33.384 -66.936  1.00 28.62           O  
ATOM    719  CB  HIS A  70      62.802  33.184 -66.028  1.00 24.66           C  
ATOM    720  CG  HIS A  70      63.424  31.945 -66.603  1.00 26.84           C  
ATOM    721  CD2 HIS A  70      64.657  31.755 -67.113  1.00 27.19           C  
ATOM    722  ND1 HIS A  70      62.704  30.764 -66.728  1.00 27.64           N  
ATOM    723  CE1 HIS A  70      63.538  29.893 -67.257  1.00 26.37           C  
ATOM    724  NE2 HIS A  70      64.726  30.445 -67.498  1.00 27.16           N  
ATOM    725  HN  HIS A  70      60.896  35.517 -66.089  1.00  0.00           H  
ATOM    726  HD1 HIS A  70      61.732  30.604 -66.465  1.00  0.00           H  
ATOM    727  HE2 HIS A  70      65.539  29.976 -67.897  1.00  0.00           H  
ATOM    728  N   PRO A  71      60.936  32.660 -68.787  1.00 21.24           N  
ATOM    729  CA  PRO A  71      59.770  31.958 -69.326  1.00 20.52           C  
ATOM    730  C   PRO A  71      59.123  30.916 -68.412  1.00 27.67           C  
ATOM    731  O   PRO A  71      57.982  30.524 -68.682  1.00 29.00           O  
ATOM    732  CB  PRO A  71      60.328  31.268 -70.578  1.00 21.96           C  
ATOM    733  CG  PRO A  71      61.747  31.316 -70.464  1.00 26.44           C  
ATOM    734  CD  PRO A  71      62.056  32.554 -69.734  1.00 22.54           C  
ATOM    735  N   ASN A  72      59.824  30.468 -67.355  1.00 24.46           N  
ATOM    736  CA  ASN A  72      59.320  29.437 -66.438  1.00 24.17           C  
ATOM    737  C   ASN A  72      59.190  29.940 -64.978  1.00 26.33           C  
ATOM    738  O   ASN A  72      59.318  29.175 -64.018  1.00 23.83           O  
ATOM    739  CB  ASN A  72      60.244  28.208 -66.500  1.00 26.62           C  
ATOM    740  CG  ASN A  72      60.382  27.633 -67.869  1.00 42.71           C  
ATOM    741  ND2 ASN A  72      59.305  27.045 -68.371  1.00 33.89           N  
ATOM    742  OD1 ASN A  72      61.425  27.775 -68.508  1.00 41.58           O  
ATOM    743  HN  ASN A  72      60.749  30.863 -67.182  1.00  0.00           H  
ATOM    744 1HD2 ASN A  72      58.441  26.927 -67.842  1.00  0.00           H  
ATOM    745 2HD2 ASN A  72      59.399  26.652 -69.307  1.00  0.00           H  
ATOM    746  N   VAL A  73      58.960  31.234 -64.820  1.00 23.81           N  
ATOM    747  CA  VAL A  73      58.797  31.888 -63.518  1.00 23.18           C  
ATOM    748  C   VAL A  73      57.649  32.856 -63.710  1.00 28.11           C  
ATOM    749  O   VAL A  73      57.736  33.684 -64.621  1.00 31.51           O  
ATOM    750  CB  VAL A  73      60.116  32.585 -63.012  1.00 27.58           C  
ATOM    751  CG1 VAL A  73      59.889  33.318 -61.691  1.00 27.55           C  
ATOM    752  CG2 VAL A  73      61.292  31.606 -62.886  1.00 27.45           C  
ATOM    753  HN  VAL A  73      58.892  31.813 -65.657  1.00  0.00           H  
ATOM    754  N   VAL A  74      56.569  32.750 -62.913  1.00 23.03           N  
ATOM    755  CA  VAL A  74      55.406  33.653 -63.021  1.00 23.37           C  
ATOM    756  C   VAL A  74      55.850  35.152 -63.043  1.00 29.31           C  
ATOM    757  O   VAL A  74      56.614  35.644 -62.191  1.00 29.88           O  
ATOM    758  CB  VAL A  74      54.320  33.346 -61.951  1.00 26.22           C  
ATOM    759  CG1 VAL A  74      53.286  34.454 -61.794  1.00 24.92           C  
ATOM    760  CG2 VAL A  74      53.617  32.074 -62.335  1.00 26.60           C  
ATOM    761  HN  VAL A  74      56.554  32.016 -62.205  1.00  0.00           H  
ATOM    762  N   ALA A  75      55.403  35.824 -64.098  1.00 25.13           N  
ATOM    763  CA  ALA A  75      55.706  37.215 -64.369  1.00 26.62           C  
ATOM    764  C   ALA A  75      54.967  38.175 -63.455  1.00 31.50           C  
ATOM    765  O   ALA A  75      53.785  37.990 -63.169  1.00 30.83           O  
ATOM    766  CB  ALA A  75      55.366  37.540 -65.822  1.00 27.91           C  
ATOM    767  HN  ALA A  75      54.807  35.328 -64.761  1.00  0.00           H  
ATOM    768  N   ALA A  76      55.658  39.233 -63.047  1.00 29.56           N  
ATOM    769  CA  ALA A  76      55.029  40.271 -62.259  1.00 30.64           C  
ATOM    770  C   ALA A  76      54.218  41.142 -63.195  1.00 34.89           C  
ATOM    771  O   ALA A  76      54.568  41.272 -64.364  1.00 35.64           O  
ATOM    772  CB  ALA A  76      56.087  41.084 -61.529  1.00 32.30           C  
ATOM    773  HN  ALA A  76      56.645  39.315 -63.292  1.00  0.00           H  
ATOM    774  N   ARG A  77      53.103  41.674 -62.710  1.00 30.29           N  
ATOM    775  CA  ARG A  77      52.259  42.550 -63.498  1.00 30.84           C  
ATOM    776  C   ARG A  77      51.971  43.823 -62.710  1.00 37.33           C  
ATOM    777  O   ARG A  77      52.123  43.842 -61.480  1.00 35.95           O  
ATOM    778  CB  ARG A  77      50.951  41.832 -63.880  1.00 32.39           C  
ATOM    779  CG  ARG A  77      51.123  40.570 -64.719  1.00 43.61           C  
ATOM    780  CD  ARG A  77      50.897  40.840 -66.198  1.00 44.64           C  
ATOM    781  NE  ARG A  77      50.936  39.618 -67.001  1.00 40.80           N  
ATOM    782  CZ  ARG A  77      52.038  39.152 -67.579  1.00 58.86           C  
ATOM    783  NH1 ARG A  77      53.198  39.787 -67.426  1.00 41.52           N1+
ATOM    784  NH2 ARG A  77      51.992  38.049 -68.313  1.00 53.64           N  
ATOM    785  HN  ARG A  77      52.831  41.459 -61.751  1.00  0.00           H  
ATOM    786  HE  ARG A  77      50.069  39.095 -67.124  1.00  0.00           H  
ATOM    787 1HH1 ARG A  77      53.233  40.636 -66.861  1.00  0.00           H  
ATOM    788 2HH1 ARG A  77      54.044  39.429 -67.870  1.00  0.00           H  
ATOM    789 1HH2 ARG A  77      51.103  37.562 -68.430  1.00  0.00           H  
ATOM    790 2HH2 ARG A  77      52.838  37.691 -68.757  1.00  0.00           H  
ATOM    791  N   ASP A  78      51.596  44.899 -63.424  1.00 37.21           N  
ATOM    792  CA  ASP A  78      51.232  46.176 -62.816  1.00 38.91           C  
ATOM    793  C   ASP A  78      49.906  46.039 -62.069  1.00 42.39           C  
ATOM    794  O   ASP A  78      49.001  45.354 -62.543  1.00 42.08           O  
ATOM    795  CB  ASP A  78      51.100  47.265 -63.898  1.00 43.06           C  
ATOM    796  CG  ASP A  78      52.393  47.821 -64.450  1.00 62.85           C  
ATOM    797  OD1 ASP A  78      53.352  47.994 -63.656  1.00 64.99           O  
ATOM    798  OD2 ASP A  78      52.422  48.165 -65.661  1.00 72.38           O1-
ATOM    799  HN  ASP A  78      51.564  44.819 -64.440  1.00  0.00           H  
ATOM    800  N   VAL A  79      49.779  46.680 -60.914  1.00 39.60           N  
ATOM    801  CA  VAL A  79      48.507  46.659 -60.194  1.00 40.10           C  
ATOM    802  C   VAL A  79      47.556  47.636 -60.943  1.00 47.67           C  
ATOM    803  O   VAL A  79      47.956  48.787 -61.171  1.00 49.28           O  
ATOM    804  CB  VAL A  79      48.644  46.988 -58.672  1.00 43.05           C  
ATOM    805  CG1 VAL A  79      47.281  46.966 -57.967  1.00 42.33           C  
ATOM    806  CG2 VAL A  79      49.629  46.036 -57.977  1.00 41.31           C  
ATOM    807  HN  VAL A  79      50.573  47.190 -60.527  1.00  0.00           H  
ATOM    808  N   PRO A  80      46.338  47.189 -61.383  1.00 44.28           N  
ATOM    809  CA  PRO A  80      45.416  48.100 -62.110  1.00 45.60           C  
ATOM    810  C   PRO A  80      45.147  49.422 -61.380  1.00 51.60           C  
ATOM    811  O   PRO A  80      44.919  49.425 -60.165  1.00 50.56           O  
ATOM    812  CB  PRO A  80      44.132  47.277 -62.237  1.00 46.45           C  
ATOM    813  CG  PRO A  80      44.564  45.885 -62.146  1.00 48.43           C  
ATOM    814  CD  PRO A  80      45.741  45.850 -61.230  1.00 43.63           C  
ATOM    815  N   GLU A  81      45.210  50.543 -62.130  1.00 51.68           N  
ATOM    816  CA  GLU A  81      45.033  51.907 -61.608  1.00 54.90           C  
ATOM    817  C   GLU A  81      43.705  52.098 -60.899  1.00 60.09           C  
ATOM    818  O   GLU A  81      42.636  51.857 -61.473  1.00 58.90           O  
ATOM    819  CB  GLU A  81      45.163  52.963 -62.709  1.00 58.55           C  
ATOM    820  CG  GLU A  81      46.587  53.380 -63.007  1.00 73.95           C  
ATOM    821  CD  GLU A  81      46.647  54.528 -63.994  1.00104.93           C  
ATOM    822  OE1 GLU A  81      46.630  55.697 -63.541  1.00104.73           O  
ATOM    823  OE2 GLU A  81      46.645  54.262 -65.219  1.00100.68           O1-
ATOM    824  HN  GLU A  81      45.393  50.437 -63.128  1.00  0.00           H  
ATOM    825  N   GLY A  82      43.810  52.536 -59.650  1.00 58.57           N  
ATOM    826  CA  GLY A  82      42.676  52.776 -58.778  1.00 60.23           C  
ATOM    827  C   GLY A  82      42.381  51.636 -57.827  1.00 66.12           C  
ATOM    828  O   GLY A  82      41.369  51.696 -57.113  1.00 66.58           O  
ATOM    829  HN  GLY A  82      44.744  52.714 -59.282  1.00  0.00           H  
ATOM    830  N   MET A  83      43.253  50.582 -57.793  1.00 62.91           N  
ATOM    831  CA  MET A  83      43.015  49.439 -56.913  1.00 62.27           C  
ATOM    832  C   MET A  83      43.458  49.779 -55.471  1.00 70.44           C  
ATOM    833  O   MET A  83      44.452  49.231 -54.951  1.00 70.80           O  
ATOM    834  CB  MET A  83      43.621  48.139 -57.441  1.00 62.23           C  
ATOM    835  CG  MET A  83      42.861  46.938 -56.920  1.00 65.26           C  
ATOM    836  SD  MET A  83      42.529  45.631 -58.116  1.00 69.03           S  
ATOM    837  CE  MET A  83      44.041  44.943 -58.237  1.00 64.18           C  
ATOM    838  HN  MET A  83      44.080  50.594 -58.390  1.00  0.00           H  
ATOM    839  N   GLN A  84      42.651  50.692 -54.834  1.00 67.91           N  
ATOM    840  CA  GLN A  84      42.727  51.275 -53.479  1.00 58.50           C  
ATOM    841  C   GLN A  84      43.292  50.316 -52.435  1.00 97.49           C  
ATOM    842  O   GLN A  84      43.552  50.731 -51.308  1.00 63.65           O  
ATOM    843  CB  GLN A  84      41.331  51.734 -53.014  1.00 60.52           C  
ATOM    844  CG  GLN A  84      40.846  53.021 -53.662  1.00 64.54           C  
ATOM    845  CD  GLN A  84      39.401  53.350 -53.352  1.00 78.60           C  
ATOM    846  NE2 GLN A  84      39.098  53.662 -52.096  1.00 83.17           N  
ATOM    847  OE1 GLN A  84      38.546  53.398 -54.239  1.00 65.21           O  
ATOM    848  HN  GLN A  84      41.865  51.024 -55.393  1.00  0.00           H  
ATOM    849 1HE2 GLN A  84      38.125  53.884 -51.887  1.00  0.00           H  
ATOM    850 2HE2 GLN A  84      39.805  53.622 -51.362  1.00  0.00           H  
ATOM    851  N   ASN A  89      45.143  45.296 -45.930  1.00 85.21           N  
ATOM    852  CA  ASN A  89      45.835  46.253 -45.057  1.00 86.61           C  
ATOM    853  C   ASN A  89      46.565  47.353 -45.874  1.00 87.33           C  
ATOM    854  O   ASN A  89      46.324  47.476 -47.082  1.00 86.44           O  
ATOM    855  CB  ASN A  89      46.825  45.511 -44.154  1.00 87.48           C  
ATOM    856  HN1 ASN A  89      44.663  44.573 -45.393  1.00  0.00           H  
ATOM    857  HN2 ASN A  89      45.780  44.889 -46.615  1.00  0.00           H  
ATOM    858  HN3 ASN A  89      44.504  45.770 -46.569  1.00  0.00           H  
ATOM    859  N   ASP A  90      47.457  48.134 -45.207  1.00 81.15           N  
ATOM    860  CA  ASP A  90      48.255  49.197 -45.816  1.00 79.72           C  
ATOM    861  C   ASP A  90      49.327  48.656 -46.777  1.00 76.93           C  
ATOM    862  O   ASP A  90      49.893  49.436 -47.547  1.00 76.49           O  
ATOM    863  CB  ASP A  90      48.919  50.039 -44.726  1.00 84.06           C  
ATOM    864  CG  ASP A  90      48.002  51.023 -44.012  1.00102.50           C  
ATOM    865  OD1 ASP A  90      47.009  51.483 -44.635  1.00104.64           O  
ATOM    866  OD2 ASP A  90      48.329  51.413 -42.869  1.00110.77           O1-
ATOM    867  HN  ASP A  90      47.578  47.966 -44.208  1.00  0.00           H  
ATOM    868  N   LEU A  91      49.608  47.329 -46.723  1.00 67.98           N  
ATOM    869  CA  LEU A  91      50.598  46.655 -47.563  1.00 64.09           C  
ATOM    870  C   LEU A  91      50.150  46.587 -49.018  1.00 62.44           C  
ATOM    871  O   LEU A  91      48.969  46.330 -49.282  1.00 61.19           O  
ATOM    872  CB  LEU A  91      50.905  45.246 -47.042  1.00 62.75           C  
ATOM    873  CG  LEU A  91      51.826  45.210 -45.834  1.00 68.66           C  
ATOM    874  CD1 LEU A  91      51.783  43.896 -45.156  1.00 67.56           C  
ATOM    875  CD2 LEU A  91      53.279  45.556 -46.194  1.00 73.03           C  
ATOM    876  HN  LEU A  91      49.093  46.762 -46.050  1.00  0.00           H  
ATOM    877  N   PRO A  92      51.094  46.788 -49.978  1.00 55.27           N  
ATOM    878  CA  PRO A  92      50.723  46.738 -51.398  1.00 52.92           C  
ATOM    879  C   PRO A  92      50.261  45.366 -51.846  1.00 52.38           C  
ATOM    880  O   PRO A  92      50.470  44.374 -51.145  1.00 51.43           O  
ATOM    881  CB  PRO A  92      52.018  47.125 -52.115  1.00 54.55           C  
ATOM    882  CG  PRO A  92      53.088  46.760 -51.176  1.00 59.52           C  
ATOM    883  CD  PRO A  92      52.531  47.092 -49.826  1.00 56.85           C  
ATOM    884  N   LEU A  93      49.623  45.322 -53.019  1.00 45.48           N  
ATOM    885  CA  LEU A  93      49.158  44.073 -53.600  1.00 42.45           C  
ATOM    886  C   LEU A  93      50.242  43.481 -54.475  1.00 42.29           C  
ATOM    887  O   LEU A  93      51.080  44.221 -54.985  1.00 42.31           O  
ATOM    888  CB  LEU A  93      47.893  44.323 -54.443  1.00 42.75           C  
ATOM    889  CG  LEU A  93      46.674  44.932 -53.762  1.00 48.16           C  
ATOM    890  CD1 LEU A  93      45.716  45.479 -54.786  1.00 48.93           C  
ATOM    891  CD2 LEU A  93      45.952  43.922 -52.964  1.00 49.91           C  
ATOM    892  HN  LEU A  93      49.457  46.193 -53.523  1.00  0.00           H  
ATOM    893  N   LEU A  94      50.209  42.167 -54.691  1.00 35.75           N  
ATOM    894  CA  LEU A  94      51.140  41.533 -55.607  1.00 33.92           C  
ATOM    895  C   LEU A  94      50.381  41.105 -56.861  1.00 38.87           C  
ATOM    896  O   LEU A  94      49.646  40.118 -56.818  1.00 39.58           O  
ATOM    897  CB  LEU A  94      51.861  40.348 -54.940  1.00 32.74           C  
ATOM    898  CG  LEU A  94      52.896  39.560 -55.805  1.00 34.98           C  
ATOM    899  CD1 LEU A  94      53.957  40.477 -56.440  1.00 34.75           C  
ATOM    900  CD2 LEU A  94      53.548  38.456 -54.996  1.00 33.62           C  
ATOM    901  HN  LEU A  94      49.518  41.596 -54.204  1.00  0.00           H  
ATOM    902  N   ALA A  95      50.526  41.861 -57.961  1.00 35.28           N  
ATOM    903  CA  ALA A  95      49.844  41.503 -59.203  1.00 34.88           C  
ATOM    904  C   ALA A  95      50.746  40.576 -60.042  1.00 35.95           C  
ATOM    905  O   ALA A  95      51.924  40.859 -60.277  1.00 35.66           O  
ATOM    906  CB  ALA A  95      49.435  42.755 -59.981  1.00 37.00           C  
ATOM    907  HN  ALA A  95      51.117  42.692 -57.930  1.00  0.00           H  
ATOM    908  N   MET A  96      50.198  39.440 -60.446  1.00 30.91           N  
ATOM    909  CA  MET A  96      50.951  38.437 -61.205  1.00 29.96           C  
ATOM    910  C   MET A  96      50.193  37.964 -62.429  1.00 33.03           C  
ATOM    911  O   MET A  96      48.993  38.199 -62.521  1.00 34.66           O  
ATOM    912  CB  MET A  96      51.280  37.220 -60.316  1.00 31.62           C  
ATOM    913  CG  MET A  96      52.188  37.536 -59.148  1.00 35.06           C  
ATOM    914  SD  MET A  96      51.930  36.405 -57.766  1.00 38.37           S  
ATOM    915  CE  MET A  96      50.215  36.724 -57.350  1.00 35.42           C  
ATOM    916  HN  MET A  96      49.220  39.257 -60.222  1.00  0.00           H  
ATOM    917  N   GLU A  97      50.880  37.294 -63.360  1.00 28.03           N  
ATOM    918  CA  GLU A  97      50.249  36.746 -64.551  1.00 28.71           C  
ATOM    919  C   GLU A  97      49.312  35.595 -64.141  1.00 32.17           C  
ATOM    920  O   GLU A  97      49.634  34.878 -63.186  1.00 29.64           O  
ATOM    921  CB  GLU A  97      51.319  36.294 -65.593  1.00 30.17           C  
ATOM    922  CG  GLU A  97      51.743  34.827 -65.592  1.00 37.84           C  
ATOM    923  CD  GLU A  97      52.706  34.431 -66.698  1.00 51.58           C  
ATOM    924  OE1 GLU A  97      52.253  34.255 -67.853  1.00 42.02           O  
ATOM    925  OE2 GLU A  97      53.913  34.271 -66.403  1.00 50.32           O1-
ATOM    926  HN  GLU A  97      51.883  37.162 -63.231  1.00  0.00           H  
ATOM    927  N   TYR A  98      48.152  35.435 -64.831  1.00 30.11           N  
ATOM    928  CA  TYR A  98      47.259  34.314 -64.524  1.00 29.49           C  
ATOM    929  C   TYR A  98      47.634  33.106 -65.395  1.00 34.19           C  
ATOM    930  O   TYR A  98      47.729  33.238 -66.629  1.00 35.94           O  
ATOM    931  CB  TYR A  98      45.788  34.685 -64.688  1.00 30.28           C  
ATOM    932  CG  TYR A  98      44.848  33.508 -64.527  1.00 30.60           C  
ATOM    933  CD1 TYR A  98      44.085  33.050 -65.596  1.00 32.45           C  
ATOM    934  CD2 TYR A  98      44.747  32.830 -63.317  1.00 30.99           C  
ATOM    935  CE1 TYR A  98      43.238  31.948 -65.465  1.00 30.97           C  
ATOM    936  CE2 TYR A  98      43.907  31.724 -63.174  1.00 32.51           C  
ATOM    937  CZ  TYR A  98      43.145  31.292 -64.251  1.00 36.98           C  
ATOM    938  OH  TYR A  98      42.283  30.228 -64.105  1.00 34.61           O  
ATOM    939  HN  TYR A  98      47.902  36.097 -65.565  1.00  0.00           H  
ATOM    940  HH  TYR A  98      41.762  29.932 -64.842  1.00  0.00           H  
ATOM    941  N   CYS A  99      47.857  31.942 -64.742  1.00 26.87           N  
ATOM    942  CA  CYS A  99      48.236  30.704 -65.407  1.00 26.00           C  
ATOM    943  C   CYS A  99      47.030  29.783 -65.486  1.00 29.83           C  
ATOM    944  O   CYS A  99      46.650  29.155 -64.499  1.00 29.59           O  
ATOM    945  CB  CYS A  99      49.416  30.055 -64.690  1.00 26.04           C  
ATOM    946  SG  CYS A  99      50.919  31.068 -64.682  1.00 29.57           S  
ATOM    947  HN  CYS A  99      47.754  31.932 -63.727  1.00  0.00           H  
ATOM    948  N   GLN A 100      46.410  29.748 -66.679  1.00 27.86           N  
ATOM    949  CA  GLN A 100      45.166  29.042 -67.065  1.00 27.87           C  
ATOM    950  C   GLN A 100      45.121  27.542 -66.754  1.00 30.11           C  
ATOM    951  O   GLN A 100      44.055  26.980 -66.569  1.00 30.68           O  
ATOM    952  CB  GLN A 100      44.910  29.238 -68.559  1.00 30.31           C  
ATOM    953  CG  GLN A 100      44.342  30.624 -68.864  1.00 54.30           C  
ATOM    954  CD  GLN A 100      44.613  31.059 -70.276  1.00 70.57           C  
ATOM    955  NE2 GLN A 100      43.906  30.469 -71.223  1.00 54.48           N  
ATOM    956  OE1 GLN A 100      45.476  31.902 -70.534  1.00 69.40           O  
ATOM    957  HN  GLN A 100      46.859  30.283 -67.422  1.00  0.00           H  
ATOM    958 1HE2 GLN A 100      43.192  29.772 -71.010  1.00  0.00           H  
ATOM    959 2HE2 GLN A 100      44.090  30.764 -72.182  1.00  0.00           H  
ATOM    960  N   GLY A 101      46.261  26.915 -66.702  1.00 36.68           N  
ATOM    961  CA  GLY A 101      46.368  25.489 -66.452  1.00 35.11           C  
ATOM    962  C   GLY A 101      46.130  25.112 -65.012  1.00 36.15           C  
ATOM    963  O   GLY A 101      45.747  23.980 -64.744  1.00 35.94           O  
ATOM    964  HN  GLY A 101      47.118  27.450 -66.843  1.00  0.00           H  
ATOM    965  N   GLY A 102      46.317  26.053 -64.099  1.00 30.47           N  
ATOM    966  CA  GLY A 102      46.165  25.769 -62.687  1.00 30.27           C  
ATOM    967  C   GLY A 102      47.419  25.153 -62.096  1.00 36.17           C  
ATOM    968  O   GLY A 102      48.428  24.969 -62.790  1.00 36.23           O  
ATOM    969  HN  GLY A 102      46.573  26.995 -64.396  1.00  0.00           H  
ATOM    970  N   ASP A 103      47.375  24.833 -60.798  1.00 32.18           N  
ATOM    971  CA  ASP A 103      48.530  24.271 -60.106  1.00 29.64           C  
ATOM    972  C   ASP A 103      48.759  22.758 -60.446  1.00 30.47           C  
ATOM    973  O   ASP A 103      47.862  22.067 -60.940  1.00 30.40           O  
ATOM    974  CB  ASP A 103      48.393  24.503 -58.594  1.00 31.27           C  
ATOM    975  CG  ASP A 103      47.194  23.832 -57.966  1.00 40.89           C  
ATOM    976  OD1 ASP A 103      47.386  23.093 -56.975  1.00 41.11           O  
ATOM    977  OD2 ASP A 103      46.052  24.047 -58.470  1.00 46.44           O1-
ATOM    978  HN  ASP A 103      46.511  24.986 -60.278  1.00  0.00           H  
ATOM    979  N   LEU A 104      49.977  22.274 -60.187  1.00 24.13           N  
ATOM    980  CA  LEU A 104      50.386  20.908 -60.462  1.00 23.21           C  
ATOM    981  C   LEU A 104      49.685  19.915 -59.517  1.00 30.45           C  
ATOM    982  O   LEU A 104      49.461  18.761 -59.916  1.00 32.07           O  
ATOM    983  CB  LEU A 104      51.917  20.801 -60.360  1.00 21.71           C  
ATOM    984  CG  LEU A 104      52.580  19.439 -60.601  1.00 25.09           C  
ATOM    985  CD1 LEU A 104      52.368  18.950 -61.997  1.00 25.09           C  
ATOM    986  CD2 LEU A 104      54.065  19.499 -60.271  1.00 26.59           C  
ATOM    987  HN  LEU A 104      50.663  22.903 -59.770  1.00  0.00           H  
ATOM    988  N   ARG A 105      49.306  20.354 -58.288  1.00 25.87           N  
ATOM    989  CA  ARG A 105      48.608  19.477 -57.340  1.00 25.18           C  
ATOM    990  C   ARG A 105      47.266  19.035 -57.933  1.00 30.39           C  
ATOM    991  O   ARG A 105      46.953  17.854 -57.841  1.00 30.46           O  
ATOM    992  CB  ARG A 105      48.443  20.148 -55.971  1.00 23.01           C  
ATOM    993  CG  ARG A 105      47.585  19.376 -54.968  1.00 27.48           C  
ATOM    994  CD  ARG A 105      48.196  18.099 -54.447  1.00 27.92           C  
ATOM    995  NE  ARG A 105      49.461  18.340 -53.758  1.00 36.37           N  
ATOM    996  CZ  ARG A 105      50.525  17.542 -53.827  1.00 42.64           C  
ATOM    997  NH1 ARG A 105      50.484  16.428 -54.546  1.00 17.22           N1+
ATOM    998  NH2 ARG A 105      51.638  17.855 -53.177  1.00 19.33           N  
ATOM    999  HN  ARG A 105      49.511  21.316 -58.018  1.00  0.00           H  
ATOM   1000  HE  ARG A 105      49.535  19.179 -53.183  1.00  0.00           H  
ATOM   1001 1HH1 ARG A 105      51.299  15.817 -54.599  1.00  0.00           H  
ATOM   1002 2HH1 ARG A 105      49.628  16.187 -55.046  1.00  0.00           H  
ATOM   1003 1HH2 ARG A 105      52.453  17.244 -53.230  1.00  0.00           H  
ATOM   1004 2HH2 ARG A 105      51.670  18.712 -52.624  1.00  0.00           H  
ATOM   1005  N   LYS A 106      46.529  19.959 -58.604  1.00 27.99           N  
ATOM   1006  CA  LYS A 106      45.262  19.705 -59.287  1.00 29.26           C  
ATOM   1007  C   LYS A 106      45.451  18.623 -60.351  1.00 34.78           C  
ATOM   1008  O   LYS A 106      44.616  17.729 -60.434  1.00 34.51           O  
ATOM   1009  CB  LYS A 106      44.707  21.005 -59.905  1.00 33.59           C  
ATOM   1010  CG  LYS A 106      43.338  20.883 -60.630  1.00 61.17           C  
ATOM   1011  CD  LYS A 106      42.699  22.273 -60.971  1.00 74.59           C  
ATOM   1012  CE  LYS A 106      41.798  22.313 -62.210  1.00 78.95           C  
ATOM   1013  NZ  LYS A 106      41.807  23.649 -62.912  1.00 74.40           N1+
ATOM   1014  HN  LYS A 106      46.891  20.912 -58.633  1.00  0.00           H  
ATOM   1015  HZ1 LYS A 106      41.207  23.676 -63.737  1.00  0.00           H  
ATOM   1016  HZ2 LYS A 106      42.759  23.928 -63.148  1.00  0.00           H  
ATOM   1017  HZ3 LYS A 106      41.567  24.400 -62.265  1.00  0.00           H  
ATOM   1018  N   TYR A 107      46.556  18.685 -61.139  1.00 33.85           N  
ATOM   1019  CA  TYR A 107      46.868  17.698 -62.179  1.00 35.48           C  
ATOM   1020  C   TYR A 107      47.148  16.349 -61.568  1.00 37.98           C  
ATOM   1021  O   TYR A 107      46.592  15.353 -62.023  1.00 38.72           O  
ATOM   1022  CB  TYR A 107      48.047  18.138 -63.052  1.00 39.02           C  
ATOM   1023  CG  TYR A 107      47.595  19.169 -64.043  1.00 48.37           C  
ATOM   1024  CD1 TYR A 107      46.818  18.811 -65.144  1.00 53.26           C  
ATOM   1025  CD2 TYR A 107      47.816  20.520 -63.816  1.00 51.23           C  
ATOM   1026  CE1 TYR A 107      46.320  19.772 -66.025  1.00 57.53           C  
ATOM   1027  CE2 TYR A 107      47.338  21.490 -64.697  1.00 54.33           C  
ATOM   1028  CZ  TYR A 107      46.584  21.114 -65.800  1.00 65.37           C  
ATOM   1029  OH  TYR A 107      46.088  22.070 -66.664  1.00 66.96           O  
ATOM   1030  HN  TYR A 107      47.204  19.460 -61.000  1.00  0.00           H  
ATOM   1031  HH  TYR A 107      45.572  21.813 -67.419  1.00  0.00           H  
ATOM   1032  N   LEU A 108      47.966  16.324 -60.500  1.00 31.30           N  
ATOM   1033  CA  LEU A 108      48.304  15.111 -59.771  1.00 29.37           C  
ATOM   1034  C   LEU A 108      47.073  14.460 -59.142  1.00 36.53           C  
ATOM   1035  O   LEU A 108      47.060  13.238 -58.984  1.00 39.14           O  
ATOM   1036  CB  LEU A 108      49.354  15.401 -58.682  1.00 26.84           C  
ATOM   1037  CG  LEU A 108      50.767  15.698 -59.153  1.00 26.21           C  
ATOM   1038  CD1 LEU A 108      51.629  16.021 -57.986  1.00 24.94           C  
ATOM   1039  CD2 LEU A 108      51.347  14.542 -59.969  1.00 22.01           C  
ATOM   1040  HN  LEU A 108      48.372  17.205 -60.184  1.00  0.00           H  
ATOM   1041  N   ASN A 109      46.037  15.265 -58.818  1.00 32.31           N  
ATOM   1042  CA  ASN A 109      44.796  14.792 -58.225  1.00 31.96           C  
ATOM   1043  C   ASN A 109      43.789  14.264 -59.272  1.00 37.00           C  
ATOM   1044  O   ASN A 109      42.932  13.485 -58.886  1.00 38.64           O  
ATOM   1045  CB  ASN A 109      44.201  15.851 -57.338  1.00 29.42           C  
ATOM   1046  CG  ASN A 109      44.915  15.916 -56.004  1.00 45.84           C  
ATOM   1047  ND2 ASN A 109      44.886  17.061 -55.355  1.00 42.15           N  
ATOM   1048  OD1 ASN A 109      45.500  14.945 -55.532  1.00 37.29           O  
ATOM   1049  HN  ASN A 109      46.131  16.264 -59.000  1.00  0.00           H  
ATOM   1050 1HD2 ASN A 109      45.367  17.105 -54.457  1.00  0.00           H  
ATOM   1051 2HD2 ASN A 109      44.400  17.868 -55.747  1.00  0.00           H  
ATOM   1052  N   GLN A 110      43.924  14.595 -60.590  1.00 32.73           N  
ATOM   1053  CA  GLN A 110      43.086  14.010 -61.662  1.00 33.30           C  
ATOM   1054  C   GLN A 110      43.187  12.486 -61.542  1.00 39.88           C  
ATOM   1055  O   GLN A 110      44.287  11.941 -61.483  1.00 40.65           O  
ATOM   1056  CB  GLN A 110      43.518  14.474 -63.073  1.00 33.77           C  
ATOM   1057  CG  GLN A 110      43.409  15.973 -63.369  1.00 34.22           C  
ATOM   1058  CD  GLN A 110      42.051  16.536 -63.076  1.00 62.37           C  
ATOM   1059  NE2 GLN A 110      41.964  17.355 -62.033  1.00 57.18           N  
ATOM   1060  OE1 GLN A 110      41.063  16.221 -63.752  1.00 65.80           O  
ATOM   1061  HN  GLN A 110      44.636  15.278 -60.849  1.00  0.00           H  
ATOM   1062 1HE2 GLN A 110      41.040  17.738 -61.834  1.00  0.00           H  
ATOM   1063 2HE2 GLN A 110      42.778  17.615 -61.476  1.00  0.00           H  
ATOM   1064  N   PHE A 111      42.049  11.821 -61.393  1.00 36.92           N  
ATOM   1065  CA  PHE A 111      41.921  10.391 -61.113  1.00 35.84           C  
ATOM   1066  C   PHE A 111      42.695   9.509 -62.072  1.00 38.96           C  
ATOM   1067  O   PHE A 111      43.190   8.472 -61.653  1.00 38.79           O  
ATOM   1068  CB  PHE A 111      40.438   9.985 -61.079  1.00 39.49           C  
ATOM   1069  CG  PHE A 111      39.541  10.764 -60.125  1.00 42.22           C  
ATOM   1070  CD1 PHE A 111      40.028  11.240 -58.915  1.00 44.66           C  
ATOM   1071  CD2 PHE A 111      38.225  11.052 -60.461  1.00 46.66           C  
ATOM   1072  CE1 PHE A 111      39.197  11.941 -58.036  1.00 46.46           C  
ATOM   1073  CE2 PHE A 111      37.394  11.748 -59.576  1.00 50.23           C  
ATOM   1074  CZ  PHE A 111      37.883  12.171 -58.362  1.00 47.20           C  
ATOM   1075  HN  PHE A 111      41.185  12.355 -61.482  1.00  0.00           H  
ATOM   1076  N   GLU A 112      42.860   9.933 -63.325  1.00 36.43           N  
ATOM   1077  CA  GLU A 112      43.607   9.184 -64.344  1.00 36.86           C  
ATOM   1078  C   GLU A 112      45.128   9.341 -64.195  1.00 38.68           C  
ATOM   1079  O   GLU A 112      45.876   8.850 -65.051  1.00 39.15           O  
ATOM   1080  CB  GLU A 112      43.171   9.622 -65.755  1.00 39.87           C  
ATOM   1081  CG  GLU A 112      43.493  11.068 -66.141  1.00 49.43           C  
ATOM   1082  CD  GLU A 112      42.522  12.167 -65.741  1.00 70.60           C  
ATOM   1083  OE1 GLU A 112      41.693  11.963 -64.822  1.00 50.64           O  
ATOM   1084  OE2 GLU A 112      42.617  13.258 -66.347  1.00 71.94           O1-
ATOM   1085  HN  GLU A 112      42.445  10.826 -63.591  1.00  0.00           H  
ATOM   1086  N   ASN A 113      45.573  10.062 -63.144  1.00 32.72           N  
ATOM   1087  CA  ASN A 113      46.968  10.358 -62.836  1.00 29.96           C  
ATOM   1088  C   ASN A 113      47.336   9.835 -61.461  1.00 33.74           C  
ATOM   1089  O   ASN A 113      48.305  10.334 -60.853  1.00 34.91           O  
ATOM   1090  CB  ASN A 113      47.235  11.873 -62.907  1.00 26.34           C  
ATOM   1091  CG  ASN A 113      47.171  12.497 -64.277  1.00 43.54           C  
ATOM   1092  ND2 ASN A 113      46.812  13.766 -64.310  1.00 31.28           N  
ATOM   1093  OD1 ASN A 113      47.491  11.886 -65.308  1.00 42.60           O  
ATOM   1094  HN  ASN A 113      44.869  10.434 -62.506  1.00  0.00           H  
ATOM   1095 1HD2 ASN A 113      46.549  14.268 -63.462  1.00  0.00           H  
ATOM   1096 2HD2 ASN A 113      46.769  14.188 -65.237  1.00  0.00           H  
ATOM   1097  N   CYS A 114      46.582   8.830 -60.964  1.00 28.43           N  
ATOM   1098  CA  CYS A 114      46.828   8.240 -59.639  1.00 27.06           C  
ATOM   1099  C   CYS A 114      48.185   7.475 -59.604  1.00 32.76           C  
ATOM   1100  O   CYS A 114      48.911   7.541 -58.595  1.00 29.94           O  
ATOM   1101  CB  CYS A 114      45.664   7.358 -59.192  1.00 27.88           C  
ATOM   1102  SG  CYS A 114      45.135   6.115 -60.397  1.00 32.89           S  
ATOM   1103  HN  CYS A 114      45.814   8.467 -61.528  1.00  0.00           H  
ATOM   1104  N   CYS A 115      48.538   6.811 -60.738  1.00 31.84           N  
ATOM   1105  CA  CYS A 115      49.800   6.087 -60.910  1.00 31.31           C  
ATOM   1106  C   CYS A 115      50.782   6.902 -61.778  1.00 34.93           C  
ATOM   1107  O   CYS A 115      51.484   6.344 -62.624  1.00 36.39           O  
ATOM   1108  CB  CYS A 115      49.541   4.706 -61.490  1.00 32.63           C  
ATOM   1109  SG  CYS A 115      48.417   3.715 -60.486  1.00 37.80           S  
ATOM   1110  HN  CYS A 115      47.882   6.818 -61.519  1.00  0.00           H  
ATOM   1111  N   GLY A 116      50.806   8.212 -61.547  1.00 29.20           N  
ATOM   1112  CA  GLY A 116      51.687   9.143 -62.236  1.00 28.33           C  
ATOM   1113  C   GLY A 116      51.161   9.730 -63.534  1.00 32.09           C  
ATOM   1114  O   GLY A 116      50.202   9.203 -64.132  1.00 34.24           O  
ATOM   1115  HN  GLY A 116      50.168   8.586 -60.844  1.00  0.00           H  
ATOM   1116  N   LEU A 117      51.823  10.821 -63.992  1.00 24.36           N  
ATOM   1117  CA  LEU A 117      51.470  11.525 -65.219  1.00 25.02           C  
ATOM   1118  C   LEU A 117      51.970  10.795 -66.466  1.00 30.17           C  
ATOM   1119  O   LEU A 117      52.756   9.855 -66.361  1.00 29.48           O  
ATOM   1120  CB  LEU A 117      52.032  12.957 -65.223  1.00 24.71           C  
ATOM   1121  CG  LEU A 117      51.729  13.871 -64.056  1.00 28.89           C  
ATOM   1122  CD1 LEU A 117      52.587  15.105 -64.143  1.00 28.94           C  
ATOM   1123  CD2 LEU A 117      50.255  14.242 -64.000  1.00 30.34           C  
ATOM   1124  HN  LEU A 117      52.612  11.169 -63.448  1.00  0.00           H  
ATOM   1125  N   ARG A 118      51.528  11.251 -67.660  1.00 27.98           N  
ATOM   1126  CA  ARG A 118      51.952  10.666 -68.923  1.00 28.67           C  
ATOM   1127  C   ARG A 118      53.371  11.111 -69.217  1.00 32.06           C  
ATOM   1128  O   ARG A 118      53.854  12.093 -68.626  1.00 30.22           O  
ATOM   1129  CB  ARG A 118      50.987  11.016 -70.063  1.00 29.99           C  
ATOM   1130  CG  ARG A 118      49.907   9.957 -70.251  1.00 45.13           C  
ATOM   1131  CD  ARG A 118      48.590  10.523 -70.805  1.00 67.52           C  
ATOM   1132  NE  ARG A 118      48.692  11.275 -72.069  1.00 76.46           N  
ATOM   1133  CZ  ARG A 118      48.082  10.933 -73.205  1.00 89.40           C  
ATOM   1134  NH1 ARG A 118      47.347   9.827 -73.268  1.00 70.96           N1+
ATOM   1135  NH2 ARG A 118      48.211  11.689 -74.289  1.00 79.76           N  
ATOM   1136  HN  ARG A 118      50.874  12.033 -67.676  1.00  0.00           H  
ATOM   1137  HE  ARG A 118      49.269  12.116 -72.075  1.00  0.00           H  
ATOM   1138 1HH1 ARG A 118      47.248   9.246 -72.435  1.00  0.00           H  
ATOM   1139 2HH1 ARG A 118      46.881   9.566 -74.137  1.00  0.00           H  
ATOM   1140 1HH2 ARG A 118      48.775  12.538 -74.241  1.00  0.00           H  
ATOM   1141 2HH2 ARG A 118      47.745  11.428 -75.158  1.00  0.00           H  
ATOM   1142  N   GLU A 119      54.059  10.352 -70.094  1.00 29.03           N  
ATOM   1143  CA  GLU A 119      55.468  10.568 -70.445  1.00 27.93           C  
ATOM   1144  C   GLU A 119      55.727  12.010 -70.952  1.00 33.45           C  
ATOM   1145  O   GLU A 119      56.709  12.635 -70.529  1.00 31.33           O  
ATOM   1146  CB  GLU A 119      55.922   9.529 -71.472  1.00 29.66           C  
ATOM   1147  CG  GLU A 119      57.403   9.577 -71.758  1.00 36.64           C  
ATOM   1148  CD  GLU A 119      57.905   8.482 -72.677  1.00 55.06           C  
ATOM   1149  OE1 GLU A 119      57.767   7.289 -72.320  1.00 60.36           O  
ATOM   1150  OE2 GLU A 119      58.513   8.824 -73.717  1.00 38.24           O1-
ATOM   1151  HN  GLU A 119      53.569   9.578 -70.542  1.00  0.00           H  
ATOM   1152  N   GLY A 120      54.841  12.517 -71.814  1.00 31.33           N  
ATOM   1153  CA  GLY A 120      54.987  13.853 -72.372  1.00 31.77           C  
ATOM   1154  C   GLY A 120      54.980  14.902 -71.300  1.00 37.32           C  
ATOM   1155  O   GLY A 120      55.869  15.757 -71.271  1.00 37.30           O  
ATOM   1156  HN  GLY A 120      54.038  11.951 -72.089  1.00  0.00           H  
ATOM   1157  N   ALA A 121      53.995  14.787 -70.378  1.00 34.61           N  
ATOM   1158  CA  ALA A 121      53.765  15.670 -69.234  1.00 33.23           C  
ATOM   1159  C   ALA A 121      54.960  15.687 -68.264  1.00 36.61           C  
ATOM   1160  O   ALA A 121      55.205  16.715 -67.627  1.00 36.35           O  
ATOM   1161  CB  ALA A 121      52.514  15.232 -68.501  1.00 34.00           C  
ATOM   1162  HN  ALA A 121      53.348  14.006 -70.492  1.00  0.00           H  
ATOM   1163  N   ILE A 122      55.687  14.551 -68.144  1.00 31.62           N  
ATOM   1164  CA  ILE A 122      56.853  14.412 -67.266  1.00 28.97           C  
ATOM   1165  C   ILE A 122      58.051  15.128 -67.910  1.00 33.89           C  
ATOM   1166  O   ILE A 122      58.724  15.898 -67.221  1.00 35.13           O  
ATOM   1167  CB  ILE A 122      57.128  12.918 -66.930  1.00 30.46           C  
ATOM   1168  CG1 ILE A 122      55.992  12.348 -66.053  1.00 30.21           C  
ATOM   1169  CG2 ILE A 122      58.502  12.706 -66.277  1.00 27.09           C  
ATOM   1170  CD1 ILE A 122      55.847  10.834 -66.161  1.00 40.00           C  
ATOM   1171  HN  ILE A 122      55.406  13.742 -68.698  1.00  0.00           H  
ATOM   1172  N   LEU A 123      58.301  14.905 -69.216  1.00 29.46           N  
ATOM   1173  CA  LEU A 123      59.401  15.554 -69.949  1.00 28.45           C  
ATOM   1174  C   LEU A 123      59.254  17.089 -69.950  1.00 30.93           C  
ATOM   1175  O   LEU A 123      60.243  17.779 -69.674  1.00 30.90           O  
ATOM   1176  CB  LEU A 123      59.535  15.020 -71.389  1.00 29.19           C  
ATOM   1177  CG  LEU A 123      59.948  13.549 -71.531  1.00 32.96           C  
ATOM   1178  CD1 LEU A 123      59.845  13.085 -72.960  1.00 33.24           C  
ATOM   1179  CD2 LEU A 123      61.352  13.309 -70.995  1.00 35.80           C  
ATOM   1180  HN  LEU A 123      57.699  14.255 -69.721  1.00  0.00           H  
ATOM   1181  N   THR A 124      58.030  17.624 -70.175  1.00 25.76           N  
ATOM   1182  CA  THR A 124      57.827  19.078 -70.138  1.00 24.43           C  
ATOM   1183  C   THR A 124      57.945  19.633 -68.692  1.00 25.97           C  
ATOM   1184  O   THR A 124      58.420  20.748 -68.523  1.00 27.48           O  
ATOM   1185  CB  THR A 124      56.525  19.508 -70.798  1.00 30.52           C  
ATOM   1186  CG2 THR A 124      56.412  19.018 -72.228  1.00 31.19           C  
ATOM   1187  OG1 THR A 124      55.414  19.101 -70.006  1.00 29.40           O  
ATOM   1188  HN  THR A 124      57.240  17.010 -70.372  1.00  0.00           H  
ATOM   1189  HG1 THR A 124      55.485  19.408 -69.110  1.00  0.00           H  
ATOM   1190  N   LEU A 125      57.548  18.871 -67.671  1.00 19.04           N  
ATOM   1191  CA  LEU A 125      57.693  19.285 -66.282  1.00 17.41           C  
ATOM   1192  C   LEU A 125      59.155  19.438 -65.927  1.00 25.92           C  
ATOM   1193  O   LEU A 125      59.591  20.516 -65.500  1.00 25.67           O  
ATOM   1194  CB  LEU A 125      57.040  18.273 -65.327  1.00 16.06           C  
ATOM   1195  CG  LEU A 125      57.357  18.472 -63.847  1.00 18.62           C  
ATOM   1196  CD1 LEU A 125      56.397  19.456 -63.202  1.00 18.06           C  
ATOM   1197  CD2 LEU A 125      57.453  17.145 -63.128  1.00 19.38           C  
ATOM   1198  HN  LEU A 125      57.127  17.964 -67.871  1.00  0.00           H  
ATOM   1199  N   LEU A 126      59.911  18.344 -66.111  1.00 26.10           N  
ATOM   1200  CA  LEU A 126      61.333  18.251 -65.822  1.00 26.22           C  
ATOM   1201  C   LEU A 126      62.103  19.399 -66.484  1.00 32.06           C  
ATOM   1202  O   LEU A 126      62.774  20.142 -65.774  1.00 33.05           O  
ATOM   1203  CB  LEU A 126      61.872  16.881 -66.277  1.00 26.23           C  
ATOM   1204  CG  LEU A 126      61.490  15.683 -65.390  1.00 29.87           C  
ATOM   1205  CD1 LEU A 126      61.816  14.395 -66.076  1.00 30.91           C  
ATOM   1206  CD2 LEU A 126      62.208  15.704 -64.055  1.00 29.22           C  
ATOM   1207  HN  LEU A 126      59.452  17.513 -66.483  1.00  0.00           H  
ATOM   1208  N   SER A 127      61.910  19.600 -67.800  1.00 28.79           N  
ATOM   1209  CA  SER A 127      62.561  20.630 -68.607  1.00 29.91           C  
ATOM   1210  C   SER A 127      62.298  22.058 -68.102  1.00 35.56           C  
ATOM   1211  O   SER A 127      63.251  22.845 -67.953  1.00 37.00           O  
ATOM   1212  CB  SER A 127      62.099  20.521 -70.055  1.00 33.45           C  
ATOM   1213  OG  SER A 127      62.732  21.513 -70.843  1.00 41.76           O  
ATOM   1214  HN  SER A 127      61.253  18.981 -68.275  1.00  0.00           H  
ATOM   1215  HG  SER A 127      62.444  21.445 -71.746  1.00  0.00           H  
ATOM   1216  N   ASP A 128      61.003  22.392 -67.900  1.00 29.73           N  
ATOM   1217  CA  ASP A 128      60.522  23.689 -67.458  1.00 28.57           C  
ATOM   1218  C   ASP A 128      60.981  24.036 -66.045  1.00 31.27           C  
ATOM   1219  O   ASP A 128      61.317  25.194 -65.791  1.00 30.36           O  
ATOM   1220  CB  ASP A 128      58.990  23.714 -67.498  1.00 30.04           C  
ATOM   1221  CG  ASP A 128      58.354  23.739 -68.869  1.00 31.28           C  
ATOM   1222  OD1 ASP A 128      59.061  24.027 -69.849  1.00 32.21           O  
ATOM   1223  OD2 ASP A 128      57.152  23.490 -68.956  1.00 32.76           O1-
ATOM   1224  HN  ASP A 128      60.303  21.670 -68.073  1.00  0.00           H  
ATOM   1225  N   ILE A 129      60.950  23.058 -65.116  1.00 27.01           N  
ATOM   1226  CA  ILE A 129      61.318  23.301 -63.722  1.00 26.02           C  
ATOM   1227  C   ILE A 129      62.846  23.330 -63.563  1.00 27.41           C  
ATOM   1228  O   ILE A 129      63.340  24.127 -62.782  1.00 27.12           O  
ATOM   1229  CB  ILE A 129      60.593  22.319 -62.737  1.00 28.63           C  
ATOM   1230  CG1 ILE A 129      59.032  22.456 -62.832  1.00 27.99           C  
ATOM   1231  CG2 ILE A 129      61.052  22.502 -61.273  1.00 29.33           C  
ATOM   1232  CD1 ILE A 129      58.430  23.951 -62.723  1.00 31.51           C  
ATOM   1233  HN  ILE A 129      60.661  22.120 -65.395  1.00  0.00           H  
ATOM   1234  N   ALA A 130      63.592  22.534 -64.319  1.00 24.49           N  
ATOM   1235  CA  ALA A 130      65.055  22.578 -64.268  1.00 24.03           C  
ATOM   1236  C   ALA A 130      65.577  23.959 -64.761  1.00 28.19           C  
ATOM   1237  O   ALA A 130      66.412  24.583 -64.111  1.00 27.46           O  
ATOM   1238  CB  ALA A 130      65.631  21.453 -65.106  1.00 24.93           C  
ATOM   1239  HN  ALA A 130      63.135  21.876 -64.951  1.00  0.00           H  
ATOM   1240  N   SER A 131      64.989  24.468 -65.842  1.00 27.23           N  
ATOM   1241  CA  SER A 131      65.302  25.776 -66.436  1.00 28.89           C  
ATOM   1242  C   SER A 131      65.000  26.966 -65.479  1.00 32.40           C  
ATOM   1243  O   SER A 131      65.767  27.941 -65.438  1.00 33.47           O  
ATOM   1244  CB  SER A 131      64.539  25.963 -67.745  1.00 31.75           C  
ATOM   1245  OG  SER A 131      65.317  26.779 -68.600  1.00 50.34           O  
ATOM   1246  HN  SER A 131      64.266  23.907 -66.293  1.00  0.00           H  
ATOM   1247  HG  SER A 131      64.842  26.895 -69.415  1.00  0.00           H  
ATOM   1248  N   ALA A 132      63.912  26.856 -64.712  1.00 26.67           N  
ATOM   1249  CA  ALA A 132      63.472  27.863 -63.757  1.00 26.67           C  
ATOM   1250  C   ALA A 132      64.361  27.875 -62.528  1.00 29.61           C  
ATOM   1251  O   ALA A 132      64.786  28.945 -62.095  1.00 30.97           O  
ATOM   1252  CB  ALA A 132      62.030  27.610 -63.354  1.00 27.01           C  
ATOM   1253  HN  ALA A 132      63.351  26.009 -64.801  1.00  0.00           H  
ATOM   1254  N   LEU A 133      64.653  26.690 -61.977  1.00 23.84           N  
ATOM   1255  CA  LEU A 133      65.533  26.483 -60.827  1.00 22.36           C  
ATOM   1256  C   LEU A 133      66.936  27.013 -61.134  1.00 27.58           C  
ATOM   1257  O   LEU A 133      67.504  27.727 -60.301  1.00 28.06           O  
ATOM   1258  CB  LEU A 133      65.577  24.995 -60.472  1.00 20.70           C  
ATOM   1259  CG  LEU A 133      65.344  24.639 -59.024  1.00 24.17           C  
ATOM   1260  CD1 LEU A 133      64.198  25.470 -58.395  1.00 24.65           C  
ATOM   1261  CD2 LEU A 133      65.044  23.164 -58.875  1.00 24.41           C  
ATOM   1262  HN  LEU A 133      64.226  25.863 -62.394  1.00  0.00           H  
ATOM   1263  N   ARG A 134      67.457  26.714 -62.358  1.00 23.14           N  
ATOM   1264  CA  ARG A 134      68.730  27.200 -62.878  1.00 23.18           C  
ATOM   1265  C   ARG A 134      68.788  28.731 -62.895  1.00 27.68           C  
ATOM   1266  O   ARG A 134      69.786  29.317 -62.461  1.00 29.33           O  
ATOM   1267  CB  ARG A 134      68.926  26.674 -64.276  1.00 24.65           C  
ATOM   1268  CG  ARG A 134      69.722  25.424 -64.293  1.00 41.00           C  
ATOM   1269  CD  ARG A 134      69.202  24.587 -65.402  1.00 47.15           C  
ATOM   1270  NE  ARG A 134      70.142  24.560 -66.501  1.00 49.78           N  
ATOM   1271  CZ  ARG A 134      70.130  23.634 -67.442  1.00 69.98           C  
ATOM   1272  NH1 ARG A 134      69.253  22.634 -67.389  1.00 70.53           N1+
ATOM   1273  NH2 ARG A 134      71.045  23.643 -68.397  1.00 52.23           N  
ATOM   1274  HN  ARG A 134      66.911  26.099 -62.961  1.00  0.00           H  
ATOM   1275  HE  ARG A 134      70.850  25.293 -66.552  1.00  0.00           H  
ATOM   1276 1HH1 ARG A 134      68.547  22.627 -66.653  1.00  0.00           H  
ATOM   1277 2HH1 ARG A 134      69.244  21.919 -68.116  1.00  0.00           H  
ATOM   1278 1HH2 ARG A 134      71.717  24.409 -68.438  1.00  0.00           H  
ATOM   1279 2HH2 ARG A 134      71.036  22.928 -69.124  1.00  0.00           H  
ATOM   1280  N   TYR A 135      67.699  29.383 -63.368  1.00 22.32           N  
ATOM   1281  CA  TYR A 135      67.605  30.850 -63.387  1.00 21.59           C  
ATOM   1282  C   TYR A 135      67.619  31.420 -61.961  1.00 27.92           C  
ATOM   1283  O   TYR A 135      68.322  32.409 -61.681  1.00 28.34           O  
ATOM   1284  CB  TYR A 135      66.326  31.295 -64.091  1.00 20.00           C  
ATOM   1285  CG  TYR A 135      66.142  32.795 -64.071  1.00 20.29           C  
ATOM   1286  CD1 TYR A 135      66.897  33.622 -64.901  1.00 22.28           C  
ATOM   1287  CD2 TYR A 135      65.209  33.396 -63.221  1.00 20.80           C  
ATOM   1288  CE1 TYR A 135      66.698  34.999 -64.922  1.00 23.19           C  
ATOM   1289  CE2 TYR A 135      65.030  34.782 -63.203  1.00 22.19           C  
ATOM   1290  CZ  TYR A 135      65.779  35.580 -64.060  1.00 31.73           C  
ATOM   1291  OH  TYR A 135      65.654  36.957 -64.066  1.00 38.15           O  
ATOM   1292  HN  TYR A 135      66.915  28.836 -63.724  1.00  0.00           H  
ATOM   1293  HH  TYR A 135      66.166  37.502 -64.652  1.00  0.00           H  
ATOM   1294  N   LEU A 136      66.795  30.808 -61.070  1.00 23.16           N  
ATOM   1295  CA  LEU A 136      66.670  31.234 -59.686  1.00 22.89           C  
ATOM   1296  C   LEU A 136      67.989  31.140 -58.987  1.00 31.13           C  
ATOM   1297  O   LEU A 136      68.475  32.149 -58.488  1.00 33.76           O  
ATOM   1298  CB  LEU A 136      65.625  30.398 -58.942  1.00 21.13           C  
ATOM   1299  CG  LEU A 136      64.135  30.646 -59.257  1.00 23.77           C  
ATOM   1300  CD1 LEU A 136      63.269  29.852 -58.302  1.00 22.83           C  
ATOM   1301  CD2 LEU A 136      63.760  32.110 -59.144  1.00 24.66           C  
ATOM   1302  HN  LEU A 136      66.239  30.014 -61.387  1.00  0.00           H  
ATOM   1303  N   HIS A 137      68.613  29.951 -59.023  1.00 27.63           N  
ATOM   1304  CA  HIS A 137      69.894  29.689 -58.369  1.00 27.37           C  
ATOM   1305  C   HIS A 137      71.006  30.587 -58.904  1.00 32.61           C  
ATOM   1306  O   HIS A 137      71.826  31.001 -58.102  1.00 33.48           O  
ATOM   1307  CB  HIS A 137      70.287  28.195 -58.474  1.00 26.47           C  
ATOM   1308  CG  HIS A 137      69.356  27.254 -57.751  1.00 27.55           C  
ATOM   1309  CD2 HIS A 137      68.221  27.517 -57.055  1.00 26.72           C  
ATOM   1310  ND1 HIS A 137      69.595  25.880 -57.714  1.00 27.92           N  
ATOM   1311  CE1 HIS A 137      68.614  25.371 -56.991  1.00 24.96           C  
ATOM   1312  NE2 HIS A 137      67.758  26.315 -56.589  1.00 24.91           N  
ATOM   1313  HN  HIS A 137      68.169  29.189 -59.535  1.00  0.00           H  
ATOM   1314  HD1 HIS A 137      70.365  25.375 -58.153  1.00  0.00           H  
ATOM   1315  HE2 HIS A 137      66.914  26.167 -56.036  1.00  0.00           H  
ATOM   1316  N   GLU A 138      71.032  30.916 -60.219  1.00 30.34           N  
ATOM   1317  CA  GLU A 138      72.067  31.802 -60.775  1.00 32.58           C  
ATOM   1318  C   GLU A 138      71.863  33.254 -60.334  1.00 38.50           C  
ATOM   1319  O   GLU A 138      72.845  33.995 -60.209  1.00 41.33           O  
ATOM   1320  CB  GLU A 138      72.196  31.709 -62.301  1.00 34.35           C  
ATOM   1321  CG  GLU A 138      71.106  32.335 -63.137  1.00 45.72           C  
ATOM   1322  CD  GLU A 138      71.297  32.144 -64.629  1.00 61.56           C  
ATOM   1323  OE1 GLU A 138      70.976  33.089 -65.387  1.00 58.03           O  
ATOM   1324  OE2 GLU A 138      71.767  31.058 -65.041  1.00 49.11           O1-
ATOM   1325  HN  GLU A 138      70.315  30.539 -60.839  1.00  0.00           H  
ATOM   1326  N   ASN A 139      70.603  33.633 -60.045  1.00 33.41           N  
ATOM   1327  CA  ASN A 139      70.219  34.957 -59.540  1.00 33.25           C  
ATOM   1328  C   ASN A 139      70.159  34.917 -58.015  1.00 35.23           C  
ATOM   1329  O   ASN A 139      69.599  35.812 -57.373  1.00 37.40           O  
ATOM   1330  CB  ASN A 139      68.907  35.428 -60.157  1.00 32.79           C  
ATOM   1331  CG  ASN A 139      69.102  35.925 -61.565  1.00 49.32           C  
ATOM   1332  ND2 ASN A 139      68.964  35.010 -62.534  1.00 32.59           N  
ATOM   1333  OD1 ASN A 139      69.420  37.110 -61.794  1.00 41.47           O  
ATOM   1334  HN  ASN A 139      69.860  32.949 -60.188  1.00  0.00           H  
ATOM   1335 1HD2 ASN A 139      69.096  35.347 -63.488  1.00  0.00           H  
ATOM   1336 2HD2 ASN A 139      68.704  34.042 -62.347  1.00  0.00           H  
ATOM   1337  N   ARG A 140      70.774  33.870 -57.449  1.00 28.40           N  
ATOM   1338  CA  ARG A 140      71.041  33.617 -56.045  1.00 27.94           C  
ATOM   1339  C   ARG A 140      69.747  33.578 -55.175  1.00 32.80           C  
ATOM   1340  O   ARG A 140      69.752  33.929 -53.997  1.00 33.39           O  
ATOM   1341  CB  ARG A 140      72.085  34.649 -55.568  1.00 28.13           C  
ATOM   1342  CG  ARG A 140      72.806  34.394 -54.281  1.00 37.08           C  
ATOM   1343  CD  ARG A 140      73.805  33.269 -54.225  1.00 38.92           C  
ATOM   1344  NE  ARG A 140      74.377  33.250 -52.877  1.00 52.53           N  
ATOM   1345  CZ  ARG A 140      73.825  32.675 -51.810  1.00 75.92           C  
ATOM   1346  NH1 ARG A 140      72.688  31.995 -51.925  1.00 65.64           N1+
ATOM   1347  NH2 ARG A 140      74.411  32.765 -50.623  1.00 70.42           N  
ATOM   1348  HN  ARG A 140      71.100  33.151 -58.095  1.00  0.00           H  
ATOM   1349  HE  ARG A 140      75.274  33.717 -52.744  1.00  0.00           H  
ATOM   1350 1HH1 ARG A 140      72.265  31.555 -51.108  1.00  0.00           H  
ATOM   1351 2HH1 ARG A 140      72.238  31.926 -52.838  1.00  0.00           H  
ATOM   1352 1HH2 ARG A 140      73.988  32.325 -49.806  1.00  0.00           H  
ATOM   1353 2HH2 ARG A 140      75.283  33.287 -50.535  1.00  0.00           H  
ATOM   1354  N   ILE A 141      68.679  32.991 -55.741  1.00 28.65           N  
ATOM   1355  CA  ILE A 141      67.385  32.763 -55.078  1.00 26.01           C  
ATOM   1356  C   ILE A 141      67.210  31.263 -54.866  1.00 29.46           C  
ATOM   1357  O   ILE A 141      67.254  30.456 -55.825  1.00 28.44           O  
ATOM   1358  CB  ILE A 141      66.183  33.369 -55.867  1.00 27.13           C  
ATOM   1359  CG1 ILE A 141      66.282  34.923 -56.008  1.00 28.40           C  
ATOM   1360  CG2 ILE A 141      64.819  32.925 -55.307  1.00 24.21           C  
ATOM   1361  CD1 ILE A 141      66.537  35.789 -54.733  1.00 36.85           C  
ATOM   1362  HN  ILE A 141      68.773  32.678 -56.707  1.00  0.00           H  
ATOM   1363  N   ILE A 142      67.050  30.907 -53.588  1.00 25.47           N  
ATOM   1364  CA  ILE A 142      66.825  29.539 -53.146  1.00 23.56           C  
ATOM   1365  C   ILE A 142      65.376  29.484 -52.735  1.00 29.56           C  
ATOM   1366  O   ILE A 142      64.967  30.276 -51.872  1.00 30.32           O  
ATOM   1367  CB  ILE A 142      67.800  29.115 -52.032  1.00 25.93           C  
ATOM   1368  CG1 ILE A 142      69.230  29.029 -52.579  1.00 25.59           C  
ATOM   1369  CG2 ILE A 142      67.349  27.789 -51.441  1.00 26.31           C  
ATOM   1370  CD1 ILE A 142      70.236  28.837 -51.551  1.00 31.42           C  
ATOM   1371  HN  ILE A 142      67.088  31.639 -52.879  1.00  0.00           H  
ATOM   1372  N   HIS A 143      64.585  28.596 -53.394  1.00 25.36           N  
ATOM   1373  CA  HIS A 143      63.150  28.501 -53.174  1.00 25.49           C  
ATOM   1374  C   HIS A 143      62.774  28.045 -51.743  1.00 34.65           C  
ATOM   1375  O   HIS A 143      61.974  28.719 -51.084  1.00 34.96           O  
ATOM   1376  CB  HIS A 143      62.521  27.595 -54.217  1.00 24.54           C  
ATOM   1377  CG  HIS A 143      61.056  27.823 -54.352  1.00 26.99           C  
ATOM   1378  CD2 HIS A 143      60.368  28.457 -55.324  1.00 27.96           C  
ATOM   1379  ND1 HIS A 143      60.181  27.404 -53.386  1.00 27.85           N  
ATOM   1380  CE1 HIS A 143      58.987  27.788 -53.798  1.00 26.79           C  
ATOM   1381  NE2 HIS A 143      59.049  28.405 -54.969  1.00 27.15           N  
ATOM   1382  HN  HIS A 143      65.017  27.969 -54.073  1.00  0.00           H  
ATOM   1383  HD1 HIS A 143      60.405  26.901 -52.528  1.00  0.00           H  
ATOM   1384  HE2 HIS A 143      58.262  28.772 -55.504  1.00  0.00           H  
ATOM   1385  N   ARG A 144      63.326  26.891 -51.287  1.00 34.18           N  
ATOM   1386  CA  ARG A 144      63.164  26.265 -49.955  1.00 35.15           C  
ATOM   1387  C   ARG A 144      61.775  25.546 -49.800  1.00 42.57           C  
ATOM   1388  O   ARG A 144      61.719  24.508 -49.132  1.00 42.96           O  
ATOM   1389  CB  ARG A 144      63.433  27.252 -48.786  1.00 34.30           C  
ATOM   1390  CG  ARG A 144      63.976  26.586 -47.524  1.00 45.36           C  
ATOM   1391  CD  ARG A 144      63.572  27.341 -46.263  1.00 61.18           C  
ATOM   1392  NE  ARG A 144      64.107  26.744 -45.027  1.00 81.11           N  
ATOM   1393  CZ  ARG A 144      64.505  27.437 -43.954  1.00106.22           C  
ATOM   1394  NH1 ARG A 144      64.429  28.764 -43.943  1.00103.72           N1+
ATOM   1395  NH2 ARG A 144      65.002  26.807 -42.896  1.00 88.35           N  
ATOM   1396  HN  ARG A 144      63.927  26.394 -51.944  1.00  0.00           H  
ATOM   1397  HE  ARG A 144      64.179  25.727 -44.986  1.00  0.00           H  
ATOM   1398 1HH1 ARG A 144      64.732  29.292 -43.125  1.00  0.00           H  
ATOM   1399 2HH1 ARG A 144      64.047  29.248 -44.756  1.00  0.00           H  
ATOM   1400 1HH2 ARG A 144      65.305  27.335 -42.078  1.00  0.00           H  
ATOM   1401 2HH2 ARG A 144      65.060  25.789 -42.904  1.00  0.00           H  
ATOM   1402  N   ASP A 145      60.713  25.995 -50.509  1.00 39.39           N  
ATOM   1403  CA  ASP A 145      59.386  25.364 -50.410  1.00 37.95           C  
ATOM   1404  C   ASP A 145      58.868  24.894 -51.798  1.00 38.81           C  
ATOM   1405  O   ASP A 145      57.689  25.042 -52.100  1.00 39.65           O  
ATOM   1406  CB  ASP A 145      58.399  26.358 -49.752  1.00 41.19           C  
ATOM   1407  CG  ASP A 145      57.122  25.767 -49.166  1.00 54.86           C  
ATOM   1408  OD1 ASP A 145      56.131  26.551 -48.979  1.00 57.01           O  
ATOM   1409  OD2 ASP A 145      57.101  24.513 -48.889  1.00 54.73           O1-
ATOM   1410  HN  ASP A 145      60.835  26.794 -51.131  1.00  0.00           H  
ATOM   1411  N   LEU A 146      59.745  24.323 -52.642  1.00 32.00           N  
ATOM   1412  CA  LEU A 146      59.344  23.818 -53.955  1.00 30.23           C  
ATOM   1413  C   LEU A 146      58.460  22.570 -53.767  1.00 33.18           C  
ATOM   1414  O   LEU A 146      58.821  21.663 -52.999  1.00 34.81           O  
ATOM   1415  CB  LEU A 146      60.593  23.525 -54.819  1.00 29.83           C  
ATOM   1416  CG  LEU A 146      60.372  23.159 -56.322  1.00 32.79           C  
ATOM   1417  CD1 LEU A 146      59.746  24.290 -57.086  1.00 33.19           C  
ATOM   1418  CD2 LEU A 146      61.670  22.748 -57.008  1.00 30.75           C  
ATOM   1419  HN  LEU A 146      60.721  24.239 -52.358  1.00  0.00           H  
ATOM   1420  N   LYS A 147      57.268  22.566 -54.404  1.00 25.76           N  
ATOM   1421  CA  LYS A 147      56.272  21.486 -54.310  1.00 22.78           C  
ATOM   1422  C   LYS A 147      55.201  21.664 -55.380  1.00 24.61           C  
ATOM   1423  O   LYS A 147      55.119  22.751 -55.952  1.00 23.12           O  
ATOM   1424  CB  LYS A 147      55.638  21.437 -52.890  1.00 24.35           C  
ATOM   1425  CG  LYS A 147      54.810  22.644 -52.522  1.00 24.32           C  
ATOM   1426  CD  LYS A 147      54.636  22.765 -51.047  1.00 15.51           C  
ATOM   1427  CE  LYS A 147      53.883  24.026 -50.755  1.00 34.58           C  
ATOM   1428  NZ  LYS A 147      53.619  24.167 -49.298  1.00 53.48           N1+
ATOM   1429  HN  LYS A 147      57.042  23.369 -54.992  1.00  0.00           H  
ATOM   1430  HZ1 LYS A 147      53.106  25.026 -49.099  1.00  0.00           H  
ATOM   1431  HZ2 LYS A 147      54.479  24.109 -48.753  1.00  0.00           H  
ATOM   1432  HZ3 LYS A 147      53.141  23.348 -48.922  1.00  0.00           H  
ATOM   1433  N   PRO A 148      54.333  20.643 -55.650  1.00 22.26           N  
ATOM   1434  CA  PRO A 148      53.281  20.800 -56.699  1.00 21.45           C  
ATOM   1435  C   PRO A 148      52.359  22.031 -56.544  1.00 25.58           C  
ATOM   1436  O   PRO A 148      51.911  22.579 -57.548  1.00 28.35           O  
ATOM   1437  CB  PRO A 148      52.472  19.519 -56.555  1.00 22.02           C  
ATOM   1438  CG  PRO A 148      53.470  18.546 -56.099  1.00 26.34           C  
ATOM   1439  CD  PRO A 148      54.307  19.275 -55.100  1.00 22.29           C  
ATOM   1440  N   GLU A 149      52.112  22.481 -55.302  1.00 18.19           N  
ATOM   1441  CA  GLU A 149      51.285  23.640 -54.955  1.00 17.13           C  
ATOM   1442  C   GLU A 149      51.971  24.928 -55.369  1.00 23.62           C  
ATOM   1443  O   GLU A 149      51.315  25.970 -55.502  1.00 23.84           O  
ATOM   1444  CB  GLU A 149      51.004  23.670 -53.437  1.00 17.66           C  
ATOM   1445  CG  GLU A 149      50.079  22.558 -52.967  1.00 24.55           C  
ATOM   1446  CD  GLU A 149      50.683  21.210 -52.592  1.00 47.80           C  
ATOM   1447  OE1 GLU A 149      51.873  20.960 -52.891  1.00 44.15           O  
ATOM   1448  OE2 GLU A 149      49.956  20.399 -51.976  1.00 49.76           O1-
ATOM   1449  HN  GLU A 149      52.539  21.969 -54.530  1.00  0.00           H  
ATOM   1450  N   ASN A 150      53.302  24.862 -55.572  1.00 20.23           N  
ATOM   1451  CA  ASN A 150      54.110  26.017 -55.940  1.00 20.05           C  
ATOM   1452  C   ASN A 150      54.536  25.986 -57.417  1.00 21.07           C  
ATOM   1453  O   ASN A 150      55.409  26.728 -57.821  1.00 20.47           O  
ATOM   1454  CB  ASN A 150      55.302  26.124 -54.991  1.00 22.67           C  
ATOM   1455  CG  ASN A 150      54.921  26.738 -53.661  1.00 37.38           C  
ATOM   1456  ND2 ASN A 150      55.883  26.935 -52.801  1.00 31.25           N  
ATOM   1457  OD1 ASN A 150      53.781  27.113 -53.420  1.00 32.33           O  
ATOM   1458  HN  ASN A 150      53.766  23.960 -55.463  1.00  0.00           H  
ATOM   1459 1HD2 ASN A 150      55.626  27.349 -51.905  1.00  0.00           H  
ATOM   1460 2HD2 ASN A 150      56.833  26.623 -53.002  1.00  0.00           H  
ATOM   1461  N   ILE A 151      53.880  25.170 -58.217  1.00 18.18           N  
ATOM   1462  CA  ILE A 151      54.069  25.040 -59.663  1.00 17.84           C  
ATOM   1463  C   ILE A 151      52.694  25.239 -60.296  1.00 24.63           C  
ATOM   1464  O   ILE A 151      51.734  24.556 -59.923  1.00 22.77           O  
ATOM   1465  CB  ILE A 151      54.716  23.667 -60.065  1.00 19.34           C  
ATOM   1466  CG1 ILE A 151      56.146  23.538 -59.494  1.00 17.99           C  
ATOM   1467  CG2 ILE A 151      54.646  23.419 -61.612  1.00 17.70           C  
ATOM   1468  CD1 ILE A 151      56.811  22.216 -59.707  1.00 17.99           C  
ATOM   1469  HN  ILE A 151      53.173  24.572 -57.788  1.00  0.00           H  
ATOM   1470  N   VAL A 152      52.591  26.205 -61.205  1.00 25.82           N  
ATOM   1471  CA  VAL A 152      51.348  26.497 -61.930  1.00 28.04           C  
ATOM   1472  C   VAL A 152      51.634  26.312 -63.428  1.00 32.02           C  
ATOM   1473  O   VAL A 152      52.789  26.401 -63.880  1.00 31.02           O  
ATOM   1474  CB  VAL A 152      50.675  27.867 -61.593  1.00 33.72           C  
ATOM   1475  CG1 VAL A 152      50.011  27.831 -60.213  1.00 33.72           C  
ATOM   1476  CG2 VAL A 152      51.659  29.033 -61.687  1.00 33.58           C  
ATOM   1477  HN  VAL A 152      53.415  26.770 -61.408  1.00  0.00           H  
ATOM   1478  N   LEU A 153      50.586  25.989 -64.166  1.00 27.48           N  
ATOM   1479  CA  LEU A 153      50.639  25.673 -65.579  1.00 26.60           C  
ATOM   1480  C   LEU A 153      50.027  26.796 -66.391  1.00 31.72           C  
ATOM   1481  O   LEU A 153      48.888  27.169 -66.167  1.00 33.37           O  
ATOM   1482  CB  LEU A 153      49.860  24.356 -65.824  1.00 26.51           C  
ATOM   1483  CG  LEU A 153      50.490  22.987 -65.506  1.00 29.31           C  
ATOM   1484  CD1 LEU A 153      51.648  22.706 -66.380  1.00 29.62           C  
ATOM   1485  CD2 LEU A 153      50.765  22.776 -64.032  1.00 28.70           C  
ATOM   1486  HN  LEU A 153      49.675  25.960 -63.708  1.00  0.00           H  
ATOM   1487  N   GLN A 154      50.761  27.330 -67.339  1.00 26.89           N  
ATOM   1488  CA  GLN A 154      50.248  28.383 -68.191  1.00 26.90           C  
ATOM   1489  C   GLN A 154      49.937  27.800 -69.548  1.00 30.11           C  
ATOM   1490  O   GLN A 154      50.605  26.867 -69.986  1.00 28.55           O  
ATOM   1491  CB  GLN A 154      51.267  29.549 -68.283  1.00 27.46           C  
ATOM   1492  CG  GLN A 154      50.884  30.702 -69.192  1.00 16.61           C  
ATOM   1493  CD  GLN A 154      49.676  31.438 -68.699  1.00 31.22           C  
ATOM   1494  NE2 GLN A 154      49.909  32.650 -68.211  1.00 27.55           N  
ATOM   1495  OE1 GLN A 154      48.524  30.964 -68.791  1.00 27.33           O  
ATOM   1496  HN  GLN A 154      51.714  26.996 -67.479  1.00  0.00           H  
ATOM   1497 1HE2 GLN A 154      49.086  33.151 -67.875  1.00  0.00           H  
ATOM   1498 2HE2 GLN A 154      50.850  33.037 -68.136  1.00  0.00           H  
ATOM   1499  N   GLN A 155      48.940  28.349 -70.216  1.00 28.89           N  
ATOM   1500  CA  GLN A 155      48.609  27.901 -71.550  1.00 30.55           C  
ATOM   1501  C   GLN A 155      49.510  28.613 -72.589  1.00 38.47           C  
ATOM   1502  O   GLN A 155      49.388  29.827 -72.820  1.00 37.47           O  
ATOM   1503  CB  GLN A 155      47.114  28.102 -71.848  1.00 33.48           C  
ATOM   1504  CG  GLN A 155      46.635  27.548 -73.205  1.00 45.08           C  
ATOM   1505  CD  GLN A 155      46.963  26.084 -73.390  1.00 56.14           C  
ATOM   1506  NE2 GLN A 155      47.937  25.798 -74.233  1.00 54.68           N  
ATOM   1507  OE1 GLN A 155      46.367  25.201 -72.774  1.00 43.73           O  
ATOM   1508  HN  GLN A 155      48.397  29.098 -69.786  1.00  0.00           H  
ATOM   1509 1HE2 GLN A 155      48.431  26.530 -74.744  1.00  0.00           H  
ATOM   1510 2HE2 GLN A 155      48.158  24.810 -74.358  1.00  0.00           H  
ATOM   1511  N   GLY A 156      50.415  27.827 -73.184  1.00 38.45           N  
ATOM   1512  CA  GLY A 156      51.297  28.243 -74.270  1.00 39.97           C  
ATOM   1513  C   GLY A 156      50.576  28.098 -75.603  1.00 48.07           C  
ATOM   1514  O   GLY A 156      49.379  27.773 -75.634  1.00 47.43           O  
ATOM   1515  HN  GLY A 156      50.494  26.865 -72.854  1.00  0.00           H  
ATOM   1516  N   GLU A 157      51.282  28.316 -76.725  1.00 47.79           N  
ATOM   1517  CA  GLU A 157      50.653  28.217 -78.041  1.00 49.96           C  
ATOM   1518  C   GLU A 157      50.359  26.763 -78.462  1.00 52.40           C  
ATOM   1519  O   GLU A 157      49.343  26.525 -79.130  1.00 52.67           O  
ATOM   1520  CB  GLU A 157      51.512  28.911 -79.106  1.00 53.05           C  
ATOM   1521  CG  GLU A 157      50.958  30.263 -79.519  1.00 70.06           C  
ATOM   1522  CD  GLU A 157      51.807  31.451 -79.106  1.00 98.13           C  
ATOM   1523  OE1 GLU A 157      51.831  31.786 -77.898  1.00102.26           O  
ATOM   1524  OE2 GLU A 157      52.442  32.057 -79.998  1.00 90.02           O1-
ATOM   1525  HN  GLU A 157      52.272  28.554 -76.658  1.00  0.00           H  
ATOM   1526  N   GLN A 158      51.240  25.810 -78.074  1.00 46.64           N  
ATOM   1527  CA  GLN A 158      51.125  24.400 -78.467  1.00 46.32           C  
ATOM   1528  C   GLN A 158      51.167  23.434 -77.283  1.00 46.88           C  
ATOM   1529  O   GLN A 158      50.791  22.270 -77.448  1.00 47.34           O  
ATOM   1530  CB  GLN A 158      52.240  24.025 -79.466  1.00 48.82           C  
ATOM   1531  CG  GLN A 158      51.955  24.411 -80.922  1.00 71.79           C  
ATOM   1532  CD  GLN A 158      52.748  25.608 -81.409  1.00103.87           C  
ATOM   1533  NE2 GLN A 158      52.104  26.455 -82.214  1.00 98.74           N  
ATOM   1534  OE1 GLN A 158      53.948  25.761 -81.128  1.00101.82           O  
ATOM   1535  HN  GLN A 158      52.022  26.085 -77.480  1.00  0.00           H  
ATOM   1536 1HE2 GLN A 158      52.637  27.260 -82.542  1.00  0.00           H  
ATOM   1537 2HE2 GLN A 158      51.118  26.329 -82.445  1.00  0.00           H  
ATOM   1538  N   ARG A 159      51.617  23.901 -76.099  1.00 40.13           N  
ATOM   1539  CA  ARG A 159      51.704  23.067 -74.898  1.00 36.83           C  
ATOM   1540  C   ARG A 159      51.412  23.854 -73.595  1.00 39.11           C  
ATOM   1541  O   ARG A 159      51.234  25.080 -73.636  1.00 39.32           O  
ATOM   1542  CB  ARG A 159      53.090  22.421 -74.816  1.00 32.42           C  
ATOM   1543  CG  ARG A 159      54.239  23.393 -74.649  1.00 30.35           C  
ATOM   1544  CD  ARG A 159      55.485  22.639 -74.277  1.00 32.26           C  
ATOM   1545  NE  ARG A 159      56.544  23.543 -73.834  1.00 40.65           N  
ATOM   1546  CZ  ARG A 159      56.892  23.738 -72.565  1.00 57.86           C  
ATOM   1547  NH1 ARG A 159      56.258  23.099 -71.585  1.00 43.43           N1+
ATOM   1548  NH2 ARG A 159      57.873  24.575 -72.264  1.00 49.54           N  
ATOM   1549  HN  ARG A 159      51.909  24.876 -76.038  1.00  0.00           H  
ATOM   1550  HE  ARG A 159      57.053  24.062 -74.549  1.00  0.00           H  
ATOM   1551 1HH1 ARG A 159      55.502  22.454 -71.817  1.00  0.00           H  
ATOM   1552 2HH1 ARG A 159      56.525  23.249 -70.612  1.00  0.00           H  
ATOM   1553 1HH2 ARG A 159      58.359  25.065 -73.015  1.00  0.00           H  
ATOM   1554 2HH2 ARG A 159      58.140  24.725 -71.291  1.00  0.00           H  
ATOM   1555  N   LEU A 160      51.365  23.131 -72.440  1.00 32.26           N  
ATOM   1556  CA  LEU A 160      51.192  23.755 -71.133  1.00 29.57           C  
ATOM   1557  C   LEU A 160      52.567  24.011 -70.585  1.00 33.22           C  
ATOM   1558  O   LEU A 160      53.385  23.087 -70.563  1.00 31.74           O  
ATOM   1559  CB  LEU A 160      50.362  22.893 -70.163  1.00 28.21           C  
ATOM   1560  CG  LEU A 160      48.839  22.907 -70.298  1.00 31.68           C  
ATOM   1561  CD1 LEU A 160      48.242  21.833 -69.465  1.00 30.47           C  
ATOM   1562  CD2 LEU A 160      48.243  24.241 -69.894  1.00 31.45           C  
ATOM   1563  HN  LEU A 160      51.454  22.116 -72.492  1.00  0.00           H  
ATOM   1564  N   ILE A 161      52.853  25.268 -70.200  1.00 30.03           N  
ATOM   1565  CA  ILE A 161      54.163  25.672 -69.668  1.00 28.02           C  
ATOM   1566  C   ILE A 161      54.124  25.665 -68.136  1.00 33.48           C  
ATOM   1567  O   ILE A 161      53.292  26.359 -67.553  1.00 34.70           O  
ATOM   1568  CB  ILE A 161      54.598  27.079 -70.185  1.00 30.51           C  
ATOM   1569  CG1 ILE A 161      54.174  27.355 -71.672  1.00 31.23           C  
ATOM   1570  CG2 ILE A 161      56.086  27.327 -69.943  1.00 30.48           C  
ATOM   1571  CD1 ILE A 161      55.065  26.944 -72.763  1.00 36.78           C  
ATOM   1572  HN  ILE A 161      52.124  25.977 -70.281  1.00  0.00           H  
ATOM   1573  N   HIS A 162      55.049  24.934 -67.486  1.00 29.41           N  
ATOM   1574  CA  HIS A 162      55.154  24.940 -66.018  1.00 28.82           C  
ATOM   1575  C   HIS A 162      55.953  26.168 -65.583  1.00 33.52           C  
ATOM   1576  O   HIS A 162      57.002  26.487 -66.185  1.00 31.64           O  
ATOM   1577  CB  HIS A 162      55.808  23.657 -65.476  1.00 28.43           C  
ATOM   1578  CG  HIS A 162      55.215  22.394 -66.007  1.00 31.82           C  
ATOM   1579  CD2 HIS A 162      54.512  21.433 -65.371  1.00 33.62           C  
ATOM   1580  ND1 HIS A 162      55.387  22.024 -67.318  1.00 34.57           N  
ATOM   1581  CE1 HIS A 162      54.746  20.873 -67.460  1.00 34.38           C  
ATOM   1582  NE2 HIS A 162      54.213  20.472 -66.313  1.00 34.29           N  
ATOM   1583  HN  HIS A 162      55.696  24.359 -68.026  1.00  0.00           H  
ATOM   1584  HD1 HIS A 162      55.903  22.532 -68.036  1.00  0.00           H  
ATOM   1585  HE2 HIS A 162      53.682  19.615 -66.158  1.00  0.00           H  
ATOM   1586  N   LYS A 163      55.435  26.870 -64.554  1.00 30.14           N  
ATOM   1587  CA  LYS A 163      56.041  28.077 -63.991  1.00 28.66           C  
ATOM   1588  C   LYS A 163      56.145  27.959 -62.457  1.00 30.53           C  
ATOM   1589  O   LYS A 163      55.329  27.302 -61.829  1.00 30.22           O  
ATOM   1590  CB  LYS A 163      55.231  29.322 -64.406  1.00 30.64           C  
ATOM   1591  CG  LYS A 163      55.401  29.678 -65.879  1.00 29.35           C  
ATOM   1592  CD  LYS A 163      54.563  30.846 -66.277  1.00 36.95           C  
ATOM   1593  CE  LYS A 163      54.913  31.384 -67.647  1.00 36.09           C  
ATOM   1594  NZ  LYS A 163      55.945  32.454 -67.551  1.00 52.02           N1+
ATOM   1595  HN  LYS A 163      54.564  26.537 -64.141  1.00  0.00           H  
ATOM   1596  HZ1 LYS A 163      56.181  32.817 -68.475  1.00  0.00           H  
ATOM   1597  HZ2 LYS A 163      56.773  32.134 -67.049  1.00  0.00           H  
ATOM   1598  HZ3 LYS A 163      55.657  33.199 -66.916  1.00  0.00           H  
ATOM   1599  N   ILE A 164      57.158  28.573 -61.864  1.00 27.09           N  
ATOM   1600  CA  ILE A 164      57.365  28.547 -60.426  1.00 26.64           C  
ATOM   1601  C   ILE A 164      56.726  29.789 -59.795  1.00 33.89           C  
ATOM   1602  O   ILE A 164      56.794  30.893 -60.334  1.00 34.71           O  
ATOM   1603  CB  ILE A 164      58.866  28.396 -60.060  1.00 29.37           C  
ATOM   1604  CG1 ILE A 164      59.423  27.031 -60.548  1.00 28.53           C  
ATOM   1605  CG2 ILE A 164      59.077  28.560 -58.546  1.00 31.10           C  
ATOM   1606  CD1 ILE A 164      60.868  26.705 -60.154  1.00 36.92           C  
ATOM   1607  HN  ILE A 164      57.822  29.087 -62.443  1.00  0.00           H  
ATOM   1608  N   ILE A 165      56.088  29.582 -58.655  1.00 33.22           N  
ATOM   1609  CA  ILE A 165      55.442  30.619 -57.866  1.00 35.69           C  
ATOM   1610  C   ILE A 165      55.957  30.542 -56.420  1.00 45.32           C  
ATOM   1611  O   ILE A 165      56.762  29.670 -56.087  1.00 44.00           O  
ATOM   1612  CB  ILE A 165      53.883  30.578 -57.942  1.00 38.32           C  
ATOM   1613  CG1 ILE A 165      53.304  29.163 -57.861  1.00 36.77           C  
ATOM   1614  CG2 ILE A 165      53.420  31.261 -59.171  1.00 39.63           C  
ATOM   1615  CD1 ILE A 165      51.981  29.020 -57.176  1.00 38.04           C  
ATOM   1616  HN  ILE A 165      56.046  28.625 -58.304  1.00  0.00           H  
ATOM   1617  N   ASP A 166      55.520  31.501 -55.593  1.00 47.70           N  
ATOM   1618  CA  ASP A 166      55.788  31.670 -54.173  1.00 50.76           C  
ATOM   1619  C   ASP A 166      57.280  31.740 -53.857  1.00 58.24           C  
ATOM   1620  O   ASP A 166      57.883  30.765 -53.391  1.00 56.82           O  
ATOM   1621  CB  ASP A 166      55.088  30.590 -53.318  1.00 53.06           C  
ATOM   1622  CG  ASP A 166      55.017  30.954 -51.844  1.00 70.33           C  
ATOM   1623  OD1 ASP A 166      54.742  32.146 -51.533  1.00 72.54           O  
ATOM   1624  OD2 ASP A 166      55.243  30.053 -50.999  1.00 79.96           O1-
ATOM   1625  HN  ASP A 166      54.918  32.208 -56.016  1.00  0.00           H  
ATOM   1626  N   LEU A 167      57.855  32.928 -54.084  1.00 59.00           N  
ATOM   1627  CA  LEU A 167      59.259  33.179 -53.800  1.00 60.56           C  
ATOM   1628  C   LEU A 167      59.354  34.025 -52.511  1.00 70.67           C  
ATOM   1629  O   LEU A 167      60.178  34.954 -52.418  1.00 71.48           O  
ATOM   1630  CB  LEU A 167      59.987  33.837 -54.994  1.00 60.80           C  
ATOM   1631  CG  LEU A 167      59.610  33.410 -56.434  1.00 64.59           C  
ATOM   1632  CD1 LEU A 167      60.425  34.162 -57.412  1.00 65.51           C  
ATOM   1633  CD2 LEU A 167      59.832  31.921 -56.683  1.00 64.51           C  
ATOM   1634  HN  LEU A 167      57.288  33.683 -54.470  1.00  0.00           H  
ATOM   1635  N   GLY A 168      58.516  33.670 -51.517  1.00 68.97           N  
ATOM   1636  CA  GLY A 168      58.523  34.291 -50.195  1.00 70.23           C  
ATOM   1637  C   GLY A 168      59.934  34.404 -49.618  1.00 73.14           C  
ATOM   1638  O   GLY A 168      60.803  33.577 -49.922  1.00 71.18           O  
ATOM   1639  HN  GLY A 168      57.840  32.928 -51.698  1.00  0.00           H  
ATOM   1640  N   TYR A 169      60.196  35.462 -48.839  1.00 70.37           N  
ATOM   1641  CA  TYR A 169      61.512  35.731 -48.274  1.00 65.01           C  
ATOM   1642  C   TYR A 169      61.517  35.365 -46.775  1.00 82.92           C  
ATOM   1643  O   TYR A 169      62.393  34.645 -46.280  1.00 44.24           O  
ATOM   1644  CB  TYR A 169      61.822  37.218 -48.542  1.00 67.52           C  
ATOM   1645  CG  TYR A 169      63.040  37.801 -47.862  1.00 70.52           C  
ATOM   1646  CD1 TYR A 169      64.301  37.723 -48.453  1.00 72.15           C  
ATOM   1647  CD2 TYR A 169      62.917  38.539 -46.684  1.00 73.22           C  
ATOM   1648  CE1 TYR A 169      65.423  38.292 -47.843  1.00 74.97           C  
ATOM   1649  CE2 TYR A 169      64.029  39.115 -46.066  1.00 75.76           C  
ATOM   1650  CZ  TYR A 169      65.282  38.987 -46.646  1.00 81.36           C  
ATOM   1651  OH  TYR A 169      66.365  39.570 -46.026  1.00 79.26           O  
ATOM   1652  HN  TYR A 169      59.437  36.111 -48.631  1.00  0.00           H  
ATOM   1653  HH  TYR A 169      66.269  40.045 -45.209  1.00  0.00           H  
ATOM   1654  N   THR A 180      49.370  15.563 -42.267  1.00 73.87           N  
ATOM   1655  CA  THR A 180      48.309  16.136 -43.098  1.00 74.29           C  
ATOM   1656  C   THR A 180      48.319  17.675 -42.998  1.00 77.24           C  
ATOM   1657  O   THR A 180      48.269  18.338 -44.045  1.00 77.37           O  
ATOM   1658  CB  THR A 180      46.905  15.521 -42.801  1.00 89.36           C  
ATOM   1659  CG2 THR A 180      46.547  15.467 -41.298  1.00 91.37           C  
ATOM   1660  OG1 THR A 180      45.901  16.246 -43.524  1.00 90.09           O  
ATOM   1661  HN1 THR A 180      50.287  15.965 -42.461  1.00  0.00           H  
ATOM   1662  HN2 THR A 180      49.392  14.547 -42.353  1.00  0.00           H  
ATOM   1663  HN3 THR A 180      49.140  15.641 -41.276  1.00  0.00           H  
ATOM   1664  HG1 THR A 180      46.121  16.279 -44.448  1.00  0.00           H  
ATOM   1665  N   SER A 181      48.375  18.236 -41.760  1.00 71.75           N  
ATOM   1666  CA  SER A 181      48.438  19.684 -41.551  1.00 70.80           C  
ATOM   1667  C   SER A 181      49.885  20.079 -41.291  1.00 68.32           C  
ATOM   1668  O   SER A 181      50.489  20.726 -42.152  1.00 67.90           O  
ATOM   1669  CB  SER A 181      47.525  20.130 -40.415  1.00 78.32           C  
ATOM   1670  OG  SER A 181      47.899  19.540 -39.181  1.00 93.25           O  
ATOM   1671  HN  SER A 181      48.373  17.623 -40.944  1.00  0.00           H  
ATOM   1672  HG  SER A 181      47.330  19.818 -38.473  1.00  0.00           H  
ATOM   1673  N   PHE A 182      50.455  19.632 -40.147  1.00 59.71           N  
ATOM   1674  CA  PHE A 182      51.842  19.874 -39.745  1.00 56.44           C  
ATOM   1675  C   PHE A 182      52.784  18.911 -40.494  1.00 55.50           C  
ATOM   1676  O   PHE A 182      53.807  19.341 -41.038  1.00 53.51           O  
ATOM   1677  CB  PHE A 182      52.005  19.734 -38.213  1.00 58.97           C  
ATOM   1678  CG  PHE A 182      53.446  19.771 -37.759  1.00 59.10           C  
ATOM   1679  CD1 PHE A 182      54.154  20.975 -37.723  1.00 61.30           C  
ATOM   1680  CD2 PHE A 182      54.122  18.597 -37.440  1.00 59.53           C  
ATOM   1681  CE1 PHE A 182      55.499  21.005 -37.348  1.00 61.06           C  
ATOM   1682  CE2 PHE A 182      55.472  18.629 -37.072  1.00 61.60           C  
ATOM   1683  CZ  PHE A 182      56.146  19.834 -37.022  1.00 59.78           C  
ATOM   1684  HN  PHE A 182      49.872  19.083 -39.515  1.00  0.00           H  
ATOM   1685  N   VAL A 183      52.442  17.608 -40.511  1.00 50.17           N  
ATOM   1686  CA  VAL A 183      53.215  16.588 -41.224  1.00 47.95           C  
ATOM   1687  C   VAL A 183      53.212  16.950 -42.728  1.00 48.50           C  
ATOM   1688  O   VAL A 183      54.170  16.639 -43.441  1.00 46.73           O  
ATOM   1689  CB  VAL A 183      52.677  15.165 -40.915  1.00 52.11           C  
ATOM   1690  CG1 VAL A 183      53.158  14.123 -41.921  1.00 49.97           C  
ATOM   1691  CG2 VAL A 183      53.058  14.752 -39.495  1.00 53.42           C  
ATOM   1692  HN  VAL A 183      51.606  17.318 -40.004  1.00  0.00           H  
ATOM   1693  N   GLY A 184      52.178  17.686 -43.142  1.00 43.18           N  
ATOM   1694  CA  GLY A 184      51.994  18.159 -44.500  1.00 41.21           C  
ATOM   1695  C   GLY A 184      53.107  19.074 -44.951  1.00 43.86           C  
ATOM   1696  O   GLY A 184      53.707  18.858 -46.015  1.00 43.43           O  
ATOM   1697  HN  GLY A 184      51.467  17.933 -42.454  1.00  0.00           H  
ATOM   1698  N   THR A 185      53.433  20.066 -44.107  1.00 39.39           N  
ATOM   1699  CA  THR A 185      54.443  21.109 -44.387  1.00 38.04           C  
ATOM   1700  C   THR A 185      55.873  20.557 -44.623  1.00 38.73           C  
ATOM   1701  O   THR A 185      56.602  21.089 -45.461  1.00 39.00           O  
ATOM   1702  CB  THR A 185      54.433  22.164 -43.280  1.00 43.46           C  
ATOM   1703  CG2 THR A 185      53.040  22.718 -43.030  1.00 41.31           C  
ATOM   1704  OG1 THR A 185      54.963  21.629 -42.072  1.00 43.52           O  
ATOM   1705  HN  THR A 185      52.950  20.103 -43.209  1.00  0.00           H  
ATOM   1706  HG1 THR A 185      55.834  21.283 -42.228  1.00  0.00           H  
ATOM   1707  N   LEU A 186      56.222  19.470 -43.932  1.00 31.95           N  
ATOM   1708  CA  LEU A 186      57.506  18.769 -43.930  1.00 29.20           C  
ATOM   1709  C   LEU A 186      57.757  17.851 -45.155  1.00 30.02           C  
ATOM   1710  O   LEU A 186      58.899  17.438 -45.387  1.00 28.11           O  
ATOM   1711  CB  LEU A 186      57.507  17.873 -42.681  1.00 29.79           C  
ATOM   1712  CG  LEU A 186      57.833  18.424 -41.262  1.00 35.94           C  
ATOM   1713  CD1 LEU A 186      57.252  19.813 -40.980  1.00 36.51           C  
ATOM   1714  CD2 LEU A 186      57.332  17.458 -40.206  1.00 38.62           C  
ATOM   1715  HN  LEU A 186      55.501  19.077 -43.327  1.00  0.00           H  
ATOM   1716  N   GLN A 187      56.697  17.515 -45.913  1.00 25.58           N  
ATOM   1717  CA  GLN A 187      56.715  16.509 -46.975  1.00 23.91           C  
ATOM   1718  C   GLN A 187      57.773  16.691 -48.089  1.00 29.71           C  
ATOM   1719  O   GLN A 187      58.190  15.671 -48.631  1.00 31.08           O  
ATOM   1720  CB  GLN A 187      55.334  16.367 -47.618  1.00 24.76           C  
ATOM   1721  CG  GLN A 187      54.290  15.688 -46.719  1.00 32.13           C  
ATOM   1722  CD  GLN A 187      54.700  14.356 -46.108  1.00 41.05           C  
ATOM   1723  NE2 GLN A 187      54.949  14.355 -44.816  1.00 27.99           N  
ATOM   1724  OE1 GLN A 187      54.755  13.312 -46.768  1.00 38.41           O  
ATOM   1725  HN  GLN A 187      55.816  17.997 -45.734  1.00  0.00           H  
ATOM   1726 1HE2 GLN A 187      54.904  15.216 -44.271  1.00  0.00           H  
ATOM   1727 2HE2 GLN A 187      55.224  13.462 -44.406  1.00  0.00           H  
ATOM   1728  N   TYR A 188      58.234  17.913 -48.417  1.00 26.10           N  
ATOM   1729  CA  TYR A 188      59.211  18.083 -49.509  1.00 25.43           C  
ATOM   1730  C   TYR A 188      60.518  18.693 -49.029  1.00 32.47           C  
ATOM   1731  O   TYR A 188      61.402  19.003 -49.837  1.00 33.14           O  
ATOM   1732  CB  TYR A 188      58.609  18.959 -50.642  1.00 26.41           C  
ATOM   1733  CG  TYR A 188      57.367  18.364 -51.271  1.00 25.50           C  
ATOM   1734  CD1 TYR A 188      57.439  17.664 -52.469  1.00 25.80           C  
ATOM   1735  CD2 TYR A 188      56.130  18.438 -50.629  1.00 26.35           C  
ATOM   1736  CE1 TYR A 188      56.309  17.062 -53.022  1.00 26.72           C  
ATOM   1737  CE2 TYR A 188      55.004  17.824 -51.160  1.00 26.93           C  
ATOM   1738  CZ  TYR A 188      55.093  17.161 -52.372  1.00 32.90           C  
ATOM   1739  OH  TYR A 188      53.980  16.582 -52.908  1.00 33.97           O  
ATOM   1740  HN  TYR A 188      57.904  18.731 -47.904  1.00  0.00           H  
ATOM   1741  HH  TYR A 188      54.041  16.127 -53.740  1.00  0.00           H  
ATOM   1742  N   LEU A 189      60.627  18.886 -47.715  1.00 31.02           N  
ATOM   1743  CA  LEU A 189      61.783  19.470 -47.049  1.00 31.25           C  
ATOM   1744  C   LEU A 189      63.008  18.554 -47.080  1.00 33.30           C  
ATOM   1745  O   LEU A 189      62.896  17.360 -46.800  1.00 33.99           O  
ATOM   1746  CB  LEU A 189      61.394  19.756 -45.594  1.00 32.44           C  
ATOM   1747  CG  LEU A 189      61.179  21.214 -45.217  1.00 38.50           C  
ATOM   1748  CD1 LEU A 189      60.507  22.013 -46.335  1.00 38.43           C  
ATOM   1749  CD2 LEU A 189      60.366  21.310 -43.958  1.00 41.74           C  
ATOM   1750  HN  LEU A 189      59.840  18.603 -47.131  1.00  0.00           H  
ATOM   1751  N   ALA A 190      64.181  19.120 -47.380  1.00 26.84           N  
ATOM   1752  CA  ALA A 190      65.430  18.372 -47.368  1.00 25.00           C  
ATOM   1753  C   ALA A 190      65.758  17.995 -45.911  1.00 29.13           C  
ATOM   1754  O   ALA A 190      65.468  18.794 -45.007  1.00 28.69           O  
ATOM   1755  CB  ALA A 190      66.538  19.181 -48.013  1.00 25.67           C  
ATOM   1756  HN  ALA A 190      64.202  20.110 -47.626  1.00  0.00           H  
ATOM   1757  N   PRO A 191      66.233  16.738 -45.656  1.00 25.95           N  
ATOM   1758  CA  PRO A 191      66.448  16.280 -44.264  1.00 26.47           C  
ATOM   1759  C   PRO A 191      67.259  17.240 -43.398  1.00 32.82           C  
ATOM   1760  O   PRO A 191      66.934  17.387 -42.211  1.00 34.56           O  
ATOM   1761  CB  PRO A 191      67.174  14.958 -44.443  1.00 28.00           C  
ATOM   1762  CG  PRO A 191      66.739  14.478 -45.788  1.00 30.91           C  
ATOM   1763  CD  PRO A 191      66.561  15.669 -46.626  1.00 26.17           C  
ATOM   1764  N   GLU A 192      68.278  17.926 -43.993  1.00 28.26           N  
ATOM   1765  CA  GLU A 192      69.104  18.929 -43.315  1.00 28.64           C  
ATOM   1766  C   GLU A 192      68.278  20.042 -42.679  1.00 35.25           C  
ATOM   1767  O   GLU A 192      68.721  20.604 -41.683  1.00 36.98           O  
ATOM   1768  CB  GLU A 192      70.136  19.567 -44.247  1.00 29.23           C  
ATOM   1769  CG  GLU A 192      69.611  20.160 -45.518  1.00 30.61           C  
ATOM   1770  CD  GLU A 192      69.891  19.309 -46.728  1.00 49.76           C  
ATOM   1771  OE1 GLU A 192      69.455  18.138 -46.772  1.00 46.31           O  
ATOM   1772  OE2 GLU A 192      70.292  19.926 -47.733  1.00 55.11           O1-
ATOM   1773  HN  GLU A 192      68.478  17.728 -44.973  1.00  0.00           H  
ATOM   1774  N   LEU A 193      67.104  20.369 -43.260  1.00 30.79           N  
ATOM   1775  CA  LEU A 193      66.252  21.436 -42.778  1.00 31.36           C  
ATOM   1776  C   LEU A 193      65.617  21.095 -41.445  1.00 36.65           C  
ATOM   1777  O   LEU A 193      65.382  22.004 -40.647  1.00 38.42           O  
ATOM   1778  CB  LEU A 193      65.195  21.836 -43.811  1.00 30.45           C  
ATOM   1779  CG  LEU A 193      65.748  22.556 -45.056  1.00 35.17           C  
ATOM   1780  CD1 LEU A 193      64.668  22.832 -46.028  1.00 35.65           C  
ATOM   1781  CD2 LEU A 193      66.491  23.846 -44.717  1.00 36.14           C  
ATOM   1782  HN  LEU A 193      66.803  19.839 -44.078  1.00  0.00           H  
ATOM   1783  N   LEU A 194      65.374  19.818 -41.170  1.00 32.94           N  
ATOM   1784  CA  LEU A 194      64.843  19.438 -39.859  1.00 34.47           C  
ATOM   1785  C   LEU A 194      65.966  19.390 -38.845  1.00 41.76           C  
ATOM   1786  O   LEU A 194      65.722  19.502 -37.647  1.00 43.86           O  
ATOM   1787  CB  LEU A 194      64.146  18.061 -39.888  1.00 34.00           C  
ATOM   1788  CG  LEU A 194      63.253  17.680 -41.060  1.00 37.87           C  
ATOM   1789  CD1 LEU A 194      63.025  16.147 -41.079  1.00 38.10           C  
ATOM   1790  CD2 LEU A 194      61.937  18.484 -41.053  1.00 38.98           C  
ATOM   1791  HN  LEU A 194      65.557  19.102 -41.873  1.00  0.00           H  
ATOM   1792  N   GLU A 195      67.201  19.183 -39.333  1.00 39.19           N  
ATOM   1793  CA  GLU A 195      68.391  18.989 -38.526  1.00 39.93           C  
ATOM   1794  C   GLU A 195      69.065  20.290 -38.175  1.00 42.06           C  
ATOM   1795  O   GLU A 195      69.611  20.345 -37.089  1.00 43.80           O  
ATOM   1796  CB  GLU A 195      69.414  18.052 -39.253  1.00 41.30           C  
ATOM   1797  CG  GLU A 195      68.978  16.619 -39.616  1.00 52.43           C  
ATOM   1798  CD  GLU A 195      70.030  15.792 -40.353  1.00 83.83           C  
ATOM   1799  OE1 GLU A 195      70.551  16.246 -41.401  1.00 83.67           O  
ATOM   1800  OE2 GLU A 195      70.321  14.668 -39.889  1.00 84.80           O1-
ATOM   1801  HN  GLU A 195      67.310  19.161 -40.347  1.00  0.00           H  
ATOM   1802  N   GLN A 196      69.162  21.282 -39.085  1.00 38.70           N  
ATOM   1803  CA  GLN A 196      69.945  22.523 -38.839  1.00 40.31           C  
ATOM   1804  C   GLN A 196      69.336  23.806 -39.453  1.00 43.63           C  
ATOM   1805  O   GLN A 196      68.297  23.765 -40.119  1.00 41.93           O  
ATOM   1806  CB  GLN A 196      71.435  22.384 -39.291  1.00 41.71           C  
ATOM   1807  CG  GLN A 196      71.711  21.624 -40.608  1.00 64.52           C  
ATOM   1808  CD  GLN A 196      72.553  22.344 -41.643  1.00 97.88           C  
ATOM   1809  NE2 GLN A 196      72.467  21.894 -42.894  1.00 83.91           N  
ATOM   1810  OE1 GLN A 196      73.311  23.280 -41.350  1.00102.23           O  
ATOM   1811  HN  GLN A 196      68.679  21.177 -39.977  1.00  0.00           H  
ATOM   1812 1HE2 GLN A 196      71.843  21.124 -43.135  1.00  0.00           H  
ATOM   1813 2HE2 GLN A 196      73.033  22.378 -43.590  1.00  0.00           H  
ATOM   1814  N   GLN A 197      70.020  24.940 -39.224  1.00 41.12           N  
ATOM   1815  CA  GLN A 197      69.605  26.285 -39.603  1.00 41.36           C  
ATOM   1816  C   GLN A 197      70.049  26.728 -41.019  1.00 44.17           C  
ATOM   1817  O   GLN A 197      69.197  27.055 -41.848  1.00 40.87           O  
ATOM   1818  CB  GLN A 197      70.157  27.241 -38.547  1.00 45.46           C  
ATOM   1819  CG  GLN A 197      69.450  28.569 -38.435  1.00 70.77           C  
ATOM   1820  CD  GLN A 197      70.254  29.500 -37.562  1.00 97.34           C  
ATOM   1821  NE2 GLN A 197      70.572  30.666 -38.098  1.00 93.19           N  
ATOM   1822  OE1 GLN A 197      70.632  29.172 -36.424  1.00 94.00           O  
ATOM   1823  HN  GLN A 197      70.913  24.851 -38.740  1.00  0.00           H  
ATOM   1824 1HE2 GLN A 197      71.116  31.296 -37.508  1.00  0.00           H  
ATOM   1825 2HE2 GLN A 197      70.262  30.935 -39.032  1.00  0.00           H  
ATOM   1826  N   LYS A 198      71.364  26.820 -41.258  1.00 43.83           N  
ATOM   1827  CA  LYS A 198      71.940  27.265 -42.526  1.00 43.99           C  
ATOM   1828  C   LYS A 198      71.790  26.160 -43.544  1.00 46.42           C  
ATOM   1829  O   LYS A 198      71.780  24.989 -43.160  1.00 45.95           O  
ATOM   1830  CB  LYS A 198      73.420  27.673 -42.333  1.00 48.96           C  
ATOM   1831  CG  LYS A 198      73.597  28.962 -41.500  1.00 65.99           C  
ATOM   1832  CD  LYS A 198      74.848  29.731 -41.890  1.00 77.54           C  
ATOM   1833  CE  LYS A 198      75.100  30.912 -40.987  1.00 96.55           C  
ATOM   1834  NZ  LYS A 198      76.508  31.399 -41.070  1.00109.24           N1+
ATOM   1835  HN  LYS A 198      72.005  26.563 -40.507  1.00  0.00           H  
ATOM   1836  HZ1 LYS A 198      76.678  32.198 -40.459  1.00  0.00           H  
ATOM   1837  HZ2 LYS A 198      76.768  31.610 -42.033  1.00  0.00           H  
ATOM   1838  HZ3 LYS A 198      77.170  30.645 -40.884  1.00  0.00           H  
ATOM   1839  N   TYR A 199      71.601  26.517 -44.828  1.00 41.27           N  
ATOM   1840  CA  TYR A 199      71.437  25.511 -45.894  1.00 38.51           C  
ATOM   1841  C   TYR A 199      71.981  26.035 -47.238  1.00 40.18           C  
ATOM   1842  O   TYR A 199      72.516  27.151 -47.276  1.00 41.88           O  
ATOM   1843  CB  TYR A 199      69.968  25.066 -46.010  1.00 37.90           C  
ATOM   1844  CG  TYR A 199      68.986  26.190 -46.250  1.00 40.48           C  
ATOM   1845  CD1 TYR A 199      68.704  26.631 -47.537  1.00 42.65           C  
ATOM   1846  CD2 TYR A 199      68.358  26.829 -45.195  1.00 42.38           C  
ATOM   1847  CE1 TYR A 199      67.844  27.701 -47.762  1.00 45.10           C  
ATOM   1848  CE2 TYR A 199      67.483  27.889 -45.409  1.00 43.80           C  
ATOM   1849  CZ  TYR A 199      67.230  28.325 -46.694  1.00 54.26           C  
ATOM   1850  OH  TYR A 199      66.336  29.347 -46.910  1.00 62.29           O  
ATOM   1851  HN  TYR A 199      71.570  27.507 -45.070  1.00  0.00           H  
ATOM   1852  HH  TYR A 199      65.914  29.776 -46.175  1.00  0.00           H  
ATOM   1853  N   THR A 200      71.894  25.225 -48.321  1.00 32.16           N  
ATOM   1854  CA  THR A 200      72.384  25.611 -49.662  1.00 31.39           C  
ATOM   1855  C   THR A 200      71.374  25.249 -50.739  1.00 34.19           C  
ATOM   1856  O   THR A 200      70.324  24.708 -50.419  1.00 33.90           O  
ATOM   1857  CB  THR A 200      73.750  24.996 -50.006  1.00 35.81           C  
ATOM   1858  CG2 THR A 200      74.867  25.436 -49.065  1.00 35.11           C  
ATOM   1859  OG1 THR A 200      73.646  23.586 -50.065  1.00 33.53           O  
ATOM   1860  HN  THR A 200      71.470  24.304 -48.206  1.00  0.00           H  
ATOM   1861  HG1 THR A 200      74.490  23.206 -50.278  1.00  0.00           H  
ATOM   1862  N   VAL A 201      71.703  25.521 -52.015  1.00 30.07           N  
ATOM   1863  CA  VAL A 201      70.860  25.253 -53.196  1.00 27.65           C  
ATOM   1864  C   VAL A 201      70.399  23.806 -53.253  1.00 31.30           C  
ATOM   1865  O   VAL A 201      69.320  23.545 -53.771  1.00 30.57           O  
ATOM   1866  CB  VAL A 201      71.527  25.654 -54.549  1.00 29.35           C  
ATOM   1867  CG1 VAL A 201      71.579  27.159 -54.706  1.00 29.65           C  
ATOM   1868  CG2 VAL A 201      72.905  25.053 -54.714  1.00 28.87           C  
ATOM   1869  HN  VAL A 201      72.614  25.949 -52.180  1.00  0.00           H  
ATOM   1870  N   THR A 202      71.195  22.872 -52.704  1.00 28.81           N  
ATOM   1871  CA  THR A 202      70.887  21.437 -52.669  1.00 27.65           C  
ATOM   1872  C   THR A 202      69.563  21.123 -51.925  1.00 32.20           C  
ATOM   1873  O   THR A 202      69.057  20.009 -52.057  1.00 32.82           O  
ATOM   1874  CB  THR A 202      72.047  20.661 -52.077  1.00 29.63           C  
ATOM   1875  CG2 THR A 202      73.286  20.727 -52.954  1.00 17.39           C  
ATOM   1876  OG1 THR A 202      72.299  21.101 -50.731  1.00 34.61           O  
ATOM   1877  HN  THR A 202      72.072  23.181 -52.284  1.00  0.00           H  
ATOM   1878  HG1 THR A 202      73.026  20.615 -50.360  1.00  0.00           H  
ATOM   1879  N   VAL A 203      68.976  22.106 -51.198  1.00 28.14           N  
ATOM   1880  CA  VAL A 203      67.651  21.961 -50.564  1.00 26.42           C  
ATOM   1881  C   VAL A 203      66.599  21.882 -51.651  1.00 31.00           C  
ATOM   1882  O   VAL A 203      65.639  21.138 -51.498  1.00 34.32           O  
ATOM   1883  CB  VAL A 203      67.261  23.036 -49.510  1.00 29.83           C  
ATOM   1884  CG1 VAL A 203      67.968  22.839 -48.165  1.00 30.74           C  
ATOM   1885  CG2 VAL A 203      67.375  24.465 -50.021  1.00 29.45           C  
ATOM   1886  HN  VAL A 203      69.474  22.989 -51.084  1.00  0.00           H  
ATOM   1887  N   ASP A 204      66.798  22.625 -52.766  1.00 25.16           N  
ATOM   1888  CA  ASP A 204      65.889  22.703 -53.920  1.00 23.05           C  
ATOM   1889  C   ASP A 204      66.031  21.501 -54.830  1.00 24.88           C  
ATOM   1890  O   ASP A 204      65.115  21.230 -55.598  1.00 23.93           O  
ATOM   1891  CB  ASP A 204      66.082  24.006 -54.723  1.00 24.36           C  
ATOM   1892  CG  ASP A 204      65.524  25.267 -54.073  1.00 30.72           C  
ATOM   1893  OD1 ASP A 204      65.745  26.347 -54.608  1.00 32.22           O  
ATOM   1894  OD2 ASP A 204      64.813  25.155 -53.060  1.00 37.62           O1-
ATOM   1895  HN  ASP A 204      67.653  23.179 -52.809  1.00  0.00           H  
ATOM   1896  N   TYR A 205      67.159  20.778 -54.747  1.00 21.53           N  
ATOM   1897  CA  TYR A 205      67.386  19.547 -55.527  1.00 20.25           C  
ATOM   1898  C   TYR A 205      66.493  18.461 -54.954  1.00 26.81           C  
ATOM   1899  O   TYR A 205      65.799  17.783 -55.708  1.00 27.40           O  
ATOM   1900  CB  TYR A 205      68.872  19.101 -55.518  1.00 20.13           C  
ATOM   1901  CG  TYR A 205      69.866  20.071 -56.136  1.00 22.21           C  
ATOM   1902  CD1 TYR A 205      69.441  21.142 -56.929  1.00 23.42           C  
ATOM   1903  CD2 TYR A 205      71.237  19.890 -55.971  1.00 23.39           C  
ATOM   1904  CE1 TYR A 205      70.352  22.055 -57.458  1.00 22.76           C  
ATOM   1905  CE2 TYR A 205      72.160  20.781 -56.523  1.00 23.82           C  
ATOM   1906  CZ  TYR A 205      71.714  21.856 -57.271  1.00 24.17           C  
ATOM   1907  OH  TYR A 205      72.634  22.734 -57.793  1.00 19.52           O  
ATOM   1908  HN  TYR A 205      67.894  21.095 -54.115  1.00  0.00           H  
ATOM   1909  HH  TYR A 205      72.328  23.472 -58.307  1.00  0.00           H  
ATOM   1910  N   TRP A 206      66.476  18.343 -53.606  1.00 24.43           N  
ATOM   1911  CA  TRP A 206      65.683  17.384 -52.841  1.00 24.63           C  
ATOM   1912  C   TRP A 206      64.202  17.500 -53.224  1.00 29.99           C  
ATOM   1913  O   TRP A 206      63.569  16.495 -53.594  1.00 28.95           O  
ATOM   1914  CB  TRP A 206      65.879  17.631 -51.329  1.00 23.59           C  
ATOM   1915  CG  TRP A 206      65.099  16.682 -50.470  1.00 24.26           C  
ATOM   1916  CD1 TRP A 206      63.829  16.854 -50.003  1.00 27.18           C  
ATOM   1917  CD2 TRP A 206      65.510  15.378 -50.043  1.00 23.98           C  
ATOM   1918  CE2 TRP A 206      64.432  14.809 -49.326  1.00 28.09           C  
ATOM   1919  CE3 TRP A 206      66.683  14.629 -50.206  1.00 25.33           C  
ATOM   1920  NE1 TRP A 206      63.438  15.752 -49.274  1.00 26.83           N  
ATOM   1921  CZ2 TRP A 206      64.501  13.536 -48.749  1.00 27.44           C  
ATOM   1922  CZ3 TRP A 206      66.739  13.357 -49.663  1.00 27.25           C  
ATOM   1923  CH2 TRP A 206      65.671  12.835 -48.915  1.00 27.94           C  
ATOM   1924  HN  TRP A 206      67.070  18.981 -53.077  1.00  0.00           H  
ATOM   1925  HE1 TRP A 206      62.553  15.654 -48.777  1.00  0.00           H  
ATOM   1926  N   SER A 207      63.681  18.750 -53.149  1.00 26.93           N  
ATOM   1927  CA  SER A 207      62.313  19.137 -53.448  1.00 26.10           C  
ATOM   1928  C   SER A 207      61.965  18.800 -54.880  1.00 30.20           C  
ATOM   1929  O   SER A 207      60.932  18.176 -55.108  1.00 29.99           O  
ATOM   1930  CB  SER A 207      62.117  20.622 -53.185  1.00 29.31           C  
ATOM   1931  OG  SER A 207      62.246  20.846 -51.793  1.00 36.06           O  
ATOM   1932  HN  SER A 207      64.313  19.493 -52.853  1.00  0.00           H  
ATOM   1933  HG  SER A 207      62.124  21.774 -51.629  1.00  0.00           H  
ATOM   1934  N   PHE A 208      62.836  19.172 -55.847  1.00 26.11           N  
ATOM   1935  CA  PHE A 208      62.647  18.892 -57.273  1.00 24.21           C  
ATOM   1936  C   PHE A 208      62.601  17.366 -57.516  1.00 27.40           C  
ATOM   1937  O   PHE A 208      61.741  16.902 -58.259  1.00 27.04           O  
ATOM   1938  CB  PHE A 208      63.770  19.556 -58.090  1.00 25.74           C  
ATOM   1939  CG  PHE A 208      63.619  19.529 -59.594  1.00 27.64           C  
ATOM   1940  CD1 PHE A 208      62.389  19.241 -60.184  1.00 30.05           C  
ATOM   1941  CD2 PHE A 208      64.697  19.819 -60.420  1.00 30.56           C  
ATOM   1942  CE1 PHE A 208      62.255  19.184 -61.559  1.00 30.72           C  
ATOM   1943  CE2 PHE A 208      64.554  19.785 -61.807  1.00 34.22           C  
ATOM   1944  CZ  PHE A 208      63.329  19.471 -62.367  1.00 31.29           C  
ATOM   1945  HN  PHE A 208      63.676  19.678 -55.566  1.00  0.00           H  
ATOM   1946  N   GLY A 209      63.499  16.619 -56.864  1.00 23.05           N  
ATOM   1947  CA  GLY A 209      63.572  15.172 -56.956  1.00 22.46           C  
ATOM   1948  C   GLY A 209      62.338  14.478 -56.392  1.00 28.44           C  
ATOM   1949  O   GLY A 209      61.812  13.559 -57.029  1.00 28.10           O  
ATOM   1950  HN  GLY A 209      64.174  17.095 -56.266  1.00  0.00           H  
ATOM   1951  N   THR A 210      61.866  14.889 -55.181  1.00 25.45           N  
ATOM   1952  CA  THR A 210      60.684  14.281 -54.538  1.00 25.34           C  
ATOM   1953  C   THR A 210      59.438  14.510 -55.426  1.00 27.11           C  
ATOM   1954  O   THR A 210      58.671  13.583 -55.719  1.00 24.78           O  
ATOM   1955  CB  THR A 210      60.477  14.813 -53.088  1.00 36.04           C  
ATOM   1956  CG2 THR A 210      61.576  14.393 -52.129  1.00 30.66           C  
ATOM   1957  OG1 THR A 210      60.458  16.222 -53.129  1.00 48.67           O  
ATOM   1958  HN  THR A 210      62.349  15.647 -54.699  1.00  0.00           H  
ATOM   1959  HG1 THR A 210      59.770  16.485 -53.729  1.00  0.00           H  
ATOM   1960  N   LEU A 211      59.291  15.760 -55.870  1.00 23.95           N  
ATOM   1961  CA  LEU A 211      58.270  16.289 -56.772  1.00 24.03           C  
ATOM   1962  C   LEU A 211      58.247  15.484 -58.090  1.00 25.11           C  
ATOM   1963  O   LEU A 211      57.206  14.965 -58.454  1.00 27.01           O  
ATOM   1964  CB  LEU A 211      58.715  17.732 -57.029  1.00 24.83           C  
ATOM   1965  CG  LEU A 211      57.891  18.706 -57.789  1.00 29.84           C  
ATOM   1966  CD1 LEU A 211      58.243  20.064 -57.302  1.00 30.41           C  
ATOM   1967  CD2 LEU A 211      58.175  18.628 -59.266  1.00 31.01           C  
ATOM   1968  HN  LEU A 211      59.981  16.433 -55.537  1.00  0.00           H  
ATOM   1969  N   ALA A 212      59.400  15.368 -58.770  1.00 18.53           N  
ATOM   1970  CA  ALA A 212      59.600  14.635 -60.018  1.00 18.56           C  
ATOM   1971  C   ALA A 212      59.168  13.165 -59.871  1.00 23.47           C  
ATOM   1972  O   ALA A 212      58.410  12.635 -60.695  1.00 23.46           O  
ATOM   1973  CB  ALA A 212      61.061  14.721 -60.453  1.00 19.19           C  
ATOM   1974  HN  ALA A 212      60.215  15.838 -58.376  1.00  0.00           H  
ATOM   1975  N   PHE A 213      59.630  12.519 -58.798  1.00 20.27           N  
ATOM   1976  CA  PHE A 213      59.291  11.135 -58.466  1.00 18.48           C  
ATOM   1977  C   PHE A 213      57.768  10.998 -58.341  1.00 26.19           C  
ATOM   1978  O   PHE A 213      57.199  10.096 -58.940  1.00 28.91           O  
ATOM   1979  CB  PHE A 213      59.988  10.744 -57.152  1.00 17.77           C  
ATOM   1980  CG  PHE A 213      59.834   9.296 -56.778  1.00 17.27           C  
ATOM   1981  CD1 PHE A 213      60.861   8.388 -57.018  1.00 17.33           C  
ATOM   1982  CD2 PHE A 213      58.664   8.836 -56.175  1.00 17.58           C  
ATOM   1983  CE1 PHE A 213      60.701   7.043 -56.712  1.00 17.28           C  
ATOM   1984  CE2 PHE A 213      58.509   7.488 -55.861  1.00 19.02           C  
ATOM   1985  CZ  PHE A 213      59.535   6.607 -56.113  1.00 16.86           C  
ATOM   1986  HN  PHE A 213      60.258  13.021 -58.171  1.00  0.00           H  
ATOM   1987  N   GLU A 214      57.112  11.921 -57.606  1.00 21.61           N  
ATOM   1988  CA  GLU A 214      55.676  11.925 -57.389  1.00 21.40           C  
ATOM   1989  C   GLU A 214      54.930  12.032 -58.693  1.00 28.70           C  
ATOM   1990  O   GLU A 214      53.859  11.439 -58.828  1.00 30.53           O  
ATOM   1991  CB  GLU A 214      55.277  13.070 -56.454  1.00 22.33           C  
ATOM   1992  CG  GLU A 214      53.848  12.988 -55.941  1.00 24.97           C  
ATOM   1993  CD  GLU A 214      53.458  14.080 -54.975  1.00 33.11           C  
ATOM   1994  OE1 GLU A 214      54.200  15.081 -54.899  1.00 16.88           O  
ATOM   1995  OE2 GLU A 214      52.427  13.930 -54.279  1.00 33.32           O1-
ATOM   1996  HN  GLU A 214      57.661  12.665 -57.175  1.00  0.00           H  
ATOM   1997  N   CYS A 215      55.486  12.765 -59.668  1.00 25.05           N  
ATOM   1998  CA  CYS A 215      54.851  12.913 -60.979  1.00 24.04           C  
ATOM   1999  C   CYS A 215      55.053  11.685 -61.834  1.00 25.73           C  
ATOM   2000  O   CYS A 215      54.215  11.424 -62.689  1.00 27.75           O  
ATOM   2001  CB  CYS A 215      55.361  14.160 -61.669  1.00 24.18           C  
ATOM   2002  SG  CYS A 215      54.869  15.663 -60.820  1.00 28.13           S  
ATOM   2003  HN  CYS A 215      56.375  13.232 -59.492  1.00  0.00           H  
ATOM   2004  N   ILE A 216      56.123  10.925 -61.600  1.00 18.12           N  
ATOM   2005  CA  ILE A 216      56.357   9.713 -62.358  1.00 18.52           C  
ATOM   2006  C   ILE A 216      55.448   8.570 -61.806  1.00 24.72           C  
ATOM   2007  O   ILE A 216      54.809   7.851 -62.579  1.00 23.75           O  
ATOM   2008  CB  ILE A 216      57.891   9.338 -62.343  1.00 20.67           C  
ATOM   2009  CG1 ILE A 216      58.701  10.295 -63.235  1.00 21.19           C  
ATOM   2010  CG2 ILE A 216      58.145   7.877 -62.758  1.00 18.69           C  
ATOM   2011  CD1 ILE A 216      60.177  10.519 -62.869  1.00 24.73           C  
ATOM   2012  HN  ILE A 216      56.787  11.201 -60.876  1.00  0.00           H  
ATOM   2013  N   THR A 217      55.407   8.419 -60.477  1.00 22.66           N  
ATOM   2014  CA  THR A 217      54.781   7.284 -59.803  1.00 23.72           C  
ATOM   2015  C   THR A 217      53.378   7.538 -59.220  1.00 29.03           C  
ATOM   2016  O   THR A 217      52.636   6.581 -59.014  1.00 29.47           O  
ATOM   2017  CB  THR A 217      55.713   6.836 -58.670  1.00 30.44           C  
ATOM   2018  CG2 THR A 217      57.120   6.468 -59.162  1.00 23.27           C  
ATOM   2019  OG1 THR A 217      55.792   7.901 -57.714  1.00 34.02           O  
ATOM   2020  HN  THR A 217      55.839   9.140 -59.899  1.00  0.00           H  
ATOM   2021  HG1 THR A 217      56.369   7.624 -57.012  1.00  0.00           H  
ATOM   2022  N   GLY A 218      53.065   8.783 -58.890  1.00 24.96           N  
ATOM   2023  CA  GLY A 218      51.787   9.140 -58.286  1.00 24.64           C  
ATOM   2024  C   GLY A 218      51.870   9.353 -56.780  1.00 27.47           C  
ATOM   2025  O   GLY A 218      50.906   9.832 -56.166  1.00 27.93           O  
ATOM   2026  HN  GLY A 218      53.746   9.522 -59.066  1.00  0.00           H  
ATOM   2027  N   PHE A 219      53.022   9.012 -56.171  1.00 20.93           N  
ATOM   2028  CA  PHE A 219      53.255   9.149 -54.736  1.00 19.56           C  
ATOM   2029  C   PHE A 219      54.706   9.568 -54.485  1.00 24.34           C  
ATOM   2030  O   PHE A 219      55.559   9.417 -55.366  1.00 24.45           O  
ATOM   2031  CB  PHE A 219      52.914   7.840 -53.997  1.00 21.64           C  
ATOM   2032  CG  PHE A 219      53.695   6.629 -54.461  1.00 23.80           C  
ATOM   2033  CD1 PHE A 219      54.927   6.313 -53.899  1.00 26.58           C  
ATOM   2034  CD2 PHE A 219      53.209   5.815 -55.470  1.00 26.75           C  
ATOM   2035  CE1 PHE A 219      55.654   5.210 -54.346  1.00 27.30           C  
ATOM   2036  CE2 PHE A 219      53.942   4.704 -55.905  1.00 29.26           C  
ATOM   2037  CZ  PHE A 219      55.148   4.405 -55.335  1.00 25.97           C  
ATOM   2038  HN  PHE A 219      53.776   8.636 -56.746  1.00  0.00           H  
ATOM   2039  N   ARG A 220      54.989  10.060 -53.267  1.00 19.98           N  
ATOM   2040  CA  ARG A 220      56.299  10.570 -52.889  1.00 17.83           C  
ATOM   2041  C   ARG A 220      57.316   9.426 -52.609  1.00 24.91           C  
ATOM   2042  O   ARG A 220      56.918   8.281 -52.288  1.00 25.02           O  
ATOM   2043  CB  ARG A 220      56.168  11.539 -51.734  1.00 10.45           C  
ATOM   2044  CG  ARG A 220      55.518  12.844 -52.212  1.00  9.84           C  
ATOM   2045  CD  ARG A 220      55.442  13.944 -51.177  1.00 11.15           C  
ATOM   2046  NE  ARG A 220      54.681  13.523 -50.007  1.00 22.54           N  
ATOM   2047  CZ  ARG A 220      53.379  13.710 -49.852  1.00 37.43           C  
ATOM   2048  NH1 ARG A 220      52.676  14.335 -50.785  1.00 23.76           N1+
ATOM   2049  NH2 ARG A 220      52.768  13.268 -48.762  1.00 34.44           N  
ATOM   2050  HN  ARG A 220      54.245  10.077 -52.569  1.00  0.00           H  
ATOM   2051  HE  ARG A 220      55.186  13.052 -49.256  1.00  0.00           H  
ATOM   2052 1HH1 ARG A 220      53.146  14.675 -51.624  1.00  0.00           H  
ATOM   2053 2HH1 ARG A 220      51.673  14.479 -50.666  1.00  0.00           H  
ATOM   2054 1HH2 ARG A 220      53.309  12.787 -48.044  1.00  0.00           H  
ATOM   2055 2HH2 ARG A 220      51.765  13.412 -48.643  1.00  0.00           H  
ATOM   2056  N   PRO A 221      58.644   9.700 -52.810  1.00 20.83           N  
ATOM   2057  CA  PRO A 221      59.625   8.614 -52.717  1.00 19.95           C  
ATOM   2058  C   PRO A 221      59.811   8.014 -51.338  1.00 24.27           C  
ATOM   2059  O   PRO A 221      59.846   6.799 -51.245  1.00 24.68           O  
ATOM   2060  CB  PRO A 221      60.925   9.267 -53.224  1.00 20.63           C  
ATOM   2061  CG  PRO A 221      60.751  10.706 -53.056  1.00 22.66           C  
ATOM   2062  CD  PRO A 221      59.296  10.959 -53.249  1.00 19.84           C  
ATOM   2063  N   PHE A 222      59.908   8.848 -50.293  1.00 21.66           N  
ATOM   2064  CA  PHE A 222      60.265   8.425 -48.955  1.00 22.12           C  
ATOM   2065  C   PHE A 222      59.129   8.525 -47.935  1.00 26.97           C  
ATOM   2066  O   PHE A 222      58.785   9.605 -47.474  1.00 26.76           O  
ATOM   2067  CB  PHE A 222      61.492   9.230 -48.479  1.00 24.08           C  
ATOM   2068  CG  PHE A 222      62.646   9.188 -49.460  1.00 25.59           C  
ATOM   2069  CD1 PHE A 222      63.181   7.977 -49.884  1.00 30.10           C  
ATOM   2070  CD2 PHE A 222      63.190  10.357 -49.965  1.00 28.06           C  
ATOM   2071  CE1 PHE A 222      64.253   7.938 -50.785  1.00 31.42           C  
ATOM   2072  CE2 PHE A 222      64.256  10.321 -50.879  1.00 31.13           C  
ATOM   2073  CZ  PHE A 222      64.789   9.113 -51.270  1.00 29.92           C  
ATOM   2074  HN  PHE A 222      59.719   9.838 -50.449  1.00  0.00           H  
ATOM   2075  N   LEU A 223      58.600   7.350 -47.555  1.00 24.30           N  
ATOM   2076  CA  LEU A 223      57.554   7.083 -46.561  1.00 23.98           C  
ATOM   2077  C   LEU A 223      56.591   8.278 -46.374  1.00 29.00           C  
ATOM   2078  O   LEU A 223      56.670   8.990 -45.357  1.00 30.39           O  
ATOM   2079  CB  LEU A 223      58.182   6.672 -45.214  1.00 23.67           C  
ATOM   2080  CG  LEU A 223      58.941   5.353 -45.199  1.00 26.97           C  
ATOM   2081  CD1 LEU A 223      59.912   5.278 -44.017  1.00 27.09           C  
ATOM   2082  CD2 LEU A 223      57.984   4.194 -45.163  1.00 29.74           C  
ATOM   2083  HN  LEU A 223      58.979   6.527 -48.024  1.00  0.00           H  
ATOM   2084  N   PRO A 224      55.701   8.539 -47.373  1.00 22.34           N  
ATOM   2085  CA  PRO A 224      54.782   9.678 -47.251  1.00 21.66           C  
ATOM   2086  C   PRO A 224      53.892   9.581 -46.029  1.00 31.62           C  
ATOM   2087  O   PRO A 224      53.474   8.479 -45.618  1.00 32.08           O  
ATOM   2088  CB  PRO A 224      53.945   9.590 -48.535  1.00 21.71           C  
ATOM   2089  CG  PRO A 224      54.743   8.790 -49.474  1.00 24.38           C  
ATOM   2090  CD  PRO A 224      55.481   7.817 -48.643  1.00 21.28           C  
ATOM   2091  N   ASN A 225      53.633  10.758 -45.433  1.00 31.99           N  
ATOM   2092  CA  ASN A 225      52.735  10.990 -44.297  1.00 33.04           C  
ATOM   2093  C   ASN A 225      53.176  10.301 -42.979  1.00 37.93           C  
ATOM   2094  O   ASN A 225      52.407  10.303 -42.013  1.00 40.18           O  
ATOM   2095  CB  ASN A 225      51.294  10.585 -44.665  1.00 36.16           C  
ATOM   2096  CG  ASN A 225      50.754  11.335 -45.850  1.00 59.77           C  
ATOM   2097  ND2 ASN A 225      50.124  10.603 -46.764  1.00 49.81           N  
ATOM   2098  OD1 ASN A 225      50.928  12.561 -45.968  1.00 58.21           O  
ATOM   2099  HN  ASN A 225      54.112  11.576 -45.811  1.00  0.00           H  
ATOM   2100 1HD2 ASN A 225      49.757  11.112 -47.568  1.00  0.00           H  
ATOM   2101 2HD2 ASN A 225      49.981   9.598 -46.667  1.00  0.00           H  
ATOM   2102  N   TRP A 226      54.414   9.775 -42.918  1.00 32.44           N  
ATOM   2103  CA  TRP A 226      55.002   9.185 -41.713  1.00 31.57           C  
ATOM   2104  C   TRP A 226      55.412  10.325 -40.820  1.00 34.63           C  
ATOM   2105  O   TRP A 226      55.775  11.388 -41.344  1.00 35.49           O  
ATOM   2106  CB  TRP A 226      56.220   8.338 -42.081  1.00 30.35           C  
ATOM   2107  CG  TRP A 226      55.994   6.865 -42.109  1.00 31.76           C  
ATOM   2108  CD1 TRP A 226      55.044   6.194 -42.819  1.00 34.48           C  
ATOM   2109  CD2 TRP A 226      56.847   5.861 -41.524  1.00 32.20           C  
ATOM   2110  CE2 TRP A 226      56.305   4.600 -41.868  1.00 35.77           C  
ATOM   2111  CE3 TRP A 226      58.029   5.908 -40.754  1.00 33.80           C  
ATOM   2112  NE1 TRP A 226      55.215   4.831 -42.667  1.00 34.21           N  
ATOM   2113  CZ2 TRP A 226      56.876   3.398 -41.438  1.00 35.44           C  
ATOM   2114  CZ3 TRP A 226      58.592   4.710 -40.323  1.00 35.83           C  
ATOM   2115  CH2 TRP A 226      58.015   3.476 -40.656  1.00 36.37           C  
ATOM   2116  HN  TRP A 226      54.980   9.788 -43.767  1.00  0.00           H  
ATOM   2117  HE1 TRP A 226      54.624   4.111 -43.083  1.00  0.00           H  
ATOM   2118  N   GLN A 227      55.365  10.131 -39.494  1.00 30.48           N  
ATOM   2119  CA  GLN A 227      55.702  11.173 -38.549  1.00 31.09           C  
ATOM   2120  C   GLN A 227      57.229  11.461 -38.555  1.00 35.58           C  
ATOM   2121  O   GLN A 227      58.028  10.532 -38.729  1.00 35.43           O  
ATOM   2122  CB  GLN A 227      55.136  10.856 -37.170  1.00 33.84           C  
ATOM   2123  CG  GLN A 227      53.678  11.300 -37.050  1.00 51.11           C  
ATOM   2124  CD  GLN A 227      53.241  11.510 -35.624  1.00 96.05           C  
ATOM   2125  NE2 GLN A 227      52.189  12.308 -35.468  1.00 97.60           N  
ATOM   2126  OE1 GLN A 227      53.841  10.990 -34.658  1.00 95.99           O  
ATOM   2127  HN  GLN A 227      55.082   9.217 -39.140  1.00  0.00           H  
ATOM   2128 1HE2 GLN A 227      51.700  12.732 -36.256  1.00  0.00           H  
ATOM   2129 2HE2 GLN A 227      51.893  12.450 -34.502  1.00  0.00           H  
ATOM   2130  N   PRO A 228      57.610  12.774 -38.478  1.00 31.57           N  
ATOM   2131  CA  PRO A 228      59.014  13.184 -38.665  1.00 31.16           C  
ATOM   2132  C   PRO A 228      60.092  12.370 -37.952  1.00 34.40           C  
ATOM   2133  O   PRO A 228      61.081  12.051 -38.597  1.00 33.53           O  
ATOM   2134  CB  PRO A 228      59.029  14.633 -38.158  1.00 33.76           C  
ATOM   2135  CG  PRO A 228      57.637  14.888 -37.591  1.00 38.63           C  
ATOM   2136  CD  PRO A 228      56.756  13.967 -38.340  1.00 33.04           C  
ATOM   2137  N   VAL A 229      59.930  12.071 -36.644  1.00 30.96           N  
ATOM   2138  CA  VAL A 229      60.936  11.362 -35.837  1.00 30.29           C  
ATOM   2139  C   VAL A 229      61.187   9.970 -36.428  1.00 31.77           C  
ATOM   2140  O   VAL A 229      62.326   9.623 -36.681  1.00 31.89           O  
ATOM   2141  CB  VAL A 229      60.530  11.320 -34.332  1.00 34.91           C  
ATOM   2142  CG1 VAL A 229      61.470  10.438 -33.504  1.00 35.28           C  
ATOM   2143  CG2 VAL A 229      60.455  12.736 -33.747  1.00 35.03           C  
ATOM   2144  HN  VAL A 229      59.061  12.353 -36.190  1.00  0.00           H  
ATOM   2145  N   GLN A 230      60.121   9.223 -36.694  1.00 27.99           N  
ATOM   2146  CA  GLN A 230      60.097   7.873 -37.256  1.00 27.91           C  
ATOM   2147  C   GLN A 230      60.634   7.909 -38.693  1.00 34.90           C  
ATOM   2148  O   GLN A 230      61.513   7.107 -39.024  1.00 35.76           O  
ATOM   2149  CB  GLN A 230      58.665   7.305 -37.196  1.00 28.64           C  
ATOM   2150  CG  GLN A 230      58.109   7.142 -35.749  1.00 39.38           C  
ATOM   2151  CD  GLN A 230      57.480   8.366 -35.086  1.00 63.63           C  
ATOM   2152  NE2 GLN A 230      56.731   8.139 -34.027  1.00 52.74           N  
ATOM   2153  OE1 GLN A 230      57.673   9.523 -35.476  1.00 67.02           O  
ATOM   2154  HN  GLN A 230      59.214   9.639 -36.482  1.00  0.00           H  
ATOM   2155 1HE2 GLN A 230      56.311   8.956 -33.584  1.00  0.00           H  
ATOM   2156 2HE2 GLN A 230      56.572   7.184 -33.705  1.00  0.00           H  
ATOM   2157  N   TRP A 231      60.161   8.898 -39.515  1.00 30.37           N  
ATOM   2158  CA  TRP A 231      60.603   9.149 -40.890  1.00 28.69           C  
ATOM   2159  C   TRP A 231      62.131   9.308 -40.915  1.00 36.28           C  
ATOM   2160  O   TRP A 231      62.824   8.543 -41.580  1.00 37.48           O  
ATOM   2161  CB  TRP A 231      59.917  10.415 -41.469  1.00 25.61           C  
ATOM   2162  CG  TRP A 231      60.215  10.656 -42.925  1.00 25.39           C  
ATOM   2163  CD1 TRP A 231      59.479  10.224 -43.986  1.00 27.95           C  
ATOM   2164  CD2 TRP A 231      61.336  11.377 -43.483  1.00 25.22           C  
ATOM   2165  CE2 TRP A 231      61.222  11.308 -44.896  1.00 27.87           C  
ATOM   2166  CE3 TRP A 231      62.421  12.090 -42.928  1.00 27.16           C  
ATOM   2167  NE1 TRP A 231      60.081  10.602 -45.176  1.00 27.26           N  
ATOM   2168  CZ2 TRP A 231      62.155  11.900 -45.761  1.00 25.75           C  
ATOM   2169  CZ3 TRP A 231      63.359  12.658 -43.790  1.00 27.85           C  
ATOM   2170  CH2 TRP A 231      63.206  12.582 -45.187  1.00 27.31           C  
ATOM   2171  HN  TRP A 231      59.439   9.512 -39.138  1.00  0.00           H  
ATOM   2172  HE1 TRP A 231      59.731  10.389 -46.110  1.00  0.00           H  
ATOM   2173  N   HIS A 232      62.649  10.285 -40.160  1.00 33.96           N  
ATOM   2174  CA  HIS A 232      64.063  10.587 -40.067  1.00 34.29           C  
ATOM   2175  C   HIS A 232      64.872   9.336 -39.714  1.00 36.42           C  
ATOM   2176  O   HIS A 232      65.837   9.039 -40.406  1.00 36.37           O  
ATOM   2177  CB  HIS A 232      64.298  11.695 -39.040  1.00 36.55           C  
ATOM   2178  CG  HIS A 232      65.690  12.240 -39.070  1.00 41.08           C  
ATOM   2179  CD2 HIS A 232      66.222  13.192 -39.870  1.00 42.57           C  
ATOM   2180  ND1 HIS A 232      66.680  11.756 -38.215  1.00 44.18           N  
ATOM   2181  CE1 HIS A 232      67.767  12.443 -38.513  1.00 44.14           C  
ATOM   2182  NE2 HIS A 232      67.538  13.327 -39.498  1.00 43.58           N  
ATOM   2183  HN  HIS A 232      62.004  10.856 -39.613  1.00  0.00           H  
ATOM   2184  HD1 HIS A 232      66.584  11.026 -37.509  1.00  0.00           H  
ATOM   2185  HE2 HIS A 232      68.215  13.978 -39.896  1.00  0.00           H  
ATOM   2186  N   SER A 233      64.452   8.585 -38.687  1.00 31.15           N  
ATOM   2187  CA  SER A 233      65.114   7.358 -38.242  1.00 30.48           C  
ATOM   2188  C   SER A 233      65.153   6.268 -39.314  1.00 32.59           C  
ATOM   2189  O   SER A 233      66.145   5.549 -39.395  1.00 33.17           O  
ATOM   2190  CB  SER A 233      64.432   6.800 -37.002  1.00 32.92           C  
ATOM   2191  OG  SER A 233      64.750   7.606 -35.880  1.00 41.70           O  
ATOM   2192  HN  SER A 233      63.618   8.888 -38.183  1.00  0.00           H  
ATOM   2193  HG  SER A 233      64.324   7.258 -35.106  1.00  0.00           H  
ATOM   2194  N   LYS A 234      64.096   6.134 -40.127  1.00 26.39           N  
ATOM   2195  CA  LYS A 234      64.084   5.071 -41.124  1.00 24.86           C  
ATOM   2196  C   LYS A 234      64.801   5.480 -42.416  1.00 26.74           C  
ATOM   2197  O   LYS A 234      65.662   4.719 -42.879  1.00 26.57           O  
ATOM   2198  CB  LYS A 234      62.650   4.577 -41.410  1.00 25.40           C  
ATOM   2199  CG  LYS A 234      62.579   3.125 -41.868  1.00 33.50           C  
ATOM   2200  CD  LYS A 234      62.748   2.096 -40.745  1.00 43.12           C  
ATOM   2201  CE  LYS A 234      63.497   0.870 -41.224  1.00 54.69           C  
ATOM   2202  NZ  LYS A 234      63.412  -0.264 -40.267  1.00 68.69           N1+
ATOM   2203  HN  LYS A 234      63.304   6.772 -40.048  1.00  0.00           H  
ATOM   2204  HZ1 LYS A 234      63.916  -1.090 -40.590  1.00  0.00           H  
ATOM   2205  HZ2 LYS A 234      62.441  -0.489 -40.052  1.00  0.00           H  
ATOM   2206  HZ3 LYS A 234      63.726   0.017 -39.338  1.00  0.00           H  
ATOM   2207  N   VAL A 235      64.481   6.672 -42.975  1.00 21.32           N  
ATOM   2208  CA  VAL A 235      65.021   7.136 -44.263  1.00 20.57           C  
ATOM   2209  C   VAL A 235      66.560   7.374 -44.186  1.00 27.33           C  
ATOM   2210  O   VAL A 235      67.238   7.197 -45.205  1.00 25.19           O  
ATOM   2211  CB  VAL A 235      64.244   8.351 -44.843  1.00 22.09           C  
ATOM   2212  CG1 VAL A 235      64.706   8.682 -46.271  1.00 20.36           C  
ATOM   2213  CG2 VAL A 235      62.732   8.064 -44.841  1.00 21.15           C  
ATOM   2214  HN  VAL A 235      63.831   7.280 -42.477  1.00  0.00           H  
ATOM   2215  N   ARG A 236      67.099   7.693 -42.978  1.00 26.91           N  
ATOM   2216  CA  ARG A 236      68.523   7.862 -42.685  1.00 27.82           C  
ATOM   2217  C   ARG A 236      69.302   6.631 -43.109  1.00 33.40           C  
ATOM   2218  O   ARG A 236      70.423   6.740 -43.601  1.00 34.34           O  
ATOM   2219  CB  ARG A 236      68.694   8.026 -41.172  1.00 32.09           C  
ATOM   2220  CG  ARG A 236      69.174   9.385 -40.717  1.00 50.58           C  
ATOM   2221  CD  ARG A 236      69.407   9.419 -39.221  1.00 67.28           C  
ATOM   2222  NE  ARG A 236      70.546   8.591 -38.825  1.00 83.48           N  
ATOM   2223  CZ  ARG A 236      71.803   9.024 -38.772  1.00104.10           C  
ATOM   2224  NH1 ARG A 236      72.095  10.280 -39.093  1.00 93.61           N1+
ATOM   2225  NH2 ARG A 236      72.777   8.206 -38.396  1.00 91.05           N  
ATOM   2226  HN  ARG A 236      66.449   7.827 -42.203  1.00  0.00           H  
ATOM   2227  HE  ARG A 236      70.365   7.619 -38.573  1.00  0.00           H  
ATOM   2228 1HH1 ARG A 236      73.059  10.612 -39.052  1.00  0.00           H  
ATOM   2229 2HH1 ARG A 236      71.346  10.909 -39.382  1.00  0.00           H  
ATOM   2230 1HH2 ARG A 236      73.741   8.538 -38.355  1.00  0.00           H  
ATOM   2231 2HH2 ARG A 236      72.553   7.242 -38.150  1.00  0.00           H  
ATOM   2232  N   GLN A 237      68.689   5.446 -42.894  1.00 29.32           N  
ATOM   2233  CA  GLN A 237      69.245   4.136 -43.169  1.00 29.19           C  
ATOM   2234  C   GLN A 237      69.390   3.807 -44.667  1.00 33.68           C  
ATOM   2235  O   GLN A 237      70.057   2.838 -44.969  1.00 36.40           O  
ATOM   2236  CB  GLN A 237      68.377   3.077 -42.504  1.00 30.88           C  
ATOM   2237  CG  GLN A 237      68.580   2.950 -40.982  1.00 44.27           C  
ATOM   2238  CD  GLN A 237      67.386   2.267 -40.331  1.00 68.88           C  
ATOM   2239  NE2 GLN A 237      66.891   2.842 -39.252  1.00 67.43           N  
ATOM   2240  OE1 GLN A 237      66.875   1.233 -40.790  1.00 63.23           O  
ATOM   2241  HN  GLN A 237      67.748   5.476 -42.502  1.00  0.00           H  
ATOM   2242 1HE2 GLN A 237      66.091   2.384 -38.816  1.00  0.00           H  
ATOM   2243 2HE2 GLN A 237      67.311   3.692 -38.875  1.00  0.00           H  
ATOM   2244  N   LYS A 238      68.813   4.578 -45.597  1.00 27.83           N  
ATOM   2245  CA  LYS A 238      68.891   4.274 -47.023  1.00 26.49           C  
ATOM   2246  C   LYS A 238      70.315   4.427 -47.584  1.00 33.74           C  
ATOM   2247  O   LYS A 238      71.148   5.158 -47.032  1.00 35.18           O  
ATOM   2248  CB  LYS A 238      67.904   5.136 -47.829  1.00 26.71           C  
ATOM   2249  CG  LYS A 238      68.428   6.508 -48.225  1.00 26.79           C  
ATOM   2250  CD  LYS A 238      67.342   7.376 -48.800  1.00 24.75           C  
ATOM   2251  CE  LYS A 238      67.923   8.583 -49.481  1.00 25.96           C  
ATOM   2252  NZ  LYS A 238      68.722   8.212 -50.686  1.00 40.46           N1+
ATOM   2253  HN  LYS A 238      68.300   5.408 -45.299  1.00  0.00           H  
ATOM   2254  HZ1 LYS A 238      69.116   9.031 -51.148  1.00  0.00           H  
ATOM   2255  HZ2 LYS A 238      68.173   7.648 -51.335  1.00  0.00           H  
ATOM   2256  HZ3 LYS A 238      69.446   7.532 -50.455  1.00  0.00           H  
ATOM   2257  N   SER A 239      70.580   3.704 -48.687  1.00 29.77           N  
ATOM   2258  CA  SER A 239      71.846   3.730 -49.382  1.00 30.06           C  
ATOM   2259  C   SER A 239      71.839   4.920 -50.347  1.00 35.92           C  
ATOM   2260  O   SER A 239      70.795   5.526 -50.551  1.00 34.19           O  
ATOM   2261  CB  SER A 239      72.059   2.401 -50.092  1.00 33.00           C  
ATOM   2262  OG  SER A 239      73.018   2.439 -51.132  1.00 42.89           O  
ATOM   2263  HN  SER A 239      69.843   3.102 -49.054  1.00  0.00           H  
ATOM   2264  HG  SER A 239      73.151   1.609 -51.575  1.00  0.00           H  
ATOM   2265  N   GLU A 240      73.004   5.273 -50.914  1.00 36.19           N  
ATOM   2266  CA  GLU A 240      73.204   6.386 -51.853  1.00 36.19           C  
ATOM   2267  C   GLU A 240      72.402   6.232 -53.152  1.00 41.34           C  
ATOM   2268  O   GLU A 240      72.021   7.239 -53.766  1.00 42.36           O  
ATOM   2269  CB  GLU A 240      74.688   6.500 -52.190  1.00 38.32           C  
ATOM   2270  CG  GLU A 240      75.478   7.231 -51.119  1.00 45.14           C  
ATOM   2271  CD  GLU A 240      75.958   6.461 -49.906  1.00 68.07           C  
ATOM   2272  OE1 GLU A 240      75.701   5.236 -49.812  1.00 63.24           O  
ATOM   2273  OE2 GLU A 240      76.613   7.096 -49.048  1.00 65.06           O1-
ATOM   2274  HN  GLU A 240      73.825   4.718 -50.671  1.00  0.00           H  
ATOM   2275  N   VAL A 241      72.122   4.975 -53.528  1.00 37.17           N  
ATOM   2276  CA  VAL A 241      71.393   4.547 -54.724  1.00 36.73           C  
ATOM   2277  C   VAL A 241      69.862   4.401 -54.495  1.00 37.58           C  
ATOM   2278  O   VAL A 241      69.157   4.121 -55.462  1.00 39.12           O  
ATOM   2279  CB  VAL A 241      71.970   3.201 -55.265  1.00 42.81           C  
ATOM   2280  CG1 VAL A 241      73.410   3.359 -55.745  1.00 43.66           C  
ATOM   2281  CG2 VAL A 241      71.856   2.061 -54.237  1.00 43.26           C  
ATOM   2282  HN  VAL A 241      72.454   4.234 -52.911  1.00  0.00           H  
ATOM   2283  N   ASP A 242      69.356   4.534 -53.248  1.00 29.77           N  
ATOM   2284  CA  ASP A 242      67.930   4.357 -52.946  1.00 26.94           C  
ATOM   2285  C   ASP A 242      67.127   5.612 -53.220  1.00 30.53           C  
ATOM   2286  O   ASP A 242      67.430   6.680 -52.680  1.00 30.58           O  
ATOM   2287  CB  ASP A 242      67.702   3.914 -51.494  1.00 27.69           C  
ATOM   2288  CG  ASP A 242      68.170   2.515 -51.142  1.00 32.11           C  
ATOM   2289  OD1 ASP A 242      68.513   2.293 -49.970  1.00 29.25           O  
ATOM   2290  OD2 ASP A 242      68.228   1.645 -52.059  1.00 38.75           O1-
ATOM   2291  HN  ASP A 242      69.992   4.767 -52.485  1.00  0.00           H  
ATOM   2292  N   ILE A 243      66.083   5.469 -54.058  1.00 26.11           N  
ATOM   2293  CA  ILE A 243      65.169   6.547 -54.455  1.00 23.85           C  
ATOM   2294  C   ILE A 243      63.713   6.281 -53.951  1.00 28.79           C  
ATOM   2295  O   ILE A 243      62.828   7.112 -54.158  1.00 25.83           O  
ATOM   2296  CB  ILE A 243      65.217   6.788 -55.990  1.00 24.79           C  
ATOM   2297  CG1 ILE A 243      64.725   5.561 -56.811  1.00 24.63           C  
ATOM   2298  CG2 ILE A 243      66.603   7.237 -56.399  1.00 24.14           C  
ATOM   2299  CD1 ILE A 243      64.409   5.830 -58.341  1.00 23.58           C  
ATOM   2300  HN  ILE A 243      65.914   4.541 -54.447  1.00  0.00           H  
ATOM   2301  N   VAL A 244      63.470   5.118 -53.306  1.00 28.04           N  
ATOM   2302  CA  VAL A 244      62.134   4.812 -52.775  1.00 27.70           C  
ATOM   2303  C   VAL A 244      62.247   3.949 -51.498  1.00 31.36           C  
ATOM   2304  O   VAL A 244      63.030   3.006 -51.455  1.00 31.92           O  
ATOM   2305  CB  VAL A 244      61.164   4.211 -53.822  1.00 30.14           C  
ATOM   2306  CG1 VAL A 244      61.713   2.949 -54.466  1.00 30.24           C  
ATOM   2307  CG2 VAL A 244      59.770   3.990 -53.241  1.00 29.59           C  
ATOM   2308  HN  VAL A 244      64.225   4.443 -53.186  1.00  0.00           H  
ATOM   2309  N   VAL A 245      61.527   4.376 -50.447  1.00 26.00           N  
ATOM   2310  CA  VAL A 245      61.350   3.753 -49.134  1.00 26.12           C  
ATOM   2311  C   VAL A 245      59.814   3.754 -48.900  1.00 32.33           C  
ATOM   2312  O   VAL A 245      59.184   4.823 -48.778  1.00 31.36           O  
ATOM   2313  CB  VAL A 245      62.143   4.470 -48.004  1.00 28.81           C  
ATOM   2314  CG1 VAL A 245      62.131   3.647 -46.723  1.00 28.36           C  
ATOM   2315  CG2 VAL A 245      63.572   4.797 -48.435  1.00 28.60           C  
ATOM   2316  HN  VAL A 245      61.034   5.259 -50.583  1.00  0.00           H  
ATOM   2317  N   SER A 246      59.201   2.564 -48.939  1.00 28.77           N  
ATOM   2318  CA  SER A 246      57.746   2.426 -48.808  1.00 26.80           C  
ATOM   2319  C   SER A 246      57.355   1.371 -47.786  1.00 27.69           C  
ATOM   2320  O   SER A 246      58.179   0.553 -47.386  1.00 28.06           O  
ATOM   2321  CB  SER A 246      57.124   2.090 -50.160  1.00 30.46           C  
ATOM   2322  OG  SER A 246      57.674   0.901 -50.707  1.00 40.81           O  
ATOM   2323  HN  SER A 246      59.766   1.724 -49.064  1.00  0.00           H  
ATOM   2324  HG  SER A 246      57.287   0.692 -51.549  1.00  0.00           H  
ATOM   2325  N   GLU A 247      56.089   1.408 -47.368  1.00 23.31           N  
ATOM   2326  CA  GLU A 247      55.489   0.466 -46.426  1.00 24.91           C  
ATOM   2327  C   GLU A 247      54.476  -0.396 -47.164  1.00 32.17           C  
ATOM   2328  O   GLU A 247      53.546   0.164 -47.768  1.00 33.19           O  
ATOM   2329  CB  GLU A 247      54.796   1.264 -45.307  1.00 26.16           C  
ATOM   2330  CG  GLU A 247      54.601   0.552 -43.975  1.00 36.71           C  
ATOM   2331  CD  GLU A 247      53.772   1.372 -43.003  1.00 51.39           C  
ATOM   2332  OE1 GLU A 247      53.403   2.512 -43.359  1.00 35.25           O  
ATOM   2333  OE2 GLU A 247      53.483   0.883 -41.889  1.00 55.14           O1-
ATOM   2334  HN  GLU A 247      55.494   2.151 -47.734  1.00  0.00           H  
ATOM   2335  N   ASP A 248      54.618  -1.736 -47.138  1.00 29.47           N  
ATOM   2336  CA  ASP A 248      53.588  -2.548 -47.801  1.00 29.58           C  
ATOM   2337  C   ASP A 248      52.324  -2.717 -46.882  1.00 34.35           C  
ATOM   2338  O   ASP A 248      52.286  -2.172 -45.774  1.00 33.88           O  
ATOM   2339  CB  ASP A 248      54.136  -3.895 -48.305  1.00 32.18           C  
ATOM   2340  CG  ASP A 248      54.583  -4.913 -47.288  1.00 52.30           C  
ATOM   2341  OD1 ASP A 248      55.386  -5.802 -47.658  1.00 57.93           O  
ATOM   2342  OD2 ASP A 248      54.101  -4.858 -46.135  1.00 56.96           O1-
ATOM   2343  HN  ASP A 248      55.414  -2.172 -46.673  1.00  0.00           H  
ATOM   2344  N   LEU A 249      51.292  -3.445 -47.356  1.00 31.19           N  
ATOM   2345  CA  LEU A 249      50.049  -3.704 -46.619  1.00 31.29           C  
ATOM   2346  C   LEU A 249      50.274  -4.421 -45.265  1.00 35.34           C  
ATOM   2347  O   LEU A 249      49.371  -4.389 -44.422  1.00 35.58           O  
ATOM   2348  CB  LEU A 249      49.125  -4.612 -47.470  1.00 32.43           C  
ATOM   2349  CG  LEU A 249      48.298  -4.080 -48.643  1.00 36.33           C  
ATOM   2350  CD1 LEU A 249      47.472  -2.874 -48.276  1.00 35.54           C  
ATOM   2351  CD2 LEU A 249      49.068  -4.026 -49.941  1.00 38.47           C  
ATOM   2352  HN  LEU A 249      51.381  -3.843 -48.291  1.00  0.00           H  
ATOM   2353  N   ASN A 250      51.484  -5.025 -45.040  1.00 30.98           N  
ATOM   2354  CA  ASN A 250      51.763  -5.899 -43.915  1.00 30.87           C  
ATOM   2355  C   ASN A 250      52.699  -5.482 -42.710  1.00 34.96           C  
ATOM   2356  O   ASN A 250      52.693  -6.283 -41.782  1.00 38.74           O  
ATOM   2357  CB  ASN A 250      52.363  -7.201 -44.448  1.00 31.79           C  
ATOM   2358  CG  ASN A 250      51.433  -8.027 -45.310  1.00 46.19           C  
ATOM   2359  ND2 ASN A 250      51.761  -8.112 -46.573  1.00 35.25           N  
ATOM   2360  OD1 ASN A 250      50.465  -8.653 -44.851  1.00 43.54           O  
ATOM   2361  HN  ASN A 250      52.236  -4.849 -45.706  1.00  0.00           H  
ATOM   2362 1HD2 ASN A 250      52.557  -7.597 -46.950  1.00  0.00           H  
ATOM   2363 2HD2 ASN A 250      51.134  -8.669 -47.154  1.00  0.00           H  
ATOM   2364  N   GLY A 251      53.192  -4.292 -42.448  1.00 29.72           N  
ATOM   2365  CA  GLY A 251      53.637  -3.137 -43.185  1.00 29.00           C  
ATOM   2366  C   GLY A 251      55.164  -3.112 -43.127  1.00 32.37           C  
ATOM   2367  O   GLY A 251      55.778  -2.353 -42.370  1.00 31.94           O  
ATOM   2368  HN  GLY A 251      53.286  -4.146 -41.443  1.00  0.00           H  
ATOM   2369  N   THR A 252      55.764  -3.997 -43.922  1.00 26.14           N  
ATOM   2370  CA  THR A 252      57.183  -4.147 -44.103  1.00 25.21           C  
ATOM   2371  C   THR A 252      57.702  -2.919 -44.835  1.00 29.14           C  
ATOM   2372  O   THR A 252      57.118  -2.504 -45.836  1.00 29.25           O  
ATOM   2373  CB  THR A 252      57.470  -5.450 -44.877  1.00 30.65           C  
ATOM   2374  CG2 THR A 252      58.937  -5.663 -45.128  1.00 28.96           C  
ATOM   2375  OG1 THR A 252      56.949  -6.558 -44.151  1.00 32.11           O  
ATOM   2376  HN  THR A 252      55.161  -4.627 -44.451  1.00  0.00           H  
ATOM   2377  HG1 THR A 252      56.022  -6.423 -43.992  1.00  0.00           H  
ATOM   2378  N   VAL A 253      58.777  -2.319 -44.319  1.00 26.25           N  
ATOM   2379  CA  VAL A 253      59.379  -1.155 -44.948  1.00 25.60           C  
ATOM   2380  C   VAL A 253      60.459  -1.688 -45.919  1.00 31.89           C  
ATOM   2381  O   VAL A 253      61.358  -2.431 -45.504  1.00 32.85           O  
ATOM   2382  CB  VAL A 253      59.909  -0.106 -43.937  1.00 28.98           C  
ATOM   2383  CG1 VAL A 253      60.662   1.013 -44.659  1.00 28.30           C  
ATOM   2384  CG2 VAL A 253      58.782   0.459 -43.082  1.00 28.15           C  
ATOM   2385  HN  VAL A 253      59.187  -2.687 -43.461  1.00  0.00           H  
ATOM   2386  N   LYS A 254      60.325  -1.346 -47.215  1.00 27.37           N  
ATOM   2387  CA  LYS A 254      61.242  -1.805 -48.257  1.00 27.30           C  
ATOM   2388  C   LYS A 254      61.940  -0.620 -48.925  1.00 30.80           C  
ATOM   2389  O   LYS A 254      61.294   0.375 -49.295  1.00 30.00           O  
ATOM   2390  CB  LYS A 254      60.530  -2.658 -49.329  1.00 30.83           C  
ATOM   2391  CG  LYS A 254      59.393  -3.577 -48.843  1.00 69.46           C  
ATOM   2392  CD  LYS A 254      59.809  -5.033 -48.896  1.00 89.99           C  
ATOM   2393  CE  LYS A 254      58.635  -5.997 -48.863  1.00100.88           C  
ATOM   2394  NZ  LYS A 254      59.075  -7.420 -48.998  1.00105.17           N1+
ATOM   2395  HN  LYS A 254      59.549  -0.740 -47.481  1.00  0.00           H  
ATOM   2396  HZ1 LYS A 254      58.287  -8.067 -48.976  1.00  0.00           H  
ATOM   2397  HZ2 LYS A 254      59.772  -7.661 -48.293  1.00  0.00           H  
ATOM   2398  HZ3 LYS A 254      59.641  -7.555 -49.836  1.00  0.00           H  
ATOM   2399  N   PHE A 255      63.265  -0.743 -49.084  1.00 26.58           N  
ATOM   2400  CA  PHE A 255      64.111   0.262 -49.724  1.00 25.31           C  
ATOM   2401  C   PHE A 255      64.490  -0.217 -51.150  1.00 30.58           C  
ATOM   2402  O   PHE A 255      64.755  -1.416 -51.334  1.00 32.71           O  
ATOM   2403  CB  PHE A 255      65.369   0.508 -48.873  1.00 26.77           C  
ATOM   2404  CG  PHE A 255      65.234   1.059 -47.471  1.00 26.89           C  
ATOM   2405  CD1 PHE A 255      65.787   2.295 -47.134  1.00 29.01           C  
ATOM   2406  CD2 PHE A 255      64.664   0.300 -46.461  1.00 28.45           C  
ATOM   2407  CE1 PHE A 255      65.700   2.800 -45.832  1.00 29.52           C  
ATOM   2408  CE2 PHE A 255      64.589   0.795 -45.154  1.00 31.20           C  
ATOM   2409  CZ  PHE A 255      65.128   2.037 -44.846  1.00 29.17           C  
ATOM   2410  HN  PHE A 255      63.711  -1.592 -48.736  1.00  0.00           H  
ATOM   2411  N   SER A 256      64.503   0.685 -52.156  1.00 25.53           N  
ATOM   2412  CA  SER A 256      64.855   0.272 -53.517  1.00 26.04           C  
ATOM   2413  C   SER A 256      65.581   1.358 -54.342  1.00 34.32           C  
ATOM   2414  O   SER A 256      65.304   2.544 -54.249  1.00 30.83           O  
ATOM   2415  CB  SER A 256      63.625  -0.218 -54.273  1.00 28.34           C  
ATOM   2416  OG  SER A 256      63.957  -0.917 -55.460  1.00 37.94           O  
ATOM   2417  HN  SER A 256      64.266   1.659 -51.967  1.00  0.00           H  
ATOM   2418  HG  SER A 256      63.191  -1.222 -55.931  1.00  0.00           H  
HETATM 2419  N   SEP A 257      66.519   0.896 -55.163  1.00 40.42           N  
HETATM 2420  CA  SEP A 257      67.364   1.649 -56.100  1.00 43.83           C  
HETATM 2421  C   SEP A 257      66.612   1.924 -57.382  1.00 46.11           C  
HETATM 2422  O   SEP A 257      66.953   2.858 -58.100  1.00 45.82           O  
HETATM 2423  CB  SEP A 257      68.551   0.689 -56.530  1.00 52.85           C  
HETATM 2424  OG  SEP A 257      68.675  -0.621 -55.744  1.00 62.90           O  
HETATM 2425  P   SEP A 257      67.870  -2.122 -55.814  1.00 70.70           P  
HETATM 2426  O1P SEP A 257      67.796  -2.676 -57.325  1.00 72.27           O  
HETATM 2427  O2P SEP A 257      68.666  -3.239 -55.003  1.00 73.20           O1-
HETATM 2428  O3P SEP A 257      66.459  -2.227 -55.113  1.00 69.65           O  
HETATM 2429  HN  SEP A 257      66.672  -0.112 -55.139  1.00  0.00           H  
ATOM   2430  N   SER A 258      65.580   1.097 -57.658  1.00 42.28           N  
ATOM   2431  CA  SER A 258      64.730   1.076 -58.849  1.00 41.15           C  
ATOM   2432  C   SER A 258      63.477   1.941 -58.725  1.00 42.70           C  
ATOM   2433  O   SER A 258      62.896   2.076 -57.648  1.00 43.35           O  
ATOM   2434  CB  SER A 258      64.311  -0.356 -59.166  1.00 45.21           C  
ATOM   2435  OG  SER A 258      65.405  -1.256 -59.084  1.00 53.82           O  
ATOM   2436  HN  SER A 258      65.366   0.399 -56.946  1.00  0.00           H  
ATOM   2437  HG  SER A 258      65.144  -2.148 -59.281  1.00  0.00           H  
ATOM   2438  N   LEU A 259      63.042   2.481 -59.862  1.00 36.62           N  
ATOM   2439  CA  LEU A 259      61.863   3.323 -60.007  1.00 34.41           C  
ATOM   2440  C   LEU A 259      60.643   2.398 -59.984  1.00 37.96           C  
ATOM   2441  O   LEU A 259      60.647   1.383 -60.672  1.00 38.31           O  
ATOM   2442  CB  LEU A 259      62.007   4.145 -61.306  1.00 33.92           C  
ATOM   2443  CG  LEU A 259      61.005   5.224 -61.651  1.00 37.18           C  
ATOM   2444  CD1 LEU A 259      60.827   6.208 -60.533  1.00 36.86           C  
ATOM   2445  CD2 LEU A 259      61.469   5.967 -62.865  1.00 38.97           C  
ATOM   2446  HN  LEU A 259      63.582   2.288 -60.705  1.00  0.00           H  
ATOM   2447  N   PRO A 260      59.651   2.645 -59.098  1.00 34.91           N  
ATOM   2448  CA  PRO A 260      58.539   1.699 -58.955  1.00 35.72           C  
ATOM   2449  C   PRO A 260      57.624   1.574 -60.158  1.00 44.40           C  
ATOM   2450  O   PRO A 260      57.485   2.507 -60.939  1.00 44.99           O  
ATOM   2451  CB  PRO A 260      57.742   2.275 -57.779  1.00 36.12           C  
ATOM   2452  CG  PRO A 260      58.640   3.203 -57.092  1.00 38.72           C  
ATOM   2453  CD  PRO A 260      59.505   3.765 -58.147  1.00 34.82           C  
ATOM   2454  N   TYR A 261      56.979   0.411 -60.281  1.00 44.15           N  
ATOM   2455  CA  TYR A 261      55.979   0.154 -61.305  1.00 45.71           C  
ATOM   2456  C   TYR A 261      54.636   0.069 -60.575  1.00 46.76           C  
ATOM   2457  O   TYR A 261      54.637  -0.398 -59.441  1.00 47.12           O  
ATOM   2458  CB  TYR A 261      56.306  -1.101 -62.139  1.00 50.18           C  
ATOM   2459  CG  TYR A 261      55.585  -1.093 -63.470  1.00 55.47           C  
ATOM   2460  CD1 TYR A 261      55.956  -0.207 -64.479  1.00 58.15           C  
ATOM   2461  CD2 TYR A 261      54.439  -1.860 -63.669  1.00 57.46           C  
ATOM   2462  CE1 TYR A 261      55.255  -0.136 -65.685  1.00 61.27           C  
ATOM   2463  CE2 TYR A 261      53.718  -1.788 -64.863  1.00 59.70           C  
ATOM   2464  CZ  TYR A 261      54.128  -0.921 -65.870  1.00 69.15           C  
ATOM   2465  OH  TYR A 261      53.432  -0.845 -67.058  1.00 71.21           O  
ATOM   2466  HN  TYR A 261      57.199  -0.336 -59.622  1.00  0.00           H  
ATOM   2467  HH  TYR A 261      53.712  -0.253 -67.746  1.00  0.00           H  
ATOM   2468  N   PRO A 262      53.517   0.634 -61.084  1.00 40.46           N  
ATOM   2469  CA  PRO A 262      53.298   1.205 -62.428  1.00 39.98           C  
ATOM   2470  C   PRO A 262      53.656   2.683 -62.626  1.00 41.76           C  
ATOM   2471  O   PRO A 262      53.456   3.503 -61.745  1.00 41.98           O  
ATOM   2472  CB  PRO A 262      51.798   0.985 -62.639  1.00 42.54           C  
ATOM   2473  CG  PRO A 262      51.205   1.060 -61.260  1.00 46.13           C  
ATOM   2474  CD  PRO A 262      52.253   0.536 -60.324  1.00 41.13           C  
ATOM   2475  N   ASN A 263      54.180   2.998 -63.813  1.00 36.65           N  
ATOM   2476  CA  ASN A 263      54.541   4.319 -64.323  1.00 35.08           C  
ATOM   2477  C   ASN A 263      54.312   4.304 -65.830  1.00 38.52           C  
ATOM   2478  O   ASN A 263      54.263   3.228 -66.431  1.00 39.97           O  
ATOM   2479  CB  ASN A 263      55.974   4.735 -63.943  1.00 35.06           C  
ATOM   2480  CG  ASN A 263      57.100   3.883 -64.486  1.00 48.85           C  
ATOM   2481  ND2 ASN A 263      57.873   3.293 -63.592  1.00 37.60           N  
ATOM   2482  OD1 ASN A 263      57.351   3.819 -65.689  1.00 41.67           O  
ATOM   2483  HN  ASN A 263      54.350   2.216 -64.445  1.00  0.00           H  
ATOM   2484 1HD2 ASN A 263      57.665   3.346 -62.595  1.00  0.00           H  
ATOM   2485 2HD2 ASN A 263      58.632   2.719 -63.958  1.00  0.00           H  
ATOM   2486  N   ASN A 264      54.131   5.481 -66.436  1.00 33.21           N  
ATOM   2487  CA  ASN A 264      53.802   5.623 -67.872  1.00 32.51           C  
ATOM   2488  C   ASN A 264      55.028   6.004 -68.740  1.00 31.49           C  
ATOM   2489  O   ASN A 264      54.850   6.504 -69.853  1.00 29.94           O  
ATOM   2490  CB  ASN A 264      52.647   6.651 -68.071  1.00 32.85           C  
ATOM   2491  CG  ASN A 264      51.545   6.658 -67.001  1.00 53.08           C  
ATOM   2492  ND2 ASN A 264      50.907   7.800 -66.823  1.00 51.37           N  
ATOM   2493  OD1 ASN A 264      51.233   5.661 -66.335  1.00 38.31           O  
ATOM   2494  HN  ASN A 264      54.225   6.329 -65.878  1.00  0.00           H  
ATOM   2495 1HD2 ASN A 264      50.175   7.805 -66.112  1.00  0.00           H  
ATOM   2496 2HD2 ASN A 264      51.164   8.621 -67.371  1.00  0.00           H  
ATOM   2497  N   LEU A 265      56.257   5.746 -68.230  1.00 27.09           N  
ATOM   2498  CA  LEU A 265      57.546   5.998 -68.909  1.00 26.80           C  
ATOM   2499  C   LEU A 265      57.988   4.800 -69.704  1.00 31.96           C  
ATOM   2500  O   LEU A 265      57.685   3.660 -69.320  1.00 30.90           O  
ATOM   2501  CB  LEU A 265      58.697   6.321 -67.925  1.00 25.31           C  
ATOM   2502  CG  LEU A 265      58.656   7.564 -67.073  1.00 28.45           C  
ATOM   2503  CD1 LEU A 265      59.822   7.570 -66.156  1.00 27.12           C  
ATOM   2504  CD2 LEU A 265      58.684   8.848 -67.920  1.00 33.17           C  
ATOM   2505  HN  LEU A 265      56.296   5.342 -67.294  1.00  0.00           H  
ATOM   2506  N   ASN A 266      58.796   5.053 -70.752  1.00 29.84           N  
ATOM   2507  CA  ASN A 266      59.379   3.997 -71.568  1.00 30.92           C  
ATOM   2508  C   ASN A 266      60.626   3.427 -70.865  1.00 36.90           C  
ATOM   2509  O   ASN A 266      61.230   4.100 -70.023  1.00 36.18           O  
ATOM   2510  CB  ASN A 266      59.706   4.504 -72.984  1.00 29.02           C  
ATOM   2511  CG  ASN A 266      60.818   5.506 -73.088  1.00 34.60           C  
ATOM   2512  ND2 ASN A 266      60.503   6.678 -73.580  1.00 26.05           N  
ATOM   2513  OD1 ASN A 266      61.979   5.221 -72.803  1.00 29.02           O  
ATOM   2514  HN  ASN A 266      59.008   6.024 -70.983  1.00  0.00           H  
ATOM   2515 1HD2 ASN A 266      61.259   7.359 -73.651  1.00  0.00           H  
ATOM   2516 2HD2 ASN A 266      59.539   6.915 -73.817  1.00  0.00           H  
ATOM   2517  N   SER A 267      61.004   2.198 -71.237  1.00 35.27           N  
ATOM   2518  CA  SER A 267      62.143   1.423 -70.744  1.00 35.04           C  
ATOM   2519  C   SER A 267      63.405   2.268 -70.484  1.00 37.23           C  
ATOM   2520  O   SER A 267      63.923   2.241 -69.362  1.00 35.01           O  
ATOM   2521  CB  SER A 267      62.475   0.322 -71.748  1.00 41.41           C  
ATOM   2522  OG  SER A 267      63.593  -0.459 -71.360  1.00 54.15           O  
ATOM   2523  HN  SER A 267      60.429   1.748 -71.949  1.00  0.00           H  
ATOM   2524  HG  SER A 267      63.800  -1.144 -71.985  1.00  0.00           H  
ATOM   2525  N   VAL A 268      63.893   3.004 -71.520  1.00 34.15           N  
ATOM   2526  CA  VAL A 268      65.130   3.821 -71.489  1.00 32.67           C  
ATOM   2527  C   VAL A 268      64.972   4.995 -70.524  1.00 32.55           C  
ATOM   2528  O   VAL A 268      65.825   5.161 -69.655  1.00 31.85           O  
ATOM   2529  CB  VAL A 268      65.562   4.282 -72.919  1.00 36.97           C  
ATOM   2530  CG1 VAL A 268      66.692   5.311 -72.883  1.00 36.00           C  
ATOM   2531  CG2 VAL A 268      65.955   3.086 -73.783  1.00 38.05           C  
ATOM   2532  HN  VAL A 268      63.363   2.992 -72.391  1.00  0.00           H  
ATOM   2533  N   LEU A 269      63.878   5.777 -70.655  1.00 27.92           N  
ATOM   2534  CA  LEU A 269      63.558   6.927 -69.799  1.00 25.72           C  
ATOM   2535  C   LEU A 269      63.469   6.540 -68.319  1.00 25.89           C  
ATOM   2536  O   LEU A 269      64.037   7.227 -67.471  1.00 23.27           O  
ATOM   2537  CB  LEU A 269      62.255   7.570 -70.244  1.00 26.36           C  
ATOM   2538  CG  LEU A 269      62.420   8.893 -70.984  1.00 32.95           C  
ATOM   2539  CD1 LEU A 269      61.066   9.458 -71.384  1.00 33.74           C  
ATOM   2540  CD2 LEU A 269      63.173   9.939 -70.133  1.00 35.68           C  
ATOM   2541  HN  LEU A 269      63.225   5.552 -71.405  1.00  0.00           H  
ATOM   2542  N   ALA A 270      62.814   5.410 -68.018  1.00 22.72           N  
ATOM   2543  CA  ALA A 270      62.729   4.884 -66.659  1.00 21.91           C  
ATOM   2544  C   ALA A 270      64.148   4.630 -66.107  1.00 26.37           C  
ATOM   2545  O   ALA A 270      64.502   5.150 -65.064  1.00 24.74           O  
ATOM   2546  CB  ALA A 270      61.892   3.606 -66.643  1.00 22.88           C  
ATOM   2547  HN  ALA A 270      62.356   4.896 -68.770  1.00  0.00           H  
ATOM   2548  N   GLU A 271      64.972   3.920 -66.863  1.00 26.16           N  
ATOM   2549  CA  GLU A 271      66.339   3.589 -66.490  1.00 27.69           C  
ATOM   2550  C   GLU A 271      67.200   4.871 -66.272  1.00 32.80           C  
ATOM   2551  O   GLU A 271      67.896   4.989 -65.249  1.00 32.18           O  
ATOM   2552  CB  GLU A 271      66.942   2.676 -67.569  1.00 30.62           C  
ATOM   2553  CG  GLU A 271      68.301   2.096 -67.239  1.00 49.38           C  
ATOM   2554  CD  GLU A 271      69.458   2.914 -67.790  1.00 96.63           C  
ATOM   2555  OE1 GLU A 271      69.654   2.913 -69.030  1.00111.53           O  
ATOM   2556  OE2 GLU A 271      70.151   3.578 -66.982  1.00 88.95           O1-
ATOM   2557  HN  GLU A 271      64.627   3.585 -67.762  1.00  0.00           H  
ATOM   2558  N   ARG A 272      67.117   5.830 -67.209  1.00 28.86           N  
ATOM   2559  CA  ARG A 272      67.929   7.032 -67.159  1.00 27.82           C  
ATOM   2560  C   ARG A 272      67.436   8.038 -66.096  1.00 32.72           C  
ATOM   2561  O   ARG A 272      68.278   8.647 -65.421  1.00 34.30           O  
ATOM   2562  CB  ARG A 272      68.063   7.651 -68.547  1.00 24.69           C  
ATOM   2563  CG  ARG A 272      69.118   6.855 -69.353  1.00 36.86           C  
ATOM   2564  CD  ARG A 272      70.150   7.666 -70.134  1.00 39.31           C  
ATOM   2565  NE  ARG A 272      70.768   8.718 -69.329  1.00 38.17           N  
ATOM   2566  CZ  ARG A 272      71.501   9.707 -69.826  1.00 48.42           C  
ATOM   2567  NH1 ARG A 272      71.750   9.767 -71.131  1.00 24.97           N1+
ATOM   2568  NH2 ARG A 272      71.994  10.647 -69.020  1.00 40.40           N  
ATOM   2569  HN  ARG A 272      66.462   5.709 -67.981  1.00  0.00           H  
ATOM   2570  HE  ARG A 272      70.627   8.690 -68.319  1.00  0.00           H  
ATOM   2571 1HH1 ARG A 272      71.373   9.048 -71.748  1.00  0.00           H  
ATOM   2572 2HH1 ARG A 272      72.313  10.527 -71.513  1.00  0.00           H  
ATOM   2573 1HH2 ARG A 272      71.803  10.601 -68.019  1.00  0.00           H  
ATOM   2574 2HH2 ARG A 272      72.557  11.407 -69.402  1.00  0.00           H  
ATOM   2575  N   LEU A 273      66.114   8.156 -65.875  1.00 27.17           N  
ATOM   2576  CA  LEU A 273      65.604   9.072 -64.849  1.00 25.10           C  
ATOM   2577  C   LEU A 273      65.822   8.518 -63.433  1.00 28.38           C  
ATOM   2578  O   LEU A 273      65.992   9.285 -62.496  1.00 27.19           O  
ATOM   2579  CB  LEU A 273      64.134   9.405 -65.081  1.00 24.77           C  
ATOM   2580  CG  LEU A 273      63.842  10.393 -66.214  1.00 29.44           C  
ATOM   2581  CD1 LEU A 273      62.348  10.482 -66.462  1.00 28.67           C  
ATOM   2582  CD2 LEU A 273      64.468  11.781 -65.933  1.00 32.47           C  
ATOM   2583  HN  LEU A 273      65.459   7.602 -66.427  1.00  0.00           H  
ATOM   2584  N   GLU A 274      65.857   7.187 -63.302  1.00 26.20           N  
ATOM   2585  CA  GLU A 274      66.127   6.412 -62.094  1.00 25.09           C  
ATOM   2586  C   GLU A 274      67.463   6.792 -61.520  1.00 29.93           C  
ATOM   2587  O   GLU A 274      67.555   7.114 -60.347  1.00 29.84           O  
ATOM   2588  CB  GLU A 274      66.136   4.942 -62.480  1.00 26.87           C  
ATOM   2589  CG  GLU A 274      65.898   3.951 -61.375  1.00 39.54           C  
ATOM   2590  CD  GLU A 274      65.812   2.553 -61.957  1.00 62.29           C  
ATOM   2591  OE1 GLU A 274      64.756   2.216 -62.546  1.00 42.80           O  
ATOM   2592  OE2 GLU A 274      66.826   1.818 -61.883  1.00 61.87           O1-
ATOM   2593  HN  GLU A 274      65.673   6.648 -64.148  1.00  0.00           H  
ATOM   2594  N   LYS A 275      68.496   6.807 -62.357  1.00 29.98           N  
ATOM   2595  CA  LYS A 275      69.845   7.150 -61.917  1.00 31.73           C  
ATOM   2596  C   LYS A 275      69.974   8.660 -61.659  1.00 36.55           C  
ATOM   2597  O   LYS A 275      70.694   9.047 -60.735  1.00 38.46           O  
ATOM   2598  CB  LYS A 275      70.926   6.632 -62.898  1.00 36.34           C  
ATOM   2599  CG  LYS A 275      70.839   7.167 -64.336  1.00 64.43           C  
ATOM   2600  CD  LYS A 275      71.921   6.566 -65.235  1.00 76.68           C  
ATOM   2601  CE  LYS A 275      71.827   7.079 -66.642  1.00 80.43           C  
ATOM   2602  NZ  LYS A 275      72.711   6.311 -67.558  1.00 93.27           N1+
ATOM   2603  HN  LYS A 275      68.341   6.571 -63.337  1.00  0.00           H  
ATOM   2604  HZ1 LYS A 275      72.647   6.660 -68.514  1.00  0.00           H  
ATOM   2605  HZ2 LYS A 275      72.519   5.310 -67.511  1.00  0.00           H  
ATOM   2606  HZ3 LYS A 275      73.676   6.302 -67.227  1.00  0.00           H  
ATOM   2607  N   TRP A 276      69.242   9.506 -62.417  1.00 30.43           N  
ATOM   2608  CA  TRP A 276      69.279  10.953 -62.190  1.00 28.56           C  
ATOM   2609  C   TRP A 276      68.622  11.280 -60.860  1.00 31.20           C  
ATOM   2610  O   TRP A 276      69.075  12.184 -60.155  1.00 32.43           O  
ATOM   2611  CB  TRP A 276      68.622  11.708 -63.350  1.00 27.08           C  
ATOM   2612  CG  TRP A 276      68.514  13.191 -63.129  1.00 27.23           C  
ATOM   2613  CD1 TRP A 276      69.488  14.129 -63.319  1.00 30.08           C  
ATOM   2614  CD2 TRP A 276      67.364  13.896 -62.641  1.00 26.12           C  
ATOM   2615  CE2 TRP A 276      67.722  15.259 -62.540  1.00 30.04           C  
ATOM   2616  CE3 TRP A 276      66.067  13.503 -62.264  1.00 26.41           C  
ATOM   2617  NE1 TRP A 276      69.023  15.374 -62.962  1.00 28.52           N  
ATOM   2618  CZ2 TRP A 276      66.821  16.235 -62.099  1.00 29.38           C  
ATOM   2619  CZ3 TRP A 276      65.192  14.464 -61.793  1.00 27.68           C  
ATOM   2620  CH2 TRP A 276      65.566  15.812 -61.717  1.00 28.57           C  
ATOM   2621  HN  TRP A 276      68.653   9.131 -63.160  1.00  0.00           H  
ATOM   2622  HE1 TRP A 276      69.558  16.241 -63.004  1.00  0.00           H  
ATOM   2623  N   LEU A 277      67.597  10.521 -60.486  1.00 27.27           N  
ATOM   2624  CA  LEU A 277      66.914  10.733 -59.217  1.00 26.79           C  
ATOM   2625  C   LEU A 277      67.839  10.411 -58.031  1.00 31.74           C  
ATOM   2626  O   LEU A 277      67.746  11.094 -57.009  1.00 31.38           O  
ATOM   2627  CB  LEU A 277      65.600   9.930 -59.134  1.00 26.38           C  
ATOM   2628  CG  LEU A 277      64.391  10.489 -59.903  1.00 29.73           C  
ATOM   2629  CD1 LEU A 277      63.215   9.513 -59.848  1.00 29.76           C  
ATOM   2630  CD2 LEU A 277      63.987  11.882 -59.425  1.00 26.21           C  
ATOM   2631  HN  LEU A 277      67.281   9.772 -61.102  1.00  0.00           H  
ATOM   2632  N   GLN A 278      68.761   9.432 -58.179  1.00 29.13           N  
ATOM   2633  CA  GLN A 278      69.724   9.086 -57.114  1.00 30.35           C  
ATOM   2634  C   GLN A 278      70.581  10.326 -56.705  1.00 34.92           C  
ATOM   2635  O   GLN A 278      70.853  10.535 -55.522  1.00 37.08           O  
ATOM   2636  CB  GLN A 278      70.620   7.912 -57.530  1.00 32.71           C  
ATOM   2637  CG  GLN A 278      69.825   6.656 -57.884  1.00 49.59           C  
ATOM   2638  CD  GLN A 278      70.654   5.519 -58.432  1.00 59.47           C  
ATOM   2639  NE2 GLN A 278      69.943   4.453 -58.846  1.00 49.19           N  
ATOM   2640  OE1 GLN A 278      71.906   5.567 -58.465  1.00 43.45           O  
ATOM   2641  HN  GLN A 278      68.792   8.914 -59.057  1.00  0.00           H  
ATOM   2642 1HE2 GLN A 278      70.503   3.685 -59.216  1.00  0.00           H  
ATOM   2643 2HE2 GLN A 278      68.924   4.414 -58.819  1.00  0.00           H  
ATOM   2644  N   LEU A 279      70.927  11.161 -57.685  1.00 29.53           N  
ATOM   2645  CA  LEU A 279      71.655  12.424 -57.523  1.00 29.04           C  
ATOM   2646  C   LEU A 279      70.865  13.444 -56.665  1.00 32.90           C  
ATOM   2647  O   LEU A 279      71.431  14.174 -55.842  1.00 31.49           O  
ATOM   2648  CB  LEU A 279      71.866  13.041 -58.931  1.00 28.33           C  
ATOM   2649  CG  LEU A 279      73.204  12.886 -59.623  1.00 33.32           C  
ATOM   2650  CD1 LEU A 279      73.459  11.436 -60.072  1.00 33.56           C  
ATOM   2651  CD2 LEU A 279      73.230  13.748 -60.864  1.00 36.41           C  
ATOM   2652  HN  LEU A 279      70.661  10.898 -58.634  1.00  0.00           H  
ATOM   2653  N   MET A 280      69.555  13.523 -56.931  1.00 28.53           N  
ATOM   2654  CA  MET A 280      68.642  14.501 -56.353  1.00 26.43           C  
ATOM   2655  C   MET A 280      68.095  14.098 -54.975  1.00 31.23           C  
ATOM   2656  O   MET A 280      67.884  14.970 -54.129  1.00 29.12           O  
ATOM   2657  CB  MET A 280      67.478  14.742 -57.337  1.00 26.99           C  
ATOM   2658  CG  MET A 280      67.934  15.064 -58.752  1.00 28.42           C  
ATOM   2659  SD  MET A 280      68.863  16.602 -58.833  1.00 30.93           S  
ATOM   2660  CE  MET A 280      67.569  17.780 -58.841  1.00 26.80           C  
ATOM   2661  HN  MET A 280      69.166  12.847 -57.588  1.00  0.00           H  
ATOM   2662  N   LEU A 281      67.856  12.791 -54.756  1.00 30.15           N  
ATOM   2663  CA  LEU A 281      67.291  12.252 -53.515  1.00 29.67           C  
ATOM   2664  C   LEU A 281      68.390  11.725 -52.576  1.00 36.16           C  
ATOM   2665  O   LEU A 281      68.141  10.927 -51.685  1.00 37.69           O  
ATOM   2666  CB  LEU A 281      66.263  11.158 -53.860  1.00 28.82           C  
ATOM   2667  CG  LEU A 281      65.062  11.635 -54.696  1.00 31.09           C  
ATOM   2668  CD1 LEU A 281      64.291  10.470 -55.266  1.00 30.13           C  
ATOM   2669  CD2 LEU A 281      64.166  12.544 -53.899  1.00 30.49           C  
ATOM   2670  HN  LEU A 281      68.083  12.133 -55.502  1.00  0.00           H  
ATOM   2671  N   MET A 282      69.587  12.242 -52.754  1.00 34.17           N  
ATOM   2672  CA  MET A 282      70.804  11.953 -52.013  1.00 35.09           C  
ATOM   2673  C   MET A 282      70.687  12.547 -50.596  1.00 39.21           C  
ATOM   2674  O   MET A 282      70.444  13.748 -50.476  1.00 39.73           O  
ATOM   2675  CB  MET A 282      71.956  12.585 -52.806  1.00 38.17           C  
ATOM   2676  CG  MET A 282      73.286  12.367 -52.246  1.00 44.22           C  
ATOM   2677  SD  MET A 282      73.944  10.772 -52.704  1.00 51.04           S  
ATOM   2678  CE  MET A 282      75.145  10.603 -51.403  1.00 49.45           C  
ATOM   2679  HN  MET A 282      69.671  12.929 -53.503  1.00  0.00           H  
ATOM   2680  N   TRP A 283      70.854  11.721 -49.532  1.00 34.63           N  
ATOM   2681  CA  TRP A 283      70.778  12.191 -48.151  1.00 34.63           C  
ATOM   2682  C   TRP A 283      71.839  13.240 -47.844  1.00 39.24           C  
ATOM   2683  O   TRP A 283      71.508  14.259 -47.227  1.00 39.75           O  
ATOM   2684  CB  TRP A 283      70.904  11.042 -47.164  1.00 34.82           C  
ATOM   2685  CG  TRP A 283      70.596  11.438 -45.745  1.00 37.23           C  
ATOM   2686  CD1 TRP A 283      71.481  11.858 -44.785  1.00 41.07           C  
ATOM   2687  CD2 TRP A 283      69.305  11.409 -45.120  1.00 37.21           C  
ATOM   2688  CE2 TRP A 283      69.482  11.819 -43.773  1.00 41.66           C  
ATOM   2689  CE3 TRP A 283      68.013  11.067 -45.566  1.00 37.77           C  
ATOM   2690  NE1 TRP A 283      70.818  12.085 -43.597  1.00 40.91           N  
ATOM   2691  CZ2 TRP A 283      68.416  11.909 -42.878  1.00 40.95           C  
ATOM   2692  CZ3 TRP A 283      66.961  11.139 -44.663  1.00 39.40           C  
ATOM   2693  CH2 TRP A 283      67.171  11.539 -43.334  1.00 40.76           C  
ATOM   2694  HN  TRP A 283      71.040  10.733 -49.704  1.00  0.00           H  
ATOM   2695  HE1 TRP A 283      71.250  12.400 -42.728  1.00  0.00           H  
ATOM   2696  N   HIS A 284      73.109  12.989 -48.261  1.00 35.78           N  
ATOM   2697  CA  HIS A 284      74.232  13.890 -48.039  1.00 35.81           C  
ATOM   2698  C   HIS A 284      73.950  15.227 -48.696  1.00 39.59           C  
ATOM   2699  O   HIS A 284      73.708  15.267 -49.900  1.00 37.54           O  
ATOM   2700  CB  HIS A 284      75.522  13.288 -48.563  1.00 37.47           C  
ATOM   2701  CG  HIS A 284      76.750  13.972 -48.042  1.00 41.69           C  
ATOM   2702  CD2 HIS A 284      77.621  13.572 -47.090  1.00 43.84           C  
ATOM   2703  ND1 HIS A 284      77.157  15.194 -48.530  1.00 43.22           N  
ATOM   2704  CE1 HIS A 284      78.258  15.489 -47.873  1.00 43.31           C  
ATOM   2705  NE2 HIS A 284      78.577  14.540 -47.003  1.00 44.29           N  
ATOM   2706  HN  HIS A 284      73.286  12.117 -48.759  1.00  0.00           H  
ATOM   2707  HD1 HIS A 284      76.700  15.753 -49.250  1.00  0.00           H  
ATOM   2708  HE2 HIS A 284      79.387  14.535 -46.384  1.00  0.00           H  
ATOM   2709  N   PRO A 285      73.933  16.331 -47.909  1.00 38.78           N  
ATOM   2710  CA  PRO A 285      73.550  17.635 -48.480  1.00 38.55           C  
ATOM   2711  C   PRO A 285      74.563  18.229 -49.460  1.00 43.00           C  
ATOM   2712  O   PRO A 285      74.142  18.897 -50.396  1.00 41.83           O  
ATOM   2713  CB  PRO A 285      73.396  18.527 -47.245  1.00 40.82           C  
ATOM   2714  CG  PRO A 285      74.271  17.911 -46.225  1.00 45.91           C  
ATOM   2715  CD  PRO A 285      74.185  16.438 -46.458  1.00 41.13           C  
ATOM   2716  N   ARG A 286      75.875  18.024 -49.227  1.00 39.93           N  
ATOM   2717  CA  ARG A 286      76.941  18.581 -50.061  1.00 39.36           C  
ATOM   2718  C   ARG A 286      77.095  17.754 -51.344  1.00 38.69           C  
ATOM   2719  O   ARG A 286      77.345  18.325 -52.403  1.00 37.82           O  
ATOM   2720  CB  ARG A 286      78.255  18.629 -49.248  1.00 42.55           C  
ATOM   2721  CG  ARG A 286      79.273  19.672 -49.682  1.00 59.94           C  
ATOM   2722  CD  ARG A 286      80.505  19.671 -48.773  1.00 78.34           C  
ATOM   2723  NE  ARG A 286      81.337  18.458 -48.889  1.00 89.99           N  
ATOM   2724  CZ  ARG A 286      81.451  17.519 -47.947  1.00100.00           C  
ATOM   2725  NH1 ARG A 286      80.810  17.646 -46.789  1.00 87.94           N1+
ATOM   2726  NH2 ARG A 286      82.217  16.456 -48.152  1.00 78.68           N  
ATOM   2727  HN  ARG A 286      76.139  17.450 -48.426  1.00  0.00           H  
ATOM   2728  HE  ARG A 286      81.864  18.327 -49.753  1.00  0.00           H  
ATOM   2729 1HH1 ARG A 286      80.897  16.929 -46.069  1.00  0.00           H  
ATOM   2730 2HH1 ARG A 286      80.221  18.464 -46.631  1.00  0.00           H  
ATOM   2731 1HH2 ARG A 286      82.304  15.739 -47.432  1.00  0.00           H  
ATOM   2732 2HH2 ARG A 286      82.709  16.359 -49.040  1.00  0.00           H  
ATOM   2733  N   GLN A 287      76.890  16.424 -51.248  1.00 33.03           N  
ATOM   2734  CA  GLN A 287      77.016  15.446 -52.331  1.00 32.39           C  
ATOM   2735  C   GLN A 287      75.781  15.449 -53.251  1.00 35.23           C  
ATOM   2736  O   GLN A 287      75.880  15.024 -54.396  1.00 34.36           O  
ATOM   2737  CB  GLN A 287      77.244  14.049 -51.725  1.00 33.77           C  
ATOM   2738  CG  GLN A 287      77.640  12.918 -52.688  1.00 44.36           C  
ATOM   2739  CD  GLN A 287      78.841  13.107 -53.600  1.00 55.66           C  
ATOM   2740  NE2 GLN A 287      78.703  12.592 -54.845  1.00 28.45           N  
ATOM   2741  OE1 GLN A 287      79.893  13.669 -53.205  1.00 53.03           O  
ATOM   2742  HN  GLN A 287      76.621  16.065 -50.332  1.00  0.00           H  
ATOM   2743 1HE2 GLN A 287      77.849  12.136 -55.166  1.00  0.00           H  
ATOM   2744 2HE2 GLN A 287      79.509  12.719 -55.457  1.00  0.00           H  
ATOM   2745  N   ARG A 288      74.634  15.922 -52.756  1.00 31.28           N  
ATOM   2746  CA  ARG A 288      73.393  16.006 -53.531  1.00 29.30           C  
ATOM   2747  C   ARG A 288      73.590  16.899 -54.770  1.00 35.08           C  
ATOM   2748  O   ARG A 288      74.198  17.969 -54.672  1.00 35.12           O  
ATOM   2749  CB  ARG A 288      72.250  16.530 -52.649  1.00 22.15           C  
ATOM   2750  CG  ARG A 288      70.889  16.429 -53.302  1.00 21.38           C  
ATOM   2751  CD  ARG A 288      69.833  17.048 -52.432  1.00 18.82           C  
ATOM   2752  NE  ARG A 288      69.768  16.347 -51.162  1.00 27.01           N  
ATOM   2753  CZ  ARG A 288      69.729  16.938 -49.977  1.00 41.45           C  
ATOM   2754  NH1 ARG A 288      69.692  18.263 -49.888  1.00 21.70           N1+
ATOM   2755  NH2 ARG A 288      69.703  16.209 -48.867  1.00 29.20           N  
ATOM   2756  HN  ARG A 288      74.621  16.242 -51.787  1.00  0.00           H  
ATOM   2757  HE  ARG A 288      69.751  15.327 -51.184  1.00  0.00           H  
ATOM   2758 1HH1 ARG A 288      69.662  18.718 -48.976  1.00  0.00           H  
ATOM   2759 2HH1 ARG A 288      69.712  18.823 -50.740  1.00  0.00           H  
ATOM   2760 1HH2 ARG A 288      69.673  16.664 -47.955  1.00  0.00           H  
ATOM   2761 2HH2 ARG A 288      69.731  15.192 -48.935  1.00  0.00           H  
ATOM   2762  N   GLY A 289      73.113  16.415 -55.921  1.00 32.90           N  
ATOM   2763  CA  GLY A 289      73.222  17.110 -57.203  1.00 33.05           C  
ATOM   2764  C   GLY A 289      74.564  16.982 -57.902  1.00 38.47           C  
ATOM   2765  O   GLY A 289      74.695  17.431 -59.042  1.00 39.91           O  
ATOM   2766  HN  GLY A 289      72.646  15.508 -55.904  1.00  0.00           H  
ATOM   2767  N   THR A 290      75.580  16.372 -57.241  1.00 34.29           N  
ATOM   2768  CA  THR A 290      76.916  16.172 -57.814  1.00 33.64           C  
ATOM   2769  C   THR A 290      76.873  15.016 -58.793  1.00 36.98           C  
ATOM   2770  O   THR A 290      76.570  13.880 -58.414  1.00 37.32           O  
ATOM   2771  CB  THR A 290      77.978  15.952 -56.737  1.00 30.46           C  
ATOM   2772  CG2 THR A 290      79.342  15.734 -57.316  1.00 25.91           C  
ATOM   2773  OG1 THR A 290      78.025  17.094 -55.896  1.00 32.56           O  
ATOM   2774  HN  THR A 290      75.406  16.034 -56.295  1.00  0.00           H  
ATOM   2775  HG1 THR A 290      77.160  17.232 -55.529  1.00  0.00           H  
ATOM   2776  N   ASP A 291      77.170  15.321 -60.053  1.00 32.09           N  
ATOM   2777  CA  ASP A 291      77.204  14.356 -61.144  1.00 31.23           C  
ATOM   2778  C   ASP A 291      78.619  13.783 -61.274  1.00 36.21           C  
ATOM   2779  O   ASP A 291      79.583  14.556 -61.163  1.00 37.24           O  
ATOM   2780  CB  ASP A 291      76.766  15.043 -62.443  1.00 32.43           C  
ATOM   2781  CG  ASP A 291      76.653  14.117 -63.627  1.00 33.98           C  
ATOM   2782  OD1 ASP A 291      75.559  13.591 -63.860  1.00 32.65           O  
ATOM   2783  OD2 ASP A 291      77.659  13.929 -64.324  1.00 39.45           O1-
ATOM   2784  HN  ASP A 291      77.388  16.294 -60.270  1.00  0.00           H  
ATOM   2785  N   PRO A 292      78.794  12.452 -61.523  1.00 30.49           N  
ATOM   2786  CA  PRO A 292      80.162  11.905 -61.615  1.00 30.39           C  
ATOM   2787  C   PRO A 292      81.002  12.548 -62.729  1.00 35.13           C  
ATOM   2788  O   PRO A 292      82.221  12.626 -62.603  1.00 36.05           O  
ATOM   2789  CB  PRO A 292      79.933  10.409 -61.853  1.00 31.65           C  
ATOM   2790  CG  PRO A 292      78.536  10.299 -62.325  1.00 34.75           C  
ATOM   2791  CD  PRO A 292      77.783  11.383 -61.658  1.00 29.70           C  
ATOM   2792  N   THR A 293      80.348  13.061 -63.778  1.00 31.69           N  
ATOM   2793  CA  THR A 293      81.009  13.711 -64.911  1.00 32.27           C  
ATOM   2794  C   THR A 293      81.088  15.222 -64.713  1.00 35.99           C  
ATOM   2795  O   THR A 293      82.183  15.777 -64.780  1.00 37.75           O  
ATOM   2796  CB  THR A 293      80.259  13.404 -66.231  1.00 43.55           C  
ATOM   2797  CG2 THR A 293      80.985  13.934 -67.463  1.00 39.58           C  
ATOM   2798  OG1 THR A 293      80.014  12.001 -66.349  1.00 50.72           O  
ATOM   2799  HN  THR A 293      79.330  12.995 -63.789  1.00  0.00           H  
ATOM   2800  HG1 THR A 293      79.554  11.813 -67.159  1.00  0.00           H  
ATOM   2801  N   TYR A 294      79.934  15.882 -64.481  1.00 29.80           N  
ATOM   2802  CA  TYR A 294      79.812  17.332 -64.441  1.00 29.75           C  
ATOM   2803  C   TYR A 294      80.077  17.990 -63.077  1.00 35.19           C  
ATOM   2804  O   TYR A 294      79.943  19.216 -62.952  1.00 35.76           O  
ATOM   2805  CB  TYR A 294      78.422  17.732 -64.961  1.00 30.10           C  
ATOM   2806  CG  TYR A 294      78.084  17.136 -66.317  1.00 31.78           C  
ATOM   2807  CD1 TYR A 294      76.971  16.322 -66.485  1.00 34.06           C  
ATOM   2808  CD2 TYR A 294      78.923  17.327 -67.413  1.00 32.86           C  
ATOM   2809  CE1 TYR A 294      76.660  15.764 -67.725  1.00 36.50           C  
ATOM   2810  CE2 TYR A 294      78.633  16.761 -68.652  1.00 33.63           C  
ATOM   2811  CZ  TYR A 294      77.492  15.993 -68.806  1.00 38.78           C  
ATOM   2812  OH  TYR A 294      77.176  15.458 -70.025  1.00 34.96           O  
ATOM   2813  HN  TYR A 294      79.092  15.328 -64.323  1.00  0.00           H  
ATOM   2814  HH  TYR A 294      77.747  15.615 -70.767  1.00  0.00           H  
ATOM   2815  N   GLY A 295      80.490  17.197 -62.097  1.00 32.47           N  
ATOM   2816  CA  GLY A 295      80.829  17.673 -60.755  1.00 32.08           C  
ATOM   2817  C   GLY A 295      79.685  18.248 -59.944  1.00 33.42           C  
ATOM   2818  O   GLY A 295      78.517  17.953 -60.227  1.00 31.11           O  
ATOM   2819  HN  GLY A 295      80.576  16.199 -62.290  1.00  0.00           H  
ATOM   2820  N   PRO A 296      80.004  19.078 -58.909  1.00 31.33           N  
ATOM   2821  CA  PRO A 296      78.937  19.649 -58.057  1.00 30.97           C  
ATOM   2822  C   PRO A 296      77.983  20.512 -58.853  1.00 38.94           C  
ATOM   2823  O   PRO A 296      78.433  21.215 -59.763  1.00 41.48           O  
ATOM   2824  CB  PRO A 296      79.697  20.484 -57.014  1.00 32.38           C  
ATOM   2825  CG  PRO A 296      81.037  20.682 -57.566  1.00 37.29           C  
ATOM   2826  CD  PRO A 296      81.340  19.497 -58.433  1.00 33.34           C  
ATOM   2827  N   ASN A 297      76.665  20.417 -58.547  1.00 34.49           N  
ATOM   2828  CA  ASN A 297      75.599  21.165 -59.227  1.00 33.94           C  
ATOM   2829  C   ASN A 297      75.456  20.768 -60.727  1.00 38.81           C  
ATOM   2830  O   ASN A 297      74.844  21.513 -61.511  1.00 38.57           O  
ATOM   2831  CB  ASN A 297      75.806  22.694 -59.094  1.00 35.48           C  
ATOM   2832  CG  ASN A 297      76.121  23.164 -57.697  1.00 51.45           C  
ATOM   2833  ND2 ASN A 297      77.353  23.596 -57.494  1.00 46.55           N  
ATOM   2834  OD1 ASN A 297      75.261  23.178 -56.805  1.00 36.30           O  
ATOM   2835  HN  ASN A 297      76.396  19.784 -57.794  1.00  0.00           H  
ATOM   2836 1HD2 ASN A 297      77.566  23.914 -56.549  1.00  0.00           H  
ATOM   2837 2HD2 ASN A 297      78.061  23.584 -58.228  1.00  0.00           H  
ATOM   2838  N   GLY A 298      75.978  19.583 -61.086  1.00 35.28           N  
ATOM   2839  CA  GLY A 298      75.932  19.038 -62.441  1.00 34.48           C  
ATOM   2840  C   GLY A 298      74.705  18.211 -62.758  1.00 36.10           C  
ATOM   2841  O   GLY A 298      74.646  17.567 -63.806  1.00 36.23           O  
ATOM   2842  HN  GLY A 298      76.437  19.027 -60.365  1.00  0.00           H  
ATOM   2843  N   CYS A 299      73.710  18.237 -61.867  1.00 31.19           N  
ATOM   2844  CA  CYS A 299      72.452  17.520 -61.999  1.00 30.39           C  
ATOM   2845  C   CYS A 299      71.566  18.112 -63.134  1.00 35.37           C  
ATOM   2846  O   CYS A 299      70.755  17.388 -63.731  1.00 33.92           O  
ATOM   2847  CB  CYS A 299      71.719  17.527 -60.667  1.00 30.45           C  
ATOM   2848  SG  CYS A 299      71.388  19.176 -60.021  1.00 35.04           S  
ATOM   2849  HN  CYS A 299      73.843  18.804 -61.029  1.00  0.00           H  
ATOM   2850  N   PHE A 300      71.727  19.421 -63.430  1.00 33.48           N  
ATOM   2851  CA  PHE A 300      70.984  20.091 -64.485  1.00 33.62           C  
ATOM   2852  C   PHE A 300      71.535  19.678 -65.869  1.00 37.34           C  
ATOM   2853  O   PHE A 300      70.736  19.396 -66.776  1.00 38.42           O  
ATOM   2854  CB  PHE A 300      70.999  21.608 -64.273  1.00 36.21           C  
ATOM   2855  CG  PHE A 300      70.232  22.076 -63.045  1.00 37.75           C  
ATOM   2856  CD1 PHE A 300      68.891  21.759 -62.874  1.00 39.80           C  
ATOM   2857  CD2 PHE A 300      70.850  22.854 -62.072  1.00 40.62           C  
ATOM   2858  CE1 PHE A 300      68.193  22.189 -61.735  1.00 40.44           C  
ATOM   2859  CE2 PHE A 300      70.136  23.321 -60.955  1.00 42.53           C  
ATOM   2860  CZ  PHE A 300      68.821  22.963 -60.783  1.00 39.74           C  
ATOM   2861  HN  PHE A 300      72.400  19.963 -62.889  1.00  0.00           H  
ATOM   2862  N   LYS A 301      72.878  19.571 -66.012  1.00 31.28           N  
ATOM   2863  CA  LYS A 301      73.533  19.129 -67.251  1.00 30.45           C  
ATOM   2864  C   LYS A 301      73.247  17.640 -67.490  1.00 32.29           C  
ATOM   2865  O   LYS A 301      73.031  17.237 -68.631  1.00 32.67           O  
ATOM   2866  CB  LYS A 301      75.055  19.427 -67.216  1.00 33.14           C  
ATOM   2867  CG  LYS A 301      75.867  19.007 -68.467  1.00 35.87           C  
ATOM   2868  CD  LYS A 301      75.359  19.545 -69.777  1.00 50.59           C  
ATOM   2869  CE  LYS A 301      75.396  18.545 -70.904  1.00 65.87           C  
ATOM   2870  NZ  LYS A 301      74.358  18.855 -71.948  1.00 76.63           N1+
ATOM   2871  HN  LYS A 301      73.468  19.811 -65.215  1.00  0.00           H  
ATOM   2872  HZ1 LYS A 301      74.383  18.178 -72.711  1.00  0.00           H  
ATOM   2873  HZ2 LYS A 301      74.449  19.811 -72.293  1.00  0.00           H  
ATOM   2874  HZ3 LYS A 301      73.426  18.923 -71.539  1.00  0.00           H  
ATOM   2875  N   ALA A 302      73.204  16.843 -66.413  1.00 27.37           N  
ATOM   2876  CA  ALA A 302      72.858  15.416 -66.435  1.00 26.70           C  
ATOM   2877  C   ALA A 302      71.475  15.190 -67.071  1.00 30.28           C  
ATOM   2878  O   ALA A 302      71.368  14.371 -67.985  1.00 30.77           O  
ATOM   2879  CB  ALA A 302      72.871  14.854 -65.023  1.00 26.44           C  
ATOM   2880  HN  ALA A 302      73.429  17.259 -65.509  1.00  0.00           H  
ATOM   2881  N   LEU A 303      70.435  15.944 -66.601  1.00 26.14           N  
ATOM   2882  CA  LEU A 303      69.041  15.913 -67.074  1.00 25.51           C  
ATOM   2883  C   LEU A 303      68.962  16.391 -68.514  1.00 36.01           C  
ATOM   2884  O   LEU A 303      68.235  15.797 -69.322  1.00 37.39           O  
ATOM   2885  CB  LEU A 303      68.128  16.767 -66.177  1.00 23.69           C  
ATOM   2886  CG  LEU A 303      66.606  16.758 -66.486  1.00 26.18           C  
ATOM   2887  CD1 LEU A 303      65.936  15.422 -66.143  1.00 25.01           C  
ATOM   2888  CD2 LEU A 303      65.916  17.853 -65.743  1.00 26.12           C  
ATOM   2889  HN  LEU A 303      70.647  16.595 -65.845  1.00  0.00           H  
ATOM   2890  N   ASP A 304      69.749  17.436 -68.855  1.00 34.53           N  
ATOM   2891  CA  ASP A 304      69.840  17.949 -70.228  1.00 34.71           C  
ATOM   2892  C   ASP A 304      70.155  16.832 -71.198  1.00 36.01           C  
ATOM   2893  O   ASP A 304      69.500  16.757 -72.228  1.00 35.62           O  
ATOM   2894  CB  ASP A 304      70.904  19.051 -70.351  1.00 37.72           C  
ATOM   2895  CG  ASP A 304      70.391  20.470 -70.208  1.00 51.44           C  
ATOM   2896  OD1 ASP A 304      69.174  20.691 -70.438  1.00 51.92           O  
ATOM   2897  OD2 ASP A 304      71.215  21.370 -69.922  1.00 58.23           O1-
ATOM   2898  HN  ASP A 304      70.303  17.887 -68.127  1.00  0.00           H  
ATOM   2899  N   ASP A 305      71.120  15.933 -70.847  1.00 32.09           N  
ATOM   2900  CA  ASP A 305      71.501  14.786 -71.683  1.00 31.90           C  
ATOM   2901  C   ASP A 305      70.285  13.872 -71.924  1.00 36.19           C  
ATOM   2902  O   ASP A 305      69.959  13.602 -73.096  1.00 36.94           O  
ATOM   2903  CB  ASP A 305      72.658  13.989 -71.066  1.00 32.27           C  
ATOM   2904  CG  ASP A 305      73.986  14.714 -70.928  1.00 36.77           C  
ATOM   2905  OD1 ASP A 305      74.237  15.657 -71.713  1.00 31.64           O  
ATOM   2906  OD2 ASP A 305      74.813  14.282 -70.080  1.00 47.18           O1-
ATOM   2907  HN  ASP A 305      71.602  16.064 -69.958  1.00  0.00           H  
ATOM   2908  N   ILE A 306      69.581  13.478 -70.810  1.00 29.35           N  
ATOM   2909  CA  ILE A 306      68.383  12.625 -70.810  1.00 27.95           C  
ATOM   2910  C   ILE A 306      67.281  13.249 -71.707  1.00 32.91           C  
ATOM   2911  O   ILE A 306      66.705  12.560 -72.566  1.00 33.65           O  
ATOM   2912  CB  ILE A 306      67.853  12.366 -69.374  1.00 28.96           C  
ATOM   2913  CG1 ILE A 306      68.915  11.743 -68.478  1.00 28.44           C  
ATOM   2914  CG2 ILE A 306      66.606  11.490 -69.402  1.00 30.35           C  
ATOM   2915  CD1 ILE A 306      68.555  11.702 -66.983  1.00 36.61           C  
ATOM   2916  HN  ILE A 306      69.919  13.806 -69.905  1.00  0.00           H  
ATOM   2917  N   LEU A 307      67.007  14.548 -71.507  1.00 26.30           N  
ATOM   2918  CA  LEU A 307      65.998  15.273 -72.254  1.00 24.76           C  
ATOM   2919  C   LEU A 307      66.365  15.423 -73.723  1.00 32.94           C  
ATOM   2920  O   LEU A 307      65.464  15.405 -74.557  1.00 35.60           O  
ATOM   2921  CB  LEU A 307      65.816  16.650 -71.628  1.00 23.50           C  
ATOM   2922  CG  LEU A 307      64.739  16.881 -70.574  1.00 25.22           C  
ATOM   2923  CD1 LEU A 307      64.596  15.732 -69.623  1.00 25.48           C  
ATOM   2924  CD2 LEU A 307      65.039  18.147 -69.840  1.00 23.33           C  
ATOM   2925  HN  LEU A 307      67.535  15.050 -70.794  1.00  0.00           H  
ATOM   2926  N   ASN A 308      67.663  15.544 -74.060  1.00 31.63           N  
ATOM   2927  CA  ASN A 308      68.072  15.713 -75.458  1.00 34.30           C  
ATOM   2928  C   ASN A 308      68.189  14.382 -76.228  1.00 39.03           C  
ATOM   2929  O   ASN A 308      68.489  14.408 -77.425  1.00 40.83           O  
ATOM   2930  CB  ASN A 308      69.363  16.521 -75.573  1.00 41.58           C  
ATOM   2931  CG  ASN A 308      69.208  17.981 -75.201  1.00 77.04           C  
ATOM   2932  ND2 ASN A 308      68.022  18.557 -75.418  1.00 67.44           N  
ATOM   2933  OD1 ASN A 308      70.145  18.608 -74.690  1.00 76.37           O  
ATOM   2934  HN  ASN A 308      68.375  15.518 -73.330  1.00  0.00           H  
ATOM   2935 1HD2 ASN A 308      67.250  18.040 -75.839  1.00  0.00           H  
ATOM   2936 2HD2 ASN A 308      67.918  19.540 -75.167  1.00  0.00           H  
ATOM   2937  N   LEU A 309      67.895  13.240 -75.565  1.00 32.92           N  
ATOM   2938  CA  LEU A 309      67.870  11.910 -76.167  1.00 32.11           C  
ATOM   2939  C   LEU A 309      66.768  11.818 -77.212  1.00 40.30           C  
ATOM   2940  O   LEU A 309      65.650  12.292 -76.974  1.00 38.98           O  
ATOM   2941  CB  LEU A 309      67.621  10.842 -75.092  1.00 30.23           C  
ATOM   2942  CG  LEU A 309      68.796  10.332 -74.279  1.00 31.51           C  
ATOM   2943  CD1 LEU A 309      68.289   9.635 -73.040  1.00 30.31           C  
ATOM   2944  CD2 LEU A 309      69.619   9.353 -75.078  1.00 29.29           C  
ATOM   2945  HN  LEU A 309      67.675  13.313 -74.572  1.00  0.00           H  
ATOM   2946  N   LYS A 310      67.083  11.190 -78.355  1.00 36.01           N  
ATOM   2947  CA  LYS A 310      66.162  10.981 -79.471  1.00 34.86           C  
ATOM   2948  C   LYS A 310      65.818   9.494 -79.480  1.00 40.27           C  
ATOM   2949  O   LYS A 310      66.677   8.661 -79.806  1.00 40.16           O  
ATOM   2950  CB  LYS A 310      66.802  11.457 -80.784  1.00 38.80           C  
ATOM   2951  CG  LYS A 310      66.924  12.969 -80.879  1.00 53.92           C  
ATOM   2952  CD  LYS A 310      67.740  13.392 -82.080  1.00 65.00           C  
ATOM   2953  CE  LYS A 310      68.827  14.363 -81.685  1.00 83.59           C  
ATOM   2954  NZ  LYS A 310      68.282  15.667 -81.210  1.00 98.56           N1+
ATOM   2955  HN  LYS A 310      68.033  10.833 -78.452  1.00  0.00           H  
ATOM   2956  HZ1 LYS A 310      69.016  16.323 -80.943  1.00  0.00           H  
ATOM   2957  HZ2 LYS A 310      67.616  15.531 -80.449  1.00  0.00           H  
ATOM   2958  HZ3 LYS A 310      67.657  16.078 -81.903  1.00  0.00           H  
ATOM   2959  N   LEU A 311      64.593   9.138 -79.015  1.00 37.43           N  
ATOM   2960  CA  LEU A 311      64.234   7.716 -78.868  1.00 35.38           C  
ATOM   2961  C   LEU A 311      63.348   7.183 -79.995  1.00 38.48           C  
ATOM   2962  O   LEU A 311      62.487   7.897 -80.519  1.00 38.57           O  
ATOM   2963  CB  LEU A 311      63.582   7.428 -77.499  1.00 34.47           C  
ATOM   2964  CG  LEU A 311      64.373   7.876 -76.268  1.00 40.93           C  
ATOM   2965  CD1 LEU A 311      63.570   7.677 -75.008  1.00 42.24           C  
ATOM   2966  CD2 LEU A 311      65.670   7.134 -76.144  1.00 43.55           C  
ATOM   2967  HN  LEU A 311      63.917   9.860 -78.766  1.00  0.00           H  
ATOM   2968  N   VAL A 312      63.581   5.903 -80.354  1.00 33.06           N  
ATOM   2969  CA  VAL A 312      62.831   5.186 -81.375  1.00 31.34           C  
ATOM   2970  C   VAL A 312      62.211   3.945 -80.696  1.00 34.28           C  
ATOM   2971  O   VAL A 312      62.913   3.190 -80.038  1.00 33.25           O  
ATOM   2972  CB  VAL A 312      63.715   4.891 -82.619  1.00 36.47           C  
ATOM   2973  CG1 VAL A 312      63.241   3.677 -83.403  1.00 35.37           C  
ATOM   2974  CG2 VAL A 312      63.788   6.114 -83.533  1.00 37.90           C  
ATOM   2975  HN  VAL A 312      64.333   5.405 -79.878  1.00  0.00           H  
ATOM   2976  N   HIS A 313      60.875   3.790 -80.805  1.00 32.15           N  
ATOM   2977  CA  HIS A 313      60.103   2.692 -80.207  1.00 31.67           C  
ATOM   2978  C   HIS A 313      59.631   1.719 -81.270  1.00 38.29           C  
ATOM   2979  O   HIS A 313      58.875   2.094 -82.184  1.00 37.64           O  
ATOM   2980  CB  HIS A 313      58.900   3.228 -79.421  1.00 32.40           C  
ATOM   2981  CG  HIS A 313      59.241   4.386 -78.549  1.00 36.33           C  
ATOM   2982  CD2 HIS A 313      59.017   5.701 -78.744  1.00 38.53           C  
ATOM   2983  ND1 HIS A 313      59.932   4.217 -77.368  1.00 38.88           N  
ATOM   2984  CE1 HIS A 313      60.084   5.428 -76.873  1.00 39.30           C  
ATOM   2985  NE2 HIS A 313      59.533   6.351 -77.661  1.00 39.62           N  
ATOM   2986  HN  HIS A 313      60.362   4.488 -81.343  1.00  0.00           H  
ATOM   2987  HD1 HIS A 313      60.257   3.339 -76.963  1.00  0.00           H  
ATOM   2988  HE2 HIS A 313      59.503   7.356 -77.487  1.00  0.00           H  
ATOM   2989  N   ILE A 314      60.089   0.459 -81.146  1.00 37.04           N  
ATOM   2990  CA  ILE A 314      59.759  -0.628 -82.067  1.00 37.01           C  
ATOM   2991  C   ILE A 314      58.954  -1.679 -81.324  1.00 39.41           C  
ATOM   2992  O   ILE A 314      59.344  -2.103 -80.246  1.00 38.66           O  
ATOM   2993  CB  ILE A 314      61.032  -1.209 -82.741  1.00 41.28           C  
ATOM   2994  CG1 ILE A 314      61.721  -0.122 -83.585  1.00 41.85           C  
ATOM   2995  CG2 ILE A 314      60.725  -2.424 -83.624  1.00 43.51           C  
ATOM   2996  CD1 ILE A 314      62.955   0.123 -83.197  1.00 50.76           C  
ATOM   2997  HN  ILE A 314      60.705   0.249 -80.360  1.00  0.00           H  
ATOM   2998  N   LEU A 315      57.797  -2.057 -81.886  1.00 35.61           N  
ATOM   2999  CA  LEU A 315      56.955  -3.091 -81.294  1.00 35.71           C  
ATOM   3000  C   LEU A 315      57.120  -4.360 -82.093  1.00 39.37           C  
ATOM   3001  O   LEU A 315      56.662  -4.431 -83.241  1.00 38.97           O  
ATOM   3002  CB  LEU A 315      55.466  -2.666 -81.210  1.00 35.38           C  
ATOM   3003  CG  LEU A 315      54.434  -3.743 -80.890  1.00 39.42           C  
ATOM   3004  CD1 LEU A 315      54.642  -4.331 -79.511  1.00 39.86           C  
ATOM   3005  CD2 LEU A 315      53.027  -3.216 -81.095  1.00 42.10           C  
ATOM   3006  HN  LEU A 315      57.497  -1.609 -82.752  1.00  0.00           H  
ATOM   3007  N   ASN A 316      57.783  -5.364 -81.490  1.00 36.03           N  
ATOM   3008  CA  ASN A 316      57.948  -6.665 -82.143  1.00 36.23           C  
ATOM   3009  C   ASN A 316      56.615  -7.407 -82.085  1.00 38.76           C  
ATOM   3010  O   ASN A 316      56.195  -7.822 -81.011  1.00 39.24           O  
ATOM   3011  CB  ASN A 316      59.078  -7.485 -81.519  1.00 33.90           C  
ATOM   3012  CG  ASN A 316      59.320  -8.807 -82.204  1.00 53.09           C  
ATOM   3013  ND2 ASN A 316      60.132  -9.641 -81.588  1.00 51.30           N  
ATOM   3014  OD1 ASN A 316      58.888  -9.062 -83.335  1.00 48.99           O  
ATOM   3015  HN  ASN A 316      58.178  -5.216 -80.561  1.00  0.00           H  
ATOM   3016 1HD2 ASN A 316      60.488  -9.431 -80.656  1.00  0.00           H  
ATOM   3017 2HD2 ASN A 316      60.296 -10.535 -82.051  1.00  0.00           H  
ATOM   3018  N   MET A 317      55.940  -7.528 -83.239  1.00 33.32           N  
ATOM   3019  CA  MET A 317      54.631  -8.166 -83.324  1.00 34.59           C  
ATOM   3020  C   MET A 317      54.666  -9.666 -82.983  1.00 41.78           C  
ATOM   3021  O   MET A 317      53.654 -10.217 -82.552  1.00 40.71           O  
ATOM   3022  CB  MET A 317      54.018  -7.941 -84.713  1.00 35.69           C  
ATOM   3023  CG  MET A 317      53.530  -6.505 -84.925  1.00 35.78           C  
ATOM   3024  SD  MET A 317      52.350  -5.908 -83.691  1.00 39.09           S  
ATOM   3025  CE  MET A 317      50.827  -6.734 -84.240  1.00 39.15           C  
ATOM   3026  HN  MET A 317      56.360  -7.158 -84.092  1.00  0.00           H  
ATOM   3027  N   VAL A 318      55.841 -10.304 -83.152  1.00 42.40           N  
ATOM   3028  CA  VAL A 318      56.086 -11.725 -82.872  1.00 46.88           C  
ATOM   3029  C   VAL A 318      55.858 -11.995 -81.380  1.00 56.96           C  
ATOM   3030  O   VAL A 318      55.059 -12.874 -81.044  1.00 61.56           O  
ATOM   3031  CB  VAL A 318      57.495 -12.195 -83.339  1.00 50.76           C  
ATOM   3032  CG1 VAL A 318      57.672 -13.690 -83.121  1.00 55.20           C  
ATOM   3033  CG2 VAL A 318      57.737 -11.840 -84.813  1.00 48.85           C  
ATOM   3034  HN  VAL A 318      56.625  -9.755 -83.503  1.00  0.00           H  
ATOM   3035  N   THR A 319      56.508 -11.197 -80.504  1.00 52.64           N  
ATOM   3036  CA  THR A 319      56.452 -11.327 -79.051  1.00 54.92           C  
ATOM   3037  C   THR A 319      55.439 -10.397 -78.356  1.00 56.54           C  
ATOM   3038  O   THR A 319      54.883 -10.767 -77.316  1.00 59.99           O  
ATOM   3039  CB  THR A 319      57.836 -11.100 -78.446  1.00 70.18           C  
ATOM   3040  CG2 THR A 319      58.453  -9.781 -78.842  1.00 61.32           C  
ATOM   3041  OG1 THR A 319      57.705 -11.165 -77.026  1.00 84.32           O  
ATOM   3042  HN  THR A 319      57.082 -10.446 -80.888  1.00  0.00           H  
ATOM   3043  HG1 THR A 319      57.317 -11.995 -76.777  1.00  0.00           H  
ATOM   3044  N   GLY A 320      55.282  -9.193 -78.882  1.00 47.76           N  
ATOM   3045  CA  GLY A 320      54.407  -8.176 -78.318  1.00 46.17           C  
ATOM   3046  C   GLY A 320      55.140  -7.316 -77.317  1.00 48.54           C  
ATOM   3047  O   GLY A 320      54.526  -6.810 -76.372  1.00 49.71           O  
ATOM   3048  HN  GLY A 320      55.803  -8.965 -79.729  1.00  0.00           H  
ATOM   3049  N   THR A 321      56.462  -7.154 -77.497  1.00 42.86           N  
ATOM   3050  CA  THR A 321      57.252  -6.335 -76.573  1.00 41.66           C  
ATOM   3051  C   THR A 321      57.812  -5.112 -77.307  1.00 40.56           C  
ATOM   3052  O   THR A 321      58.174  -5.196 -78.501  1.00 37.58           O  
ATOM   3053  CB  THR A 321      58.353  -7.140 -75.855  1.00 54.09           C  
ATOM   3054  CG2 THR A 321      57.837  -8.439 -75.219  1.00 54.18           C  
ATOM   3055  OG1 THR A 321      59.436  -7.394 -76.745  1.00 58.23           O  
ATOM   3056  HN  THR A 321      56.922  -7.607 -78.287  1.00  0.00           H  
ATOM   3057  HG1 THR A 321      60.115  -7.890 -76.302  1.00  0.00           H  
ATOM   3058  N   ILE A 322      57.849  -3.966 -76.582  1.00 35.07           N  
ATOM   3059  CA  ILE A 322      58.319  -2.687 -77.122  1.00 31.97           C  
ATOM   3060  C   ILE A 322      59.819  -2.494 -76.800  1.00 39.77           C  
ATOM   3061  O   ILE A 322      60.219  -2.419 -75.630  1.00 42.82           O  
ATOM   3062  CB  ILE A 322      57.446  -1.463 -76.642  1.00 33.07           C  
ATOM   3063  CG1 ILE A 322      55.973  -1.573 -77.079  1.00 31.75           C  
ATOM   3064  CG2 ILE A 322      58.028  -0.113 -77.118  1.00 31.76           C  
ATOM   3065  CD1 ILE A 322      55.056  -1.930 -76.024  1.00 33.08           C  
ATOM   3066  HN  ILE A 322      57.534  -3.996 -75.612  1.00  0.00           H  
ATOM   3067  N   HIS A 323      60.625  -2.391 -77.859  1.00 36.08           N  
ATOM   3068  CA  HIS A 323      62.068  -2.136 -77.827  1.00 37.16           C  
ATOM   3069  C   HIS A 323      62.335  -0.643 -78.097  1.00 39.38           C  
ATOM   3070  O   HIS A 323      61.880  -0.112 -79.114  1.00 36.50           O  
ATOM   3071  CB  HIS A 323      62.796  -3.025 -78.853  1.00 38.92           C  
ATOM   3072  CG  HIS A 323      62.719  -4.489 -78.532  1.00 45.03           C  
ATOM   3073  CD2 HIS A 323      63.403  -5.213 -77.615  1.00 49.56           C  
ATOM   3074  ND1 HIS A 323      61.832  -5.326 -79.186  1.00 47.00           N  
ATOM   3075  CE1 HIS A 323      62.012  -6.528 -78.663  1.00 49.05           C  
ATOM   3076  NE2 HIS A 323      62.945  -6.510 -77.712  1.00 51.22           N  
ATOM   3077  HN  HIS A 323      60.196  -2.500 -78.778  1.00  0.00           H  
ATOM   3078  HD1 HIS A 323      61.174  -5.069 -79.921  1.00  0.00           H  
ATOM   3079  HE2 HIS A 323      63.261  -7.307 -77.159  1.00  0.00           H  
ATOM   3080  N   THR A 324      63.025   0.039 -77.160  1.00 37.46           N  
ATOM   3081  CA  THR A 324      63.312   1.469 -77.294  1.00 37.04           C  
ATOM   3082  C   THR A 324      64.815   1.637 -77.585  1.00 43.59           C  
ATOM   3083  O   THR A 324      65.658   1.026 -76.912  1.00 46.51           O  
ATOM   3084  CB  THR A 324      62.789   2.251 -76.066  1.00 45.03           C  
ATOM   3085  CG2 THR A 324      63.097   3.754 -76.133  1.00 42.79           C  
ATOM   3086  OG1 THR A 324      61.367   2.079 -75.987  1.00 42.88           O  
ATOM   3087  HN  THR A 324      63.357  -0.456 -76.333  1.00  0.00           H  
ATOM   3088  HG1 THR A 324      61.176   1.149 -75.946  1.00  0.00           H  
ATOM   3089  N   TYR A 325      65.137   2.429 -78.626  1.00 38.50           N  
ATOM   3090  CA  TYR A 325      66.509   2.649 -79.064  1.00 39.33           C  
ATOM   3091  C   TYR A 325      66.898   4.128 -79.118  1.00 46.33           C  
ATOM   3092  O   TYR A 325      66.422   4.859 -80.001  1.00 46.34           O  
ATOM   3093  CB  TYR A 325      66.754   2.019 -80.450  1.00 39.13           C  
ATOM   3094  CG  TYR A 325      66.532   0.523 -80.488  1.00 39.59           C  
ATOM   3095  CD1 TYR A 325      67.514  -0.359 -80.049  1.00 42.95           C  
ATOM   3096  CD2 TYR A 325      65.325  -0.013 -80.934  1.00 38.39           C  
ATOM   3097  CE1 TYR A 325      67.300  -1.737 -80.047  1.00 43.38           C  
ATOM   3098  CE2 TYR A 325      65.104  -1.393 -80.948  1.00 39.38           C  
ATOM   3099  CZ  TYR A 325      66.091  -2.249 -80.491  1.00 47.42           C  
ATOM   3100  OH  TYR A 325      65.862  -3.600 -80.464  1.00 48.86           O  
ATOM   3101  HN  TYR A 325      64.385   2.897 -79.132  1.00  0.00           H  
ATOM   3102  HH  TYR A 325      66.539  -4.188 -80.150  1.00  0.00           H  
ATOM   3103  N   PRO A 326      67.833   4.574 -78.240  1.00 44.59           N  
ATOM   3104  CA  PRO A 326      68.372   5.939 -78.379  1.00 45.72           C  
ATOM   3105  C   PRO A 326      69.165   6.036 -79.703  1.00 51.45           C  
ATOM   3106  O   PRO A 326      70.050   5.214 -79.969  1.00 53.28           O  
ATOM   3107  CB  PRO A 326      69.262   6.106 -77.137  1.00 49.26           C  
ATOM   3108  CG  PRO A 326      68.970   4.936 -76.270  1.00 52.94           C  
ATOM   3109  CD  PRO A 326      68.536   3.840 -77.173  1.00 47.00           C  
ATOM   3110  N   VAL A 327      68.784   6.974 -80.575  1.00 45.98           N  
ATOM   3111  CA  VAL A 327      69.414   7.125 -81.889  1.00 46.08           C  
ATOM   3112  C   VAL A 327      70.151   8.487 -81.992  1.00 54.40           C  
ATOM   3113  O   VAL A 327      69.836   9.431 -81.259  1.00 54.07           O  
ATOM   3114  CB  VAL A 327      68.392   6.922 -83.059  1.00 46.13           C  
ATOM   3115  CG1 VAL A 327      67.896   5.478 -83.179  1.00 43.12           C  
ATOM   3116  CG2 VAL A 327      67.234   7.930 -83.053  1.00 44.31           C  
ATOM   3117  HN  VAL A 327      68.028   7.608 -80.317  1.00  0.00           H  
ATOM   3118  N   THR A 328      71.153   8.562 -82.884  1.00 55.80           N  
ATOM   3119  CA  THR A 328      71.913   9.793 -83.179  1.00 60.31           C  
ATOM   3120  C   THR A 328      71.466  10.298 -84.552  1.00 67.63           C  
ATOM   3121  O   THR A 328      71.024   9.498 -85.389  1.00 65.19           O  
ATOM   3122  CB  THR A 328      73.445   9.599 -83.088  1.00 65.82           C  
ATOM   3123  CG2 THR A 328      73.924   9.363 -81.669  1.00 63.65           C  
ATOM   3124  OG1 THR A 328      73.885   8.541 -83.946  1.00 62.50           O  
ATOM   3125  HN  THR A 328      71.405   7.713 -83.390  1.00  0.00           H  
ATOM   3126  HG1 THR A 328      74.826   8.422 -83.890  1.00  0.00           H  
ATOM   3127  N   GLU A 329      71.550  11.623 -84.774  1.00 69.59           N  
ATOM   3128  CA  GLU A 329      71.135  12.268 -86.026  1.00 72.02           C  
ATOM   3129  C   GLU A 329      71.822  11.657 -87.264  1.00 77.50           C  
ATOM   3130  O   GLU A 329      71.224  11.647 -88.337  1.00 76.91           O  
ATOM   3131  CB  GLU A 329      71.374  13.790 -85.963  1.00 78.05           C  
ATOM   3132  CG  GLU A 329      70.340  14.513 -85.113  1.00 87.89           C  
ATOM   3133  CD  GLU A 329      69.089  15.001 -85.828  1.00112.97           C  
ATOM   3134  OE1 GLU A 329      68.796  16.214 -85.728  1.00116.88           O  
ATOM   3135  OE2 GLU A 329      68.403  14.184 -86.486  1.00101.48           O1-
ATOM   3136  HN  GLU A 329      71.923  12.213 -84.030  1.00  0.00           H  
ATOM   3137  N   ASP A 330      73.023  11.085 -87.081  1.00 75.78           N  
ATOM   3138  CA  ASP A 330      73.826  10.454 -88.125  1.00 78.64           C  
ATOM   3139  C   ASP A 330      73.454   8.989 -88.360  1.00 77.25           C  
ATOM   3140  O   ASP A 330      73.674   8.486 -89.465  1.00 78.01           O  
ATOM   3141  CB  ASP A 330      75.313  10.530 -87.748  1.00 86.14           C  
ATOM   3142  CG  ASP A 330      75.772  11.916 -87.351  1.00104.75           C  
ATOM   3143  OD1 ASP A 330      75.931  12.770 -88.255  1.00110.44           O  
ATOM   3144  OD2 ASP A 330      75.957  12.153 -86.135  1.00109.40           O1-
ATOM   3145  HN  ASP A 330      73.406  11.092 -86.136  1.00  0.00           H  
ATOM   3146  N   GLU A 331      72.930   8.299 -87.312  1.00 68.76           N  
ATOM   3147  CA  GLU A 331      72.572   6.875 -87.329  1.00 64.81           C  
ATOM   3148  C   GLU A 331      71.621   6.522 -88.479  1.00 68.19           C  
ATOM   3149  O   GLU A 331      70.513   7.068 -88.594  1.00 66.02           O  
ATOM   3150  CB  GLU A 331      71.981   6.420 -85.988  1.00 61.72           C  
ATOM   3151  CG  GLU A 331      72.337   4.987 -85.619  1.00 65.08           C  
ATOM   3152  CD  GLU A 331      71.851   4.491 -84.268  1.00 80.45           C  
ATOM   3153  OE1 GLU A 331      71.890   5.264 -83.284  1.00 75.52           O  
ATOM   3154  OE2 GLU A 331      71.459   3.305 -84.187  1.00 73.56           O1-
ATOM   3155  HN  GLU A 331      72.773   8.812 -86.444  1.00  0.00           H  
ATOM   3156  N   SER A 332      72.107   5.619 -89.343  1.00 66.44           N  
ATOM   3157  CA  SER A 332      71.428   5.072 -90.510  1.00 65.48           C  
ATOM   3158  C   SER A 332      70.414   4.014 -90.097  1.00 65.82           C  
ATOM   3159  O   SER A 332      70.622   3.349 -89.079  1.00 63.81           O  
ATOM   3160  CB  SER A 332      72.456   4.439 -91.440  1.00 72.77           C  
ATOM   3161  OG  SER A 332      73.066   3.326 -90.804  1.00 80.22           O  
ATOM   3162  HN  SER A 332      73.052   5.279 -89.164  1.00  0.00           H  
ATOM   3163  HG  SER A 332      73.707   2.931 -91.384  1.00  0.00           H  
ATOM   3164  N   LEU A 333      69.370   3.792 -90.932  1.00 61.11           N  
ATOM   3165  CA  LEU A 333      68.337   2.772 -90.687  1.00 56.69           C  
ATOM   3166  C   LEU A 333      68.956   1.368 -90.541  1.00 58.87           C  
ATOM   3167  O   LEU A 333      68.486   0.571 -89.733  1.00 54.12           O  
ATOM   3168  CB  LEU A 333      67.293   2.781 -91.818  1.00 56.11           C  
ATOM   3169  CG  LEU A 333      65.957   2.118 -91.480  1.00 56.50           C  
ATOM   3170  CD1 LEU A 333      65.130   2.986 -90.530  1.00 53.82           C  
ATOM   3171  CD2 LEU A 333      65.183   1.774 -92.743  1.00 58.55           C  
ATOM   3172  HN  LEU A 333      69.296   4.362 -91.775  1.00  0.00           H  
ATOM   3173  N   GLN A 334      70.028   1.105 -91.302  1.00 60.57           N  
ATOM   3174  CA  GLN A 334      70.801  -0.139 -91.305  1.00 62.76           C  
ATOM   3175  C   GLN A 334      71.417  -0.395 -89.924  1.00 66.11           C  
ATOM   3176  O   GLN A 334      71.416  -1.548 -89.486  1.00 66.52           O  
ATOM   3177  CB  GLN A 334      71.898  -0.096 -92.381  1.00 69.28           C  
ATOM   3178  CG  GLN A 334      71.385   0.021 -93.811  1.00 89.92           C  
ATOM   3179  CD  GLN A 334      72.100   1.129 -94.550  1.00121.79           C  
ATOM   3180  NE2 GLN A 334      73.145   0.783 -95.300  1.00119.72           N  
ATOM   3181  OE1 GLN A 334      71.744   2.308 -94.437  1.00118.53           O  
ATOM   3182  HN  GLN A 334      70.334   1.841 -91.939  1.00  0.00           H  
ATOM   3183 1HE2 GLN A 334      73.627   1.531 -95.799  1.00  0.00           H  
ATOM   3184 2HE2 GLN A 334      73.439  -0.189 -95.393  1.00  0.00           H  
ATOM   3185  N   SER A 335      71.907   0.673 -89.221  1.00 61.38           N  
ATOM   3186  CA  SER A 335      72.486   0.545 -87.870  1.00 61.17           C  
ATOM   3187  C   SER A 335      71.403   0.166 -86.863  1.00 58.99           C  
ATOM   3188  O   SER A 335      71.637  -0.721 -86.036  1.00 59.44           O  
ATOM   3189  CB  SER A 335      73.192   1.828 -87.431  1.00 66.64           C  
ATOM   3190  OG  SER A 335      73.789   1.714 -86.145  1.00 72.68           O  
ATOM   3191  HN  SER A 335      71.870   1.598 -89.650  1.00  0.00           H  
ATOM   3192  HG  SER A 335      74.228   2.511 -85.872  1.00  0.00           H  
ATOM   3193  N   LEU A 336      70.214   0.822 -86.959  1.00 49.25           N  
ATOM   3194  CA  LEU A 336      69.037   0.564 -86.134  1.00 43.99           C  
ATOM   3195  C   LEU A 336      68.552  -0.876 -86.355  1.00 46.65           C  
ATOM   3196  O   LEU A 336      68.255  -1.571 -85.384  1.00 46.09           O  
ATOM   3197  CB  LEU A 336      67.927   1.579 -86.465  1.00 41.23           C  
ATOM   3198  CG  LEU A 336      66.621   1.491 -85.647  1.00 43.32           C  
ATOM   3199  CD1 LEU A 336      66.822   1.934 -84.197  1.00 43.84           C  
ATOM   3200  CD2 LEU A 336      65.533   2.332 -86.264  1.00 44.01           C  
ATOM   3201  HN  LEU A 336      70.139   1.554 -87.665  1.00  0.00           H  
ATOM   3202  N   LYS A 337      68.520  -1.326 -87.625  1.00 43.15           N  
ATOM   3203  CA  LYS A 337      68.106  -2.666 -88.018  1.00 43.50           C  
ATOM   3204  C   LYS A 337      69.012  -3.707 -87.382  1.00 50.82           C  
ATOM   3205  O   LYS A 337      68.528  -4.733 -86.903  1.00 50.95           O  
ATOM   3206  CB  LYS A 337      68.120  -2.808 -89.548  1.00 48.16           C  
ATOM   3207  CG  LYS A 337      66.837  -2.343 -90.231  1.00 57.72           C  
ATOM   3208  CD  LYS A 337      66.728  -2.935 -91.628  1.00 69.08           C  
ATOM   3209  CE  LYS A 337      65.386  -2.694 -92.267  1.00 72.37           C  
ATOM   3210  NZ  LYS A 337      65.148  -3.620 -93.408  1.00 82.14           N1+
ATOM   3211  HN  LYS A 337      68.806  -0.683 -88.363  1.00  0.00           H  
ATOM   3212  HZ1 LYS A 337      64.239  -3.457 -93.841  1.00  0.00           H  
ATOM   3213  HZ2 LYS A 337      65.257  -4.594 -93.126  1.00  0.00           H  
ATOM   3214  HZ3 LYS A 337      65.902  -3.568 -94.093  1.00  0.00           H  
ATOM   3215  N   ALA A 338      70.323  -3.420 -87.337  1.00 50.49           N  
ATOM   3216  CA  ALA A 338      71.329  -4.294 -86.728  1.00 54.22           C  
ATOM   3217  C   ALA A 338      71.117  -4.401 -85.208  1.00 55.77           C  
ATOM   3218  O   ALA A 338      71.384  -5.453 -84.619  1.00 57.33           O  
ATOM   3219  CB  ALA A 338      72.716  -3.761 -87.024  1.00 59.25           C  
ATOM   3220  HN  ALA A 338      70.637  -2.542 -87.751  1.00  0.00           H  
ATOM   3221  N   ARG A 339      70.629  -3.302 -84.589  1.00 47.93           N  
ATOM   3222  CA  ARG A 339      70.329  -3.192 -83.167  1.00 45.75           C  
ATOM   3223  C   ARG A 339      69.031  -3.939 -82.825  1.00 48.72           C  
ATOM   3224  O   ARG A 339      68.992  -4.643 -81.809  1.00 51.52           O  
ATOM   3225  CB  ARG A 339      70.246  -1.726 -82.756  1.00 40.71           C  
ATOM   3226  CG  ARG A 339      71.608  -1.046 -82.781  1.00 46.55           C  
ATOM   3227  CD  ARG A 339      71.523   0.424 -82.435  1.00 43.10           C  
ATOM   3228  NE  ARG A 339      71.214   0.633 -81.022  1.00 39.83           N  
ATOM   3229  CZ  ARG A 339      70.761   1.778 -80.520  1.00 58.63           C  
ATOM   3230  NH1 ARG A 339      70.568   2.829 -81.308  1.00 46.66           N1+
ATOM   3231  NH2 ARG A 339      70.496   1.881 -79.223  1.00 50.56           N  
ATOM   3232  HN  ARG A 339      70.456  -2.480 -85.167  1.00  0.00           H  
ATOM   3233  HE  ARG A 339      71.355  -0.148 -80.381  1.00  0.00           H  
ATOM   3234 1HH1 ARG A 339      70.221   3.707 -80.923  1.00  0.00           H  
ATOM   3235 2HH1 ARG A 339      70.772   2.750 -82.304  1.00  0.00           H  
ATOM   3236 1HH2 ARG A 339      70.149   2.759 -78.838  1.00  0.00           H  
ATOM   3237 2HH2 ARG A 339      70.644   1.074 -78.618  1.00  0.00           H  
ATOM   3238  N   ILE A 340      67.996  -3.834 -83.686  1.00 40.94           N  
ATOM   3239  CA  ILE A 340      66.729  -4.560 -83.530  1.00 39.03           C  
ATOM   3240  C   ILE A 340      67.014  -6.089 -83.603  1.00 48.27           C  
ATOM   3241  O   ILE A 340      66.477  -6.862 -82.802  1.00 49.39           O  
ATOM   3242  CB  ILE A 340      65.686  -4.109 -84.598  1.00 39.10           C  
ATOM   3243  CG1 ILE A 340      65.313  -2.615 -84.433  1.00 36.85           C  
ATOM   3244  CG2 ILE A 340      64.442  -4.980 -84.540  1.00 38.13           C  
ATOM   3245  CD1 ILE A 340      64.864  -1.933 -85.689  1.00 39.50           C  
ATOM   3246  HN  ILE A 340      68.100  -3.215 -84.490  1.00  0.00           H  
ATOM   3247  N   GLN A 341      67.899  -6.489 -84.546  1.00 46.50           N  
ATOM   3248  CA  GLN A 341      68.361  -7.848 -84.818  1.00 49.56           C  
ATOM   3249  C   GLN A 341      68.831  -8.593 -83.545  1.00 53.85           C  
ATOM   3250  O   GLN A 341      68.475  -9.756 -83.355  1.00 54.24           O  
ATOM   3251  CB  GLN A 341      69.506  -7.765 -85.833  1.00 54.10           C  
ATOM   3252  CG  GLN A 341      70.035  -9.086 -86.367  1.00 72.32           C  
ATOM   3253  CD  GLN A 341      71.096  -8.813 -87.402  1.00 92.79           C  
ATOM   3254  NE2 GLN A 341      72.352  -8.717 -86.962  1.00 89.06           N  
ATOM   3255  OE1 GLN A 341      70.799  -8.634 -88.591  1.00 85.72           O  
ATOM   3256  HN  GLN A 341      68.289  -5.755 -85.137  1.00  0.00           H  
ATOM   3257 1HE2 GLN A 341      73.070  -8.532 -87.662  1.00  0.00           H  
ATOM   3258 2HE2 GLN A 341      72.597  -8.864 -85.983  1.00  0.00           H  
ATOM   3259  N   GLN A 342      69.606  -7.912 -82.685  1.00 50.31           N  
ATOM   3260  CA  GLN A 342      70.149  -8.463 -81.441  1.00 53.15           C  
ATOM   3261  C   GLN A 342      69.060  -8.754 -80.405  1.00 58.02           C  
ATOM   3262  O   GLN A 342      69.165  -9.759 -79.696  1.00 62.28           O  
ATOM   3263  CB  GLN A 342      71.189  -7.515 -80.827  1.00 54.77           C  
ATOM   3264  CG  GLN A 342      72.288  -7.128 -81.790  1.00 69.31           C  
ATOM   3265  CD  GLN A 342      73.390  -6.341 -81.156  1.00 82.14           C  
ATOM   3266  NE2 GLN A 342      73.108  -5.096 -80.778  1.00 52.92           N  
ATOM   3267  OE1 GLN A 342      74.530  -6.811 -81.092  1.00 89.10           O  
ATOM   3268  HN  GLN A 342      69.832  -6.944 -82.914  1.00  0.00           H  
ATOM   3269 1HE2 GLN A 342      73.860  -4.559 -80.346  1.00  0.00           H  
ATOM   3270 2HE2 GLN A 342      72.166  -4.708 -80.831  1.00  0.00           H  
ATOM   3271  N   ASP A 343      68.029  -7.881 -80.299  1.00 49.80           N  
ATOM   3272  CA  ASP A 343      66.957  -8.044 -79.312  1.00 48.75           C  
ATOM   3273  C   ASP A 343      65.786  -8.925 -79.793  1.00 54.02           C  
ATOM   3274  O   ASP A 343      65.042  -9.447 -78.951  1.00 55.17           O  
ATOM   3275  CB  ASP A 343      66.401  -6.679 -78.904  1.00 46.34           C  
ATOM   3276  CG  ASP A 343      67.392  -5.787 -78.211  1.00 57.36           C  
ATOM   3277  OD1 ASP A 343      67.703  -4.712 -78.764  1.00 55.92           O  
ATOM   3278  OD2 ASP A 343      67.825  -6.141 -77.097  1.00 66.05           O1-
ATOM   3279  HN  ASP A 343      67.997  -7.080 -80.930  1.00  0.00           H  
ATOM   3280  N   THR A 344      65.598  -9.071 -81.120  1.00 49.89           N  
ATOM   3281  CA  THR A 344      64.466  -9.831 -81.664  1.00 50.24           C  
ATOM   3282  C   THR A 344      64.876 -11.141 -82.345  1.00 59.94           C  
ATOM   3283  O   THR A 344      64.032 -12.028 -82.517  1.00 61.87           O  
ATOM   3284  CB  THR A 344      63.684  -8.964 -82.653  1.00 56.48           C  
ATOM   3285  CG2 THR A 344      63.030  -7.752 -81.982  1.00 52.54           C  
ATOM   3286  OG1 THR A 344      64.559  -8.533 -83.701  1.00 58.89           O  
ATOM   3287  HN  THR A 344      66.261  -8.641 -81.765  1.00  0.00           H  
ATOM   3288  HG1 THR A 344      64.073  -7.995 -84.315  1.00  0.00           H  
ATOM   3289  N   GLY A 345      66.138 -11.237 -82.757  1.00 58.71           N  
ATOM   3290  CA  GLY A 345      66.640 -12.409 -83.458  1.00 63.85           C  
ATOM   3291  C   GLY A 345      66.251 -12.446 -84.924  1.00 68.79           C  
ATOM   3292  O   GLY A 345      66.527 -13.436 -85.618  1.00 72.52           O  
ATOM   3293  HN  GLY A 345      66.775 -10.462 -82.575  1.00  0.00           H  
ATOM   3294  N   ILE A 346      65.608 -11.360 -85.407  1.00 60.77           N  
ATOM   3295  CA  ILE A 346      65.159 -11.228 -86.793  1.00 58.73           C  
ATOM   3296  C   ILE A 346      66.275 -10.559 -87.615  1.00 61.70           C  
ATOM   3297  O   ILE A 346      66.666  -9.430 -87.296  1.00 58.45           O  
ATOM   3298  CB  ILE A 346      63.802 -10.467 -86.906  1.00 57.08           C  
ATOM   3299  CG1 ILE A 346      62.733 -11.096 -85.978  1.00 57.65           C  
ATOM   3300  CG2 ILE A 346      63.328 -10.411 -88.373  1.00 56.54           C  
ATOM   3301  CD1 ILE A 346      61.435 -10.318 -85.860  1.00 64.36           C  
ATOM   3302  HN  ILE A 346      65.425 -10.587 -84.767  1.00  0.00           H  
ATOM   3303  N   PRO A 347      66.788 -11.234 -88.675  1.00 61.07           N  
ATOM   3304  CA  PRO A 347      67.828 -10.604 -89.511  1.00 61.99           C  
ATOM   3305  C   PRO A 347      67.288  -9.398 -90.290  1.00 62.75           C  
ATOM   3306  O   PRO A 347      66.099  -9.373 -90.642  1.00 59.00           O  
ATOM   3307  CB  PRO A 347      68.259 -11.730 -90.451  1.00 68.29           C  
ATOM   3308  CG  PRO A 347      67.102 -12.651 -90.504  1.00 72.18           C  
ATOM   3309  CD  PRO A 347      66.428 -12.578 -89.178  1.00 65.45           C  
ATOM   3310  N   GLU A 348      68.167  -8.398 -90.541  1.00 60.78           N  
ATOM   3311  CA  GLU A 348      67.894  -7.138 -91.254  1.00 58.83           C  
ATOM   3312  C   GLU A 348      66.992  -7.320 -92.487  1.00 63.65           C  
ATOM   3313  O   GLU A 348      66.042  -6.553 -92.666  1.00 60.38           O  
ATOM   3314  CB  GLU A 348      69.214  -6.471 -91.691  1.00 63.23           C  
ATOM   3315  CG  GLU A 348      70.010  -5.850 -90.554  1.00 74.47           C  
ATOM   3316  CD  GLU A 348      71.113  -4.891 -90.963  1.00 92.87           C  
ATOM   3317  OE1 GLU A 348      72.077  -4.738 -90.178  1.00 77.82           O  
ATOM   3318  OE2 GLU A 348      71.010  -4.280 -92.053  1.00 87.99           O1-
ATOM   3319  HN  GLU A 348      69.119  -8.532 -90.200  1.00  0.00           H  
ATOM   3320  N   GLU A 349      67.314  -8.329 -93.332  1.00 64.33           N  
ATOM   3321  CA  GLU A 349      66.619  -8.720 -94.567  1.00 64.41           C  
ATOM   3322  C   GLU A 349      65.159  -9.154 -94.323  1.00 65.44           C  
ATOM   3323  O   GLU A 349      64.313  -8.930 -95.189  1.00 64.76           O  
ATOM   3324  CB  GLU A 349      67.380  -9.861 -95.277  1.00 70.91           C  
ATOM   3325  CG  GLU A 349      68.393 -10.607 -94.419  1.00 81.17           C  
ATOM   3326  CD  GLU A 349      68.437 -12.107 -94.618  1.00102.08           C  
ATOM   3327  OE1 GLU A 349      67.864 -12.829 -93.770  1.00 76.47           O  
ATOM   3328  OE2 GLU A 349      68.995 -12.560 -95.645  1.00107.01           O1-
ATOM   3329  HN  GLU A 349      68.134  -8.882 -93.082  1.00  0.00           H  
ATOM   3330  N   ASP A 350      64.869  -9.772 -93.158  1.00 60.73           N  
ATOM   3331  CA  ASP A 350      63.530 -10.244 -92.798  1.00 58.51           C  
ATOM   3332  C   ASP A 350      62.702  -9.189 -92.038  1.00 58.11           C  
ATOM   3333  O   ASP A 350      61.488  -9.369 -91.871  1.00 58.09           O  
ATOM   3334  CB  ASP A 350      63.630 -11.524 -91.969  1.00 62.75           C  
ATOM   3335  CG  ASP A 350      64.107 -12.727 -92.754  1.00 78.94           C  
ATOM   3336  OD1 ASP A 350      64.016 -12.701 -94.005  1.00 80.77           O  
ATOM   3337  OD2 ASP A 350      64.526 -13.713 -92.122  1.00 88.47           O1-
ATOM   3338  HN  ASP A 350      65.626  -9.919 -92.490  1.00  0.00           H  
ATOM   3339  N   GLN A 351      63.351  -8.094 -91.591  1.00 49.55           N  
ATOM   3340  CA  GLN A 351      62.703  -7.006 -90.867  1.00 43.43           C  
ATOM   3341  C   GLN A 351      61.822  -6.165 -91.796  1.00 42.27           C  
ATOM   3342  CB  GLN A 351      63.739  -6.123 -90.171  1.00 43.51           C  
ATOM   3343  CG  GLN A 351      64.443  -6.805 -89.010  1.00 43.30           C  
ATOM   3344  CD  GLN A 351      65.549  -5.951 -88.447  1.00 61.24           C  
ATOM   3345  NE2 GLN A 351      66.633  -6.590 -88.035  1.00 54.04           N  
ATOM   3346  OE1 GLN A 351      65.435  -4.722 -88.334  1.00 56.18           O  
ATOM   3347  HN  GLN A 351      64.353  -8.023 -91.770  1.00  0.00           H  
ATOM   3348 1HE2 GLN A 351      67.382  -6.012 -87.654  1.00  0.00           H  
ATOM   3349 2HE2 GLN A 351      66.727  -7.601 -88.128  1.00  0.00           H  
ATOM   3350  N   GLU A 352      60.502  -6.320 -91.611  1.00 36.34           N  
ATOM   3351  CA  GLU A 352      59.481  -5.453 -92.175  1.00 34.76           C  
ATOM   3352  C   GLU A 352      59.084  -4.422 -91.140  1.00 39.72           C  
ATOM   3353  O   GLU A 352      58.391  -4.750 -90.163  1.00 39.06           O  
ATOM   3354  CB  GLU A 352      58.261  -6.265 -92.638  1.00 36.47           C  
ATOM   3355  CG  GLU A 352      57.268  -5.428 -93.432  1.00 42.10           C  
ATOM   3356  CD  GLU A 352      56.014  -6.130 -93.918  1.00 64.03           C  
ATOM   3357  OE1 GLU A 352      55.425  -6.917 -93.141  1.00 62.48           O  
ATOM   3358  OE2 GLU A 352      55.591  -5.858 -95.065  1.00 63.58           O1-
ATOM   3359  HN  GLU A 352      60.193  -7.102 -91.033  1.00  0.00           H  
ATOM   3360  N   LEU A 353      59.556  -3.177 -91.331  1.00 36.72           N  
ATOM   3361  CA  LEU A 353      59.276  -2.097 -90.381  1.00 34.92           C  
ATOM   3362  C   LEU A 353      58.273  -1.147 -90.983  1.00 36.97           C  
ATOM   3363  O   LEU A 353      58.527  -0.546 -92.025  1.00 37.20           O  
ATOM   3364  CB  LEU A 353      60.559  -1.367 -89.961  1.00 34.89           C  
ATOM   3365  CG  LEU A 353      61.611  -2.224 -89.292  1.00 39.60           C  
ATOM   3366  CD1 LEU A 353      62.981  -1.710 -89.596  1.00 40.44           C  
ATOM   3367  CD2 LEU A 353      61.379  -2.298 -87.804  1.00 43.34           C  
ATOM   3368  HN  LEU A 353      60.122  -2.980 -92.156  1.00  0.00           H  
ATOM   3369  N   LEU A 354      57.117  -1.047 -90.334  1.00 31.96           N  
ATOM   3370  CA  LEU A 354      55.966  -0.277 -90.781  1.00 32.23           C  
ATOM   3371  C   LEU A 354      55.533   0.756 -89.754  1.00 38.21           C  
ATOM   3372  O   LEU A 354      55.752   0.564 -88.571  1.00 37.67           O  
ATOM   3373  CB  LEU A 354      54.816  -1.277 -91.013  1.00 32.50           C  
ATOM   3374  CG  LEU A 354      54.458  -1.694 -92.428  1.00 37.69           C  
ATOM   3375  CD1 LEU A 354      55.648  -2.167 -93.203  1.00 37.52           C  
ATOM   3376  CD2 LEU A 354      53.420  -2.782 -92.406  1.00 40.67           C  
ATOM   3377  HN  LEU A 354      57.030  -1.551 -89.451  1.00  0.00           H  
ATOM   3378  N   GLN A 355      54.867   1.822 -90.197  1.00 37.96           N  
ATOM   3379  CA  GLN A 355      54.343   2.837 -89.297  1.00 38.93           C  
ATOM   3380  C   GLN A 355      52.786   2.808 -89.313  1.00 44.71           C  
ATOM   3381  O   GLN A 355      52.195   2.075 -90.100  1.00 45.14           O  
ATOM   3382  CB  GLN A 355      54.925   4.220 -89.636  1.00 42.07           C  
ATOM   3383  CG  GLN A 355      56.035   4.604 -88.644  1.00 67.08           C  
ATOM   3384  CD  GLN A 355      56.758   5.913 -88.918  1.00 86.01           C  
ATOM   3385  NE2 GLN A 355      57.168   6.595 -87.840  1.00 70.81           N  
ATOM   3386  OE1 GLN A 355      57.020   6.295 -90.073  1.00 79.76           O  
ATOM   3387  HN  GLN A 355      54.720   1.930 -91.201  1.00  0.00           H  
ATOM   3388 1HE2 GLN A 355      57.653   7.473 -88.024  1.00  0.00           H  
ATOM   3389 2HE2 GLN A 355      56.953   6.282 -86.893  1.00  0.00           H  
ATOM   3390  N   GLU A 356      52.136   3.566 -88.407  1.00 42.34           N  
ATOM   3391  CA  GLU A 356      50.683   3.676 -88.194  1.00 43.92           C  
ATOM   3392  C   GLU A 356      49.866   3.440 -89.465  1.00 49.24           C  
ATOM   3393  O   GLU A 356      48.929   2.640 -89.429  1.00 50.13           O  
ATOM   3394  CB  GLU A 356      50.359   5.077 -87.602  1.00 47.41           C  
ATOM   3395  CG  GLU A 356      48.912   5.368 -87.229  1.00 63.23           C  
ATOM   3396  CD  GLU A 356      48.117   6.132 -88.279  1.00 94.08           C  
ATOM   3397  OE1 GLU A 356      48.388   7.340 -88.473  1.00101.23           O  
ATOM   3398  OE2 GLU A 356      47.216   5.525 -88.905  1.00 82.86           O1-
ATOM   3399  HN  GLU A 356      52.722   4.133 -87.794  1.00  0.00           H  
ATOM   3400  N   ALA A 357      50.223   4.143 -90.569  1.00 46.87           N  
ATOM   3401  CA  ALA A 357      49.525   4.187 -91.858  1.00 49.34           C  
ATOM   3402  C   ALA A 357      49.975   3.124 -92.894  1.00 53.33           C  
ATOM   3403  O   ALA A 357      49.550   3.177 -94.055  1.00 55.89           O  
ATOM   3404  CB  ALA A 357      49.673   5.574 -92.454  1.00 52.46           C  
ATOM   3405  HN  ALA A 357      51.072   4.704 -90.494  1.00  0.00           H  
ATOM   3406  N   GLY A 358      50.785   2.168 -92.463  1.00 47.19           N  
ATOM   3407  CA  GLY A 358      51.241   1.054 -93.290  1.00 46.61           C  
ATOM   3408  C   GLY A 358      52.326   1.328 -94.304  1.00 49.86           C  
ATOM   3409  O   GLY A 358      52.429   0.619 -95.308  1.00 50.31           O  
ATOM   3410  HN  GLY A 358      51.109   2.213 -91.497  1.00  0.00           H  
ATOM   3411  N   LEU A 359      53.146   2.337 -94.060  1.00 45.41           N  
ATOM   3412  CA  LEU A 359      54.246   2.611 -94.974  1.00 45.20           C  
ATOM   3413  C   LEU A 359      55.512   1.979 -94.421  1.00 46.17           C  
ATOM   3414  O   LEU A 359      55.784   2.117 -93.222  1.00 42.34           O  
ATOM   3415  CB  LEU A 359      54.466   4.129 -95.175  1.00 46.79           C  
ATOM   3416  CG  LEU A 359      53.470   5.005 -95.947  1.00 54.20           C  
ATOM   3417  CD1 LEU A 359      53.105   4.480 -97.325  1.00 59.66           C  
ATOM   3418  CD2 LEU A 359      52.320   5.457 -95.113  1.00 54.92           C  
ATOM   3419  HN  LEU A 359      53.008   2.921 -93.235  1.00  0.00           H  
ATOM   3420  N   ALA A 360      56.277   1.284 -95.284  1.00 44.22           N  
ATOM   3421  CA  ALA A 360      57.564   0.697 -94.903  1.00 42.66           C  
ATOM   3422  C   ALA A 360      58.623   1.812 -94.765  1.00 49.26           C  
ATOM   3423  O   ALA A 360      58.626   2.774 -95.551  1.00 51.69           O  
ATOM   3424  CB  ALA A 360      58.003  -0.332 -95.927  1.00 44.37           C  
ATOM   3425  HN  ALA A 360      55.947   1.161 -96.241  1.00  0.00           H  
ATOM   3426  N   LEU A 361      59.488   1.707 -93.747  1.00 44.60           N  
ATOM   3427  CA  LEU A 361      60.520   2.713 -93.483  1.00 45.21           C  
ATOM   3428  C   LEU A 361      61.473   2.855 -94.673  1.00 53.30           C  
ATOM   3429  O   LEU A 361      61.863   1.843 -95.276  1.00 54.52           O  
ATOM   3430  CB  LEU A 361      61.298   2.391 -92.200  1.00 42.84           C  
ATOM   3431  CG  LEU A 361      60.590   2.579 -90.868  1.00 43.91           C  
ATOM   3432  CD1 LEU A 361      61.523   2.361 -89.737  1.00 43.16           C  
ATOM   3433  CD2 LEU A 361      59.740   3.853 -90.767  1.00 43.82           C  
ATOM   3434  HN  LEU A 361      59.426   0.895 -93.132  1.00  0.00           H  
ATOM   3435  N   ILE A 362      61.812   4.122 -95.022  1.00 51.58           N  
ATOM   3436  CA  ILE A 362      62.648   4.487 -96.184  1.00 55.01           C  
ATOM   3437  C   ILE A 362      64.173   4.296 -95.884  1.00 62.68           C  
ATOM   3438  O   ILE A 362      64.771   5.114 -95.177  1.00 63.01           O  
ATOM   3439  CB  ILE A 362      62.319   5.920 -96.697  1.00 59.48           C  
ATOM   3440  CG1 ILE A 362      60.885   5.982 -97.234  1.00 59.78           C  
ATOM   3441  CG2 ILE A 362      63.297   6.376 -97.775  1.00 62.94           C  
ATOM   3442  CD1 ILE A 362      60.084   7.171 -96.758  1.00 65.84           C  
ATOM   3443  HN  ILE A 362      61.463   4.881 -94.437  1.00  0.00           H  
ATOM   3444  N   PRO A 363      64.819   3.270 -96.500  1.00 61.36           N  
ATOM   3445  CA  PRO A 363      66.251   3.010 -96.224  1.00 62.92           C  
ATOM   3446  C   PRO A 363      67.265   4.146 -96.418  1.00 70.32           C  
ATOM   3447  O   PRO A 363      68.180   4.202 -95.596  1.00 70.87           O  
ATOM   3448  CB  PRO A 363      66.580   1.867 -97.165  1.00 66.90           C  
ATOM   3449  CG  PRO A 363      65.278   1.123 -97.300  1.00 68.75           C  
ATOM   3450  CD  PRO A 363      64.244   2.206 -97.357  1.00 63.13           C  
ATOM   3451  N   ASP A 364      67.161   5.017 -97.457  1.00 69.26           N  
ATOM   3452  CA  ASP A 364      68.095   6.135 -97.637  1.00 72.62           C  
ATOM   3453  C   ASP A 364      68.086   7.077 -96.440  1.00 72.92           C  
ATOM   3454  O   ASP A 364      69.125   7.613 -96.080  1.00 75.65           O  
ATOM   3455  CB  ASP A 364      67.722   6.943 -98.880  1.00 78.50           C  
ATOM   3456  CG  ASP A 364      67.621   6.121-100.134  1.00 93.83           C  
ATOM   3457  OD1 ASP A 364      66.719   5.258-100.203  1.00 92.20           O  
ATOM   3458  OD2 ASP A 364      68.425   6.359-101.063  1.00104.15           O1-
ATOM   3459  HN  ASP A 364      66.409   4.889 -98.134  1.00  0.00           H  
ATOM   3460  N   LYS A 365      66.897   7.295 -95.855  1.00 63.57           N  
ATOM   3461  CA  LYS A 365      66.657   8.200 -94.739  1.00 61.06           C  
ATOM   3462  C   LYS A 365      67.290   7.673 -93.418  1.00 62.23           C  
ATOM   3463  O   LYS A 365      67.472   6.456 -93.252  1.00 60.27           O  
ATOM   3464  CB  LYS A 365      65.145   8.435 -94.572  1.00 60.46           C  
ATOM   3465  CG  LYS A 365      64.549   9.414 -95.575  1.00 78.48           C  
ATOM   3466  CD  LYS A 365      63.041   9.562 -95.381  1.00 89.24           C  
ATOM   3467  CE  LYS A 365      62.452  10.728 -96.144  1.00105.04           C  
ATOM   3468  NZ  LYS A 365      60.990  10.867 -95.894  1.00111.26           N1+
ATOM   3469  HN  LYS A 365      66.095   6.784 -96.223  1.00  0.00           H  
ATOM   3470  HZ1 LYS A 365      60.593  11.653 -96.408  1.00  0.00           H  
ATOM   3471  HZ2 LYS A 365      60.788  10.935 -94.897  1.00  0.00           H  
ATOM   3472  HZ3 LYS A 365      60.493  10.000 -96.098  1.00  0.00           H  
ATOM   3473  N   PRO A 366      67.652   8.569 -92.469  1.00 58.73           N  
ATOM   3474  CA  PRO A 366      68.271   8.083 -91.217  1.00 56.59           C  
ATOM   3475  C   PRO A 366      67.256   7.438 -90.264  1.00 55.87           C  
ATOM   3476  O   PRO A 366      66.052   7.624 -90.445  1.00 53.48           O  
ATOM   3477  CB  PRO A 366      68.887   9.349 -90.607  1.00 60.86           C  
ATOM   3478  CG  PRO A 366      68.083  10.477 -91.168  1.00 66.67           C  
ATOM   3479  CD  PRO A 366      67.543  10.047 -92.493  1.00 62.93           C  
ATOM   3480  N   ALA A 367      67.748   6.708 -89.225  1.00 50.72           N  
ATOM   3481  CA  ALA A 367      66.930   6.020 -88.205  1.00 45.62           C  
ATOM   3482  C   ALA A 367      65.952   6.973 -87.494  1.00 47.82           C  
ATOM   3483  O   ALA A 367      64.877   6.542 -87.081  1.00 44.34           O  
ATOM   3484  CB  ALA A 367      67.828   5.342 -87.183  1.00 45.57           C  
ATOM   3485  HN  ALA A 367      68.762   6.630 -89.145  1.00  0.00           H  
ATOM   3486  N   THR A 368      66.303   8.273 -87.418  1.00 47.44           N  
ATOM   3487  CA  THR A 368      65.517   9.357 -86.807  1.00 47.85           C  
ATOM   3488  C   THR A 368      64.206   9.624 -87.581  1.00 51.08           C  
ATOM   3489  O   THR A 368      63.419  10.468 -87.155  1.00 52.91           O  
ATOM   3490  CB  THR A 368      66.365  10.657 -86.730  1.00 66.36           C  
ATOM   3491  CG2 THR A 368      67.777  10.425 -86.206  1.00 68.39           C  
ATOM   3492  OG1 THR A 368      66.431  11.285 -88.016  1.00 71.65           O  
ATOM   3493  HN  THR A 368      67.202   8.530 -87.824  1.00  0.00           H  
ATOM   3494  HG1 THR A 368      66.949  12.080 -87.969  1.00  0.00           H  
ATOM   3495  N   GLN A 369      63.986   8.930 -88.723  1.00 44.51           N  
ATOM   3496  CA  GLN A 369      62.797   9.084 -89.563  1.00 43.16           C  
ATOM   3497  C   GLN A 369      61.539   8.638 -88.834  1.00 45.35           C  
ATOM   3498  O   GLN A 369      60.451   9.114 -89.149  1.00 46.60           O  
ATOM   3499  CB  GLN A 369      62.945   8.319 -90.885  1.00 44.09           C  
ATOM   3500  CG  GLN A 369      62.975   6.803 -90.768  1.00 43.39           C  
ATOM   3501  CD  GLN A 369      62.993   6.182 -92.122  1.00 59.82           C  
ATOM   3502  NE2 GLN A 369      64.165   5.759 -92.545  1.00 50.09           N  
ATOM   3503  OE1 GLN A 369      61.974   6.112 -92.816  1.00 61.11           O  
ATOM   3504  HN  GLN A 369      64.694   8.257 -89.017  1.00  0.00           H  
ATOM   3505 1HE2 GLN A 369      65.007   5.817 -91.972  1.00  0.00           H  
ATOM   3506 2HE2 GLN A 369      64.177   5.334 -93.472  1.00  0.00           H  
ATOM   3507  N   CYS A 370      61.699   7.730 -87.863  1.00 40.56           N  
ATOM   3508  CA  CYS A 370      60.638   7.175 -87.035  1.00 39.82           C  
ATOM   3509  C   CYS A 370      60.053   8.241 -86.093  1.00 45.21           C  
ATOM   3510  O   CYS A 370      58.864   8.176 -85.788  1.00 44.69           O  
ATOM   3511  CB  CYS A 370      61.161   5.979 -86.252  1.00 38.89           C  
ATOM   3512  SG  CYS A 370      62.062   4.779 -87.259  1.00 43.36           S  
ATOM   3513  HN  CYS A 370      62.647   7.398 -87.688  1.00  0.00           H  
ATOM   3514  N   ILE A 371      60.881   9.215 -85.657  1.00 43.34           N  
ATOM   3515  CA  ILE A 371      60.510  10.319 -84.770  1.00 45.29           C  
ATOM   3516  C   ILE A 371      59.675  11.375 -85.542  1.00 56.00           C  
ATOM   3517  O   ILE A 371      60.107  11.854 -86.594  1.00 59.44           O  
ATOM   3518  CB  ILE A 371      61.798  10.918 -84.131  1.00 49.03           C  
ATOM   3519  CG1 ILE A 371      62.433   9.898 -83.145  1.00 46.71           C  
ATOM   3520  CG2 ILE A 371      61.516  12.261 -83.448  1.00 52.42           C  
ATOM   3521  CD1 ILE A 371      63.944  10.018 -82.868  1.00 49.98           C  
ATOM   3522  HN  ILE A 371      61.850   9.178 -85.974  1.00  0.00           H  
ATOM   3523  N   SER A 372      58.475  11.717 -85.018  1.00 53.94           N  
ATOM   3524  CA  SER A 372      57.563  12.709 -85.597  1.00 79.49           C  
ATOM   3525  C   SER A 372      57.797  14.067 -84.949  1.00 87.01           C  
ATOM   3526  O   SER A 372      58.413  14.942 -85.546  1.00 49.62           O  
ATOM   3527  CB  SER A 372      56.109  12.280 -85.412  1.00 83.40           C  
ATOM   3528  OG  SER A 372      55.188  13.213 -85.954  1.00 99.28           O  
ATOM   3529  HN  SER A 372      58.184  11.251 -84.158  1.00  0.00           H  
ATOM   3530  HG  SER A 372      54.284  12.946 -85.839  1.00  0.00           H  
ATOM   3531  N   LEU A 376      56.466  18.762 -79.212  1.00 80.88           N  
ATOM   3532  CA  LEU A 376      56.689  18.117 -77.914  1.00 77.98           C  
ATOM   3533  C   LEU A 376      55.842  18.784 -76.812  1.00 84.53           C  
ATOM   3534  O   LEU A 376      56.200  19.857 -76.308  1.00 87.50           O  
ATOM   3535  CB  LEU A 376      58.172  18.146 -77.547  1.00 77.07           C  
ATOM   3536  HN1 LEU A 376      55.476  18.743 -79.457  1.00  0.00           H  
ATOM   3537  HN2 LEU A 376      57.045  18.351 -79.944  1.00  0.00           H  
ATOM   3538  HN3 LEU A 376      56.843  19.710 -79.234  1.00  0.00           H  
ATOM   3539  N   ASN A 377      54.692  18.155 -76.477  1.00 79.35           N  
ATOM   3540  CA  ASN A 377      53.775  18.644 -75.445  1.00 82.55           C  
ATOM   3541  C   ASN A 377      53.435  17.528 -74.424  1.00 82.94           C  
ATOM   3542  O   ASN A 377      54.058  16.465 -74.443  1.00 77.08           O  
ATOM   3543  CB  ASN A 377      52.495  19.275 -76.047  1.00 85.05           C  
ATOM   3544  CG  ASN A 377      51.944  18.664 -77.310  1.00 87.87           C  
ATOM   3545  ND2 ASN A 377      51.629  19.520 -78.272  1.00 85.24           N  
ATOM   3546  OD1 ASN A 377      51.700  17.456 -77.405  1.00 63.90           O  
ATOM   3547  HN  ASN A 377      54.451  17.295 -76.969  1.00  0.00           H  
ATOM   3548 1HD2 ASN A 377      51.256  19.107 -79.127  1.00  0.00           H  
ATOM   3549 2HD2 ASN A 377      51.830  20.517 -78.194  1.00  0.00           H  
ATOM   3550  N   GLU A 378      52.476  17.803 -73.510  1.00 83.28           N  
ATOM   3551  CA  GLU A 378      52.017  16.911 -72.435  1.00 81.89           C  
ATOM   3552  C   GLU A 378      51.336  15.616 -72.960  1.00 84.60           C  
ATOM   3553  O   GLU A 378      51.343  14.598 -72.256  1.00 81.54           O  
ATOM   3554  CB  GLU A 378      51.072  17.664 -71.468  1.00 88.76           C  
ATOM   3555  CG  GLU A 378      49.835  18.282 -72.100  1.00 92.80           C  
ATOM   3556  CD  GLU A 378      49.944  19.717 -72.576  1.00 92.07           C  
ATOM   3557  OE1 GLU A 378      51.004  20.097 -73.119  1.00 59.67           O  
ATOM   3558  OE2 GLU A 378      48.935  20.448 -72.462  1.00 89.33           O1-
ATOM   3559  HN  GLU A 378      52.028  18.717 -73.573  1.00  0.00           H  
ATOM   3560  N   GLY A 379      50.769  15.687 -74.173  1.00 83.12           N  
ATOM   3561  CA  GLY A 379      50.080  14.589 -74.842  1.00 81.39           C  
ATOM   3562  C   GLY A 379      50.968  13.649 -75.639  1.00 81.92           C  
ATOM   3563  O   GLY A 379      50.455  12.742 -76.307  1.00 79.81           O  
ATOM   3564  HN  GLY A 379      50.824  16.578 -74.666  1.00  0.00           H  
ATOM   3565  N  AHIS A 380      52.298  13.851 -75.573  0.50 76.94           N  
ATOM   3566  N  BHIS A 380      52.293  13.866 -75.600  0.50 76.57           N  
ATOM   3567  CA AHIS A 380      53.301  13.032 -76.255  0.50 72.37           C  
ATOM   3568  CA BHIS A 380      53.260  13.030 -76.306  0.50 71.77           C  
ATOM   3569  C  AHIS A 380      53.495  11.706 -75.509  0.50 74.71           C  
ATOM   3570  C  BHIS A 380      53.497  11.721 -75.530  0.50 74.48           C  
ATOM   3571  O  AHIS A 380      53.540  11.684 -74.277  0.50 75.68           O  
ATOM   3572  O  BHIS A 380      53.552  11.724 -74.299  0.50 75.47           O  
ATOM   3573  CB AHIS A 380      54.631  13.804 -76.356  0.50 72.80           C  
ATOM   3574  CB BHIS A 380      54.575  13.797 -76.543  0.50 71.82           C  
ATOM   3575  CG AHIS A 380      55.670  13.171 -77.234  0.50 72.49           C  
ATOM   3576  CG BHIS A 380      54.589  14.632 -77.793  0.50 76.61           C  
ATOM   3577  CD2AHIS A 380      55.982  13.429 -78.525  0.50 74.15           C  
ATOM   3578  CD2BHIS A 380      55.476  14.645 -78.814  0.50 76.48           C  
ATOM   3579  ND1AHIS A 380      56.546  12.215 -76.746  0.50 70.93           N  
ATOM   3580  ND1BHIS A 380      53.620  15.589 -78.038  0.50 82.81           N  
ATOM   3581  CE1AHIS A 380      57.337  11.903 -77.760  0.50 68.38           C  
ATOM   3582  CE1BHIS A 380      53.935  16.133 -79.203  0.50 82.88           C  
ATOM   3583  NE2AHIS A 380      57.040  12.611 -78.850  0.50 70.47           N  
ATOM   3584  NE2BHIS A 380      55.046  15.603 -79.705  0.50 79.53           N  
ATOM   3585  H  AHIS A 380      52.630  14.631 -75.007  1.00  0.00           H  
ATOM   3586  H  BHIS A 380      52.640  14.652 -75.051  1.00  0.00           H  
ATOM   3587  HD1AHIS A 380      56.575  11.831 -75.801  1.00  0.00           H  
ATOM   3588  HD1BHIS A 380      52.826  15.826 -77.443  1.00  0.00           H  
ATOM   3589  HE2AHIS A 380      57.509  12.557 -79.754  1.00  0.00           H  
ATOM   3590  HE2BHIS A 380      55.495  15.858 -80.584  1.00  0.00           H  
ATOM   3591  N   THR A 381      53.575  10.600 -76.262  1.00 68.69           N  
ATOM   3592  CA  THR A 381      53.792   9.238 -75.740  1.00 66.59           C  
ATOM   3593  C   THR A 381      54.694   8.501 -76.718  1.00 69.57           C  
ATOM   3594  O   THR A 381      55.002   9.046 -77.785  1.00 69.90           O  
ATOM   3595  CB  THR A 381      52.449   8.484 -75.559  1.00 75.44           C  
ATOM   3596  CG2 THR A 381      51.719   8.856 -74.271  1.00 75.32           C  
ATOM   3597  OG1 THR A 381      51.609   8.678 -76.710  1.00 76.94           O  
ATOM   3598  HG1 THR A 381      52.063   8.446 -77.512  1.00  0.00           H  
ATOM   3599  N   LEU A 382      55.088   7.250 -76.385  1.00 64.44           N  
ATOM   3600  CA  LEU A 382      55.879   6.387 -77.276  1.00 60.77           C  
ATOM   3601  C   LEU A 382      55.022   5.918 -78.491  1.00 65.56           C  
ATOM   3602  O   LEU A 382      55.574   5.576 -79.540  1.00 63.45           O  
ATOM   3603  CB  LEU A 382      56.471   5.178 -76.518  1.00 59.05           C  
ATOM   3604  CG  LEU A 382      55.521   4.156 -75.896  1.00 63.61           C  
ATOM   3605  CD1 LEU A 382      55.224   3.005 -76.861  1.00 61.82           C  
ATOM   3606  CD2 LEU A 382      56.114   3.592 -74.640  1.00 66.79           C  
ATOM   3607  HN  LEU A 382      54.823   6.887 -75.469  1.00  0.00           H  
ATOM   3608  N   ASP A 383      53.682   5.924 -78.331  1.00 65.21           N  
ATOM   3609  CA  ASP A 383      52.699   5.511 -79.332  1.00 66.44           C  
ATOM   3610  C   ASP A 383      52.691   6.422 -80.564  1.00 70.90           C  
ATOM   3611  O   ASP A 383      52.365   5.955 -81.662  1.00 69.78           O  
ATOM   3612  CB  ASP A 383      51.292   5.468 -78.705  1.00 72.15           C  
ATOM   3613  CG  ASP A 383      51.082   4.411 -77.628  1.00 85.44           C  
ATOM   3614  OD1 ASP A 383      49.936   3.944 -77.473  1.00 90.34           O  
ATOM   3615  OD2 ASP A 383      52.056   4.069 -76.925  1.00 88.81           O1-
ATOM   3616  HN  ASP A 383      53.323   6.245 -77.432  1.00  0.00           H  
ATOM   3617  N   MET A 384      53.055   7.705 -80.378  1.00 69.73           N  
ATOM   3618  CA  MET A 384      53.116   8.727 -81.427  1.00 71.93           C  
ATOM   3619  C   MET A 384      54.104   8.396 -82.554  1.00 72.34           C  
ATOM   3620  O   MET A 384      53.741   8.451 -83.728  1.00 72.12           O  
ATOM   3621  CB  MET A 384      53.497  10.070 -80.812  1.00 77.24           C  
ATOM   3622  CG  MET A 384      52.439  11.085 -80.987  1.00 86.59           C  
ATOM   3623  SD  MET A 384      52.762  12.486 -79.936  1.00 95.84           S  
ATOM   3624  CE  MET A 384      51.075  13.061 -79.673  1.00 97.83           C  
ATOM   3625  HN  MET A 384      53.309   7.988 -79.432  1.00  0.00           H  
ATOM   3626  N   ASP A 385      55.348   8.061 -82.190  1.00 66.43           N  
ATOM   3627  CA  ASP A 385      56.410   7.745 -83.139  1.00 64.22           C  
ATOM   3628  C   ASP A 385      56.794   6.228 -83.039  1.00 60.30           C  
ATOM   3629  O   ASP A 385      57.989   5.859 -82.993  1.00 59.08           O  
ATOM   3630  CB  ASP A 385      57.605   8.695 -82.884  1.00 67.87           C  
ATOM   3631  CG  ASP A 385      58.146   8.699 -81.460  1.00 84.79           C  
ATOM   3632  OD1 ASP A 385      57.695   9.552 -80.654  1.00 87.27           O  
ATOM   3633  OD2 ASP A 385      59.065   7.889 -81.169  1.00 92.16           O1-
ATOM   3634  HN  ASP A 385      55.565   8.025 -81.194  1.00  0.00           H  
ATOM   3635  N   LEU A 386      55.746   5.355 -83.037  1.00 50.31           N  
ATOM   3636  CA  LEU A 386      55.882   3.904 -82.893  1.00 45.75           C  
ATOM   3637  C   LEU A 386      55.910   3.219 -84.241  1.00 44.42           C  
ATOM   3638  O   LEU A 386      55.098   3.522 -85.111  1.00 45.52           O  
ATOM   3639  CB  LEU A 386      54.756   3.319 -82.005  1.00 46.28           C  
ATOM   3640  CG  LEU A 386      54.856   1.836 -81.605  1.00 49.15           C  
ATOM   3641  CD1 LEU A 386      55.733   1.645 -80.411  1.00 49.14           C  
ATOM   3642  CD2 LEU A 386      53.532   1.312 -81.239  1.00 51.75           C  
ATOM   3643  HN  LEU A 386      54.806   5.738 -83.143  1.00  0.00           H  
ATOM   3644  N   VAL A 387      56.854   2.278 -84.390  1.00 36.65           N  
ATOM   3645  CA  VAL A 387      57.109   1.468 -85.577  1.00 34.44           C  
ATOM   3646  C   VAL A 387      56.821   0.006 -85.217  1.00 36.12           C  
ATOM   3647  O   VAL A 387      57.198  -0.467 -84.138  1.00 36.58           O  
ATOM   3648  CB  VAL A 387      58.554   1.704 -86.097  1.00 37.91           C  
ATOM   3649  CG1 VAL A 387      58.939   0.726 -87.209  1.00 38.26           C  
ATOM   3650  CG2 VAL A 387      58.726   3.138 -86.579  1.00 38.46           C  
ATOM   3651  HN  VAL A 387      57.459   2.110 -83.586  1.00  0.00           H  
ATOM   3652  N   PHE A 388      56.116  -0.689 -86.110  1.00 30.65           N  
ATOM   3653  CA  PHE A 388      55.703  -2.076 -85.936  1.00 30.33           C  
ATOM   3654  C   PHE A 388      56.629  -3.000 -86.723  1.00 35.43           C  
ATOM   3655  O   PHE A 388      56.916  -2.763 -87.906  1.00 35.69           O  
ATOM   3656  CB  PHE A 388      54.240  -2.249 -86.354  1.00 32.45           C  
ATOM   3657  CG  PHE A 388      53.307  -1.249 -85.696  1.00 33.20           C  
ATOM   3658  CD1 PHE A 388      52.761  -1.500 -84.439  1.00 36.34           C  
ATOM   3659  CD2 PHE A 388      52.994  -0.044 -86.321  1.00 33.40           C  
ATOM   3660  CE1 PHE A 388      51.892  -0.578 -83.832  1.00 37.47           C  
ATOM   3661  CE2 PHE A 388      52.155   0.891 -85.699  1.00 36.47           C  
ATOM   3662  CZ  PHE A 388      51.608   0.618 -84.459  1.00 35.41           C  
ATOM   3663  HN  PHE A 388      55.847  -0.218 -86.974  1.00  0.00           H  
ATOM   3664  N   LEU A 389      57.145  -4.023 -86.034  1.00 31.54           N  
ATOM   3665  CA  LEU A 389      58.076  -4.967 -86.615  1.00 32.08           C  
ATOM   3666  C   LEU A 389      57.403  -6.297 -86.859  1.00 38.84           C  
ATOM   3667  O   LEU A 389      56.763  -6.866 -85.968  1.00 40.11           O  
ATOM   3668  CB  LEU A 389      59.321  -5.138 -85.724  1.00 32.26           C  
ATOM   3669  CG  LEU A 389      60.293  -6.282 -86.076  1.00 38.57           C  
ATOM   3670  CD1 LEU A 389      61.003  -6.058 -87.418  1.00 39.08           C  
ATOM   3671  CD2 LEU A 389      61.262  -6.487 -84.981  1.00 40.02           C  
ATOM   3672  HN  LEU A 389      56.871  -4.143 -85.059  1.00  0.00           H  
ATOM   3673  N   PHE A 390      57.600  -6.800 -88.076  1.00 35.96           N  
ATOM   3674  CA  PHE A 390      57.072  -8.060 -88.559  1.00 37.99           C  
ATOM   3675  C   PHE A 390      58.212  -8.880 -89.125  1.00 47.42           C  
ATOM   3676  O   PHE A 390      59.191  -8.315 -89.636  1.00 48.09           O  
ATOM   3677  CB  PHE A 390      56.005  -7.820 -89.643  1.00 39.08           C  
ATOM   3678  CG  PHE A 390      54.878  -6.894 -89.255  1.00 38.41           C  
ATOM   3679  CD1 PHE A 390      53.686  -7.398 -88.746  1.00 42.10           C  
ATOM   3680  CD2 PHE A 390      54.999  -5.516 -89.421  1.00 37.83           C  
ATOM   3681  CE1 PHE A 390      52.638  -6.538 -88.404  1.00 42.81           C  
ATOM   3682  CE2 PHE A 390      53.958  -4.655 -89.058  1.00 39.89           C  
ATOM   3683  CZ  PHE A 390      52.789  -5.172 -88.547  1.00 39.78           C  
ATOM   3684  HN  PHE A 390      58.170  -6.253 -88.722  1.00  0.00           H  
ATOM   3685  N   ASP A 391      58.088 -10.205 -89.033  1.00 46.82           N  
ATOM   3686  CA  ASP A 391      59.068 -11.134 -89.561  1.00 49.91           C  
ATOM   3687  C   ASP A 391      58.525 -11.705 -90.871  1.00 56.68           C  
ATOM   3688  O   ASP A 391      57.484 -12.374 -90.875  1.00 57.97           O  
ATOM   3689  CB  ASP A 391      59.361 -12.232 -88.522  1.00 54.99           C  
ATOM   3690  CG  ASP A 391      60.479 -13.185 -88.887  1.00 70.17           C  
ATOM   3691  OD1 ASP A 391      61.203 -12.907 -89.869  1.00 72.17           O  
ATOM   3692  OD2 ASP A 391      60.648 -14.194 -88.176  1.00 79.02           O1-
ATOM   3693  HN  ASP A 391      57.263 -10.583 -88.568  1.00  0.00           H  
ATOM   3694  N   ASN A 392      59.204 -11.396 -91.993  1.00 54.13           N  
ATOM   3695  CA  ASN A 392      58.797 -11.843 -93.334  1.00 56.24           C  
ATOM   3696  C   ASN A 392      58.836 -13.372 -93.440  1.00 66.84           C  
ATOM   3697  O   ASN A 392      58.083 -13.949 -94.229  1.00 68.64           O  
ATOM   3698  CB  ASN A 392      59.668 -11.195 -94.409  1.00 55.14           C  
ATOM   3699  CG  ASN A 392      59.437  -9.706 -94.567  1.00 77.18           C  
ATOM   3700  ND2 ASN A 392      60.430  -9.003 -95.103  1.00 65.43           N  
ATOM   3701  OD1 ASN A 392      58.367  -9.170 -94.235  1.00 74.25           O  
ATOM   3702  HN  ASN A 392      60.043 -10.823 -91.908  1.00  0.00           H  
ATOM   3703 1HD2 ASN A 392      60.274  -8.001 -95.209  1.00  0.00           H  
ATOM   3704 2HD2 ASN A 392      61.309  -9.443 -95.376  1.00  0.00           H  
ATOM   3705  N   SER A 393      59.678 -14.015 -92.595  1.00 66.29           N  
ATOM   3706  CA  SER A 393      59.848 -15.459 -92.455  1.00 70.97           C  
ATOM   3707  C   SER A 393      58.576 -16.130 -91.897  1.00 77.08           C  
ATOM   3708  O   SER A 393      58.296 -17.280 -92.248  1.00 81.22           O  
ATOM   3709  CB  SER A 393      61.020 -15.761 -91.527  1.00 76.20           C  
ATOM   3710  OG  SER A 393      62.083 -14.843 -91.719  1.00 83.58           O  
ATOM   3711  HN  SER A 393      60.255 -13.428 -91.992  1.00  0.00           H  
ATOM   3712  HG  SER A 393      62.813 -15.031 -91.141  1.00  0.00           H  
ATOM   3713  N   LYS A 394      57.818 -15.419 -91.025  1.00 70.54           N  
ATOM   3714  CA  LYS A 394      56.591 -15.941 -90.420  1.00 71.77           C  
ATOM   3715  C   LYS A 394      55.419 -16.013 -91.407  1.00 79.74           C  
ATOM   3716  O   LYS A 394      55.155 -15.065 -92.155  1.00 75.54           O  
ATOM   3717  CB  LYS A 394      56.176 -15.110 -89.203  1.00 69.80           C  
ATOM   3718  CG  LYS A 394      56.895 -15.497 -87.932  1.00 75.22           C  
ATOM   3719  CD  LYS A 394      56.037 -15.264 -86.696  1.00 76.72           C  
ATOM   3720  CE  LYS A 394      56.313 -16.267 -85.602  1.00 85.30           C  
ATOM   3721  NZ  LYS A 394      57.753 -16.310 -85.220  1.00 93.72           N1+
ATOM   3722  HN  LYS A 394      58.117 -14.475 -90.779  1.00  0.00           H  
ATOM   3723  HZ1 LYS A 394      57.939 -16.988 -84.481  1.00  0.00           H  
ATOM   3724  HZ2 LYS A 394      58.093 -15.383 -84.963  1.00  0.00           H  
ATOM   3725  HZ3 LYS A 394      58.344 -16.481 -86.033  1.00  0.00           H  
ATOM   3726  N   ILE A 395      54.722 -17.159 -91.384  1.00 61.71           N  
ATOM   3727  CA  ILE A 395      53.509 -17.479 -92.170  1.00 63.36           C  
ATOM   3728  C   ILE A 395      52.264 -17.318 -91.257  1.00 67.90           C  
ATOM   3729  O   ILE A 395      51.192 -16.892 -91.700  1.00 67.39           O  
ATOM   3730  CB  ILE A 395      53.570 -18.921 -92.797  1.00 67.26           C  
ATOM   3731  CG1 ILE A 395      54.147 -19.983 -91.801  1.00 68.57           C  
ATOM   3732  CG2 ILE A 395      54.338 -18.922 -94.115  1.00 68.09           C  
ATOM   3733  CD1 ILE A 395      53.587 -21.440 -91.939  1.00 79.28           C  
ATOM   3734  HN  ILE A 395      55.064 -17.888 -90.758  1.00  0.00           H  
ATOM   3735  N   THR A 396      52.436 -17.688 -89.974  1.00 63.87           N  
ATOM   3736  CA  THR A 396      51.419 -17.651 -88.933  1.00 62.86           C  
ATOM   3737  C   THR A 396      52.009 -17.040 -87.675  1.00 65.38           C  
ATOM   3738  O   THR A 396      53.190 -17.257 -87.374  1.00 65.18           O  
ATOM   3739  CB  THR A 396      50.826 -19.063 -88.664  1.00 68.26           C  
ATOM   3740  CG2 THR A 396      51.888 -20.126 -88.271  1.00 64.18           C  
ATOM   3741  OG1 THR A 396      49.818 -18.980 -87.658  1.00 67.47           O  
ATOM   3742  HN  THR A 396      53.361 -18.024 -89.708  1.00  0.00           H  
ATOM   3743  HG1 THR A 396      49.456 -19.843 -87.494  1.00  0.00           H  
ATOM   3744  N   TYR A 397      51.172 -16.281 -86.943  1.00 60.09           N  
ATOM   3745  CA  TYR A 397      51.526 -15.650 -85.678  1.00 58.66           C  
ATOM   3746  C   TYR A 397      50.718 -16.270 -84.532  1.00 66.58           C  
ATOM   3747  O   TYR A 397      49.478 -16.306 -84.591  1.00 65.47           O  
ATOM   3748  CB  TYR A 397      51.293 -14.129 -85.744  1.00 57.08           C  
ATOM   3749  CG  TYR A 397      52.370 -13.342 -86.461  1.00 54.34           C  
ATOM   3750  CD1 TYR A 397      53.363 -12.675 -85.749  1.00 55.07           C  
ATOM   3751  CD2 TYR A 397      52.369 -13.222 -87.848  1.00 53.85           C  
ATOM   3752  CE1 TYR A 397      54.352 -11.937 -86.403  1.00 53.25           C  
ATOM   3753  CE2 TYR A 397      53.362 -12.502 -88.513  1.00 53.98           C  
ATOM   3754  CZ  TYR A 397      54.351 -11.860 -87.787  1.00 54.52           C  
ATOM   3755  OH  TYR A 397      55.305 -11.140 -88.463  1.00 46.24           O  
ATOM   3756  HN  TYR A 397      50.226 -16.138 -87.298  1.00  0.00           H  
ATOM   3757  HH  TYR A 397      55.984 -10.700 -87.965  1.00  0.00           H  
ATOM   3758  N   GLU A 398      51.442 -16.855 -83.546  1.00 67.22           N  
ATOM   3759  CA  GLU A 398      50.914 -17.451 -82.312  1.00 68.83           C  
ATOM   3760  C   GLU A 398      50.970 -16.402 -81.222  1.00 77.50           C  
ATOM   3761  O   GLU A 398      52.012 -15.743 -81.073  1.00 78.18           O  
ATOM   3762  CB  GLU A 398      51.735 -18.688 -81.876  1.00 70.18           C  
ATOM   3763  CG  GLU A 398      51.745 -19.857 -82.849  1.00 80.08           C  
ATOM   3764  CD  GLU A 398      50.395 -20.440 -83.220  1.00 95.71           C  
ATOM   3765  OE1 GLU A 398      49.535 -20.594 -82.321  1.00 93.23           O  
ATOM   3766  OE2 GLU A 398      50.212 -20.780 -84.411  1.00 80.54           O1-
ATOM   3767  HN  GLU A 398      52.454 -16.884 -83.674  1.00  0.00           H  
ATOM   3768  N   THR A 399      49.881 -16.254 -80.439  1.00 75.76           N  
ATOM   3769  CA  THR A 399      49.800 -15.286 -79.326  1.00 76.04           C  
ATOM   3770  C   THR A 399      50.763 -15.680 -78.161  1.00 78.95           C  
ATOM   3771  O   THR A 399      50.756 -16.820 -77.689  1.00 78.68           O  
ATOM   3772  CB  THR A 399      48.345 -15.088 -78.846  1.00 89.49           C  
ATOM   3773  CG2 THR A 399      47.545 -16.392 -78.774  1.00 89.49           C  
ATOM   3774  OG1 THR A 399      48.359 -14.466 -77.560  1.00 93.49           O  
ATOM   3775  HN  THR A 399      49.069 -16.843 -80.626  1.00  0.00           H  
ATOM   3776  HG1 THR A 399      47.464 -14.344 -77.265  1.00  0.00           H  
ATOM   3777  N   GLN A 400      51.588 -14.710 -77.729  1.00 74.85           N  
ATOM   3778  CA  GLN A 400      52.598 -14.846 -76.674  1.00 97.37           C  
ATOM   3779  C   GLN A 400      52.414 -13.788 -75.558  1.00114.65           C  
ATOM   3780  O   GLN A 400      51.709 -12.784 -75.715  1.00 68.33           O  
ATOM   3781  CB  GLN A 400      54.016 -14.733 -77.271  1.00 98.72           C  
ATOM   3782  CG  GLN A 400      54.389 -15.839 -78.278  1.00114.21           C  
ATOM   3783  CD  GLN A 400      55.644 -15.569 -79.103  1.00130.48           C  
ATOM   3784  NE2 GLN A 400      56.693 -15.008 -78.499  1.00118.70           N  
ATOM   3785  OE1 GLN A 400      55.707 -15.904 -80.292  1.00125.65           O  
ATOM   3786  HN  GLN A 400      51.504 -13.797 -78.175  1.00  0.00           H  
ATOM   3787 1HE2 GLN A 400      57.532 -14.828 -79.050  1.00  0.00           H  
ATOM   3788 2HE2 GLN A 400      56.641 -14.732 -77.518  1.00  0.00           H  
ATOM   3789  N   ARG A 404      51.243  -8.517 -69.284  1.00 85.00           N  
ATOM   3790  CA  ARG A 404      52.141  -7.712 -68.456  1.00 84.10           C  
ATOM   3791  C   ARG A 404      52.118  -8.137 -66.972  1.00 88.57           C  
ATOM   3792  O   ARG A 404      51.046  -8.417 -66.412  1.00 86.91           O  
ATOM   3793  CB  ARG A 404      51.823  -6.206 -68.562  1.00 80.44           C  
ATOM   3794  CG  ARG A 404      52.691  -5.479 -69.578  1.00 83.89           C  
ATOM   3795  CD  ARG A 404      52.569  -3.973 -69.476  1.00 82.59           C  
ATOM   3796  NE  ARG A 404      53.135  -3.295 -70.647  1.00 85.38           N  
ATOM   3797  CZ  ARG A 404      53.285  -1.978 -70.760  1.00 99.18           C  
ATOM   3798  NH1 ARG A 404      52.926  -1.174 -69.766  1.00 90.45           N1+
ATOM   3799  NH2 ARG A 404      53.799  -1.454 -71.866  1.00 85.43           N  
ATOM   3800  HN1 ARG A 404      51.453  -9.513 -69.214  1.00  0.00           H  
ATOM   3801  HN2 ARG A 404      51.252  -8.203 -70.254  1.00  0.00           H  
ATOM   3802  HN3 ARG A 404      50.265  -8.328 -69.064  1.00  0.00           H  
ATOM   3803  HE  ARG A 404      53.435  -3.875 -71.431  1.00  0.00           H  
ATOM   3804 1HH1 ARG A 404      53.041  -0.164 -69.853  1.00  0.00           H  
ATOM   3805 2HH1 ARG A 404      52.531  -1.577 -68.916  1.00  0.00           H  
ATOM   3806 1HH2 ARG A 404      53.914  -0.444 -71.953  1.00  0.00           H  
ATOM   3807 2HH2 ARG A 404      54.075  -2.072 -72.630  1.00  0.00           H  
ATOM   3808  N   PRO A 405      53.295  -8.145 -66.305  1.00 86.54           N  
ATOM   3809  CA  PRO A 405      53.316  -8.499 -64.882  1.00 85.28           C  
ATOM   3810  C   PRO A 405      52.853  -7.320 -64.035  1.00 86.57           C  
ATOM   3811  O   PRO A 405      53.475  -6.248 -64.071  1.00 86.30           O  
ATOM   3812  CB  PRO A 405      54.786  -8.866 -64.614  1.00 89.10           C  
ATOM   3813  CG  PRO A 405      55.529  -8.601 -65.896  1.00 95.82           C  
ATOM   3814  CD  PRO A 405      54.648  -7.808 -66.791  1.00 90.29           C  
ATOM   3815  N   GLN A 406      51.746  -7.521 -63.293  1.00 80.23           N  
ATOM   3816  CA  GLN A 406      51.147  -6.511 -62.419  1.00 77.32           C  
ATOM   3817  C   GLN A 406      52.037  -6.206 -61.185  1.00 77.90           C  
ATOM   3818  O   GLN A 406      52.796  -7.085 -60.752  1.00 77.58           O  
ATOM   3819  CB  GLN A 406      49.729  -6.930 -61.976  1.00 77.90           C  
ATOM   3820  CG  GLN A 406      49.640  -8.257 -61.226  1.00 90.17           C  
ATOM   3821  CD  GLN A 406      48.963  -9.313 -62.053  1.00106.01           C  
ATOM   3822  NE2 GLN A 406      49.449 -10.542 -61.949  1.00100.12           N  
ATOM   3823  OE1 GLN A 406      47.987  -9.049 -62.771  1.00 95.83           O  
ATOM   3824  HN  GLN A 406      51.297  -8.435 -63.344  1.00  0.00           H  
ATOM   3825 1HE2 GLN A 406      50.252 -10.759 -61.358  1.00  0.00           H  
ATOM   3826 2HE2 GLN A 406      48.989 -11.259 -62.510  1.00  0.00           H  
ATOM   3827  N   PRO A 407      51.934  -4.972 -60.603  1.00 72.02           N  
ATOM   3828  CA  PRO A 407      52.770  -4.622 -59.433  1.00 71.45           C  
ATOM   3829  C   PRO A 407      52.560  -5.525 -58.211  1.00 74.75           C  
ATOM   3830  O   PRO A 407      51.569  -6.259 -58.132  1.00 74.63           O  
ATOM   3831  CB  PRO A 407      52.351  -3.182 -59.111  1.00 71.86           C  
ATOM   3832  CG  PRO A 407      51.037  -3.000 -59.777  1.00 75.22           C  
ATOM   3833  CD  PRO A 407      51.095  -3.824 -61.008  1.00 71.67           C  
ATOM   3834  N   GLU A 408      53.510  -5.452 -57.259  1.00 70.46           N  
ATOM   3835  CA  GLU A 408      53.551  -6.238 -56.032  1.00 70.38           C  
ATOM   3836  C   GLU A 408      52.251  -6.143 -55.235  1.00 71.72           C  
ATOM   3837  O   GLU A 408      51.754  -7.187 -54.809  1.00 72.12           O  
ATOM   3838  CB  GLU A 408      54.736  -5.820 -55.153  1.00 73.14           C  
ATOM   3839  CG  GLU A 408      55.231  -6.939 -54.239  1.00 90.45           C  
ATOM   3840  CD  GLU A 408      56.492  -6.653 -53.442  1.00119.23           C  
ATOM   3841  OE1 GLU A 408      56.404  -5.934 -52.419  1.00123.92           O  
ATOM   3842  OE2 GLU A 408      57.561  -7.188 -53.816  1.00108.56           O1-
ATOM   3843  HN  GLU A 408      54.269  -4.787 -57.410  1.00  0.00           H  
ATOM   3844  N   SER A 409      51.687  -4.916 -55.060  1.00 65.26           N  
ATOM   3845  CA  SER A 409      50.445  -4.654 -54.296  1.00 63.03           C  
ATOM   3846  C   SER A 409      49.185  -5.204 -54.965  1.00 62.00           C  
ATOM   3847  O   SER A 409      48.232  -5.565 -54.264  1.00 60.23           O  
ATOM   3848  CB  SER A 409      50.258  -3.163 -54.051  1.00 66.03           C  
ATOM   3849  OG  SER A 409      51.240  -2.682 -53.147  1.00 78.73           O  
ATOM   3850  HN  SER A 409      52.155  -4.117 -55.487  1.00  0.00           H  
ATOM   3851  HG  SER A 409      51.123  -1.752 -52.994  1.00  0.00           H  
ATOM   3852  N   VAL A 410      49.185  -5.261 -56.310  1.00 56.37           N  
ATOM   3853  CA  VAL A 410      48.056  -5.754 -57.097  1.00 55.42           C  
ATOM   3854  C   VAL A 410      48.001  -7.274 -57.009  1.00 59.33           C  
ATOM   3855  O   VAL A 410      46.935  -7.815 -56.705  1.00 59.12           O  
ATOM   3856  CB  VAL A 410      48.070  -5.233 -58.558  1.00 58.89           C  
ATOM   3857  CG1 VAL A 410      47.126  -6.036 -59.458  1.00 58.91           C  
ATOM   3858  CG2 VAL A 410      47.694  -3.756 -58.590  1.00 58.22           C  
ATOM   3859  HN  VAL A 410      50.017  -4.943 -56.807  1.00  0.00           H  
ATOM   3860  N   SER A 411      49.139  -7.958 -57.230  1.00 56.67           N  
ATOM   3861  CA  SER A 411      49.190  -9.421 -57.137  1.00 57.72           C  
ATOM   3862  C   SER A 411      48.942  -9.870 -55.666  1.00 60.75           C  
ATOM   3863  O   SER A 411      48.365 -10.929 -55.439  1.00 60.96           O  
ATOM   3864  CB  SER A 411      50.503  -9.963 -57.699  1.00 62.91           C  
ATOM   3865  OG  SER A 411      51.612  -9.418 -57.009  1.00 75.09           O  
ATOM   3866  HN  SER A 411      49.988  -7.446 -57.468  1.00  0.00           H  
ATOM   3867  HG  SER A 411      52.429  -9.755 -57.359  1.00  0.00           H  
ATOM   3868  N   CYS A 412      49.280  -9.013 -54.695  1.00 56.54           N  
ATOM   3869  CA  CYS A 412      49.050  -9.229 -53.268  1.00 57.19           C  
ATOM   3870  C   CYS A 412      47.528  -9.235 -52.960  1.00 58.44           C  
ATOM   3871  O   CYS A 412      47.054 -10.103 -52.223  1.00 58.99           O  
ATOM   3872  CB  CYS A 412      49.785  -8.161 -52.455  1.00 58.12           C  
ATOM   3873  SG  CYS A 412      49.496  -8.235 -50.663  1.00 64.07           S  
ATOM   3874  HN  CYS A 412      49.733  -8.142 -54.972  1.00  0.00           H  
ATOM   3875  N   ILE A 413      46.771  -8.276 -53.531  1.00 51.89           N  
ATOM   3876  CA  ILE A 413      45.335  -8.176 -53.298  1.00 50.71           C  
ATOM   3877  C   ILE A 413      44.562  -9.179 -54.187  1.00 51.80           C  
ATOM   3878  O   ILE A 413      43.442  -9.545 -53.839  1.00 50.93           O  
ATOM   3879  CB  ILE A 413      44.822  -6.714 -53.428  1.00 53.07           C  
ATOM   3880  CG1 ILE A 413      43.587  -6.455 -52.526  1.00 54.16           C  
ATOM   3881  CG2 ILE A 413      44.577  -6.275 -54.885  1.00 52.76           C  
ATOM   3882  CD1 ILE A 413      43.854  -6.534 -50.962  1.00 62.62           C  
ATOM   3883  HN  ILE A 413      47.218  -7.597 -54.147  1.00  0.00           H  
ATOM   3884  N   LEU A 414      45.163  -9.637 -55.302  1.00 46.90           N  
ATOM   3885  CA  LEU A 414      44.574 -10.651 -56.192  1.00 47.27           C  
ATOM   3886  C   LEU A 414      44.440 -11.988 -55.454  1.00 53.89           C  
ATOM   3887  O   LEU A 414      43.481 -12.727 -55.657  1.00 54.26           O  
ATOM   3888  CB  LEU A 414      45.458 -10.847 -57.443  1.00 46.95           C  
ATOM   3889  CG  LEU A 414      44.953 -10.265 -58.769  1.00 50.21           C  
ATOM   3890  CD1 LEU A 414      46.076 -10.143 -59.770  1.00 50.16           C  
ATOM   3891  CD2 LEU A 414      43.852 -11.089 -59.352  1.00 51.37           C  
ATOM   3892  HN  LEU A 414      46.079  -9.259 -55.544  1.00  0.00           H  
ATOM   3893  N   GLN A 415      45.420 -12.281 -54.595  1.00 52.14           N  
ATOM   3894  CA  GLN A 415      45.507 -13.478 -53.778  1.00 54.23           C  
ATOM   3895  C   GLN A 415      44.492 -13.464 -52.623  1.00 59.58           C  
ATOM   3896  O   GLN A 415      43.954 -14.516 -52.275  1.00 60.24           O  
ATOM   3897  CB  GLN A 415      46.925 -13.612 -53.231  1.00 56.55           C  
ATOM   3898  CG  GLN A 415      47.614 -14.833 -53.798  1.00 81.53           C  
ATOM   3899  CD  GLN A 415      48.984 -14.525 -54.309  1.00108.63           C  
ATOM   3900  NE2 GLN A 415      49.066 -13.805 -55.428  1.00102.83           N  
ATOM   3901  OE1 GLN A 415      49.992 -14.911 -53.712  1.00106.77           O  
ATOM   3902  HN  GLN A 415      46.176 -11.602 -54.505  1.00  0.00           H  
ATOM   3903 1HE2 GLN A 415      50.001 -13.595 -55.777  1.00  0.00           H  
ATOM   3904 2HE2 GLN A 415      48.232 -13.486 -55.922  1.00  0.00           H  
ATOM   3905  N   GLU A 416      44.256 -12.281 -52.017  1.00 56.34           N  
ATOM   3906  CA  GLU A 416      43.306 -12.100 -50.911  1.00 57.24           C  
ATOM   3907  C   GLU A 416      42.455 -10.822 -51.143  1.00 55.85           C  
ATOM   3908  O   GLU A 416      42.737  -9.763 -50.562  1.00 54.22           O  
ATOM   3909  CB  GLU A 416      44.012 -12.087 -49.536  1.00 60.40           C  
ATOM   3910  CG  GLU A 416      45.309 -11.280 -49.485  1.00 76.99           C  
ATOM   3911  CD  GLU A 416      45.987 -11.118 -48.140  1.00107.18           C  
ATOM   3912  OE1 GLU A 416      45.502 -11.709 -47.146  1.00106.02           O  
ATOM   3913  OE2 GLU A 416      47.007 -10.390 -48.083  1.00101.35           O1-
ATOM   3914  HN  GLU A 416      44.768 -11.463 -52.347  1.00  0.00           H  
ATOM   3915  N   PRO A 417      41.411 -10.905 -52.017  1.00 48.45           N  
ATOM   3916  CA  PRO A 417      40.581  -9.712 -52.288  1.00 45.78           C  
ATOM   3917  C   PRO A 417      39.633  -9.313 -51.149  1.00 46.70           C  
ATOM   3918  O   PRO A 417      39.238  -8.154 -51.100  1.00 46.92           O  
ATOM   3919  CB  PRO A 417      39.775 -10.104 -53.535  1.00 47.31           C  
ATOM   3920  CG  PRO A 417      40.290 -11.446 -53.961  1.00 52.05           C  
ATOM   3921  CD  PRO A 417      40.937 -12.069 -52.792  1.00 49.13           C  
ATOM   3922  N   LYS A 418      39.260 -10.259 -50.255  1.00 40.57           N  
ATOM   3923  CA  LYS A 418      38.322 -10.037 -49.147  1.00 40.35           C  
ATOM   3924  C   LYS A 418      38.960  -9.293 -47.942  1.00 44.63           C  
ATOM   3925  O   LYS A 418      38.220  -8.858 -47.043  1.00 46.96           O  
ATOM   3926  CB  LYS A 418      37.700 -11.369 -48.688  1.00 42.75           C  
ATOM   3927  CG  LYS A 418      36.610 -11.867 -49.631  1.00 33.90           C  
ATOM   3928  CD  LYS A 418      36.240 -13.328 -49.438  1.00 32.76           C  
ATOM   3929  CE  LYS A 418      35.506 -13.822 -50.673  1.00 44.93           C  
ATOM   3930  NZ  LYS A 418      35.000 -15.218 -50.531  1.00 60.97           N1+
ATOM   3931  HN  LYS A 418      39.659 -11.192 -50.358  1.00  0.00           H  
ATOM   3932  HZ1 LYS A 418      34.507 -15.550 -51.360  1.00  0.00           H  
ATOM   3933  HZ2 LYS A 418      34.417 -15.311 -49.699  1.00  0.00           H  
ATOM   3934  HZ3 LYS A 418      35.755 -15.855 -50.277  1.00  0.00           H  
ATOM   3935  N   ARG A 419      40.312  -9.122 -47.941  1.00 38.19           N  
ATOM   3936  CA  ARG A 419      41.077  -8.446 -46.887  1.00 37.88           C  
ATOM   3937  C   ARG A 419      40.583  -7.019 -46.659  1.00 43.52           C  
ATOM   3938  O   ARG A 419      40.366  -6.271 -47.613  1.00 41.23           O  
ATOM   3939  CB  ARG A 419      42.580  -8.416 -47.233  1.00 35.61           C  
ATOM   3940  CG  ARG A 419      43.459  -7.846 -46.110  1.00 41.01           C  
ATOM   3941  CD  ARG A 419      44.923  -7.788 -46.478  1.00 48.83           C  
ATOM   3942  NE  ARG A 419      45.739  -7.377 -45.329  1.00 56.59           N  
ATOM   3943  CZ  ARG A 419      47.072  -7.376 -45.314  1.00 66.39           C  
ATOM   3944  NH1 ARG A 419      47.758  -7.763 -46.387  1.00 53.18           N1+
ATOM   3945  NH2 ARG A 419      47.729  -6.998 -44.224  1.00 44.01           N  
ATOM   3946  HN  ARG A 419      40.833  -9.493 -48.735  1.00  0.00           H  
ATOM   3947  HE  ARG A 419      45.253  -7.072 -44.486  1.00  0.00           H  
ATOM   3948 1HH1 ARG A 419      47.253  -8.053 -47.224  1.00  0.00           H  
ATOM   3949 2HH1 ARG A 419      48.778  -7.762 -46.376  1.00  0.00           H  
ATOM   3950 1HH2 ARG A 419      47.203  -6.701 -43.402  1.00  0.00           H  
ATOM   3951 2HH2 ARG A 419      48.749  -6.997 -44.213  1.00  0.00           H  
ATOM   3952  N   ASN A 420      40.424  -6.635 -45.393  1.00 43.86           N  
ATOM   3953  CA  ASN A 420      40.003  -5.278 -45.078  1.00 44.91           C  
ATOM   3954  C   ASN A 420      41.215  -4.370 -45.090  1.00 46.50           C  
ATOM   3955  O   ASN A 420      42.271  -4.704 -44.554  1.00 46.65           O  
ATOM   3956  CB  ASN A 420      39.220  -5.212 -43.763  1.00 50.45           C  
ATOM   3957  CG  ASN A 420      37.771  -5.632 -43.972  1.00 84.10           C  
ATOM   3958  ND2 ASN A 420      37.520  -6.919 -44.208  1.00 83.97           N  
ATOM   3959  OD1 ASN A 420      36.864  -4.803 -44.001  1.00 73.33           O  
ATOM   3960  HN  ASN A 420      40.599  -7.298 -44.638  1.00  0.00           H  
ATOM   3961 1HD2 ASN A 420      38.273  -7.607 -44.184  1.00  0.00           H  
ATOM   3962 2HD2 ASN A 420      36.550  -7.200 -44.348  1.00  0.00           H  
ATOM   3963  N   LEU A 421      41.090  -3.284 -45.822  1.00 39.97           N  
ATOM   3964  CA  LEU A 421      42.153  -2.311 -45.999  1.00 36.99           C  
ATOM   3965  C   LEU A 421      41.640  -0.967 -45.549  1.00 43.44           C  
ATOM   3966  O   LEU A 421      40.445  -0.695 -45.694  1.00 45.96           O  
ATOM   3967  CB  LEU A 421      42.550  -2.264 -47.491  1.00 33.58           C  
ATOM   3968  CG  LEU A 421      43.646  -3.208 -48.027  1.00 35.08           C  
ATOM   3969  CD1 LEU A 421      43.436  -4.616 -47.731  1.00 36.98           C  
ATOM   3970  CD2 LEU A 421      43.764  -3.056 -49.481  1.00 32.35           C  
ATOM   3971  HN  LEU A 421      40.199  -3.117 -46.290  1.00  0.00           H  
ATOM   3972  N   ALA A 422      42.518  -0.127 -44.996  1.00 38.28           N  
ATOM   3973  CA  ALA A 422      42.124   1.206 -44.584  1.00 38.34           C  
ATOM   3974  C   ALA A 422      41.907   2.047 -45.846  1.00 39.81           C  
ATOM   3975  O   ALA A 422      42.491   1.733 -46.893  1.00 37.23           O  
ATOM   3976  CB  ALA A 422      43.185   1.800 -43.694  1.00 39.46           C  
ATOM   3977  HN  ALA A 422      43.483  -0.428 -44.861  1.00  0.00           H  
ATOM   3978  N   PHE A 423      41.023   3.061 -45.779  1.00 36.42           N  
ATOM   3979  CA  PHE A 423      40.668   3.859 -46.943  1.00 35.10           C  
ATOM   3980  C   PHE A 423      41.879   4.302 -47.764  1.00 37.35           C  
ATOM   3981  O   PHE A 423      41.845   4.151 -48.990  1.00 35.98           O  
ATOM   3982  CB  PHE A 423      39.827   5.066 -46.559  1.00 39.78           C  
ATOM   3983  CG  PHE A 423      39.357   5.843 -47.761  1.00 41.75           C  
ATOM   3984  CD1 PHE A 423      38.222   5.452 -48.457  1.00 45.66           C  
ATOM   3985  CD2 PHE A 423      40.086   6.934 -48.234  1.00 44.30           C  
ATOM   3986  CE1 PHE A 423      37.807   6.149 -49.596  1.00 47.44           C  
ATOM   3987  CE2 PHE A 423      39.680   7.623 -49.379  1.00 48.14           C  
ATOM   3988  CZ  PHE A 423      38.530   7.239 -50.045  1.00 47.33           C  
ATOM   3989  HN  PHE A 423      40.588   3.277 -44.882  1.00  0.00           H  
ATOM   3990  N   PHE A 424      42.933   4.839 -47.119  1.00 34.64           N  
ATOM   3991  CA  PHE A 424      44.136   5.298 -47.831  1.00 33.53           C  
ATOM   3992  C   PHE A 424      44.805   4.133 -48.636  1.00 34.25           C  
ATOM   3993  O   PHE A 424      45.267   4.365 -49.756  1.00 32.42           O  
ATOM   3994  CB  PHE A 424      45.129   5.984 -46.865  1.00 36.75           C  
ATOM   3995  CG  PHE A 424      45.959   5.050 -46.017  1.00 39.22           C  
ATOM   3996  CD1 PHE A 424      47.282   4.749 -46.369  1.00 41.49           C  
ATOM   3997  CD2 PHE A 424      45.407   4.418 -44.906  1.00 41.76           C  
ATOM   3998  CE1 PHE A 424      48.039   3.859 -45.599  1.00 42.23           C  
ATOM   3999  CE2 PHE A 424      46.162   3.516 -44.153  1.00 44.39           C  
ATOM   4000  CZ  PHE A 424      47.470   3.245 -44.501  1.00 41.42           C  
ATOM   4001  HN  PHE A 424      42.896   4.930 -46.104  1.00  0.00           H  
ATOM   4002  N   GLN A 425      44.794   2.895 -48.079  1.00 30.74           N  
ATOM   4003  CA  GLN A 425      45.309   1.674 -48.715  1.00 29.39           C  
ATOM   4004  C   GLN A 425      44.407   1.263 -49.867  1.00 35.53           C  
ATOM   4005  O   GLN A 425      44.914   0.882 -50.926  1.00 34.44           O  
ATOM   4006  CB  GLN A 425      45.433   0.529 -47.706  1.00 30.60           C  
ATOM   4007  CG  GLN A 425      46.676   0.655 -46.849  1.00 43.16           C  
ATOM   4008  CD  GLN A 425      46.680  -0.248 -45.652  1.00 55.32           C  
ATOM   4009  NE2 GLN A 425      47.877  -0.628 -45.224  1.00 57.67           N  
ATOM   4010  OE1 GLN A 425      45.638  -0.569 -45.069  1.00 40.07           O  
ATOM   4011  HN  GLN A 425      44.396   2.805 -47.144  1.00  0.00           H  
ATOM   4012 1HE2 GLN A 425      48.737  -0.363 -45.705  1.00  0.00           H  
ATOM   4013 2HE2 GLN A 425      47.880  -1.242 -44.410  1.00  0.00           H  
ATOM   4014  N   LEU A 426      43.066   1.368 -49.672  1.00 34.85           N  
ATOM   4015  CA  LEU A 426      42.067   1.081 -50.716  1.00 35.20           C  
ATOM   4016  C   LEU A 426      42.281   1.998 -51.935  1.00 38.20           C  
ATOM   4017  O   LEU A 426      42.310   1.521 -53.065  1.00 38.07           O  
ATOM   4018  CB  LEU A 426      40.614   1.264 -50.199  1.00 37.15           C  
ATOM   4019  CG  LEU A 426      39.901   0.125 -49.489  1.00 42.42           C  
ATOM   4020  CD1 LEU A 426      38.444   0.479 -49.326  1.00 44.42           C  
ATOM   4021  CD2 LEU A 426      40.031  -1.210 -50.255  1.00 43.78           C  
ATOM   4022  HN  LEU A 426      42.733   1.661 -48.753  1.00  0.00           H  
ATOM   4023  N   ARG A 427      42.420   3.313 -51.681  1.00 32.97           N  
ATOM   4024  CA  ARG A 427      42.666   4.356 -52.667  1.00 31.50           C  
ATOM   4025  C   ARG A 427      43.887   3.989 -53.534  1.00 33.27           C  
ATOM   4026  O   ARG A 427      43.815   4.115 -54.753  1.00 33.17           O  
ATOM   4027  CB  ARG A 427      42.869   5.712 -51.939  1.00 29.86           C  
ATOM   4028  CG  ARG A 427      42.806   6.988 -52.795  1.00 35.45           C  
ATOM   4029  CD  ARG A 427      43.857   7.961 -52.264  1.00 57.03           C  
ATOM   4030  NE  ARG A 427      43.993   9.230 -52.979  1.00 78.35           N  
ATOM   4031  CZ  ARG A 427      43.278  10.321 -52.720  1.00102.02           C  
ATOM   4032  NH1 ARG A 427      42.306  10.288 -51.816  1.00 87.74           N1+
ATOM   4033  NH2 ARG A 427      43.499  11.442 -53.395  1.00 95.88           N  
ATOM   4034  HN  ARG A 427      42.346   3.606 -50.707  1.00  0.00           H  
ATOM   4035  HE  ARG A 427      44.684   9.282 -53.728  1.00  0.00           H  
ATOM   4036 1HH1 ARG A 427      41.758  11.125 -51.617  1.00  0.00           H  
ATOM   4037 2HH1 ARG A 427      42.136   9.426 -51.297  1.00  0.00           H  
ATOM   4038 1HH2 ARG A 427      42.951  12.279 -53.196  1.00  0.00           H  
ATOM   4039 2HH2 ARG A 427      44.246  11.467 -54.089  1.00  0.00           H  
ATOM   4040  N   LYS A 428      44.982   3.503 -52.914  1.00 28.74           N  
ATOM   4041  CA  LYS A 428      46.204   3.151 -53.639  1.00 27.02           C  
ATOM   4042  C   LYS A 428      46.036   1.887 -54.517  1.00 32.30           C  
ATOM   4043  O   LYS A 428      46.305   1.975 -55.717  1.00 31.84           O  
ATOM   4044  CB  LYS A 428      47.395   2.997 -52.696  1.00 27.19           C  
ATOM   4045  CG  LYS A 428      48.702   3.418 -53.349  1.00 36.46           C  
ATOM   4046  CD  LYS A 428      49.918   3.066 -52.500  1.00 48.87           C  
ATOM   4047  CE  LYS A 428      51.222   3.549 -53.104  1.00 62.47           C  
ATOM   4048  NZ  LYS A 428      51.602   4.906 -52.607  1.00 71.53           N1+
ATOM   4049  HN  LYS A 428      44.958   3.376 -51.902  1.00  0.00           H  
ATOM   4050  HZ1 LYS A 428      52.479   5.231 -53.013  1.00  0.00           H  
ATOM   4051  HZ2 LYS A 428      51.635   4.931 -51.588  1.00  0.00           H  
ATOM   4052  HZ3 LYS A 428      50.852   5.580 -52.760  1.00  0.00           H  
ATOM   4053  N   VAL A 429      45.572   0.750 -53.948  1.00 29.78           N  
ATOM   4054  CA  VAL A 429      45.425  -0.499 -54.725  1.00 30.33           C  
ATOM   4055  C   VAL A 429      44.348  -0.388 -55.807  1.00 34.12           C  
ATOM   4056  O   VAL A 429      44.540  -0.951 -56.876  1.00 34.14           O  
ATOM   4057  CB  VAL A 429      45.216  -1.795 -53.891  1.00 35.60           C  
ATOM   4058  CG1 VAL A 429      46.517  -2.234 -53.198  1.00 35.39           C  
ATOM   4059  CG2 VAL A 429      44.042  -1.665 -52.905  1.00 36.65           C  
ATOM   4060  HN  VAL A 429      45.318   0.755 -52.960  1.00  0.00           H  
ATOM   4061  N   TRP A 430      43.249   0.331 -55.553  1.00 31.23           N  
ATOM   4062  CA  TRP A 430      42.157   0.491 -56.521  1.00 30.97           C  
ATOM   4063  C   TRP A 430      42.617   1.295 -57.715  1.00 34.24           C  
ATOM   4064  O   TRP A 430      42.279   0.915 -58.836  1.00 36.31           O  
ATOM   4065  CB  TRP A 430      40.909   1.117 -55.886  1.00 30.68           C  
ATOM   4066  CG  TRP A 430      40.114   0.142 -55.071  1.00 32.44           C  
ATOM   4067  CD1 TRP A 430      40.582  -0.969 -54.419  1.00 34.58           C  
ATOM   4068  CD2 TRP A 430      38.695   0.185 -54.829  1.00 34.61           C  
ATOM   4069  CE2 TRP A 430      38.373  -0.942 -54.033  1.00 38.73           C  
ATOM   4070  CE3 TRP A 430      37.657   1.073 -55.211  1.00 37.52           C  
ATOM   4071  NE1 TRP A 430      39.546  -1.624 -53.796  1.00 35.39           N  
ATOM   4072  CZ2 TRP A 430      37.058  -1.219 -53.628  1.00 39.91           C  
ATOM   4073  CZ3 TRP A 430      36.366   0.817 -54.774  1.00 40.89           C  
ATOM   4074  CH2 TRP A 430      36.077  -0.316 -53.992  1.00 41.78           C  
ATOM   4075  HN  TRP A 430      43.166   0.789 -54.645  1.00  0.00           H  
ATOM   4076  HE1 TRP A 430      39.632  -2.479 -53.246  1.00  0.00           H  
ATOM   4077  N   GLY A 431      43.435   2.327 -57.480  1.00 26.97           N  
ATOM   4078  CA  GLY A 431      43.993   3.152 -58.542  1.00 25.86           C  
ATOM   4079  C   GLY A 431      44.918   2.336 -59.408  1.00 29.47           C  
ATOM   4080  O   GLY A 431      44.859   2.436 -60.630  1.00 29.83           O  
ATOM   4081  HN  GLY A 431      43.679   2.546 -56.514  1.00  0.00           H  
ATOM   4082  N   GLN A 432      45.725   1.472 -58.763  1.00 25.46           N  
ATOM   4083  CA  GLN A 432      46.675   0.555 -59.379  1.00 25.27           C  
ATOM   4084  C   GLN A 432      45.963  -0.524 -60.164  1.00 31.16           C  
ATOM   4085  O   GLN A 432      46.419  -0.848 -61.270  1.00 34.96           O  
ATOM   4086  CB  GLN A 432      47.586  -0.087 -58.335  1.00 26.71           C  
ATOM   4087  CG  GLN A 432      48.649   0.847 -57.764  1.00 44.91           C  
ATOM   4088  CD  GLN A 432      49.707   0.136 -56.964  1.00 56.72           C  
ATOM   4089  NE2 GLN A 432      49.498  -1.138 -56.668  1.00 42.00           N  
ATOM   4090  OE1 GLN A 432      50.735   0.723 -56.617  1.00 56.57           O  
ATOM   4091  HN  GLN A 432      45.665   1.458 -57.745  1.00  0.00           H  
ATOM   4092 1HE2 GLN A 432      48.648  -1.623 -56.955  1.00  0.00           H  
ATOM   4093 2HE2 GLN A 432      50.215  -1.620 -56.126  1.00  0.00           H  
ATOM   4094  N   VAL A 433      44.857  -1.085 -59.621  1.00 24.07           N  
ATOM   4095  CA  VAL A 433      44.077  -2.089 -60.351  1.00 22.96           C  
ATOM   4096  C   VAL A 433      43.493  -1.398 -61.566  1.00 26.35           C  
ATOM   4097  O   VAL A 433      43.680  -1.907 -62.670  1.00 26.36           O  
ATOM   4098  CB  VAL A 433      42.995  -2.851 -59.529  1.00 25.66           C  
ATOM   4099  CG1 VAL A 433      42.215  -3.815 -60.423  1.00 25.28           C  
ATOM   4100  CG2 VAL A 433      43.626  -3.610 -58.368  1.00 24.61           C  
ATOM   4101  HN  VAL A 433      44.561  -0.804 -58.686  1.00  0.00           H  
ATOM   4102  N   TRP A 434      42.875  -0.207 -61.386  1.00 23.37           N  
ATOM   4103  CA  TRP A 434      42.340   0.523 -62.538  1.00 25.53           C  
ATOM   4104  C   TRP A 434      43.451   0.765 -63.606  1.00 32.60           C  
ATOM   4105  O   TRP A 434      43.184   0.635 -64.815  1.00 33.27           O  
ATOM   4106  CB  TRP A 434      41.660   1.856 -62.159  1.00 24.36           C  
ATOM   4107  CG  TRP A 434      41.527   2.740 -63.366  1.00 26.14           C  
ATOM   4108  CD1 TRP A 434      40.632   2.594 -64.386  1.00 30.32           C  
ATOM   4109  CD2 TRP A 434      42.474   3.734 -63.801  1.00 26.27           C  
ATOM   4110  CE2 TRP A 434      42.036   4.201 -65.059  1.00 31.35           C  
ATOM   4111  CE3 TRP A 434      43.683   4.254 -63.261  1.00 26.63           C  
ATOM   4112  NE1 TRP A 434      40.901   3.499 -65.384  1.00 30.93           N  
ATOM   4113  CZ2 TRP A 434      42.716   5.206 -65.758  1.00 31.44           C  
ATOM   4114  CZ3 TRP A 434      44.377   5.221 -63.976  1.00 28.51           C  
ATOM   4115  CH2 TRP A 434      43.889   5.695 -65.205  1.00 30.69           C  
ATOM   4116  HN  TRP A 434      42.782   0.182 -60.448  1.00  0.00           H  
ATOM   4117  HE1 TRP A 434      40.347   3.629 -66.230  1.00  0.00           H  
ATOM   4118  N   HIS A 435      44.674   1.129 -63.154  1.00 29.58           N  
ATOM   4119  CA  HIS A 435      45.800   1.395 -64.047  1.00 31.18           C  
ATOM   4120  C   HIS A 435      46.176   0.128 -64.830  1.00 36.81           C  
ATOM   4121  O   HIS A 435      46.422   0.215 -66.032  1.00 36.52           O  
ATOM   4122  CB  HIS A 435      46.989   1.933 -63.264  1.00 31.62           C  
ATOM   4123  CG  HIS A 435      48.041   2.553 -64.132  1.00 36.24           C  
ATOM   4124  CD2 HIS A 435      48.070   3.773 -64.719  1.00 38.89           C  
ATOM   4125  ND1 HIS A 435      49.204   1.866 -64.465  1.00 38.19           N  
ATOM   4126  CE1 HIS A 435      49.898   2.689 -65.231  1.00 38.42           C  
ATOM   4127  NE2 HIS A 435      49.265   3.855 -65.401  1.00 39.32           N  
ATOM   4128  HN  HIS A 435      44.816   1.221 -62.148  1.00  0.00           H  
ATOM   4129  HD1 HIS A 435      49.466   0.923 -64.178  1.00  0.00           H  
ATOM   4130  HE2 HIS A 435      49.603   4.655 -65.935  1.00  0.00           H  
ATOM   4131  N   SER A 436      46.159  -1.045 -64.154  1.00 33.85           N  
ATOM   4132  CA  SER A 436      46.431  -2.357 -64.748  1.00 33.66           C  
ATOM   4133  C   SER A 436      45.489  -2.634 -65.932  1.00 35.41           C  
ATOM   4134  O   SER A 436      45.953  -3.032 -67.004  1.00 34.90           O  
ATOM   4135  CB  SER A 436      46.298  -3.462 -63.694  1.00 36.39           C  
ATOM   4136  OG  SER A 436      47.432  -3.505 -62.842  1.00 43.48           O  
ATOM   4137  HN  SER A 436      45.941  -1.013 -63.158  1.00  0.00           H  
ATOM   4138  HG  SER A 436      47.350  -4.190 -62.189  1.00  0.00           H  
ATOM   4139  N   ILE A 437      44.184  -2.368 -65.737  1.00 31.21           N  
ATOM   4140  CA  ILE A 437      43.137  -2.564 -66.739  1.00 32.87           C  
ATOM   4141  C   ILE A 437      43.338  -1.594 -67.901  1.00 39.28           C  
ATOM   4142  O   ILE A 437      43.225  -2.016 -69.058  1.00 41.17           O  
ATOM   4143  CB  ILE A 437      41.713  -2.435 -66.138  1.00 36.57           C  
ATOM   4144  CG1 ILE A 437      41.481  -3.503 -65.027  1.00 36.71           C  
ATOM   4145  CG2 ILE A 437      40.662  -2.567 -67.238  1.00 38.62           C  
ATOM   4146  CD1 ILE A 437      40.391  -3.212 -64.071  1.00 39.31           C  
ATOM   4147  HN  ILE A 437      43.906  -2.004 -64.826  1.00  0.00           H  
ATOM   4148  N   GLN A 438      43.666  -0.310 -67.608  1.00 34.19           N  
ATOM   4149  CA  GLN A 438      43.908   0.698 -68.641  1.00 34.39           C  
ATOM   4150  C   GLN A 438      45.045   0.245 -69.545  1.00 39.44           C  
ATOM   4151  O   GLN A 438      44.966   0.422 -70.754  1.00 41.54           O  
ATOM   4152  CB  GLN A 438      44.233   2.044 -68.006  1.00 35.17           C  
ATOM   4153  CG  GLN A 438      44.167   3.207 -68.991  1.00 66.73           C  
ATOM   4154  CD  GLN A 438      44.859   4.453 -68.481  1.00104.21           C  
ATOM   4155  NE2 GLN A 438      44.172   5.588 -68.612  1.00102.11           N  
ATOM   4156  OE1 GLN A 438      46.023   4.430 -68.033  1.00101.72           O  
ATOM   4157  HN  GLN A 438      43.747  -0.037 -66.629  1.00  0.00           H  
ATOM   4158 1HE2 GLN A 438      44.638   6.428 -68.268  1.00  0.00           H  
ATOM   4159 2HE2 GLN A 438      43.220   5.607 -68.978  1.00  0.00           H  
ATOM   4160  N   THR A 439      46.085  -0.379 -68.947  1.00 34.03           N  
ATOM   4161  CA  THR A 439      47.274  -0.896 -69.604  1.00 33.37           C  
ATOM   4162  C   THR A 439      46.882  -2.078 -70.471  1.00 37.73           C  
ATOM   4163  O   THR A 439      47.310  -2.108 -71.615  1.00 40.17           O  
ATOM   4164  CB  THR A 439      48.336  -1.227 -68.574  1.00 35.10           C  
ATOM   4165  CG2 THR A 439      49.634  -1.698 -69.202  1.00 29.86           C  
ATOM   4166  OG1 THR A 439      48.567  -0.043 -67.816  1.00 37.39           O  
ATOM   4167  HN  THR A 439      46.030  -0.499 -67.936  1.00  0.00           H  
ATOM   4168  HG1 THR A 439      47.754   0.252 -67.423  1.00  0.00           H  
ATOM   4169  N   LEU A 440      46.042  -3.014 -69.961  1.00 31.32           N  
ATOM   4170  CA  LEU A 440      45.528  -4.157 -70.735  1.00 31.11           C  
ATOM   4171  C   LEU A 440      44.844  -3.628 -71.998  1.00 32.47           C  
ATOM   4172  O   LEU A 440      45.222  -4.017 -73.095  1.00 31.72           O  
ATOM   4173  CB  LEU A 440      44.548  -4.988 -69.876  1.00 30.65           C  
ATOM   4174  CG  LEU A 440      45.080  -6.191 -69.068  1.00 35.80           C  
ATOM   4175  CD1 LEU A 440      46.351  -5.904 -68.303  1.00 41.65           C  
ATOM   4176  CD2 LEU A 440      44.042  -6.703 -68.123  1.00 34.73           C  
ATOM   4177  HN  LEU A 440      45.750  -2.921 -68.988  1.00  0.00           H  
ATOM   4178  N   LYS A 441      43.919  -2.647 -71.832  1.00 28.63           N  
ATOM   4179  CA  LYS A 441      43.202  -1.940 -72.897  1.00 29.29           C  
ATOM   4180  C   LYS A 441      44.192  -1.294 -73.869  1.00 36.36           C  
ATOM   4181  O   LYS A 441      44.091  -1.564 -75.057  1.00 39.25           O  
ATOM   4182  CB  LYS A 441      42.262  -0.879 -72.297  1.00 29.73           C  
ATOM   4183  CG  LYS A 441      41.585   0.055 -73.307  1.00 33.87           C  
ATOM   4184  CD  LYS A 441      40.843   1.189 -72.638  1.00 44.09           C  
ATOM   4185  CE  LYS A 441      39.705   1.750 -73.479  1.00 59.71           C  
ATOM   4186  NZ  LYS A 441      38.680   2.469 -72.656  1.00 66.29           N1+
ATOM   4187  HN  LYS A 441      43.702  -2.376 -70.873  1.00  0.00           H  
ATOM   4188  HZ1 LYS A 441      37.917   2.845 -73.220  1.00  0.00           H  
ATOM   4189  HZ2 LYS A 441      39.112   3.199 -72.090  1.00  0.00           H  
ATOM   4190  HZ3 LYS A 441      38.324   1.871 -71.910  1.00  0.00           H  
ATOM   4191  N   GLU A 442      45.153  -0.472 -73.376  1.00 31.99           N  
ATOM   4192  CA  GLU A 442      46.139   0.220 -74.195  1.00 33.57           C  
ATOM   4193  C   GLU A 442      47.023  -0.760 -74.934  1.00 38.99           C  
ATOM   4194  O   GLU A 442      47.113  -0.639 -76.150  1.00 42.71           O  
ATOM   4195  CB  GLU A 442      46.957   1.193 -73.363  1.00 34.44           C  
ATOM   4196  CG  GLU A 442      46.204   2.498 -73.136  1.00 48.86           C  
ATOM   4197  CD  GLU A 442      46.688   3.432 -72.042  1.00 70.00           C  
ATOM   4198  OE1 GLU A 442      45.851   4.233 -71.567  1.00 68.30           O  
ATOM   4199  OE2 GLU A 442      47.888   3.393 -71.679  1.00 55.24           O1-
ATOM   4200  HN  GLU A 442      45.187  -0.330 -72.367  1.00  0.00           H  
ATOM   4201  N   ASP A 443      47.594  -1.772 -74.242  1.00 33.60           N  
ATOM   4202  CA  ASP A 443      48.408  -2.850 -74.838  1.00 34.89           C  
ATOM   4203  C   ASP A 443      47.683  -3.539 -75.997  1.00 40.04           C  
ATOM   4204  O   ASP A 443      48.258  -3.704 -77.068  1.00 41.42           O  
ATOM   4205  CB  ASP A 443      48.765  -3.922 -73.795  1.00 34.87           C  
ATOM   4206  CG  ASP A 443      49.905  -3.607 -72.858  1.00 48.43           C  
ATOM   4207  OD1 ASP A 443      50.428  -2.477 -72.921  1.00 48.83           O  
ATOM   4208  OD2 ASP A 443      50.266  -4.496 -72.043  1.00 59.70           O1-
ATOM   4209  HN  ASP A 443      47.452  -1.792 -73.232  1.00  0.00           H  
ATOM   4210  N   CYS A 444      46.420  -3.928 -75.765  1.00 35.95           N  
ATOM   4211  CA  CYS A 444      45.558  -4.595 -76.720  1.00 37.86           C  
ATOM   4212  C   CYS A 444      45.318  -3.720 -77.966  1.00 45.24           C  
ATOM   4213  O   CYS A 444      45.376  -4.243 -79.081  1.00 47.70           O  
ATOM   4214  CB  CYS A 444      44.249  -4.971 -76.047  1.00 37.00           C  
ATOM   4215  SG  CYS A 444      43.262  -6.141 -76.985  1.00 43.81           S  
ATOM   4216  HN  CYS A 444      46.035  -3.739 -74.840  1.00  0.00           H  
ATOM   4217  N   ASN A 445      45.109  -2.393 -77.787  1.00 41.28           N  
ATOM   4218  CA  ASN A 445      44.883  -1.455 -78.890  1.00 44.29           C  
ATOM   4219  C   ASN A 445      46.131  -1.252 -79.747  1.00 52.15           C  
ATOM   4220  O   ASN A 445      45.982  -1.070 -80.958  1.00 54.10           O  
ATOM   4221  CB  ASN A 445      44.376  -0.132 -78.381  1.00 44.55           C  
ATOM   4222  CG  ASN A 445      42.998  -0.226 -77.779  1.00 71.77           C  
ATOM   4223  ND2 ASN A 445      42.721   0.663 -76.858  1.00 59.44           N  
ATOM   4224  OD1 ASN A 445      42.174  -1.089 -78.114  1.00 74.97           O  
ATOM   4225  HN  ASN A 445      45.109  -2.028 -76.835  1.00  0.00           H  
ATOM   4226 1HD2 ASN A 445      43.399   1.373 -76.582  1.00  0.00           H  
ATOM   4227 2HD2 ASN A 445      41.788   0.599 -76.450  1.00  0.00           H  
ATOM   4228  N   ARG A 446      47.355  -1.304 -79.133  1.00 33.70           N  
ATOM   4229  CA  ARG A 446      48.645  -1.217 -79.838  1.00 33.62           C  
ATOM   4230  C   ARG A 446      48.802  -2.402 -80.773  1.00 39.02           C  
ATOM   4231  O   ARG A 446      49.285  -2.213 -81.884  1.00 42.50           O  
ATOM   4232  CB  ARG A 446      49.831  -1.174 -78.868  1.00 33.83           C  
ATOM   4233  CG  ARG A 446      50.566   0.162 -78.815  1.00 38.56           C  
ATOM   4234  CD  ARG A 446      51.824   0.113 -77.966  1.00 42.55           C  
ATOM   4235  NE  ARG A 446      51.587  -0.416 -76.612  1.00 48.15           N  
ATOM   4236  CZ  ARG A 446      51.462   0.330 -75.519  1.00 66.94           C  
ATOM   4237  NH1 ARG A 446      51.550   1.652 -75.594  1.00 47.19           N1+
ATOM   4238  NH2 ARG A 446      51.253  -0.241 -74.341  1.00 68.64           N  
ATOM   4239  HN  ARG A 446      47.374  -1.410 -78.119  1.00  0.00           H  
ATOM   4240  HE  ARG A 446      51.513  -1.428 -76.505  1.00  0.00           H  
ATOM   4241 1HH1 ARG A 446      51.454   2.224 -74.755  1.00  0.00           H  
ATOM   4242 2HH1 ARG A 446      51.711   2.091 -76.500  1.00  0.00           H  
ATOM   4243 1HH2 ARG A 446      51.157   0.331 -73.502  1.00  0.00           H  
ATOM   4244 2HH2 ARG A 446      51.185  -1.257 -74.283  1.00  0.00           H  
ATOM   4245  N   LEU A 447      48.359  -3.607 -80.352  1.00 32.72           N  
ATOM   4246  CA  LEU A 447      48.405  -4.800 -81.179  1.00 32.90           C  
ATOM   4247  C   LEU A 447      47.465  -4.645 -82.384  1.00 37.47           C  
ATOM   4248  O   LEU A 447      47.863  -4.967 -83.493  1.00 36.28           O  
ATOM   4249  CB  LEU A 447      48.076  -6.060 -80.362  1.00 34.05           C  
ATOM   4250  CG  LEU A 447      49.109  -6.488 -79.290  1.00 40.17           C  
ATOM   4251  CD1 LEU A 447      48.502  -7.453 -78.295  1.00 41.22           C  
ATOM   4252  CD2 LEU A 447      50.385  -7.073 -79.908  1.00 42.10           C  
ATOM   4253  HN  LEU A 447      47.975  -3.682 -79.410  1.00  0.00           H  
ATOM   4254  N   GLN A 448      46.261  -4.081 -82.180  1.00 36.75           N  
ATOM   4255  CA  GLN A 448      45.288  -3.800 -83.239  1.00 37.36           C  
ATOM   4256  C   GLN A 448      45.848  -2.802 -84.225  1.00 43.52           C  
ATOM   4257  O   GLN A 448      45.556  -2.893 -85.420  1.00 43.85           O  
ATOM   4258  CB  GLN A 448      43.982  -3.220 -82.665  1.00 39.05           C  
ATOM   4259  CG  GLN A 448      42.916  -4.245 -82.324  1.00 66.31           C  
ATOM   4260  CD  GLN A 448      41.612  -4.083 -83.063  1.00 90.05           C  
ATOM   4261  NE2 GLN A 448      41.098  -5.182 -83.601  1.00 84.20           N  
ATOM   4262  OE1 GLN A 448      41.054  -2.986 -83.171  1.00 85.47           O  
ATOM   4263  HN  GLN A 448      46.008  -3.832 -81.224  1.00  0.00           H  
ATOM   4264 1HE2 GLN A 448      41.559  -6.088 -83.512  1.00  0.00           H  
ATOM   4265 2HE2 GLN A 448      40.216  -5.072 -84.101  1.00  0.00           H  
ATOM   4266  N   GLN A 449      46.617  -1.820 -83.716  1.00 40.40           N  
ATOM   4267  CA  GLN A 449      47.235  -0.783 -84.525  1.00 40.62           C  
ATOM   4268  C   GLN A 449      48.286  -1.412 -85.447  1.00 47.53           C  
ATOM   4269  O   GLN A 449      48.379  -1.024 -86.627  1.00 46.30           O  
ATOM   4270  CB  GLN A 449      47.846   0.284 -83.621  1.00 42.38           C  
ATOM   4271  CG  GLN A 449      47.423   1.698 -83.980  1.00 57.21           C  
ATOM   4272  CD  GLN A 449      47.824   2.650 -82.886  1.00 85.04           C  
ATOM   4273  NE2 GLN A 449      48.953   3.333 -83.067  1.00 82.61           N  
ATOM   4274  OE1 GLN A 449      47.158   2.751 -81.848  1.00 80.39           O  
ATOM   4275  HN  GLN A 449      46.774  -1.803 -82.708  1.00  0.00           H  
ATOM   4276 1HE2 GLN A 449      49.225   3.978 -82.325  1.00  0.00           H  
ATOM   4277 2HE2 GLN A 449      49.502   3.250 -83.923  1.00  0.00           H  
ATOM   4278  N   GLY A 450      49.017  -2.403 -84.906  1.00 45.54           N  
ATOM   4279  CA  GLY A 450      50.016  -3.188 -85.628  1.00 46.14           C  
ATOM   4280  C   GLY A 450      49.387  -4.020 -86.725  1.00 50.10           C  
ATOM   4281  O   GLY A 450      49.919  -4.078 -87.838  1.00 51.02           O  
ATOM   4282  HN  GLY A 450      48.863  -2.622 -83.922  1.00  0.00           H  
ATOM   4283  N   GLN A 451      48.228  -4.641 -86.421  1.00 44.52           N  
ATOM   4284  CA  GLN A 451      47.448  -5.439 -87.368  1.00 43.30           C  
ATOM   4285  C   GLN A 451      46.863  -4.505 -88.463  1.00 44.92           C  
ATOM   4286  O   GLN A 451      46.793  -4.901 -89.630  1.00 42.14           O  
ATOM   4287  CB  GLN A 451      46.337  -6.219 -86.627  1.00 44.38           C  
ATOM   4288  CG  GLN A 451      45.701  -7.346 -87.426  1.00 50.95           C  
ATOM   4289  CD  GLN A 451      44.637  -6.886 -88.405  1.00 67.80           C  
ATOM   4290  NE2 GLN A 451      44.651  -7.459 -89.597  1.00 57.16           N  
ATOM   4291  OE1 GLN A 451      43.783  -6.038 -88.110  1.00 62.51           O  
ATOM   4292  HN  GLN A 451      47.873  -4.548 -85.469  1.00  0.00           H  
ATOM   4293 1HE2 GLN A 451      43.936  -7.150 -90.255  1.00  0.00           H  
ATOM   4294 2HE2 GLN A 451      45.354  -8.157 -89.840  1.00  0.00           H  
ATOM   4295  N   ARG A 452      46.470  -3.268 -88.074  1.00 40.76           N  
ATOM   4296  CA  ARG A 452      45.913  -2.284 -88.995  1.00 39.28           C  
ATOM   4297  C   ARG A 452      47.002  -1.737 -89.883  1.00 42.44           C  
ATOM   4298  O   ARG A 452      46.720  -1.507 -91.050  1.00 42.18           O  
ATOM   4299  CB  ARG A 452      45.170  -1.167 -88.264  1.00 40.69           C  
ATOM   4300  CG  ARG A 452      43.732  -1.575 -87.966  1.00 61.94           C  
ATOM   4301  CD  ARG A 452      43.144  -0.904 -86.745  1.00 82.61           C  
ATOM   4302  NE  ARG A 452      41.741  -1.287 -86.544  1.00 95.36           N  
ATOM   4303  CZ  ARG A 452      40.981  -0.868 -85.535  1.00114.75           C  
ATOM   4304  NH1 ARG A 452      41.481  -0.061 -84.606  1.00105.33           N1+
ATOM   4305  NH2 ARG A 452      39.720  -1.272 -85.433  1.00100.47           N  
ATOM   4306  HN  ARG A 452      46.568  -3.013 -87.091  1.00  0.00           H  
ATOM   4307  HE  ARG A 452      41.319  -1.918 -87.225  1.00  0.00           H  
ATOM   4308 1HH1 ARG A 452      42.449   0.249 -84.684  1.00  0.00           H  
ATOM   4309 2HH1 ARG A 452      40.899   0.260 -83.833  1.00  0.00           H  
ATOM   4310 1HH2 ARG A 452      39.336  -1.892 -86.146  1.00  0.00           H  
ATOM   4311 2HH2 ARG A 452      39.138  -0.951 -84.660  1.00  0.00           H  
ATOM   4312  N   ALA A 453      48.257  -1.602 -89.374  1.00 38.30           N  
ATOM   4313  CA  ALA A 453      49.406  -1.141 -90.163  1.00 37.36           C  
ATOM   4314  C   ALA A 453      49.724  -2.155 -91.264  1.00 43.85           C  
ATOM   4315  O   ALA A 453      49.977  -1.758 -92.403  1.00 44.20           O  
ATOM   4316  CB  ALA A 453      50.613  -0.925 -89.268  1.00 38.47           C  
ATOM   4317  HN  ALA A 453      48.407  -1.833 -88.392  1.00  0.00           H  
ATOM   4318  N   ALA A 454      49.650  -3.466 -90.938  1.00 41.79           N  
ATOM   4319  CA  ALA A 454      49.879  -4.569 -91.873  1.00 42.47           C  
ATOM   4320  C   ALA A 454      48.742  -4.651 -92.915  1.00 46.82           C  
ATOM   4321  O   ALA A 454      48.998  -4.941 -94.090  1.00 45.22           O  
ATOM   4322  CB  ALA A 454      49.996  -5.877 -91.107  1.00 44.35           C  
ATOM   4323  HN  ALA A 454      49.418  -3.702 -89.973  1.00  0.00           H  
ATOM   4324  N   MET A 455      47.498  -4.356 -92.476  1.00 45.47           N  
ATOM   4325  CA  MET A 455      46.299  -4.309 -93.312  1.00 45.94           C  
ATOM   4326  C   MET A 455      46.391  -3.138 -94.287  1.00 49.58           C  
ATOM   4327  O   MET A 455      46.050  -3.298 -95.455  1.00 48.16           O  
ATOM   4328  CB  MET A 455      45.053  -4.186 -92.441  1.00 49.35           C  
ATOM   4329  CG  MET A 455      43.745  -4.218 -93.208  1.00 54.75           C  
ATOM   4330  SD  MET A 455      43.431  -5.748 -94.123  1.00 61.28           S  
ATOM   4331  CE  MET A 455      42.919  -6.794 -92.781  1.00 59.23           C  
ATOM   4332  HN  MET A 455      47.387  -4.150 -91.483  1.00  0.00           H  
ATOM   4333  N   MET A 456      46.863  -1.973 -93.806  1.00 47.15           N  
ATOM   4334  CA  MET A 456      47.075  -0.759 -94.599  1.00 46.97           C  
ATOM   4335  C   MET A 456      48.097  -1.010 -95.681  1.00 49.27           C  
ATOM   4336  O   MET A 456      47.882  -0.565 -96.808  1.00 48.58           O  
ATOM   4337  CB  MET A 456      47.550   0.406 -93.721  1.00 50.29           C  
ATOM   4338  CG  MET A 456      46.522   0.919 -92.743  1.00 54.18           C  
ATOM   4339  SD  MET A 456      45.421   2.103 -93.504  1.00 58.30           S  
ATOM   4340  CE  MET A 456      43.943   1.048 -93.743  1.00 54.85           C  
ATOM   4341  HN  MET A 456      47.091  -1.932 -92.813  1.00  0.00           H  
ATOM   4342  N   ASN A 457      49.203  -1.730 -95.348  1.00 45.84           N  
ATOM   4343  CA  ASN A 457      50.254  -2.091 -96.310  1.00 46.21           C  
ATOM   4344  C   ASN A 457      49.702  -3.048 -97.362  1.00 50.35           C  
ATOM   4345  O   ASN A 457      50.008  -2.893 -98.552  1.00 51.11           O  
ATOM   4346  CB  ASN A 457      51.461  -2.715 -95.619  1.00 47.82           C  
ATOM   4347  CG  ASN A 457      52.624  -3.018 -96.548  1.00 68.44           C  
ATOM   4348  ND2 ASN A 457      53.394  -2.004 -96.920  1.00 61.16           N  
ATOM   4349  OD1 ASN A 457      52.862  -4.167 -96.926  1.00 63.03           O  
ATOM   4350  HN  ASN A 457      49.308  -2.035 -94.380  1.00  0.00           H  
ATOM   4351 1HD2 ASN A 457      54.175  -2.207 -97.544  1.00  0.00           H  
ATOM   4352 2HD2 ASN A 457      53.197  -1.053 -96.607  1.00  0.00           H  
ATOM   4353  N   LEU A 458      48.862  -4.016 -96.921  1.00 44.72           N  
ATOM   4354  CA  LEU A 458      48.217  -4.999 -97.784  1.00 42.89           C  
ATOM   4355  C   LEU A 458      47.304  -4.307 -98.775  1.00 44.82           C  
ATOM   4356  O   LEU A 458      47.385  -4.600 -99.962  1.00 44.02           O  
ATOM   4357  CB  LEU A 458      47.428  -6.022 -96.938  1.00 43.00           C  
ATOM   4358  CG  LEU A 458      46.558  -7.057 -97.675  1.00 46.75           C  
ATOM   4359  CD1 LEU A 458      47.384  -7.960 -98.554  1.00 47.44           C  
ATOM   4360  CD2 LEU A 458      45.769  -7.885 -96.712  1.00 47.07           C  
ATOM   4361  HN  LEU A 458      48.668  -4.060 -95.921  1.00  0.00           H  
ATOM   4362  N   LEU A 459      46.463  -3.373 -98.300  1.00 41.21           N  
ATOM   4363  CA  LEU A 459      45.500  -2.646 -99.133  1.00 39.96           C  
ATOM   4364  C   LEU A 459      46.193  -1.752-100.163  1.00 46.51           C  
ATOM   4365  O   LEU A 459      45.705  -1.626-101.297  1.00 45.99           O  
ATOM   4366  CB  LEU A 459      44.528  -1.845 -98.279  1.00 39.18           C  
ATOM   4367  CG  LEU A 459      43.535  -2.696 -97.510  1.00 43.25           C  
ATOM   4368  CD1 LEU A 459      43.016  -1.969 -96.285  1.00 43.53           C  
ATOM   4369  CD2 LEU A 459      42.421  -3.180 -98.386  1.00 44.18           C  
ATOM   4370  HN  LEU A 459      46.496  -3.158 -97.304  1.00  0.00           H  
ATOM   4371  N   ARG A 460      47.349  -1.186 -99.786  1.00 44.96           N  
ATOM   4372  CA  ARG A 460      48.181  -0.353-100.648  1.00 45.70           C  
ATOM   4373  C   ARG A 460      48.786  -1.205-101.776  1.00 50.26           C  
ATOM   4374  O   ARG A 460      48.817  -0.753-102.923  1.00 49.03           O  
ATOM   4375  CB  ARG A 460      49.275   0.331 -99.811  1.00 48.21           C  
ATOM   4376  CG  ARG A 460      49.796   1.602-100.455  1.00 64.07           C  
ATOM   4377  CD  ARG A 460      50.707   2.368 -99.531  1.00 73.27           C  
ATOM   4378  NE  ARG A 460      49.992   3.356 -98.721  1.00 72.84           N  
ATOM   4379  CZ  ARG A 460      49.796   3.247 -97.412  1.00 80.22           C  
ATOM   4380  NH1 ARG A 460      50.241   2.183 -96.752  1.00 75.75           N1+
ATOM   4381  NH2 ARG A 460      49.176   4.212 -96.747  1.00 50.93           N  
ATOM   4382  HN  ARG A 460      47.668  -1.349 -98.831  1.00  0.00           H  
ATOM   4383  HE  ARG A 460      49.621   4.181 -99.192  1.00  0.00           H  
ATOM   4384 1HH1 ARG A 460      50.718   1.441 -97.264  1.00  0.00           H  
ATOM   4385 2HH1 ARG A 460      50.090   2.099 -95.747  1.00  0.00           H  
ATOM   4386 1HH2 ARG A 460      48.834   5.029 -97.254  1.00  0.00           H  
ATOM   4387 2HH2 ARG A 460      49.025   4.128 -95.742  1.00  0.00           H  
ATOM   4388  N   ASN A 461      49.239  -2.445-101.445  1.00 48.42           N  
ATOM   4389  CA  ASN A 461      49.789  -3.417-102.405  1.00 49.12           C  
ATOM   4390  C   ASN A 461      48.686  -3.953-103.312  1.00 53.29           C  
ATOM   4391  O   ASN A 461      48.855  -3.963-104.534  1.00 53.86           O  
ATOM   4392  CB  ASN A 461      50.497  -4.567-101.702  1.00 52.35           C  
ATOM   4393  CG  ASN A 461      51.971  -4.323-101.518  1.00 82.30           C  
ATOM   4394  ND2 ASN A 461      52.343  -3.771-100.366  1.00 69.49           N  
ATOM   4395  OD1 ASN A 461      52.783  -4.605-102.413  1.00 82.13           O  
ATOM   4396  HN  ASN A 461      49.194  -2.720-100.464  1.00  0.00           H  
ATOM   4397 1HD2 ASN A 461      53.342  -3.606-100.241  1.00  0.00           H  
ATOM   4398 2HD2 ASN A 461      51.676  -3.539 -99.630  1.00  0.00           H  
ATOM   4399  N   ASN A 462      47.527  -4.334-102.722  1.00 48.61           N  
ATOM   4400  CA  ASN A 462      46.338  -4.807-103.447  1.00 47.20           C  
ATOM   4401  C   ASN A 462      45.866  -3.745-104.455  1.00 50.34           C  
ATOM   4402  O   ASN A 462      45.347  -4.107-105.501  1.00 49.40           O  
ATOM   4403  CB  ASN A 462      45.212  -5.178-102.477  1.00 42.60           C  
ATOM   4404  CG  ASN A 462      44.018  -5.847-103.099  1.00 64.30           C  
ATOM   4405  ND2 ASN A 462      42.861  -5.251-102.919  1.00 59.55           N  
ATOM   4406  OD1 ASN A 462      44.101  -6.917-103.703  1.00 62.21           O  
ATOM   4407  HN  ASN A 462      47.476  -4.290-101.704  1.00  0.00           H  
ATOM   4408 1HD2 ASN A 462      42.051  -5.705-103.341  1.00  0.00           H  
ATOM   4409 2HD2 ASN A 462      42.792  -4.365-102.419  1.00  0.00           H  
ATOM   4410  N   SER A 463      46.096  -2.453-104.166  1.00 47.74           N  
ATOM   4411  CA  SER A 463      45.726  -1.362-105.060  1.00 48.64           C  
ATOM   4412  C   SER A 463      46.526  -1.439-106.356  1.00 55.65           C  
ATOM   4413  O   SER A 463      45.921  -1.428-107.426  1.00 55.78           O  
ATOM   4414  CB  SER A 463      45.925  -0.007-104.388  1.00 52.96           C  
ATOM   4415  OG  SER A 463      45.199   1.027-105.034  1.00 58.27           O  
ATOM   4416  HN  SER A 463      46.550  -2.225-103.281  1.00  0.00           H  
ATOM   4417  HG  SER A 463      45.323   1.871-104.616  1.00  0.00           H  
ATOM   4418  N   CYS A 464      47.863  -1.580-106.271  1.00 54.43           N  
ATOM   4419  CA  CYS A 464      48.756  -1.693-107.443  1.00 55.13           C  
ATOM   4420  C   CYS A 464      48.476  -2.966-108.192  1.00 56.71           C  
ATOM   4421  O   CYS A 464      48.515  -2.974-109.418  1.00 56.52           O  
ATOM   4422  CB  CYS A 464      50.218  -1.621-107.029  1.00 56.91           C  
ATOM   4423  SG  CYS A 464      50.587  -0.244-105.926  1.00 62.33           S  
ATOM   4424  HN  CYS A 464      48.284  -1.611-105.342  1.00  0.00           H  
ATOM   4425  N   LEU A 465      48.187  -4.042-107.443  1.00 50.87           N  
ATOM   4426  CA  LEU A 465      47.845  -5.343-107.983  1.00 49.24           C  
ATOM   4427  C   LEU A 465      46.572  -5.225-108.843  1.00 52.30           C  
ATOM   4428  O   LEU A 465      46.536  -5.774-109.938  1.00 51.87           O  
ATOM   4429  CB  LEU A 465      47.671  -6.347-106.832  1.00 48.81           C  
ATOM   4430  CG  LEU A 465      47.929  -7.809-107.152  1.00 52.81           C  
ATOM   4431  CD1 LEU A 465      49.264  -8.015-107.856  1.00 53.32           C  
ATOM   4432  CD2 LEU A 465      47.861  -8.643-105.913  1.00 54.73           C  
ATOM   4433  HN  LEU A 465      48.210  -3.937-106.429  1.00  0.00           H  
ATOM   4434  N   SER A 466      45.572  -4.447-108.382  1.00 47.97           N  
ATOM   4435  CA  SER A 466      44.335  -4.196-109.114  1.00 47.12           C  
ATOM   4436  C   SER A 466      44.610  -3.346-110.333  1.00 50.59           C  
ATOM   4437  O   SER A 466      44.126  -3.653-111.419  1.00 50.54           O  
ATOM   4438  CB  SER A 466      43.316  -3.506-108.222  1.00 51.05           C  
ATOM   4439  OG  SER A 466      42.980  -4.339-107.127  1.00 63.09           O  
ATOM   4440  HN  SER A 466      45.687  -4.008-107.468  1.00  0.00           H  
ATOM   4441  HG  SER A 466      42.343  -3.908-106.569  1.00  0.00           H  
ATOM   4442  N   LYS A 467      45.423  -2.299-110.159  1.00 47.75           N  
ATOM   4443  CA  LYS A 467      45.797  -1.414-111.250  1.00 48.84           C  
ATOM   4444  C   LYS A 467      46.520  -2.205-112.341  1.00 54.56           C  
ATOM   4445  O   LYS A 467      46.275  -1.978-113.526  1.00 55.74           O  
ATOM   4446  CB  LYS A 467      46.653  -0.252-110.736  1.00 52.79           C  
ATOM   4447  CG  LYS A 467      45.847   0.781-109.928  1.00 69.34           C  
ATOM   4448  CD  LYS A 467      46.761   1.747-109.172  1.00 81.43           C  
ATOM   4449  CE  LYS A 467      46.060   2.473-108.047  1.00 90.74           C  
ATOM   4450  NZ  LYS A 467      47.024   3.175-107.153  1.00 97.37           N1+
ATOM   4451  HN  LYS A 467      45.794  -2.114-109.227  1.00  0.00           H  
ATOM   4452  HZ1 LYS A 467      46.551   3.665-106.394  1.00  0.00           H  
ATOM   4453  HZ2 LYS A 467      47.628   3.805-107.681  1.00  0.00           H  
ATOM   4454  HZ3 LYS A 467      47.733   2.534-106.796  1.00  0.00           H  
ATOM   4455  N   MET A 468      47.342  -3.184-111.943  1.00 51.26           N  
ATOM   4456  CA  MET A 468      48.050  -4.051-112.876  1.00 51.03           C  
ATOM   4457  C   MET A 468      47.116  -5.088-113.499  1.00 52.77           C  
ATOM   4458  O   MET A 468      47.208  -5.314-114.711  1.00 53.13           O  
ATOM   4459  CB  MET A 468      49.232  -4.732-112.215  1.00 54.25           C  
ATOM   4460  CG  MET A 468      50.514  -4.378-112.881  1.00 59.70           C  
ATOM   4461  SD  MET A 468      51.887  -4.555-111.763  1.00 67.23           S  
ATOM   4462  CE  MET A 468      51.706  -3.007-110.721  1.00 64.34           C  
ATOM   4463  HN  MET A 468      47.479  -3.329-110.943  1.00  0.00           H  
ATOM   4464  N   LYS A 469      46.211  -5.701-112.687  1.00 46.17           N  
ATOM   4465  CA  LYS A 469      45.211  -6.667-113.157  1.00 44.76           C  
ATOM   4466  C   LYS A 469      44.397  -6.073-114.304  1.00 48.17           C  
ATOM   4467  O   LYS A 469      44.236  -6.737-115.327  1.00 47.46           O  
ATOM   4468  CB  LYS A 469      44.263  -7.112-112.029  1.00 46.36           C  
ATOM   4469  CG  LYS A 469      43.158  -8.107-112.478  1.00 46.01           C  
ATOM   4470  CD  LYS A 469      41.887  -8.048-111.634  1.00 57.52           C  
ATOM   4471  CE  LYS A 469      40.966  -6.878-111.928  1.00 71.41           C  
ATOM   4472  NZ  LYS A 469      39.913  -6.728-110.889  1.00 82.67           N1+
ATOM   4473  HN  LYS A 469      46.229  -5.475-111.692  1.00  0.00           H  
ATOM   4474  HZ1 LYS A 469      39.294  -5.942-111.087  1.00  0.00           H  
ATOM   4475  HZ2 LYS A 469      40.320  -6.655-109.956  1.00  0.00           H  
ATOM   4476  HZ3 LYS A 469      39.387  -7.593-110.767  1.00  0.00           H  
ATOM   4477  N   ASN A 470      43.908  -4.822-114.134  1.00 45.07           N  
ATOM   4478  CA  ASN A 470      43.117  -4.080-115.124  1.00 45.62           C  
ATOM   4479  C   ASN A 470      43.909  -3.855-116.401  1.00 48.86           C  
ATOM   4480  O   ASN A 470      43.359  -4.048-117.486  1.00 48.29           O  
ATOM   4481  CB  ASN A 470      42.633  -2.738-114.565  1.00 46.72           C  
ATOM   4482  CG  ASN A 470      41.753  -2.848-113.346  1.00 64.80           C  
ATOM   4483  ND2 ASN A 470      41.783  -1.809-112.533  1.00 56.57           N  
ATOM   4484  OD1 ASN A 470      41.018  -3.824-113.141  1.00 59.71           O  
ATOM   4485  HN  ASN A 470      44.105  -4.358-113.247  1.00  0.00           H  
ATOM   4486 1HD2 ASN A 470      41.188  -1.883-111.708  1.00  0.00           H  
ATOM   4487 2HD2 ASN A 470      42.388  -1.005-112.702  1.00  0.00           H  
ATOM   4488  N   SER A 471      45.196  -3.478-116.269  1.00 44.52           N  
ATOM   4489  CA  SER A 471      46.087  -3.289-117.403  1.00 44.31           C  
ATOM   4490  C   SER A 471      46.268  -4.610-118.135  1.00 45.35           C  
ATOM   4491  O   SER A 471      46.108  -4.637-119.341  1.00 44.71           O  
ATOM   4492  CB  SER A 471      47.423  -2.731-116.943  1.00 50.41           C  
ATOM   4493  OG  SER A 471      47.223  -1.442-116.381  1.00 64.77           O  
ATOM   4494  HN  SER A 471      45.562  -3.318-115.331  1.00  0.00           H  
ATOM   4495  HG  SER A 471      48.058  -1.093-116.093  1.00  0.00           H  
ATOM   4496  N   MET A 472      46.522  -5.707-117.402  1.00 40.95           N  
ATOM   4497  CA  MET A 472      46.646  -7.061-117.933  1.00 40.58           C  
ATOM   4498  C   MET A 472      45.365  -7.463-118.697  1.00 42.55           C  
ATOM   4499  O   MET A 472      45.456  -7.873-119.852  1.00 41.42           O  
ATOM   4500  CB  MET A 472      46.943  -8.037-116.790  1.00 43.72           C  
ATOM   4501  CG  MET A 472      46.610  -9.484-117.112  1.00 48.62           C  
ATOM   4502  SD  MET A 472      47.022 -10.645-115.791  1.00 54.77           S  
ATOM   4503  CE  MET A 472      45.752 -10.246-114.525  1.00 51.52           C  
ATOM   4504  HN  MET A 472      46.637  -5.584-116.396  1.00  0.00           H  
ATOM   4505  N   ALA A 473      44.181  -7.309-118.060  1.00 38.71           N  
ATOM   4506  CA  ALA A 473      42.853  -7.572-118.640  1.00 37.40           C  
ATOM   4507  C   ALA A 473      42.656  -6.790-119.943  1.00 39.68           C  
ATOM   4508  O   ALA A 473      42.312  -7.379-120.962  1.00 38.56           O  
ATOM   4509  CB  ALA A 473      41.771  -7.203-117.645  1.00 38.11           C  
ATOM   4510  HN  ALA A 473      44.211  -6.982-117.094  1.00  0.00           H  
ATOM   4511  N   SER A 474      42.936  -5.480-119.909  1.00 37.18           N  
ATOM   4512  CA  SER A 474      42.850  -4.542-121.029  1.00 37.61           C  
ATOM   4513  C   SER A 474      43.820  -4.933-122.153  1.00 43.04           C  
ATOM   4514  O   SER A 474      43.414  -4.932-123.311  1.00 44.12           O  
ATOM   4515  CB  SER A 474      43.137  -3.124-120.545  1.00 41.76           C  
ATOM   4516  OG  SER A 474      43.142  -2.156-121.580  1.00 57.11           O  
ATOM   4517  HN  SER A 474      43.239  -5.099-119.013  1.00  0.00           H  
ATOM   4518  HG  SER A 474      43.321  -1.273-121.279  1.00  0.00           H  
ATOM   4519  N   MET A 475      45.070  -5.300-121.822  1.00 39.68           N  
ATOM   4520  CA  MET A 475      46.076  -5.692-122.803  1.00 40.47           C  
ATOM   4521  C   MET A 475      45.717  -6.997-123.478  1.00 40.47           C  
ATOM   4522  O   MET A 475      45.912  -7.120-124.683  1.00 39.54           O  
ATOM   4523  CB  MET A 475      47.452  -5.769-122.169  1.00 44.67           C  
ATOM   4524  CG  MET A 475      48.410  -4.659-122.676  1.00 51.92           C  
ATOM   4525  SD  MET A 475      47.731  -2.990-123.235  1.00 59.49           S  
ATOM   4526  CE  MET A 475      47.062  -2.286-121.654  1.00 56.31           C  
ATOM   4527  HN  MET A 475      45.328  -5.305-120.835  1.00  0.00           H  
ATOM   4528  N   SER A 476      45.117  -7.928-122.720  1.00 35.03           N  
ATOM   4529  CA  SER A 476      44.656  -9.226-123.195  1.00 33.79           C  
ATOM   4530  C   SER A 476      43.524  -9.076-124.188  1.00 36.44           C  
ATOM   4531  O   SER A 476      43.465  -9.840-125.151  1.00 35.58           O  
ATOM   4532  CB  SER A 476      44.212 -10.107-122.027  1.00 37.67           C  
ATOM   4533  OG  SER A 476      44.158 -11.470-122.434  1.00 48.28           O  
ATOM   4534  HN  SER A 476      44.972  -7.710-121.734  1.00  0.00           H  
ATOM   4535  HG  SER A 476      43.882 -12.017-121.708  1.00  0.00           H  
ATOM   4536  N   GLN A 477      42.615  -8.107-123.945  1.00 34.07           N  
ATOM   4537  CA  GLN A 477      41.462  -7.826-124.805  1.00 34.61           C  
ATOM   4538  C   GLN A 477      41.923  -7.168-126.087  1.00 38.50           C  
ATOM   4539  O   GLN A 477      41.439  -7.536-127.158  1.00 37.95           O  
ATOM   4540  CB  GLN A 477      40.414  -6.981-124.089  1.00 36.23           C  
ATOM   4541  CG  GLN A 477      39.399  -7.852-123.372  1.00 56.25           C  
ATOM   4542  CD  GLN A 477      39.227  -7.448-121.932  1.00 93.52           C  
ATOM   4543  NE2 GLN A 477      39.296  -8.427-121.034  1.00 91.45           N  
ATOM   4544  OE1 GLN A 477      39.015  -6.269-121.604  1.00 90.78           O  
ATOM   4545  HN  GLN A 477      42.739  -7.534-123.110  1.00  0.00           H  
ATOM   4546 1HE2 GLN A 477      39.179  -8.153-120.058  1.00  0.00           H  
ATOM   4547 2HE2 GLN A 477      39.470  -9.395-121.303  1.00  0.00           H  
ATOM   4548  N   GLN A 478      42.922  -6.267-125.990  1.00 34.09           N  
ATOM   4549  CA  GLN A 478      43.535  -5.598-127.131  1.00 32.45           C  
ATOM   4550  C   GLN A 478      44.295  -6.606-127.962  1.00 34.64           C  
ATOM   4551  O   GLN A 478      44.232  -6.536-129.184  1.00 36.33           O  
ATOM   4552  CB  GLN A 478      44.447  -4.460-126.679  1.00 33.53           C  
ATOM   4553  CG  GLN A 478      43.682  -3.203-126.311  1.00 42.08           C  
ATOM   4554  CD  GLN A 478      44.587  -2.089-125.831  1.00 64.11           C  
ATOM   4555  NE2 GLN A 478      44.980  -2.142-124.567  1.00 59.16           N  
ATOM   4556  OE1 GLN A 478      44.942  -1.170-126.568  1.00 61.31           O  
ATOM   4557  HN  GLN A 478      43.271  -6.039-125.059  1.00  0.00           H  
ATOM   4558 1HE2 GLN A 478      45.590  -1.391-124.243  1.00  0.00           H  
ATOM   4559 2HE2 GLN A 478      44.686  -2.904-123.956  1.00  0.00           H  
ATOM   4560  N   LEU A 479      44.957  -7.577-127.321  1.00 28.66           N  
ATOM   4561  CA  LEU A 479      45.695  -8.602-128.049  1.00 28.24           C  
ATOM   4562  C   LEU A 479      44.738  -9.542-128.749  1.00 32.07           C  
ATOM   4563  O   LEU A 479      44.969  -9.857-129.919  1.00 33.39           O  
ATOM   4564  CB  LEU A 479      46.662  -9.390-127.140  1.00 28.31           C  
ATOM   4565  CG  LEU A 479      47.639 -10.367-127.817  1.00 33.16           C  
ATOM   4566  CD1 LEU A 479      48.634  -9.648-128.728  1.00 35.82           C  
ATOM   4567  CD2 LEU A 479      48.392 -11.150-126.794  1.00 33.49           C  
ATOM   4568  HN  LEU A 479      44.945  -7.600-126.301  1.00  0.00           H  
ATOM   4569  N   LYS A 480      43.654  -9.958-128.070  1.00 26.71           N  
ATOM   4570  CA  LYS A 480      42.650 -10.853-128.663  1.00 26.73           C  
ATOM   4571  C   LYS A 480      42.112 -10.222-129.966  1.00 29.78           C  
ATOM   4572  O   LYS A 480      41.999 -10.909-130.990  1.00 28.66           O  
ATOM   4573  CB  LYS A 480      41.513 -11.145-127.653  1.00 29.72           C  
ATOM   4574  CG  LYS A 480      40.517 -12.227-128.099  1.00 47.11           C  
ATOM   4575  CD  LYS A 480      39.042 -11.799-127.860  1.00 66.91           C  
ATOM   4576  CE  LYS A 480      38.497 -12.168-126.479  1.00 91.77           C  
ATOM   4577  NZ  LYS A 480      38.058 -10.988-125.657  1.00 97.85           N1+
ATOM   4578  HN  LYS A 480      43.524  -9.641-127.109  1.00  0.00           H  
ATOM   4579  HZ1 LYS A 480      37.695 -11.234-124.736  1.00  0.00           H  
ATOM   4580  HZ2 LYS A 480      37.379 -10.427-126.171  1.00  0.00           H  
ATOM   4581  HZ3 LYS A 480      38.815 -10.309-125.573  1.00  0.00           H  
ATOM   4582  N   ALA A 481      41.874  -8.897-129.925  1.00 26.68           N  
ATOM   4583  CA  ALA A 481      41.364  -8.089-131.022  1.00 27.90           C  
ATOM   4584  C   ALA A 481      42.356  -8.012-132.199  1.00 35.55           C  
ATOM   4585  O   ALA A 481      41.949  -8.222-133.347  1.00 37.35           O  
ATOM   4586  CB  ALA A 481      41.029  -6.692-130.527  1.00 28.75           C  
ATOM   4587  HN  ALA A 481      42.069  -8.417-129.046  1.00  0.00           H  
ATOM   4588  N   LYS A 482      43.643  -7.707-131.927  1.00 30.85           N  
ATOM   4589  CA  LYS A 482      44.648  -7.600-132.982  1.00 29.72           C  
ATOM   4590  C   LYS A 482      44.897  -8.953-133.615  1.00 33.56           C  
ATOM   4591  O   LYS A 482      45.014  -9.019-134.829  1.00 33.66           O  
ATOM   4592  CB  LYS A 482      45.950  -6.987-132.453  1.00 30.65           C  
ATOM   4593  CG  LYS A 482      45.825  -5.494-132.150  1.00 33.64           C  
ATOM   4594  CD  LYS A 482      47.168  -4.903-131.787  1.00 45.65           C  
ATOM   4595  CE  LYS A 482      47.102  -3.455-131.374  1.00 57.09           C  
ATOM   4596  NZ  LYS A 482      47.026  -2.570-132.571  1.00 69.53           N1+
ATOM   4597  HN  LYS A 482      43.921  -7.547-130.959  1.00  0.00           H  
ATOM   4598  HZ1 LYS A 482      46.981  -1.590-132.292  1.00  0.00           H  
ATOM   4599  HZ2 LYS A 482      46.250  -2.825-133.181  1.00  0.00           H  
ATOM   4600  HZ3 LYS A 482      47.794  -2.744-133.219  1.00  0.00           H  
ATOM   4601  N   LEU A 483      44.912 -10.035-132.815  1.00 30.62           N  
ATOM   4602  CA  LEU A 483      45.096 -11.399-133.323  1.00 30.95           C  
ATOM   4603  C   LEU A 483      43.950 -11.807-134.248  1.00 38.14           C  
ATOM   4604  O   LEU A 483      44.178 -12.385-135.310  1.00 36.68           O  
ATOM   4605  CB  LEU A 483      45.201 -12.398-132.167  1.00 30.56           C  
ATOM   4606  CG  LEU A 483      46.510 -12.424-131.392  1.00 34.17           C  
ATOM   4607  CD1 LEU A 483      46.349 -13.157-130.070  1.00 33.64           C  
ATOM   4608  CD2 LEU A 483      47.605 -13.029-132.200  1.00 34.79           C  
ATOM   4609  HN  LEU A 483      44.790  -9.901-131.811  1.00  0.00           H  
ATOM   4610  N   ASP A 484      42.719 -11.475-133.846  1.00 38.71           N  
ATOM   4611  CA  ASP A 484      41.502 -11.724-134.605  1.00 40.65           C  
ATOM   4612  C   ASP A 484      41.595 -11.052-135.982  1.00 44.08           C  
ATOM   4613  O   ASP A 484      41.314 -11.673-137.003  1.00 44.42           O  
ATOM   4614  CB  ASP A 484      40.319 -11.170-133.802  1.00 44.37           C  
ATOM   4615  CG  ASP A 484      38.934 -11.663-134.201  1.00 72.17           C  
ATOM   4616  OD1 ASP A 484      38.580 -11.565-135.419  1.00 73.35           O  
ATOM   4617  OD2 ASP A 484      38.154 -12.031-133.287  1.00 85.15           O1-
ATOM   4618  HN  ASP A 484      42.626 -11.013-132.941  1.00  0.00           H  
ATOM   4619  N   PHE A 485      42.043  -9.798-135.988  1.00 39.74           N  
ATOM   4620  CA  PHE A 485      42.201  -8.968-137.159  1.00 39.47           C  
ATOM   4621  C   PHE A 485      43.288  -9.463-138.078  1.00 41.10           C  
ATOM   4622  O   PHE A 485      43.078  -9.529-139.293  1.00 40.28           O  
ATOM   4623  CB  PHE A 485      42.490  -7.547-136.757  1.00 43.04           C  
ATOM   4624  CG  PHE A 485      41.747  -6.591-137.643  1.00 48.08           C  
ATOM   4625  CD1 PHE A 485      41.453  -5.312-137.209  1.00 54.21           C  
ATOM   4626  CD2 PHE A 485      41.250  -7.002-138.882  1.00 53.56           C  
ATOM   4627  CE1 PHE A 485      40.735  -4.434-138.016  1.00 57.81           C  
ATOM   4628  CE2 PHE A 485      40.501  -6.138-139.680  1.00 58.55           C  
ATOM   4629  CZ  PHE A 485      40.255  -4.854-139.248  1.00 58.16           C  
ATOM   4630  HN  PHE A 485      42.296  -9.389-135.089  1.00  0.00           H  
ATOM   4631  N   PHE A 486      44.448  -9.836-137.513  1.00 37.61           N  
ATOM   4632  CA  PHE A 486      45.568 -10.411-138.263  1.00 37.99           C  
ATOM   4633  C   PHE A 486      45.139 -11.724-138.895  1.00 42.01           C  
ATOM   4634  O   PHE A 486      45.476 -11.968-140.044  1.00 41.71           O  
ATOM   4635  CB  PHE A 486      46.796 -10.644-137.349  1.00 40.05           C  
ATOM   4636  CG  PHE A 486      48.026 -11.218-138.018  1.00 41.76           C  
ATOM   4637  CD1 PHE A 486      49.058 -10.390-138.441  1.00 45.59           C  
ATOM   4638  CD2 PHE A 486      48.168 -12.594-138.193  1.00 43.13           C  
ATOM   4639  CE1 PHE A 486      50.201 -10.927-139.053  1.00 46.44           C  
ATOM   4640  CE2 PHE A 486      49.299 -13.126-138.821  1.00 45.41           C  
ATOM   4641  CZ  PHE A 486      50.317 -12.292-139.229  1.00 44.13           C  
ATOM   4642  HN  PHE A 486      44.555  -9.712-136.506  1.00  0.00           H  
ATOM   4643  N   LYS A 487      44.413 -12.574-138.133  1.00 39.06           N  
ATOM   4644  CA  LYS A 487      43.935 -13.879-138.594  1.00 39.24           C  
ATOM   4645  C   LYS A 487      42.992 -13.686-139.798  1.00 43.31           C  
ATOM   4646  O   LYS A 487      43.120 -14.403-140.796  1.00 43.29           O  
ATOM   4647  CB  LYS A 487      43.288 -14.682-137.437  1.00 41.48           C  
ATOM   4648  CG  LYS A 487      44.328 -15.554-136.697  1.00 54.62           C  
ATOM   4649  CD  LYS A 487      44.118 -15.756-135.183  1.00 67.80           C  
ATOM   4650  CE  LYS A 487      45.360 -16.342-134.506  1.00 80.13           C  
ATOM   4651  NZ  LYS A 487      45.142 -16.693-133.067  1.00 87.43           N1+
ATOM   4652  HN  LYS A 487      44.185 -12.289-137.181  1.00  0.00           H  
ATOM   4653  HZ1 LYS A 487      45.969 -17.083-132.616  1.00  0.00           H  
ATOM   4654  HZ2 LYS A 487      44.344 -17.320-132.964  1.00  0.00           H  
ATOM   4655  HZ3 LYS A 487      44.792 -15.888-132.547  1.00  0.00           H  
ATOM   4656  N   THR A 488      42.146 -12.641-139.745  1.00 38.69           N  
ATOM   4657  CA  THR A 488      41.223 -12.265-140.816  1.00 38.49           C  
ATOM   4658  C   THR A 488      42.030 -11.783-142.039  1.00 40.37           C  
ATOM   4659  O   THR A 488      41.864 -12.304-143.144  1.00 38.44           O  
ATOM   4660  CB  THR A 488      40.231 -11.206-140.276  1.00 47.94           C  
ATOM   4661  CG2 THR A 488      39.398 -10.537-141.381  1.00 48.27           C  
ATOM   4662  OG1 THR A 488      39.362 -11.835-139.329  1.00 48.70           O  
ATOM   4663  HN  THR A 488      42.148 -12.071-138.899  1.00  0.00           H  
ATOM   4664  HG1 THR A 488      39.877 -12.248-138.646  1.00  0.00           H  
ATOM   4665  N   SER A 489      42.920 -10.807-141.812  1.00 36.95           N  
ATOM   4666  CA  SER A 489      43.778 -10.215-142.837  1.00 35.82           C  
ATOM   4667  C   SER A 489      44.593 -11.288-143.607  1.00 35.38           C  
ATOM   4668  O   SER A 489      44.430 -11.411-144.822  1.00 35.57           O  
ATOM   4669  CB  SER A 489      44.700  -9.174-142.206  1.00 39.34           C  
ATOM   4670  OG  SER A 489      45.336  -8.383-143.198  1.00 45.08           O  
ATOM   4671  HN  SER A 489      43.004 -10.453-140.859  1.00  0.00           H  
ATOM   4672  HG  SER A 489      45.910  -7.735-142.805  1.00  0.00           H  
ATOM   4673  N   ILE A 490      45.393 -12.104-142.896  1.00 29.06           N  
ATOM   4674  CA  ILE A 490      46.230 -13.146-143.492  1.00 27.83           C  
ATOM   4675  C   ILE A 490      45.396 -14.184-144.226  1.00 32.92           C  
ATOM   4676  O   ILE A 490      45.848 -14.632-145.257  1.00 33.39           O  
ATOM   4677  CB  ILE A 490      47.194 -13.799-142.480  1.00 30.24           C  
ATOM   4678  CG1 ILE A 490      48.396 -14.452-143.204  1.00 29.79           C  
ATOM   4679  CG2 ILE A 490      46.477 -14.761-141.493  1.00 31.61           C  
ATOM   4680  CD1 ILE A 490      49.663 -14.599-142.393  1.00 32.93           C  
ATOM   4681  HN  ILE A 490      45.417 -11.989-141.883  1.00  0.00           H  
ATOM   4682  N   GLN A 491      44.189 -14.534-143.752  1.00 31.04           N  
ATOM   4683  CA  GLN A 491      43.350 -15.530-144.431  1.00 31.52           C  
ATOM   4684  C   GLN A 491      42.975 -15.015-145.851  1.00 38.75           C  
ATOM   4685  O   GLN A 491      43.065 -15.791-146.813  1.00 38.01           O  
ATOM   4686  CB  GLN A 491      42.127 -15.898-143.566  1.00 32.85           C  
ATOM   4687  CG  GLN A 491      41.064 -16.761-144.244  1.00 48.05           C  
ATOM   4688  CD  GLN A 491      40.047 -15.879-144.947  1.00 68.69           C  
ATOM   4689  NE2 GLN A 491      39.788 -16.140-146.239  1.00 40.72           N  
ATOM   4690  OE1 GLN A 491      39.476 -14.950-144.334  1.00 71.51           O  
ATOM   4691  HN  GLN A 491      43.846 -14.096-142.897  1.00  0.00           H  
ATOM   4692 1HE2 GLN A 491      39.105 -15.548-146.711  1.00  0.00           H  
ATOM   4693 2HE2 GLN A 491      40.254 -16.897-146.739  1.00  0.00           H  
ATOM   4694  N   ILE A 492      42.622 -13.704-145.976  1.00 37.65           N  
ATOM   4695  CA  ILE A 492      42.302 -13.069-147.259  1.00 38.39           C  
ATOM   4696  C   ILE A 492      43.540 -13.128-148.162  1.00 44.98           C  
ATOM   4697  O   ILE A 492      43.455 -13.608-149.291  1.00 45.13           O  
ATOM   4698  CB  ILE A 492      41.816 -11.602-147.092  1.00 41.46           C  
ATOM   4699  CG1 ILE A 492      40.565 -11.511-146.224  1.00 42.26           C  
ATOM   4700  CG2 ILE A 492      41.617 -10.909-148.470  1.00 42.35           C  
ATOM   4701  CD1 ILE A 492      40.392 -10.148-145.547  1.00 53.28           C  
ATOM   4702  HN  ILE A 492      42.578 -13.134-145.131  1.00  0.00           H  
ATOM   4703  N   ASP A 493      44.688 -12.645-147.645  1.00 42.53           N  
ATOM   4704  CA  ASP A 493      45.953 -12.592-148.370  1.00 42.45           C  
ATOM   4705  C   ASP A 493      46.397 -13.985-148.872  1.00 46.97           C  
ATOM   4706  O   ASP A 493      46.863 -14.075-150.003  1.00 46.10           O  
ATOM   4707  CB  ASP A 493      47.042 -11.916-147.518  1.00 43.66           C  
ATOM   4708  CG  ASP A 493      46.875 -10.400-147.426  1.00 50.19           C  
ATOM   4709  OD1 ASP A 493      46.124  -9.829-148.256  1.00 50.65           O  
ATOM   4710  OD2 ASP A 493      47.511  -9.782-146.539  1.00 52.51           O1-
ATOM   4711  HN  ASP A 493      44.671 -12.295-146.687  1.00  0.00           H  
ATOM   4712  N   LEU A 494      46.183 -15.062-148.082  1.00 44.23           N  
ATOM   4713  CA  LEU A 494      46.534 -16.436-148.477  1.00 43.50           C  
ATOM   4714  C   LEU A 494      45.594 -16.963-149.566  1.00 51.30           C  
ATOM   4715  O   LEU A 494      46.046 -17.614-150.506  1.00 51.51           O  
ATOM   4716  CB  LEU A 494      46.521 -17.383-147.272  1.00 42.54           C  
ATOM   4717  CG  LEU A 494      47.645 -17.211-146.255  1.00 45.82           C  
ATOM   4718  CD1 LEU A 494      47.230 -17.731-144.911  1.00 44.92           C  
ATOM   4719  CD2 LEU A 494      48.938 -17.865-146.715  1.00 49.44           C  
ATOM   4720  HN  LEU A 494      45.757 -14.915-147.167  1.00  0.00           H  
ATOM   4721  N   GLU A 495      44.291 -16.661-149.449  1.00 53.01           N  
ATOM   4722  CA  GLU A 495      43.260 -17.063-150.406  1.00 53.49           C  
ATOM   4723  C   GLU A 495      43.481 -16.396-151.777  1.00 59.30           C  
ATOM   4724  O   GLU A 495      43.626 -17.099-152.781  1.00 59.92           O  
ATOM   4725  CB  GLU A 495      41.874 -16.697-149.852  1.00 54.84           C  
ATOM   4726  CG  GLU A 495      40.748 -17.602-150.309  1.00 66.38           C  
ATOM   4727  CD  GLU A 495      39.389 -17.042-149.940  1.00 95.64           C  
ATOM   4728  OE1 GLU A 495      39.011 -17.128-148.748  1.00 93.87           O  
ATOM   4729  OE2 GLU A 495      38.726 -16.466-150.833  1.00 93.66           O1-
ATOM   4730  HN  GLU A 495      44.000 -16.114-148.638  1.00  0.00           H  
ATOM   4731  N   LYS A 496      43.559 -15.050-151.804  1.00 56.69           N  
ATOM   4732  CA  LYS A 496      43.719 -14.268-153.035  1.00 57.44           C  
ATOM   4733  C   LYS A 496      45.088 -14.483-153.706  1.00 64.28           C  
ATOM   4734  O   LYS A 496      45.195 -14.236-154.913  1.00 62.25           O  
ATOM   4735  CB  LYS A 496      43.444 -12.772-152.806  1.00 58.58           C  
ATOM   4736  CG  LYS A 496      42.001 -12.488-152.404  1.00 66.46           C  
ATOM   4737  CD  LYS A 496      41.024 -12.353-153.576  1.00 77.88           C  
ATOM   4738  CE  LYS A 496      40.682 -10.909-153.852  1.00 94.52           C  
ATOM   4739  NZ  LYS A 496      39.298 -10.752-154.393  1.00100.94           N1+
ATOM   4740  HN  LYS A 496      43.504 -14.547-150.918  1.00  0.00           H  
ATOM   4741  HZ1 LYS A 496      39.067  -9.776-154.580  1.00  0.00           H  
ATOM   4742  HZ2 LYS A 496      38.609 -11.183-153.777  1.00  0.00           H  
ATOM   4743  HZ3 LYS A 496      39.158 -11.330-155.222  1.00  0.00           H  
ATOM   4744  N   TYR A 497      46.099 -14.998-152.961  1.00 65.17           N  
ATOM   4745  CA  TYR A 497      47.413 -15.290-153.537  1.00 67.57           C  
ATOM   4746  C   TYR A 497      47.339 -16.543-154.383  1.00 75.22           C  
ATOM   4747  O   TYR A 497      47.634 -16.483-155.581  1.00 75.32           O  
ATOM   4748  CB  TYR A 497      48.514 -15.432-152.475  1.00 70.27           C  
ATOM   4749  CG  TYR A 497      49.785 -16.045-153.019  1.00 74.96           C  
ATOM   4750  CD1 TYR A 497      50.645 -15.310-153.832  1.00 77.69           C  
ATOM   4751  CD2 TYR A 497      50.096 -17.381-152.776  1.00 76.69           C  
ATOM   4752  CE1 TYR A 497      51.810 -15.874-154.348  1.00 80.14           C  
ATOM   4753  CE2 TYR A 497      51.251 -17.961-153.299  1.00 78.11           C  
ATOM   4754  CZ  TYR A 497      52.109 -17.201-154.079  1.00 87.88           C  
ATOM   4755  OH  TYR A 497      53.271 -17.753-154.571  1.00 89.84           O  
ATOM   4756  HN  TYR A 497      45.939 -15.187-151.972  1.00  0.00           H  
ATOM   4757  HH  TYR A 497      53.476 -18.662-154.387  1.00  0.00           H  
ATOM   4758  N   SER A 498      46.964 -17.679-153.751  1.00 74.35           N  
ATOM   4759  CA  SER A 498      46.814 -19.000-154.364  1.00 75.43           C  
ATOM   4760  C   SER A 498      45.864 -18.949-155.567  1.00 81.07           C  
ATOM   4761  O   SER A 498      46.050 -19.691-156.531  1.00 81.07           O  
ATOM   4762  CB  SER A 498      46.290 -19.992-153.336  1.00 80.12           C  
ATOM   4763  OG  SER A 498      45.028 -19.578-152.832  1.00 92.17           O  
ATOM   4764  HN  SER A 498      46.767 -17.608-152.753  1.00  0.00           H  
ATOM   4765  HG  SER A 498      44.701 -20.197-152.190  1.00  0.00           H  
ATOM   4766  N   GLU A 499      44.866 -18.051-155.511  1.00 78.74           N  
ATOM   4767  CA  GLU A 499      43.906 -17.835-156.580  1.00 79.68           C  
ATOM   4768  C   GLU A 499      44.590 -17.278-157.830  1.00 88.42           C  
ATOM   4769  O   GLU A 499      44.218 -17.669-158.937  1.00 88.69           O  
ATOM   4770  CB  GLU A 499      42.793 -16.896-156.118  1.00 80.83           C  
ATOM   4771  CG  GLU A 499      41.665 -17.634-155.420  1.00 92.40           C  
ATOM   4772  CD  GLU A 499      40.505 -16.789-154.931  1.00116.47           C  
ATOM   4773  OE1 GLU A 499      40.100 -15.847-155.651  1.00110.58           O  
ATOM   4774  OE2 GLU A 499      39.964 -17.106-153.847  1.00112.74           O1-
ATOM   4775  HN  GLU A 499      44.777 -17.486-154.666  1.00  0.00           H  
ATOM   4776  N   GLN A 500      45.618 -16.404-157.654  1.00 87.47           N  
ATOM   4777  CA  GLN A 500      46.400 -15.767-158.725  1.00 87.99           C  
ATOM   4778  C   GLN A 500      47.699 -16.626-158.980  1.00 93.73           C  
ATOM   4779  O   GLN A 500      48.777 -16.365-158.433  1.00 94.35           O  
ATOM   4780  CB  GLN A 500      46.658 -14.277-158.350  1.00 88.97           C  
ATOM   4781  CG  GLN A 500      47.753 -13.494-159.088  1.00 97.64           C  
ATOM   4782  CD  GLN A 500      49.154 -13.634-158.497  1.00113.32           C  
ATOM   4783  NE2 GLN A 500      49.299 -13.922-157.209  1.00100.76           N  
ATOM   4784  OE1 GLN A 500      50.150 -13.508-159.207  1.00110.54           O  
ATOM   4785  HN  GLN A 500      45.869 -16.170-156.694  1.00  0.00           H  
ATOM   4786 1HE2 GLN A 500      50.235 -14.016-156.814  1.00  0.00           H  
ATOM   4787 2HE2 GLN A 500      48.473 -14.027-156.620  1.00  0.00           H  
ATOM   4788  N   THR A 501      47.510 -17.759-159.670  1.00 90.11           N  
ATOM   4789  CA  THR A 501      48.600 -18.653-160.063  1.00115.35           C  
ATOM   4790  C   THR A 501      48.540 -18.857-161.593  1.00112.67           C  
ATOM   4791  O   THR A 501      47.482 -18.749-162.225  1.00 55.30           O  
ATOM   4792  CB  THR A 501      48.592 -19.987-159.283  1.00124.23           C  
ATOM   4793  CG2 THR A 501      49.849 -20.788-159.508  1.00124.04           C  
ATOM   4794  OG1 THR A 501      48.478 -19.726-157.885  1.00122.02           O  
ATOM   4795  HN  THR A 501      46.558 -18.011-159.935  1.00  0.00           H  
ATOM   4796  HG1 THR A 501      48.473 -20.546-157.405  1.00  0.00           H  
ATOM   4797  N   ASP A 508      55.394 -20.714-153.262  1.00 78.81           N  
ATOM   4798  CA  ASP A 508      56.803 -20.388-153.344  1.00 78.46           C  
ATOM   4799  C   ASP A 508      57.358 -20.052-151.932  1.00 82.66           C  
ATOM   4800  O   ASP A 508      56.846 -20.539-150.915  1.00 82.96           O  
ATOM   4801  CB  ASP A 508      56.982 -19.213-154.339  1.00 79.99           C  
ATOM   4802  CG  ASP A 508      58.278 -19.217-155.142  1.00 85.86           C  
ATOM   4803  OD1 ASP A 508      58.250 -18.771-156.309  1.00 85.29           O  
ATOM   4804  OD2 ASP A 508      59.330 -19.624-154.585  1.00 88.55           O1-
ATOM   4805  HN1 ASP A 508      55.030 -20.935-154.189  1.00  0.00           H  
ATOM   4806  HN2 ASP A 508      54.858 -19.975-152.807  1.00  0.00           H  
ATOM   4807  HN3 ASP A 508      55.214 -21.463-152.593  1.00  0.00           H  
ATOM   4808  N   LYS A 509      58.412 -19.225-151.885  1.00 77.74           N  
ATOM   4809  CA  LYS A 509      59.043 -18.745-150.662  1.00 76.11           C  
ATOM   4810  C   LYS A 509      58.041 -17.871-149.880  1.00 73.22           C  
ATOM   4811  O   LYS A 509      58.004 -17.967-148.652  1.00 73.65           O  
ATOM   4812  CB  LYS A 509      60.324 -17.944-150.985  1.00 80.17           C  
ATOM   4813  CG  LYS A 509      61.269 -18.579-152.017  1.00103.67           C  
ATOM   4814  CD  LYS A 509      62.259 -17.533-152.575  1.00119.35           C  
ATOM   4815  CE  LYS A 509      63.154 -18.065-153.670  1.00133.04           C  
ATOM   4816  NZ  LYS A 509      64.047 -17.004-154.216  1.00140.38           N1+
ATOM   4817  HN  LYS A 509      58.802 -18.908-152.772  1.00  0.00           H  
ATOM   4818  HZ1 LYS A 509      64.651 -17.363-154.955  1.00  0.00           H  
ATOM   4819  HZ2 LYS A 509      64.589 -16.557-153.477  1.00  0.00           H  
ATOM   4820  HZ3 LYS A 509      63.513 -16.195-154.533  1.00  0.00           H  
ATOM   4821  N   LEU A 510      57.222 -17.043-150.588  1.00 62.80           N  
ATOM   4822  CA  LEU A 510      56.226 -16.179-149.948  1.00 59.39           C  
ATOM   4823  C   LEU A 510      55.123 -16.990-149.268  1.00 60.80           C  
ATOM   4824  O   LEU A 510      54.853 -16.751-148.094  1.00 60.41           O  
ATOM   4825  CB  LEU A 510      55.589 -15.185-150.930  1.00 58.10           C  
ATOM   4826  CG  LEU A 510      56.013 -13.738-150.900  1.00 60.46           C  
ATOM   4827  CD1 LEU A 510      54.982 -12.888-151.544  1.00 59.99           C  
ATOM   4828  CD2 LEU A 510      56.175 -13.232-149.515  1.00 61.55           C  
ATOM   4829  HN  LEU A 510      57.306 -17.024-151.604  1.00  0.00           H  
ATOM   4830  N   LEU A 511      54.498 -17.942-149.993  1.00 55.17           N  
ATOM   4831  CA  LEU A 511      53.405 -18.785-149.502  1.00 54.29           C  
ATOM   4832  C   LEU A 511      53.766 -19.524-148.198  1.00 56.81           C  
ATOM   4833  O   LEU A 511      52.954 -19.554-147.266  1.00 57.00           O  
ATOM   4834  CB  LEU A 511      53.018 -19.783-150.586  1.00 54.44           C  
ATOM   4835  CG  LEU A 511      51.991 -20.831-150.199  1.00 59.60           C  
ATOM   4836  CD1 LEU A 511      50.609 -20.392-150.594  1.00 59.49           C  
ATOM   4837  CD2 LEU A 511      52.348 -22.179-150.821  1.00 64.01           C  
ATOM   4838  HN  LEU A 511      54.810 -18.085-150.954  1.00  0.00           H  
ATOM   4839  N   LEU A 512      54.979 -20.103-148.142  1.00 51.67           N  
ATOM   4840  CA  LEU A 512      55.485 -20.835-146.985  1.00 50.43           C  
ATOM   4841  C   LEU A 512      55.788 -19.904-145.839  1.00 52.70           C  
ATOM   4842  O   LEU A 512      55.552 -20.272-144.687  1.00 51.63           O  
ATOM   4843  CB  LEU A 512      56.735 -21.633-147.352  1.00 50.47           C  
ATOM   4844  CG  LEU A 512      56.549 -22.713-148.421  1.00 54.97           C  
ATOM   4845  CD1 LEU A 512      57.853 -23.373-148.722  1.00 55.55           C  
ATOM   4846  CD2 LEU A 512      55.514 -23.754-148.004  1.00 55.75           C  
ATOM   4847  HN  LEU A 512      55.583 -20.026-148.960  1.00  0.00           H  
ATOM   4848  N   ALA A 513      56.300 -18.692-146.156  1.00 48.61           N  
ATOM   4849  CA  ALA A 513      56.605 -17.652-145.171  1.00 47.78           C  
ATOM   4850  C   ALA A 513      55.329 -17.127-144.556  1.00 49.06           C  
ATOM   4851  O   ALA A 513      55.284 -16.945-143.350  1.00 49.59           O  
ATOM   4852  CB  ALA A 513      57.367 -16.513-145.821  1.00 48.86           C  
ATOM   4853  HN  ALA A 513      56.484 -18.491-147.139  1.00  0.00           H  
ATOM   4854  N   TRP A 514      54.294 -16.893-145.381  1.00 43.28           N  
ATOM   4855  CA  TRP A 514      52.997 -16.405-144.956  1.00 42.05           C  
ATOM   4856  C   TRP A 514      52.296 -17.484-144.151  1.00 48.61           C  
ATOM   4857  O   TRP A 514      51.743 -17.162-143.098  1.00 50.86           O  
ATOM   4858  CB  TRP A 514      52.162 -15.946-146.157  1.00 39.92           C  
ATOM   4859  CG  TRP A 514      52.598 -14.623-146.742  1.00 40.43           C  
ATOM   4860  CD1 TRP A 514      53.698 -13.889-146.399  1.00 43.25           C  
ATOM   4861  CD2 TRP A 514      51.933 -13.883-147.778  1.00 39.89           C  
ATOM   4862  CE2 TRP A 514      52.686 -12.714-148.010  1.00 43.93           C  
ATOM   4863  CE3 TRP A 514      50.755 -14.077-148.506  1.00 40.83           C  
ATOM   4864  NE1 TRP A 514      53.750 -12.736-147.147  1.00 42.50           N  
ATOM   4865  CZ2 TRP A 514      52.287 -11.738-148.933  1.00 43.38           C  
ATOM   4866  CZ3 TRP A 514      50.363 -13.112-149.424  1.00 42.24           C  
ATOM   4867  CH2 TRP A 514      51.123 -11.961-149.632  1.00 42.99           C  
ATOM   4868  HN  TRP A 514      54.431 -17.071-146.376  1.00  0.00           H  
ATOM   4869  HE1 TRP A 514      54.466 -12.013-147.071  1.00  0.00           H  
ATOM   4870  N   ARG A 515      52.395 -18.766-144.566  1.00 43.84           N  
ATOM   4871  CA  ARG A 515      51.783 -19.848-143.804  1.00 44.26           C  
ATOM   4872  C   ARG A 515      52.456 -20.022-142.431  1.00 49.91           C  
ATOM   4873  O   ARG A 515      51.776 -20.427-141.485  1.00 49.26           O  
ATOM   4874  CB  ARG A 515      51.789 -21.160-144.575  1.00 46.00           C  
ATOM   4875  CG  ARG A 515      50.700 -22.127-144.086  1.00 56.11           C  
ATOM   4876  CD  ARG A 515      50.042 -22.878-145.230  1.00 71.23           C  
ATOM   4877  NE  ARG A 515      49.137 -22.039-146.030  1.00 75.75           N  
ATOM   4878  CZ  ARG A 515      47.857 -21.830-145.737  1.00 73.64           C  
ATOM   4879  NH1 ARG A 515      47.324 -22.361-144.647  1.00 56.78           N1+
ATOM   4880  NH2 ARG A 515      47.103 -21.078-146.528  1.00 50.26           N  
ATOM   4881  HN  ARG A 515      52.904 -18.980-145.423  1.00  0.00           H  
ATOM   4882  HE  ARG A 515      49.516 -21.588-146.863  1.00  0.00           H  
ATOM   4883 1HH1 ARG A 515      47.904 -22.939-144.039  1.00  0.00           H  
ATOM   4884 2HH1 ARG A 515      46.342 -22.201-144.422  1.00  0.00           H  
ATOM   4885 1HH2 ARG A 515      47.513 -20.669-147.367  1.00  0.00           H  
ATOM   4886 2HH2 ARG A 515      46.121 -20.918-146.303  1.00  0.00           H  
ATOM   4887  N   GLU A 516      53.765 -19.693-142.313  1.00 48.32           N  
ATOM   4888  CA  GLU A 516      54.493 -19.741-141.031  1.00 48.79           C  
ATOM   4889  C   GLU A 516      54.005 -18.609-140.125  1.00 53.24           C  
ATOM   4890  O   GLU A 516      53.831 -18.846-138.935  1.00 52.43           O  
ATOM   4891  CB  GLU A 516      56.019 -19.663-141.204  1.00 50.16           C  
ATOM   4892  CG  GLU A 516      56.688 -20.984-141.535  1.00 62.93           C  
ATOM   4893  CD  GLU A 516      58.082 -20.889-142.136  1.00 91.15           C  
ATOM   4894  OE1 GLU A 516      58.573 -19.762-142.392  1.00 78.50           O  
ATOM   4895  OE2 GLU A 516      58.690 -21.963-142.346  1.00 89.73           O1-
ATOM   4896  HN  GLU A 516      54.270 -19.399-143.149  1.00  0.00           H  
ATOM   4897  N   MET A 517      53.766 -17.389-140.691  1.00 49.85           N  
ATOM   4898  CA  MET A 517      53.216 -16.225-139.980  1.00 49.62           C  
ATOM   4899  C   MET A 517      51.910 -16.624-139.292  1.00 55.23           C  
ATOM   4900  O   MET A 517      51.733 -16.355-138.112  1.00 54.04           O  
ATOM   4901  CB  MET A 517      52.926 -15.055-140.946  1.00 51.44           C  
ATOM   4902  CG  MET A 517      54.110 -14.345-141.523  1.00 54.32           C  
ATOM   4903  SD  MET A 517      53.498 -12.902-142.460  1.00 57.79           S  
ATOM   4904  CE  MET A 517      55.037 -12.145-142.928  1.00 54.25           C  
ATOM   4905  HN  MET A 517      53.985 -17.277-141.681  1.00  0.00           H  
ATOM   4906  N   GLU A 518      51.022 -17.309-140.045  1.00 54.36           N  
ATOM   4907  CA  GLU A 518      49.711 -17.797-139.631  1.00 55.77           C  
ATOM   4908  C   GLU A 518      49.804 -18.823-138.482  1.00 65.17           C  
ATOM   4909  O   GLU A 518      49.031 -18.718-137.526  1.00 66.91           O  
ATOM   4910  CB  GLU A 518      48.987 -18.408-140.834  1.00 56.97           C  
ATOM   4911  CG  GLU A 518      47.502 -18.646-140.622  1.00 65.07           C  
ATOM   4912  CD  GLU A 518      46.821 -19.367-141.770  1.00 78.38           C  
ATOM   4913  OE1 GLU A 518      47.384 -20.382-142.239  1.00 69.96           O  
ATOM   4914  OE2 GLU A 518      45.735 -18.917-142.206  1.00 65.38           O1-
ATOM   4915  HN  GLU A 518      51.298 -17.506-141.007  1.00  0.00           H  
ATOM   4916  N   GLN A 519      50.716 -19.805-138.569  1.00 63.34           N  
ATOM   4917  CA  GLN A 519      50.840 -20.783-137.489  1.00 64.32           C  
ATOM   4918  C   GLN A 519      51.636 -20.191-136.293  1.00 68.38           C  
ATOM   4919  O   GLN A 519      51.473 -20.670-135.168  1.00 68.77           O  
ATOM   4920  CB  GLN A 519      51.438 -22.124-137.980  1.00 66.49           C  
ATOM   4921  CG  GLN A 519      52.860 -22.057-138.565  1.00101.51           C  
ATOM   4922  CD  GLN A 519      53.961 -22.326-137.552  1.00128.81           C  
ATOM   4923  NE2 GLN A 519      54.766 -21.307-137.262  1.00120.62           N  
ATOM   4924  OE1 GLN A 519      54.133 -23.450-137.055  1.00125.20           O  
ATOM   4925  HN  GLN A 519      51.321 -19.869-139.387  1.00  0.00           H  
ATOM   4926 1HE2 GLN A 519      54.625 -20.383-137.671  1.00  0.00           H  
ATOM   4927 2HE2 GLN A 519      55.505 -21.488-136.582  1.00  0.00           H  
ATOM   4928  N   ALA A 520      52.471 -19.154-136.536  1.00 63.91           N  
ATOM   4929  CA  ALA A 520      53.293 -18.493-135.509  1.00 63.18           C  
ATOM   4930  C   ALA A 520      52.448 -17.661-134.567  1.00 65.49           C  
ATOM   4931  O   ALA A 520      52.741 -17.618-133.376  1.00 66.17           O  
ATOM   4932  CB  ALA A 520      54.350 -17.601-136.151  1.00 63.95           C  
ATOM   4933  HN  ALA A 520      52.535 -18.808-137.493  1.00  0.00           H  
ATOM   4934  N   VAL A 521      51.408 -16.996-135.095  1.00 59.90           N  
ATOM   4935  CA  VAL A 521      50.520 -16.115-134.335  1.00 58.80           C  
ATOM   4936  C   VAL A 521      49.486 -16.978-133.556  1.00 63.52           C  
ATOM   4937  O   VAL A 521      48.805 -16.467-132.661  1.00 63.18           O  
ATOM   4938  CB  VAL A 521      49.911 -15.055-135.302  1.00 61.31           C
[truncated: 640,445 more chars]
