# Supplementary material for: Sodium aescinate inhibits microglia activation through NF-κB pathway and exerts neuroprotective effect
Source: Front Pharmacol. 2023 Jan 26;14:1086429. doi: 10.3389/fphar.2023.1086429 (PMC9908748; doi:10.3389/fphar.2023.1086429)
Supplement: Supplementary file 5 [file DataSheet4.ZIP › Figure2 G-I Molecular docking/IkB/ikb/config.txt]

receptor = ikb2.pdbqt
ligand=lig.pdbqt

center_x =25.29
center_y = -2.582
center_z = -85.608 

size_x = 40
size_y = 40
size_z = 40

energy_range = 5
num_modes = 20
