# Supplementary material for: Sodium aescinate inhibits microglia activation through NF-κB pathway and exerts neuroprotective effect
Source: Front Pharmacol. 2023 Jan 26;14:1086429. doi: 10.3389/fphar.2023.1086429 (PMC9908748; doi:10.3389/fphar.2023.1086429)
Supplement: Supplementary file 5 [file DataSheet4.ZIP › Figure2 G-I Molecular docking/IkB/ikb/grif.gpf]

npts 40 40 40                        # num.grid points in xyz
gridfld ikb2.maps.fld                # grid_data_file
spacing 1.0                          # spacing(A)
receptor_types A C H HD N NA OA P SA # receptor atom types
ligand_types A C HD N NA OA SA       # ligand atom types
receptor ikb2.pdbqt                  # macromolecule
gridcenter 25.29 -2.582 -85.608      # xyz-coordinates or auto
smooth 0.5                           # store minimum energy w/in rad(A)
map ikb2.A.map                       # atom-specific affinity map
map ikb2.C.map                       # atom-specific affinity map
map ikb2.HD.map                      # atom-specific affinity map
map ikb2.N.map                       # atom-specific affinity map
map ikb2.NA.map                      # atom-specific affinity map
map ikb2.OA.map                      # atom-specific affinity map
map ikb2.SA.map                      # atom-specific affinity map
elecmap ikb2.e.map                   # electrostatic potential map
dsolvmap ikb2.d.map              # desolvation potential map
dielectric -0.1465                   # <0, AD4 distance-dep.diel;>0, constant
