# Supplementary material for: Sodium aescinate inhibits microglia activation through NF-κB pathway and exerts neuroprotective effect
Source: Front Pharmacol. 2023 Jan 26;14:1086429. doi: 10.3389/fphar.2023.1086429 (PMC9908748; doi:10.3389/fphar.2023.1086429)
Supplement: Supplementary file 5 [file DataSheet4.ZIP › Figure2 G-I Molecular docking/IkB/ikb/ikb2.pdb]

ATOM      1  N   THR A   9      31.392  41.074 -57.187  1.00 65.88           N  
ATOM      2  CA  THR A   9      31.790  40.972 -55.780  1.00 65.64           C  
ATOM      3  C   THR A   9      32.867  42.073 -55.425  1.00 68.28           C  
ATOM      4  O   THR A   9      33.084  42.347 -54.239  1.00 68.98           O  
ATOM      5  CB  THR A   9      32.227  39.504 -55.442  1.00 73.56           C  
ATOM      6  CG2 THR A   9      33.396  38.991 -56.301  1.00 71.02           C  
ATOM      7  OG1 THR A   9      32.508  39.360 -54.042  1.00 71.52           O  
ATOM      8  N   GLN A  10      33.501  42.700 -56.455  1.00 61.72           N  
ATOM      9  CA  GLN A  10      34.519  43.774 -56.386  1.00 60.30           C  
ATOM     10  C   GLN A  10      34.969  44.133 -57.821  1.00 61.92           C  
ATOM     11  O   GLN A  10      35.141  43.237 -58.645  1.00 62.01           O  
ATOM     12  CB  GLN A  10      35.734  43.380 -55.505  1.00 61.65           C  
ATOM     13  CG  GLN A  10      36.632  44.562 -55.101  1.00 75.86           C  
ATOM     14  CD  GLN A  10      37.875  44.209 -54.293  1.00 86.29           C  
ATOM     15  NE2 GLN A  10      38.894  45.062 -54.370  1.00 79.66           N  
ATOM     16  OE1 GLN A  10      37.921  43.230 -53.541  1.00 76.55           O  
ATOM     17  N   THR A  11      35.111  45.437 -58.131  1.00 56.51           N  
ATOM     18  CA  THR A  11      35.508  45.916 -59.469  1.00 55.39           C  
ATOM     19  C   THR A  11      36.554  47.057 -59.331  1.00 56.88           C  
ATOM     20  O   THR A  11      36.789  47.576 -58.230  1.00 57.93           O  
ATOM     21  CB  THR A  11      34.262  46.340 -60.310  1.00 65.12           C  
ATOM     22  CG2 THR A  11      34.548  46.442 -61.816  1.00 63.69           C  
ATOM     23  OG1 THR A  11      33.197  45.405 -60.117  1.00 65.18           O  
ATOM     24  N   CYS A  12      37.210  47.394 -60.457  1.00 49.09           N  
ATOM     25  CA  CYS A  12      38.242  48.411 -60.606  1.00 46.01           C  
ATOM     26  C   CYS A  12      38.223  48.871 -62.071  1.00 49.23           C  
ATOM     27  O   CYS A  12      39.159  48.610 -62.841  1.00 50.34           O  
ATOM     28  CB  CYS A  12      39.595  47.847 -60.184  1.00 44.93           C  
ATOM     29  SG  CYS A  12      40.918  49.071 -60.097  1.00 48.24           S  
ATOM     30  N   GLY A  13      37.111  49.504 -62.453  1.00 43.60           N  
ATOM     31  CA  GLY A  13      36.878  49.969 -63.816  1.00 43.02           C  
ATOM     32  C   GLY A  13      36.485  48.799 -64.693  1.00 47.26           C  
ATOM     33  O   GLY A  13      35.430  48.186 -64.467  1.00 47.96           O  
ATOM     34  N   ALA A  14      37.360  48.439 -65.663  1.00 41.74           N  
ATOM     35  CA  ALA A  14      37.140  47.275 -66.542  1.00 40.19           C  
ATOM     36  C   ALA A  14      37.524  45.975 -65.816  1.00 41.92           C  
ATOM     37  O   ALA A  14      37.110  44.887 -66.209  1.00 41.26           O  
ATOM     38  CB  ALA A  14      37.953  47.422 -67.817  1.00 40.64           C  
ATOM     39  N   TRP A  15      38.323  46.109 -64.747  1.00 37.27           N  
ATOM     40  CA  TRP A  15      38.853  45.011 -63.966  1.00 36.00           C  
ATOM     41  C   TRP A  15      37.851  44.499 -62.956  1.00 38.24           C  
ATOM     42  O   TRP A  15      37.634  45.122 -61.928  1.00 37.30           O  
ATOM     43  CB  TRP A  15      40.154  45.443 -63.287  1.00 34.45           C  
ATOM     44  CG  TRP A  15      41.309  45.505 -64.245  1.00 35.19           C  
ATOM     45  CD1 TRP A  15      41.869  46.625 -64.784  1.00 38.23           C  
ATOM     46  CD2 TRP A  15      42.021  44.392 -64.803  1.00 34.61           C  
ATOM     47  CE2 TRP A  15      43.024  44.914 -65.646  1.00 38.53           C  
ATOM     48  CE3 TRP A  15      41.913  43.001 -64.665  1.00 35.69           C  
ATOM     49  NE1 TRP A  15      42.913  46.281 -65.614  1.00 37.60           N  
ATOM     50  CZ2 TRP A  15      43.904  44.096 -66.357  1.00 37.49           C  
ATOM     51  CZ3 TRP A  15      42.776  42.195 -65.380  1.00 37.11           C  
ATOM     52  CH2 TRP A  15      43.774  42.745 -66.196  1.00 37.59           C  
ATOM     53  N   GLU A  16      37.261  43.335 -63.251  1.00 40.14           N  
ANISOU   53  N   GLU A  16     4503   4770   5980   1599   -383    381       N  
ATOM     54  CA  GLU A  16      36.280  42.669 -62.405  1.00 39.89           C  
ANISOU   54  CA  GLU A  16     4285   4900   5972   1590   -377    306       C  
ATOM     55  C   GLU A  16      36.909  41.471 -61.653  1.00 41.78           C  
ANISOU   55  C   GLU A  16     4499   5198   6177   1386   -347    233       C  
ATOM     56  O   GLU A  16      37.600  40.656 -62.273  1.00 38.48           O  
ANISOU   56  O   GLU A  16     4124   4793   5705   1263   -393    258       O  
ATOM     57  CB  GLU A  16      35.098  42.211 -63.265  1.00 42.46           C  
ANISOU   57  CB  GLU A  16     4448   5406   6277   1667   -493    362       C  
ATOM     58  CG  GLU A  16      33.744  42.621 -62.717  1.00 59.96           C  
ANISOU   58  CG  GLU A  16     6496   7719   8567   1819   -476    340       C  
ATOM     59  CD  GLU A  16      32.668  41.600 -63.019  1.00 98.33           C  
ANISOU   59  CD  GLU A  16    11136  12812  13412   1790   -571    340       C  
ATOM     60  OE1 GLU A  16      32.514  40.649 -62.217  1.00106.70           O  
ANISOU   60  OE1 GLU A  16    12093  13969  14477   1652   -535    266       O  
ATOM     61  OE2 GLU A  16      32.027  41.708 -64.090  1.00 98.53           O1-
ANISOU   61  OE2 GLU A  16    11096  12925  13414   1894   -686    419       O1-
ATOM     62  N   MET A  17      36.653  41.372 -60.315  1.00 40.69           N  
ANISOU   62  N   MET A  17     4293   5098   6069   1359   -262    146       N  
ATOM     63  CA  MET A  17      37.154  40.318 -59.408  1.00 40.53           C  
ANISOU   63  CA  MET A  17     4242   5140   6019   1186   -221     89       C  
ATOM     64  C   MET A  17      36.406  38.989 -59.574  1.00 45.25           C  
ANISOU   64  C   MET A  17     4674   5914   6605   1107   -277     99       C  
ATOM     65  O   MET A  17      35.175  38.975 -59.508  1.00 47.79           O  
ANISOU   65  O   MET A  17     4843   6354   6960   1190   -293     97       O  
ATOM     66  CB  MET A  17      37.053  40.758 -57.942  1.00 43.54           C  
ANISOU   66  CB  MET A  17     4612   5515   6415   1201   -110      0       C  
ATOM     67  CG  MET A  17      37.806  39.845 -56.994  1.00 46.21           C  
ANISOU   67  CG  MET A  17     4956   5896   6704   1031    -68    -40       C  
ATOM     68  SD  MET A  17      37.380  40.116 -55.267  1.00 51.15           S  
ANISOU   68  SD  MET A  17     5530   6591   7313   1044     54   -141       S  
ATOM     69  CE  MET A  17      36.912  38.455 -54.776  1.00 47.61           C  
ANISOU   69  CE  MET A  17     4926   6330   6833    909     52   -110       C  
ATOM     70  N   LYS A  18      37.160  37.876 -59.715  1.00 38.55           N  
ANISOU   70  N   LYS A  18     3850   5076   5721    946   -295    107       N  
ATOM     71  CA  LYS A  18      36.619  36.528 -59.912  1.00 37.49           C  
ANISOU   71  CA  LYS A  18     3584   5072   5588    845   -340    111       C  
ATOM     72  C   LYS A  18      36.929  35.570 -58.716  1.00 41.28           C  
ANISOU   72  C   LYS A  18     4026   5590   6068    709   -265     84       C  
ATOM     73  O   LYS A  18      36.981  36.021 -57.556  1.00 41.68           O  
ANISOU   73  O   LYS A  18     4084   5639   6115    730   -179     50       O  
ATOM     74  CB  LYS A  18      37.111  35.931 -61.249  1.00 38.43           C  
ANISOU   74  CB  LYS A  18     3761   5171   5671    783   -430    147       C  
ATOM     75  CG  LYS A  18      36.809  36.781 -62.505  1.00 43.31           C  
ANISOU   75  CG  LYS A  18     4419   5774   6263    912   -514    194       C  
ATOM     76  CD  LYS A  18      35.341  37.178 -62.645  1.00 48.13           C  
ANISOU   76  CD  LYS A  18     4870   6514   6904   1036   -566    200       C  
ATOM     77  CE  LYS A  18      34.930  37.483 -64.067  1.00 53.70           C  
ANISOU   77  CE  LYS A  18     5584   7257   7562   1131   -683    259       C  
ATOM     78  NZ  LYS A  18      33.606  38.167 -64.092  1.00 60.64           N1+
ANISOU   78  NZ  LYS A  18     6324   8234   8483   1301   -720    283       N1+
ATOM     79  N   GLU A  19      37.068  34.243 -58.992  1.00 35.60           N  
ANISOU   79  N   GLU A  19     3267   4910   5351    575   -294     99       N  
ATOM     80  CA  GLU A  19      37.254  33.206 -57.967  1.00 33.48           C  
ANISOU   80  CA  GLU A  19     2953   4677   5090    450   -228    100       C  
ATOM     81  C   GLU A  19      38.618  33.240 -57.272  1.00 36.45           C  
ANISOU   81  C   GLU A  19     3459   4961   5430    395   -175    111       C  
ATOM     82  O   GLU A  19      39.589  33.800 -57.780  1.00 34.41           O  
ANISOU   82  O   GLU A  19     3328   4598   5149    415   -197    116       O  
ATOM     83  CB  GLU A  19      37.013  31.808 -58.553  1.00 34.22           C  
ANISOU   83  CB  GLU A  19     2976   4809   5216    328   -272    114       C  
ATOM     84  CG  GLU A  19      38.061  31.288 -59.533  1.00 39.99           C  
ANISOU   84  CG  GLU A  19     3825   5441   5931    265   -321    126       C  
ATOM     85  CD  GLU A  19      38.000  31.758 -60.977  1.00 60.11           C  
ANISOU   85  CD  GLU A  19     6417   7973   8447    329   -416    118       C  
ATOM     86  OE1 GLU A  19      37.155  32.620 -61.313  1.00 50.34           O  
ANISOU   86  OE1 GLU A  19     5129   6795   7203    445   -458    114       O  
ATOM     87  OE2 GLU A  19      38.824  31.265 -61.779  1.00 59.69           O1-
ANISOU   87  OE2 GLU A  19     6454   7853   8373    272   -444    120       O1-
ATOM     88  N   ARG A  20      38.673  32.620 -56.095  1.00 34.89           N  
ANISOU   88  N   ARG A  20     3218   4814   5222    323   -105    122       N  
ATOM     89  CA  ARG A  20      39.901  32.483 -55.316  1.00 34.37           C  
ANISOU   89  CA  ARG A  20     3247   4697   5114    262    -65    142       C  
ATOM     90  C   ARG A  20      40.720  31.344 -55.924  1.00 39.88           C  
ANISOU   90  C   ARG A  20     3981   5334   5838    163    -98    192       C  
ATOM     91  O   ARG A  20      40.180  30.259 -56.188  1.00 40.42           O  
ANISOU   91  O   ARG A  20     3972   5434   5953     96   -105    214       O  
ATOM     92  CB  ARG A  20      39.580  32.223 -53.845  1.00 31.87           C  
ANISOU   92  CB  ARG A  20     2869   4479   4761    231     18    148       C  
ATOM     93  CG  ARG A  20      40.768  32.384 -52.908  1.00 41.49           C  
ANISOU   93  CG  ARG A  20     4178   5676   5909    192     49    158       C  
ATOM     94  CD  ARG A  20      40.324  32.318 -51.453  1.00 48.03           C  
ANISOU   94  CD  ARG A  20     4952   6627   6671    181    131    155       C  
ATOM     95  NE  ARG A  20      39.559  31.102 -51.172  1.00 56.23           N  
ANISOU   95  NE  ARG A  20     5875   7749   7742    115    169    222       N  
ATOM     96  CZ  ARG A  20      40.100  29.923 -50.883  1.00 72.96           C  
ANISOU   96  CZ  ARG A  20     7991   9865   9865     17    179    314       C  
ATOM     97  NH1 ARG A  20      41.418  29.796 -50.775  1.00 64.52           N1+
ANISOU   97  NH1 ARG A  20     7016   8736   8763    -15    151    352       N1+
ATOM     98  NH2 ARG A  20      39.326  28.870 -50.663  1.00 58.82           N  
ANISOU   98  NH2 ARG A  20     6099   8131   8120    -47    223    374       N  
ATOM     99  N   LEU A  21      42.004  31.601 -56.177  1.00 35.47           N  
ANISOU   99  N   LEU A  21     3535   4681   5259    152   -111    203       N  
ATOM    100  CA  LEU A  21      42.874  30.612 -56.791  1.00 34.84           C  
ANISOU  100  CA  LEU A  21     3496   4535   5208     77   -130    245       C  
ATOM    101  C   LEU A  21      43.474  29.642 -55.723  1.00 39.52           C  
ANISOU  101  C   LEU A  21     4070   5146   5800     -2    -82    307       C  
ATOM    102  O   LEU A  21      43.719  28.474 -56.010  1.00 39.19           O  
ANISOU  102  O   LEU A  21     4016   5067   5808    -66    -78    351       O  
ATOM    103  CB  LEU A  21      43.964  31.324 -57.626  1.00 33.96           C  
ANISOU  103  CB  LEU A  21     3500   4323   5082    106   -159    237       C  
ATOM    104  CG  LEU A  21      43.436  32.262 -58.720  1.00 37.72           C  
ANISOU  104  CG  LEU A  21     4009   4774   5549    191   -204    203       C  
ATOM    105  CD1 LEU A  21      44.555  33.063 -59.345  1.00 37.30           C  
ANISOU  105  CD1 LEU A  21     4075   4621   5478    213   -209    208       C  
ATOM    106  CD2 LEU A  21      42.627  31.515 -59.754  1.00 37.88           C  
ANISOU  106  CD2 LEU A  21     3978   4824   5589    178   -254    197       C  
ATOM    107  N   GLY A  22      43.606  30.126 -54.500  1.00 36.74           N  
ANISOU  107  N   GLY A  22     3714   4856   5391     10    -44    309       N  
ATOM    108  CA  GLY A  22      44.139  29.389 -53.367  1.00 36.74           C  
ANISOU  108  CA  GLY A  22     3698   4901   5361    -48     -5    380       C  
ATOM    109  C   GLY A  22      44.511  30.339 -52.246  1.00 41.40           C  
ANISOU  109  C   GLY A  22     4318   5555   5856    -22     14    348       C  
ATOM    110  O   GLY A  22      44.487  31.562 -52.427  1.00 40.15           O  
ANISOU  110  O   GLY A  22     4208   5374   5675     35      2    266       O  
ATOM    111  N   THR A  23      44.896  29.773 -51.077  1.00 38.96           N  
ANISOU  111  N   THR A  23     3988   5325   5488    -66     45    414       N  
ATOM    112  CA  THR A  23      45.225  30.544 -49.872  1.00 52.23           C  
ANISOU  112  CA  THR A  23     5694   7097   7053    -57     62    377       C  
ATOM    113  C   THR A  23      46.688  30.301 -49.418  1.00 77.65           C  
ANISOU  113  C   THR A  23     8952  10320  10230   -100     25    433       C  
ATOM    114  O   THR A  23      47.134  29.167 -49.240  1.00 46.88           O  
ANISOU  114  O   THR A  23     5028   6426   6357   -138     24    548       O  
ATOM    115  CB  THR A  23      44.176  30.279 -48.758  1.00 57.53           C  
ANISOU  115  CB  THR A  23     6296   7907   7656    -60    133    395       C  
ATOM    116  CG2 THR A  23      43.815  28.801 -48.591  1.00 57.38           C  
ANISOU  116  CG2 THR A  23     6209   7912   7682   -117    168    524       C  
ATOM    117  OG1 THR A  23      44.647  30.812 -47.527  1.00 57.55           O  
ANISOU  117  OG1 THR A  23     6331   8014   7523    -64    148    367       O  
ATOM    118  N   GLY A  27      48.399  35.635 -46.992  1.00 43.97           N  
ANISOU  118  N   GLY A  27     4936   6138   5634   -101    -12    -70       N  
ATOM    119  CA  GLY A  27      47.049  35.875 -47.507  1.00 43.27           C  
ANISOU  119  CA  GLY A  27     4838   5995   5607    -14     46   -103       C  
ATOM    120  C   GLY A  27      46.655  35.161 -48.796  1.00 43.87           C  
ANISOU  120  C   GLY A  27     4876   5982   5809     16     34     -8       C  
ATOM    121  O   GLY A  27      47.445  34.384 -49.351  1.00 43.54           O  
ANISOU  121  O   GLY A  27     4822   5905   5815    -28     -9     86       O  
ATOM    122  N   ASN A  28      45.416  35.460 -49.301  1.00 37.24           N  
ANISOU  122  N   ASN A  28     4015   5109   5025     98     71    -41       N  
ATOM    123  CA  ASN A  28      44.774  34.879 -50.499  1.00 34.43           C  
ANISOU  123  CA  ASN A  28     3615   4694   4772    131     55     23       C  
ATOM    124  C   ASN A  28      45.245  35.390 -51.867  1.00 35.62           C  
ANISOU  124  C   ASN A  28     3831   4695   5007    157      9     18       C  
ATOM    125  O   ASN A  28      45.588  36.563 -52.057  1.00 35.98           O  
ANISOU  125  O   ASN A  28     3957   4653   5060    189      8    -54       O  
ATOM    126  CB  ASN A  28      43.262  35.129 -50.489  1.00 34.44           C  
ANISOU  126  CB  ASN A  28     3550   4742   4792    214    104    -14       C  
ATOM    127  CG  ASN A  28      42.467  34.441 -49.427  1.00 52.68           C  
ANISOU  127  CG  ASN A  28     5770   7204   7042    195    166     12       C  
ATOM    128  ND2 ASN A  28      41.823  35.228 -48.576  1.00 45.60           N  
ANISOU  128  ND2 ASN A  28     4869   6378   6080    249    232    -77       N  
ATOM    129  OD1 ASN A  28      42.385  33.219 -49.383  1.00 46.63           O  
ANISOU  129  OD1 ASN A  28     4939   6485   6291    135    166    112       O  
ATOM    130  N   VAL A  29      45.117  34.499 -52.855  1.00 29.64           N  
ANISOU  130  N   VAL A  29     3041   3908   4313    146    -21     94       N  
ATOM    131  CA  VAL A  29      45.357  34.757 -54.278  1.00 27.32           C  
ANISOU  131  CA  VAL A  29     2798   3499   4084    173    -61    105       C  
ATOM    132  C   VAL A  29      43.982  34.667 -55.005  1.00 31.45           C  
ANISOU  132  C   VAL A  29     3261   4042   4647    245    -70    104       C  
ATOM    133  O   VAL A  29      43.284  33.657 -54.875  1.00 31.45           O  
ANISOU  133  O   VAL A  29     3171   4121   4660    217    -65    139       O  
ATOM    134  CB  VAL A  29      46.420  33.818 -54.879  1.00 28.72           C  
ANISOU  134  CB  VAL A  29     2989   3634   4290    102    -89    178       C  
ATOM    135  CG1 VAL A  29      46.701  34.174 -56.331  1.00 28.11           C  
ANISOU  135  CG1 VAL A  29     2975   3451   4256    131   -118    183       C  
ATOM    136  CG2 VAL A  29      47.702  33.878 -54.073  1.00 28.30           C  
ANISOU  136  CG2 VAL A  29     2962   3590   4199     39    -87    186       C  
ATOM    137  N   ILE A  30      43.574  35.746 -55.706  1.00 27.14           N  
ANISOU  137  N   ILE A  30     2759   3430   4122    336    -83     68       N  
ATOM    138  CA  ILE A  30      42.286  35.826 -56.409  1.00 27.39           C  
ANISOU  138  CA  ILE A  30     2724   3495   4185    420   -107     69       C  
ATOM    139  C   ILE A  30      42.524  36.274 -57.863  1.00 32.18           C  
ANISOU  139  C   ILE A  30     3404   4009   4814    467   -160     98       C  
ATOM    140  O   ILE A  30      43.422  37.079 -58.132  1.00 34.67           O  
ANISOU  140  O   ILE A  30     3830   4217   5128    473   -154     97       O  
ATOM    141  CB  ILE A  30      41.290  36.760 -55.627  1.00 31.78           C  
ANISOU  141  CB  ILE A  30     3240   4095   4738    520    -58      7       C  
ATOM    142  CG1 ILE A  30      40.881  36.109 -54.264  1.00 32.98           C  
ANISOU  142  CG1 ILE A  30     3303   4376   4852    468      2    -10       C  
ATOM    143  CG2 ILE A  30      40.037  37.097 -56.439  1.00 32.24           C  
ANISOU  143  CG2 ILE A  30     3229   4181   4840    634    -91     13       C  
ATOM    144  CD1 ILE A  30      40.618  37.042 -53.161  1.00 42.22           C  
ANISOU  144  CD1 ILE A  30     4489   5570   5983    523     72    -91       C  
ATOM    145  N   ARG A  31      41.752  35.709 -58.801  1.00 25.72           N  
ANISOU  145  N   ARG A  31     2524   3240   4010    487   -213    125       N  
ATOM    146  CA  ARG A  31      41.806  36.037 -60.211  1.00 24.21           C  
ANISOU  146  CA  ARG A  31     2392   2996   3813    536   -271    158       C  
ATOM    147  C   ARG A  31      40.962  37.274 -60.508  1.00 31.58           C  
ANISOU  147  C   ARG A  31     3329   3913   4758    683   -285    157       C  
ATOM    148  O   ARG A  31      39.858  37.418 -59.982  1.00 32.67           O  
ANISOU  148  O   ARG A  31     3363   4133   4918    747   -275    131       O  
ATOM    149  CB  ARG A  31      41.286  34.857 -61.022  1.00 22.07           C  
ANISOU  149  CB  ARG A  31     2046   2802   3538    487   -330    173       C  
ATOM    150  CG  ARG A  31      41.362  35.054 -62.534  1.00 24.88           C  
ANISOU  150  CG  ARG A  31     2466   3131   3858    527   -396    204       C  
ATOM    151  CD  ARG A  31      40.973  33.793 -63.288  1.00 18.79           C  
ANISOU  151  CD  ARG A  31     1630   2435   3074    454   -453    191       C  
ATOM    152  NE  ARG A  31      39.536  33.521 -63.287  1.00 29.30           N  
ANISOU  152  NE  ARG A  31     2816   3894   4424    481   -504    168       N  
ATOM    153  CZ  ARG A  31      38.666  34.034 -64.156  1.00 45.39           C  
ANISOU  153  CZ  ARG A  31     4814   6000   6433    575   -584    179       C  
ATOM    154  NH1 ARG A  31      39.073  34.885 -65.093  1.00 32.36           N1+
ANISOU  154  NH1 ARG A  31     3274   4295   4726    658   -618    224       N1+
ATOM    155  NH2 ARG A  31      37.385  33.714 -64.085  1.00 27.61           N  
ANISOU  155  NH2 ARG A  31     2404   3879   4208    587   -631    156       N  
ATOM    156  N   TRP A  32      41.480  38.163 -61.360  1.00 28.95           N  
ANISOU  156  N   TRP A  32     3111   3473   4414    741   -299    194       N  
ATOM    157  CA  TRP A  32      40.782  39.350 -61.847  1.00 29.49           C  
ANISOU  157  CA  TRP A  32     3204   3500   4499    895   -316    221       C  
ATOM    158  C   TRP A  32      40.773  39.270 -63.356  1.00 36.30           C  
ANISOU  158  C   TRP A  32     4108   4367   5316    928   -392    295       C  
ATOM    159  O   TRP A  32      41.749  38.816 -63.962  1.00 35.35           O  
ANISOU  159  O   TRP A  32     4069   4206   5158    840   -395    319       O  
ATOM    160  CB  TRP A  32      41.429  40.652 -61.346  1.00 27.87           C  
ANISOU  160  CB  TRP A  32     3123   3139   4328    938   -244    204       C  
ATOM    161  CG  TRP A  32      41.180  40.965 -59.887  1.00 28.57           C  
ANISOU  161  CG  TRP A  32     3172   3236   4446    940   -172    116       C  
ATOM    162  CD1 TRP A  32      41.701  40.313 -58.803  1.00 30.49           C  
ANISOU  162  CD1 TRP A  32     3388   3529   4668    820   -133     59       C  
ATOM    163  CD2 TRP A  32      40.413  42.068 -59.363  1.00 29.18           C  
ANISOU  163  CD2 TRP A  32     3248   3270   4570   1076   -125     74       C  
ATOM    164  CE2 TRP A  32      40.506  42.009 -57.953  1.00 33.30           C  
ANISOU  164  CE2 TRP A  32     3742   3825   5084   1021    -54    -23       C  
ATOM    165  CE3 TRP A  32      39.641  43.087 -59.950  1.00 30.83           C  
ANISOU  165  CE3 TRP A  32     3473   3417   4825   1249   -134    113       C  
ATOM    166  NE1 TRP A  32      41.294  40.926 -57.638  1.00 30.70           N  
ANISOU  166  NE1 TRP A  32     3397   3559   4707    864    -67    -21       N  
ATOM    167  CZ2 TRP A  32      39.873  42.946 -57.124  1.00 33.31           C  
ANISOU  167  CZ2 TRP A  32     3741   3796   5121   1127     17   -101       C  
ATOM    168  CZ3 TRP A  32      39.021  44.009 -59.128  1.00 33.14           C  
ANISOU  168  CZ3 TRP A  32     3757   3664   5172   1363    -62     45       C  
ATOM    169  CH2 TRP A  32      39.128  43.928 -57.734  1.00 33.74           C  
ANISOU  169  CH2 TRP A  32     3810   3772   5237   1300     17    -69       C  
ATOM    170  N   HIS A  33      39.653  39.654 -63.961  1.00 35.55           N  
ANISOU  170  N   HIS A  33     3949   4340   5216   1056   -455    331       N  
ATOM    171  CA  HIS A  33      39.475  39.601 -65.402  1.00 35.27           C  
ANISOU  171  CA  HIS A  33     3943   4345   5114   1101   -544    404       C  
ATOM    172  C   HIS A  33      39.061  40.981 -65.934  1.00 38.94           C  
ANISOU  172  C   HIS A  33     4469   4737   5589   1280   -557    486       C  
ATOM    173  O   HIS A  33      38.140  41.604 -65.404  1.00 38.17           O  
ANISOU  173  O   HIS A  33     4294   4658   5552   1404   -549    479       O  
ATOM    174  CB  HIS A  33      38.436  38.518 -65.752  1.00 36.55           C  
ANISOU  174  CB  HIS A  33     3944   4694   5247   1073   -636    377       C  
ATOM    175  CG  HIS A  33      38.210  38.335 -67.227  1.00 41.08           C  
ANISOU  175  CG  HIS A  33     4538   5343   5727   1103   -742    433       C  
ATOM    176  CD2 HIS A  33      38.717  37.410 -68.071  1.00 42.50           C  
ANISOU  176  CD2 HIS A  33     4760   5561   5828    994   -781    419       C  
ATOM    177  ND1 HIS A  33      37.368  39.168 -67.942  1.00 44.31           N  
ANISOU  177  ND1 HIS A  33     4923   5802   6109   1266   -817    509       N  
ATOM    178  CE1 HIS A  33      37.414  38.746 -69.193  1.00 44.00           C  
ANISOU  178  CE1 HIS A  33     4918   5842   5959   1245   -906    543       C  
ATOM    179  NE2 HIS A  33      38.208  37.689 -69.321  1.00 43.37           N  
ANISOU  179  NE2 HIS A  33     4879   5755   5843   1081   -884    481       N  
ATOM    180  N   ASN A  34      39.754  41.456 -66.981  1.00 36.51           N  
ANISOU  180  N   ASN A  34     4303   4345   5225   1300   -567    572       N  
ATOM    181  CA  ASN A  34      39.434  42.719 -67.653  1.00 38.03           C  
ANISOU  181  CA  ASN A  34     4573   4458   5419   1471   -581    681       C  
ATOM    182  C   ASN A  34      38.288  42.481 -68.630  1.00 42.87           C  
ANISOU  182  C   ASN A  34     5082   5246   5959   1577   -712    742       C  
ATOM    183  O   ASN A  34      38.454  41.760 -69.611  1.00 42.69           O  
ANISOU  183  O   ASN A  34     5069   5325   5827   1512   -785    763       O  
ATOM    184  CB  ASN A  34      40.659  43.291 -68.367  1.00 37.82           C  
ANISOU  184  CB  ASN A  34     4737   4276   5355   1439   -530    762       C  
ATOM    185  CG  ASN A  34      40.483  44.709 -68.849  1.00 58.08           C  
ANISOU  185  CG  ASN A  34     7409   6708   7950   1607   -512    884       C  
ATOM    186  ND2 ASN A  34      41.339  45.609 -68.405  1.00 53.49           N  
ANISOU  186  ND2 ASN A  34     6960   5916   7449   1587   -402    889       N  
ATOM    187  OD1 ASN A  34      39.631  45.003 -69.675  1.00 50.98           O  
ANISOU  187  OD1 ASN A  34     6480   5889   7001   1750   -597    981       O  
ATOM    188  N   GLN A  35      37.115  43.058 -68.331  1.00 40.29           N  
ANISOU  188  N   GLN A  35     4647   4968   5694   1736   -741    760       N  
ATOM    189  CA  GLN A  35      35.870  42.949 -69.105  1.00 41.48           C  
ANISOU  189  CA  GLN A  35     4661   5305   5795   1859   -875    819       C  
ATOM    190  C   GLN A  35      36.022  43.479 -70.535  1.00 45.44           C  
ANISOU  190  C   GLN A  35     5277   5806   6184   1954   -951    967       C  
ATOM    191  O   GLN A  35      35.388  42.953 -71.442  1.00 46.31           O  
ANISOU  191  O   GLN A  35     5302   6106   6187   1969  -1084    997       O  
ATOM    192  CB  GLN A  35      34.732  43.701 -68.388  1.00 44.43           C  
ANISOU  192  CB  GLN A  35     4908   5692   6282   2038   -861    821       C  
ATOM    193  CG  GLN A  35      34.398  43.125 -67.006  1.00 68.53           C  
ANISOU  193  CG  GLN A  35     7824   8793   9423   1954   -791    680       C  
ATOM    194  CD  GLN A  35      33.391  43.969 -66.267  1.00105.84           C  
ANISOU  194  CD  GLN A  35    12439  13517  14260   2138   -749    674       C  
ATOM    195  NE2 GLN A  35      33.850  44.807 -65.332  1.00 98.77           N  
ANISOU  195  NE2 GLN A  35    11640  12436  13451   2172   -613    627       N  
ATOM    196  OE1 GLN A  35      32.188  43.869 -66.510  1.00109.06           O  
ANISOU  196  OE1 GLN A  35    12665  14094  14677   2249   -835    703       O  
ATOM    197  N   GLU A  36      36.869  44.504 -70.728  1.00 41.49           N  
ANISOU  197  N   GLU A  36     4968   5095   5701   2007   -867   1058       N  
ATOM    198  CA  GLU A  36      37.147  45.155 -72.007  1.00 41.81           C  
ANISOU  198  CA  GLU A  36     5147   5100   5639   2100   -907   1223       C  
ATOM    199  C   GLU A  36      38.190  44.403 -72.870  1.00 44.38           C  
ANISOU  199  C   GLU A  36     5582   5458   5821   1936   -913   1225       C  
ATOM    200  O   GLU A  36      37.943  44.192 -74.047  1.00 45.26           O  
ANISOU  200  O   GLU A  36     5704   5710   5783   1972  -1017   1305       O  
ATOM    201  CB  GLU A  36      37.630  46.596 -71.773  1.00 43.72           C  
ANISOU  201  CB  GLU A  36     5552   5077   5985   2213   -791   1320       C  
ATOM    202  CG  GLU A  36      36.605  47.516 -71.132  1.00 54.26           C  
ANISOU  202  CG  GLU A  36     6805   6357   7454   2417   -778   1341       C  
ATOM    203  CD  GLU A  36      36.989  48.982 -71.057  1.00 75.44           C  
ANISOU  203  CD  GLU A  36     9658   8759  10246   2545   -666   1441       C  
ATOM    204  OE1 GLU A  36      36.069  49.824 -70.925  1.00 76.83           O  
ANISOU  204  OE1 GLU A  36     9783   8894  10515   2758   -671   1502       O  
ATOM    205  OE2 GLU A  36      38.201  49.293 -71.133  1.00 63.74           O1-
ANISOU  205  OE2 GLU A  36     8354   7095   8768   2432   -569   1458       O1-
ATOM    206  N   THR A  37      39.340  44.025 -72.305  1.00 39.86           N  
ANISOU  206  N   THR A  37     5088   4769   5289   1764   -802   1137       N  
ATOM    207  CA  THR A  37      40.425  43.386 -73.060  1.00 39.74           C  
ANISOU  207  CA  THR A  37     5179   4761   5160   1618   -779   1136       C  
ATOM    208  C   THR A  37      40.451  41.839 -72.983  1.00 44.03           C  
ANISOU  208  C   THR A  37     5617   5462   5652   1455   -824    993       C  
ATOM    209  O   THR A  37      41.036  41.198 -73.850  1.00 43.72           O  
ANISOU  209  O   THR A  37     5641   5479   5493   1366   -835    989       O  
ATOM    210  CB  THR A  37      41.802  43.943 -72.612  1.00 49.62           C  
ANISOU  210  CB  THR A  37     6580   5783   6490   1530   -626   1142       C  
ATOM    211  CG2 THR A  37      41.911  45.448 -72.780  1.00 50.14           C  
ANISOU  211  CG2 THR A  37     6775   5660   6616   1666   -564   1281       C  
ATOM    212  OG1 THR A  37      42.098  43.569 -71.264  1.00 46.85           O  
ANISOU  212  OG1 THR A  37     6163   5378   6261   1423   -559   1002       O  
ATOM    213  N   GLY A  38      39.861  41.262 -71.950  1.00 41.28           N  
ANISOU  213  N   GLY A  38     5117   5169   5397   1415   -836    878       N  
ATOM    214  CA  GLY A  38      39.865  39.816 -71.756  1.00 39.91           C  
ANISOU  214  CA  GLY A  38     4846   5112   5204   1259   -863    749       C  
ATOM    215  C   GLY A  38      41.100  39.322 -71.024  1.00 41.52           C  
ANISOU  215  C   GLY A  38     5112   5195   5469   1105   -745    677       C  
ATOM    216  O   GLY A  38      41.294  38.107 -70.864  1.00 38.87           O  
ANISOU  216  O   GLY A  38     4720   4921   5127    974   -747    583       O  
ATOM    217  N   GLU A  39      41.928  40.281 -70.545  1.00 38.54           N  
ANISOU  217  N   GLU A  39     4844   4638   5160   1123   -641    722       N  
ATOM    218  CA  GLU A  39      43.178  40.042 -69.822  1.00 36.83           C  
ANISOU  218  CA  GLU A  39     4684   4305   5005    991   -532    670       C  
ATOM    219  C   GLU A  39      42.908  39.494 -68.432  1.00 36.74           C  
ANISOU  219  C   GLU A  39     4554   4314   5092    929   -509    564       C  
ATOM    220  O   GLU A  39      41.991  39.949 -67.757  1.00 37.17           O  
ANISOU  220  O   GLU A  39     4530   4387   5204   1014   -524    549       O  
ATOM    221  CB  GLU A  39      44.016  41.334 -69.738  1.00 38.81           C  
ANISOU  221  CB  GLU A  39     5075   4368   5304   1025   -440    744       C  
ATOM    222  CG  GLU A  39      45.509  41.084 -69.874  1.00 55.27           C  
ANISOU  222  CG  GLU A  39     7248   6369   7385    891   -352    739       C  
ATOM    223  CD  GLU A  39      46.414  41.720 -68.829  1.00 87.78           C  
ANISOU  223  CD  GLU A  39    11409  10330  11614    829   -252    710       C  
ATOM    224  OE1 GLU A  39      46.194  42.910 -68.495  1.00 79.35           O  
ANISOU  224  OE1 GLU A  39    10394   9145  10610    911   -223    745       O  
ATOM    225  OE2 GLU A  39      47.360  41.033 -68.368  1.00 78.48           O1-
ANISOU  225  OE2 GLU A  39    10212   9146  10461    699   -205    652       O1-
ATOM    226  N   GLN A  40      43.728  38.535 -68.004  1.00 29.93           N  
ANISOU  226  N   GLN A  40     3679   3449   4244    789   -466    500       N  
ATOM    227  CA  GLN A  40      43.623  37.910 -66.695  1.00 27.91           C  
ANISOU  227  CA  GLN A  40     3323   3218   4064    718   -438    418       C  
ATOM    228  C   GLN A  40      44.907  38.152 -65.898  1.00 31.71           C  
ANISOU  228  C   GLN A  40     3869   3581   4598    637   -345    403       C  
ATOM    229  O   GLN A  40      46.005  38.187 -66.445  1.00 30.33           O  
ANISOU  229  O   GLN A  40     3784   3338   4402    584   -305    435       O  
ATOM    230  CB  GLN A  40      43.297  36.408 -66.811  1.00 28.19           C  
ANISOU  230  CB  GLN A  40     3262   3370   4079    627   -480    361       C  
ATOM    231  CG  GLN A  40      41.926  36.146 -67.440  1.00 34.35           C  
ANISOU  231  CG  GLN A  40     3948   4288   4817    687   -583    355       C  
ATOM    232  CD  GLN A  40      41.656  34.688 -67.721  1.00 53.78           C  
ANISOU  232  CD  GLN A  40     6331   6843   7260    579   -623    289       C  
ATOM    233  NE2 GLN A  40      42.294  34.140 -68.756  1.00 41.94           N  
ANISOU  233  NE2 GLN A  40     4911   5337   5688    524   -631    283       N  
ATOM    234  OE1 GLN A  40      40.827  34.047 -67.060  1.00 51.77           O  
ANISOU  234  OE1 GLN A  40     5946   6667   7058    543   -643    240       O  
ATOM    235  N   ILE A  41      44.737  38.338 -64.590  1.00 29.97           N  
ANISOU  235  N   ILE A  41     3595   3352   4440    627   -312    352       N  
ATOM    236  CA  ILE A  41      45.766  38.625 -63.584  1.00 29.21           C  
ANISOU  236  CA  ILE A  41     3535   3174   4389    551   -240    320       C  
ATOM    237  C   ILE A  41      45.437  37.807 -62.333  1.00 31.19           C  
ANISOU  237  C   ILE A  41     3675   3514   4661    495   -234    259       C  
ATOM    238  O   ILE A  41      44.282  37.424 -62.147  1.00 30.48           O  
ANISOU  238  O   ILE A  41     3490   3520   4570    536   -268    240       O  
ATOM    239  CB  ILE A  41      45.657  40.191 -63.328  1.00 33.73           C  
ANISOU  239  CB  ILE A  41     4187   3630   5001    637   -204    324       C  
ATOM    240  CG1 ILE A  41      46.327  41.024 -64.426  1.00 35.26           C  
ANISOU  240  CG1 ILE A  41     4510   3704   5184    665   -185    404       C  
ATOM    241  CG2 ILE A  41      46.062  40.716 -61.962  1.00 34.67           C  
ANISOU  241  CG2 ILE A  41     4311   3695   5168    591   -146    251       C  
ATOM    242  CD1 ILE A  41      47.657  40.601 -64.856  1.00 47.89           C  
ANISOU  242  CD1 ILE A  41     6163   5266   6768    553   -149    429       C  
ATOM    243  N   ALA A  42      46.440  37.568 -61.477  1.00 28.15           N  
ANISOU  243  N   ALA A  42     3297   3106   4293    401   -191    235       N  
ATOM    244  CA  ALA A  42      46.315  36.942 -60.152  1.00 28.41           C  
ANISOU  244  CA  ALA A  42     3246   3217   4333    347   -175    193       C  
ATOM    245  C   ALA A  42      46.799  37.947 -59.093  1.00 35.48           C  
ANISOU  245  C   ALA A  42     4184   4061   5237    337   -132    142       C  
ATOM    246  O   ALA A  42      47.880  38.527 -59.257  1.00 35.05           O  
ANISOU  246  O   ALA A  42     4206   3914   5195    293   -111    147       O  
ATOM    247  CB  ALA A  42      47.126  35.660 -60.079  1.00 27.80           C  
ANISOU  247  CB  ALA A  42     3134   3172   4255    247   -172    218       C  
ATOM    248  N   ILE A  43      45.995  38.217 -58.050  1.00 33.13           N  
ANISOU  248  N   ILE A  43     3837   3818   4932    374   -113     86       N  
ATOM    249  CA  ILE A  43      46.460  39.188 -57.060  1.00 33.61           C  
ANISOU  249  CA  ILE A  43     3950   3831   4991    358    -72     15       C  
ATOM    250  C   ILE A  43      46.642  38.538 -55.691  1.00 36.08           C  
ANISOU  250  C   ILE A  43     4195   4260   5255    284    -57    -21       C  
ATOM    251  O   ILE A  43      45.693  37.998 -55.111  1.00 36.03           O  
ANISOU  251  O   ILE A  43     4104   4361   5225    312    -48    -28       O  
ATOM    252  CB  ILE A  43      45.588  40.486 -56.986  1.00 37.64           C  
ANISOU  252  CB  ILE A  43     4504   4270   5528    476    -42    -39       C  
ATOM    253  CG1 ILE A  43      45.938  41.409 -58.149  1.00 38.72           C  
ANISOU  253  CG1 ILE A  43     4747   4255   5710    526    -45      7       C  
ATOM    254  CG2 ILE A  43      45.808  41.259 -55.683  1.00 38.02           C  
ANISOU  254  CG2 ILE A  43     4587   4298   5561    452      9   -147       C  
ATOM    255  CD1 ILE A  43      44.852  41.729 -58.903  1.00 48.69           C  
ANISOU  255  CD1 ILE A  43     5997   5513   6992    658    -63     44       C  
ATOM    256  N   LYS A  44      47.867  38.622 -55.169  1.00 30.65           N  
ANISOU  256  N   LYS A  44     3540   3558   4550    190    -55    -38       N  
ATOM    257  CA  LYS A  44      48.106  38.175 -53.816  1.00 30.42           C  
ANISOU  257  CA  LYS A  44     3459   3645   4455    127    -48    -68       C  
ATOM    258  C   LYS A  44      47.868  39.396 -52.916  1.00 37.44           C  
ANISOU  258  C   LYS A  44     4400   4513   5314    149    -11   -189       C  
ATOM    259  O   LYS A  44      48.392  40.478 -53.191  1.00 35.90           O  
ANISOU  259  O   LYS A  44     4293   4190   5157    142      0   -241       O  
ATOM    260  CB  LYS A  44      49.489  37.546 -53.649  1.00 31.45           C  
ANISOU  260  CB  LYS A  44     3576   3799   4575     22    -77    -21       C  
ATOM    261  CG  LYS A  44      49.597  36.696 -52.382  1.00 29.91           C  
ANISOU  261  CG  LYS A  44     3310   3754   4302    -30    -83     -7       C  
ATOM    262  CD  LYS A  44      50.835  35.837 -52.386  1.00 37.66           C  
ANISOU  262  CD  LYS A  44     4254   4765   5289   -106   -118     73       C  
ATOM    263  CE  LYS A  44      51.657  35.946 -51.117  1.00 47.12           C  
ANISOU  263  CE  LYS A  44     5430   6069   6405   -178   -141     44       C  
ATOM    264  NZ  LYS A  44      52.964  35.215 -51.242  1.00 51.72           N1+
ANISOU  264  NZ  LYS A  44     5965   6673   7012   -238   -180    131       N1+
ATOM    265  N   GLN A  45      46.968  39.246 -51.934  1.00 38.46           N  
ANISOU  265  N   GLN A  45     4477   4754   5382    182     21   -234       N  
ATOM    266  CA  GLN A  45      46.577  40.316 -51.016  1.00 41.54           C  
ANISOU  266  CA  GLN A  45     4914   5136   5734    217     72   -366       C  
ATOM    267  C   GLN A  45      46.704  39.851 -49.590  1.00 50.23           C  
ANISOU  267  C   GLN A  45     5972   6399   6713    153     85   -408       C  
ATOM    268  O   GLN A  45      46.421  38.685 -49.314  1.00 51.73           O  
ANISOU  268  O   GLN A  45     6075   6719   6861    135     79   -322       O  
ATOM    269  CB  GLN A  45      45.114  40.787 -51.273  1.00 43.53           C  
ANISOU  269  CB  GLN A  45     5147   5367   6028    358    120   -394       C  
ATOM    270  CG  GLN A  45      44.630  41.873 -50.284  1.00 65.00           C  
ANISOU  270  CG  GLN A  45     7913   8072   8713    412    193   -543       C  
ATOM    271  CD  GLN A  45      43.277  42.494 -50.545  1.00 81.38           C  
ANISOU  271  CD  GLN A  45     9964  10111  10845    570    248   -573       C  
ATOM    272  NE2 GLN A  45      42.232  41.681 -50.610  1.00 77.54           N  
ANISOU  272  NE2 GLN A  45     9355   9757  10351    622    257   -512       N  
ATOM    273  OE1 GLN A  45      43.138  43.719 -50.567  1.00 71.96           O  
ANISOU  273  OE1 GLN A  45     8858   8776   9708    646    291   -657       O  
ATOM    274  N   CYS A  46      47.041  40.782 -48.671  1.00 47.40           N  
ANISOU  274  N   CYS A  46     5681   6034   6295    121    110   -544       N  
ATOM    275  CA  CYS A  46      47.016  40.473 -47.260  1.00 48.36           C  
ANISOU  275  CA  CYS A  46     5771   6331   6273     74    129   -599       C  
ATOM    276  C   CYS A  46      46.210  41.510 -46.510  1.00 48.70           C  
ANISOU  276  C   CYS A  46     5863   6367   6275    145    211   -759       C  
ATOM    277  O   CYS A  46      46.628  42.673 -46.434  1.00 47.92           O  
ANISOU  277  O   CYS A  46     5864   6145   6199    132    227   -892       O  
ATOM    278  CB  CYS A  46      48.408  40.323 -46.666  1.00 50.45           C  
ANISOU  278  CB  CYS A  46     6051   6658   6461    -59     64   -611       C  
ATOM    279  SG  CYS A  46      48.447  39.238 -45.223  1.00 55.40           S  
ANISOU  279  SG  CYS A  46     6597   7552   6902   -114     52   -559       S  
ATOM    280  N   ARG A  47      45.058  41.086 -45.935  1.00 42.83           N  
ANISOU  280  N   ARG A  47     5047   5754   5473    215    275   -750       N  
ATOM    281  CA  ARG A  47      44.214  41.972 -45.132  1.00 42.91           C  
ANISOU  281  CA  ARG A  47     5086   5787   5431    294    373   -903       C  
ATOM    282  C   ARG A  47      44.671  41.869 -43.684  1.00 44.89           C  
ANISOU  282  C   ARG A  47     5353   6212   5491    203    385   -989       C  
ATOM    283  O   ARG A  47      44.289  42.664 -42.829  1.00 45.16           O  
ANISOU  283  O   ARG A  47     5440   6273   5446    234    461  -1154       O  
ATOM    284  CB  ARG A  47      42.723  41.614 -45.269  1.00 43.11           C  
ANISOU  284  CB  ARG A  47     5009   5879   5493    416    444   -851       C  
ATOM    285  CG  ARG A  47      42.189  41.618 -46.689  1.00 51.61           C  
ANISOU  285  CG  ARG A  47     6053   6822   6736    508    417   -759       C  
ATOM    286  CD  ARG A  47      40.677  41.717 -46.697  1.00 66.07           C  
ANISOU  286  CD  ARG A  47     7789   8706   8608    646    497   -767       C  
ATOM    287  NE  ARG A  47      40.254  43.080 -47.025  1.00 84.05           N  
ANISOU  287  NE  ARG A  47    10136  10824  10975    778    547   -875       N  
ATOM    288  CZ  ARG A  47      39.889  43.486 -48.241  1.00100.70           C  
ANISOU  288  CZ  ARG A  47    12243  12796  13221    881    516   -817       C  
ATOM    289  NH1 ARG A  47      39.831  42.623 -49.249  1.00 87.48           N1+
ANISOU  289  NH1 ARG A  47    10494  11143  11600    863    435   -668       N1+
ATOM    290  NH2 ARG A  47      39.552  44.754 -48.452  1.00 83.49           N  
ANISOU  290  NH2 ARG A  47    10137  10461  11124   1008    569   -906       N  
ATOM    291  N   GLN A  48      45.491  40.865 -43.406  1.00 39.99           N  
ANISOU  291  N   GLN A  48     4687   5717   4790     98    310   -874       N  
ATOM    292  CA  GLN A  48      46.028  40.571 -42.089  1.00 40.38           C  
ANISOU  292  CA  GLN A  48     4737   5964   4642      7    295   -910       C  
ATOM    293  C   GLN A  48      47.020  41.643 -41.649  1.00 46.83           C  
ANISOU  293  C   GLN A  48     5658   6731   5404    -76    257  -1086       C  
ATOM    294  O   GLN A  48      47.597  42.343 -42.482  1.00 45.26           O  
ANISOU  294  O   GLN A  48     5520   6340   5339    -97    220  -1127       O  
ATOM    295  CB  GLN A  48      46.730  39.210 -42.144  1.00 39.57           C  
ANISOU  295  CB  GLN A  48     4556   5970   4509    -68    212   -711       C  
ATOM    296  CG  GLN A  48      46.477  38.261 -41.008  1.00 37.44           C  
ANISOU  296  CG  GLN A  48     4222   5934   4069    -88    240   -625       C  
ATOM    297  CD  GLN A  48      46.927  36.899 -41.459  1.00 59.23           C  
ANISOU  297  CD  GLN A  48     6904   8723   6878   -126    175   -404       C  
ATOM    298  NE2 GLN A  48      48.204  36.576 -41.253  1.00 51.06           N  
ANISOU  298  NE2 GLN A  48     5870   7750   5779   -212     78   -349       N  
ATOM    299  OE1 GLN A  48      46.164  36.155 -42.085  1.00 55.44           O  
ANISOU  299  OE1 GLN A  48     6361   8197   6508    -79    207   -287       O  
ATOM    300  N   GLU A  49      47.223  41.762 -40.333  1.00 46.46           N  
ANISOU  300  N   GLU A  49     5634   6864   5155   -134    268  -1191       N  
ATOM    301  CA  GLU A  49      48.204  42.663 -39.713  1.00 47.52           C  
ANISOU  301  CA  GLU A  49     5857   6999   5200   -241    220  -1374       C  
ATOM    302  C   GLU A  49      49.425  41.816 -39.407  1.00 51.83           C  
ANISOU  302  C   GLU A  49     6344   7698   5652   -364     90  -1255       C  
ATOM    303  O   GLU A  49      49.294  40.716 -38.850  1.00 51.82           O  
ANISOU  303  O   GLU A  49     6265   7898   5526   -364     75  -1109       O  
ATOM    304  CB  GLU A  49      47.640  43.346 -38.456  1.00 51.11           C  
ANISOU  304  CB  GLU A  49     6374   7571   5474   -226    310  -1581       C  
ATOM    305  CG  GLU A  49      46.433  44.234 -38.730  1.00 62.50           C  
ANISOU  305  CG  GLU A  49     7867   8858   7023    -85    449  -1703       C  
ATOM    306  CD  GLU A  49      45.829  44.955 -37.539  1.00 92.02           C  
ANISOU  306  CD  GLU A  49    11675  12691  10599    -54    561  -1929       C  
ATOM    307  OE1 GLU A  49      46.549  45.182 -36.536  1.00 96.29           O  
ANISOU  307  OE1 GLU A  49    12269  13368  10949   -169    518  -2063       O  
ATOM    308  OE2 GLU A  49      44.641  45.340 -37.635  1.00 84.06           O1-
ANISOU  308  OE2 GLU A  49    10665  11617   9656     89    691  -1982       O1-
ATOM    309  N   LEU A  50      50.602  42.268 -39.839  1.00 48.45           N  
ANISOU  309  N   LEU A  50     5941   7166   5300   -462     -1  -1293       N  
ATOM    310  CA  LEU A  50      51.814  41.458 -39.705  1.00 47.89           C  
ANISOU  310  CA  LEU A  50     5793   7226   5176   -565   -130  -1164       C  
ATOM    311  C   LEU A  50      52.879  42.047 -38.798  1.00 53.35           C  
ANISOU  311  C   LEU A  50     6513   8035   5723   -706   -216  -1321       C  
ATOM    312  O   LEU A  50      52.900  43.259 -38.573  1.00 54.62           O  
ANISOU  312  O   LEU A  50     6772   8101   5881   -749   -183  -1551       O  
ATOM    313  CB  LEU A  50      52.440  41.265 -41.101  1.00 45.79           C  
ANISOU  313  CB  LEU A  50     5497   6768   5133   -572   -175  -1040       C  
ATOM    314  CG  LEU A  50      51.647  40.500 -42.147  1.00 47.34           C  
ANISOU  314  CG  LEU A  50     5650   6862   5474   -457   -124   -864       C  
ATOM    315  CD1 LEU A  50      52.261  40.686 -43.495  1.00 46.80           C  
ANISOU  315  CD1 LEU A  50     5590   6585   5606   -468   -151   -810       C  
ATOM    316  CD2 LEU A  50      51.558  39.037 -41.825  1.00 46.66           C  
ANISOU  316  CD2 LEU A  50     5463   6949   5317   -439   -153   -661       C  
ATOM    317  N   SER A  51      53.820  41.179 -38.345  1.00 49.18           N  
ANISOU  317  N   SER A  51     5892   7706   5089   -781   -334  -1192       N  
ATOM    318  CA  SER A  51      54.985  41.596 -37.576  1.00 50.75           C  
ANISOU  318  CA  SER A  51     6083   8043   5156   -927   -449  -1313       C  
ATOM    319  C   SER A  51      55.905  42.365 -38.540  1.00 55.24           C  
ANISOU  319  C   SER A  51     6663   8393   5931  -1013   -493  -1379       C  
ATOM    320  O   SER A  51      55.875  42.064 -39.745  1.00 53.05           O  
ANISOU  320  O   SER A  51     6359   7939   5858   -955   -467  -1238       O  
ATOM    321  CB  SER A  51      55.685  40.391 -36.945  1.00 54.33           C  
ANISOU  321  CB  SER A  51     6418   8770   5455   -955   -564  -1122       C  
ATOM    322  OG  SER A  51      56.745  39.853 -37.720  1.00 62.36           O  
ANISOU  322  OG  SER A  51     7334   9739   6619   -983   -653   -953       O  
ATOM    323  N   PRO A  52      56.698  43.365 -38.069  1.00 53.00           N  
ANISOU  323  N   PRO A  52     6421   8113   5603  -1157   -551  -1594       N  
ATOM    324  CA  PRO A  52      57.555  44.128 -39.000  1.00 51.98           C  
ANISOU  324  CA  PRO A  52     6302   7762   5685  -1251   -575  -1650       C  
ATOM    325  C   PRO A  52      58.464  43.269 -39.893  1.00 51.93           C  
ANISOU  325  C   PRO A  52     6165   7752   5813  -1261   -651  -1419       C  
ATOM    326  O   PRO A  52      58.749  43.678 -41.017  1.00 50.30           O  
ANISOU  326  O   PRO A  52     5976   7316   5819  -1270   -615  -1396       O  
ATOM    327  CB  PRO A  52      58.382  45.005 -38.065  1.00 56.54           C  
ANISOU  327  CB  PRO A  52     6905   8438   6139  -1429   -657  -1891       C  
ATOM    328  CG  PRO A  52      57.538  45.174 -36.865  1.00 62.18           C  
ANISOU  328  CG  PRO A  52     7699   9301   6624  -1393   -609  -2042       C  
ATOM    329  CD  PRO A  52      56.827  43.877 -36.687  1.00 56.59           C  
ANISOU  329  CD  PRO A  52     6922   8765   5814  -1250   -589  -1807       C  
ATOM    330  N   ARG A  53      58.891  42.082 -39.417  1.00 47.46           N  
ANISOU  330  N   ARG A  53     5474   7430   5127  -1248   -743  -1241       N  
ATOM    331  CA  ARG A  53      59.753  41.170 -40.182  1.00 45.52           C  
ANISOU  331  CA  ARG A  53     5099   7192   5007  -1240   -806  -1019       C  
ATOM    332  C   ARG A  53      59.003  40.554 -41.345  1.00 45.09           C  
ANISOU  332  C   ARG A  53     5060   6953   5120  -1097   -705   -851       C  
ATOM    333  O   ARG A  53      59.541  40.485 -42.446  1.00 43.44           O  
ANISOU  333  O   ARG A  53     4818   6592   5096  -1101   -697   -770       O  
ATOM    334  CB  ARG A  53      60.357  40.062 -39.288  1.00 47.42           C  
ANISOU  334  CB  ARG A  53     5206   7738   5074  -1245   -926   -866       C  
ATOM    335  CG  ARG A  53      61.563  40.532 -38.455  1.00 57.75           C  
ANISOU  335  CG  ARG A  53     6438   9236   6268  -1409  -1071   -983       C  
ATOM    336  CD  ARG A  53      62.249  39.406 -37.698  1.00 67.04           C  
ANISOU  336  CD  ARG A  53     7470  10716   7287  -1394  -1200   -797       C  
ATOM    337  NE  ARG A  53      63.304  38.769 -38.493  1.00 77.62           N  
ANISOU  337  NE  ARG A  53     8661  12036   8794  -1388  -1261   -610       N  
ATOM    338  CZ  ARG A  53      64.021  37.720 -38.094  1.00 87.15           C  
ANISOU  338  CZ  ARG A  53     9724  13460   9931  -1347  -1364   -403       C  
ATOM    339  NH1 ARG A  53      63.797  37.166 -36.907  1.00 76.86           N1+
ANISOU  339  NH1 ARG A  53     8409  12414   8382  -1312  -1424   -340       N1+
ATOM    340  NH2 ARG A  53      64.967  37.215 -38.882  1.00 58.90           N  
ANISOU  340  NH2 ARG A  53     6011   9842   6527  -1333  -1401   -251       N  
ATOM    341  N   ASN A  54      57.757  40.116 -41.109  1.00 40.88           N  
ANISOU  341  N   ASN A  54     4574   6440   4518   -977   -626   -805       N  
ATOM    342  CA  ASN A  54      56.909  39.488 -42.138  1.00 38.69           C  
ANISOU  342  CA  ASN A  54     4306   6010   4383   -847   -537   -658       C  
ATOM    343  C   ASN A  54      56.349  40.521 -43.102  1.00 40.05           C  
ANISOU  343  C   ASN A  54     4587   5917   4714   -817   -445   -771       C  
ATOM    344  O   ASN A  54      56.020  40.189 -44.233  1.00 38.03           O  
ANISOU  344  O   ASN A  54     4331   5511   4607   -740   -397   -661       O  
ATOM    345  CB  ASN A  54      55.780  38.681 -41.502  1.00 40.23           C  
ANISOU  345  CB  ASN A  54     4498   6331   4456   -746   -485   -571       C  
ATOM    346  CG  ASN A  54      56.293  37.551 -40.644  1.00 57.57           C  
ANISOU  346  CG  ASN A  54     6592   8769   6513   -755   -566   -410       C  
ATOM    347  ND2 ASN A  54      55.835  37.534 -39.413  1.00 57.40           N  
ANISOU  347  ND2 ASN A  54     6587   8943   6277   -757   -564   -454       N  
ATOM    348  OD1 ASN A  54      57.115  36.709 -41.061  1.00 40.03           O  
ANISOU  348  OD1 ASN A  54     4278   6563   4370   -756   -628   -244       O  
ATOM    349  N   ARG A  55      56.262  41.767 -42.654  1.00 37.94           N  
ANISOU  349  N   ARG A  55     4411   5591   4412   -878   -423   -989       N  
ATOM    350  CA  ARG A  55      55.848  42.907 -43.443  1.00 37.63           C  
ANISOU  350  CA  ARG A  55     4486   5291   4522   -857   -339  -1107       C  
ATOM    351  C   ARG A  55      56.930  43.174 -44.490  1.00 43.43           C  
ANISOU  351  C   ARG A  55     5198   5875   5426   -935   -370  -1059       C  
ATOM    352  O   ARG A  55      56.630  43.364 -45.671  1.00 41.46           O  
ANISOU  352  O   ARG A  55     4992   5426   5335   -869   -308   -995       O  
ATOM    353  CB  ARG A  55      55.661  44.101 -42.529  1.00 38.60           C  
ANISOU  353  CB  ARG A  55     4709   5402   4554   -917   -312  -1360       C  
ATOM    354  CG  ARG A  55      54.848  45.153 -43.181  1.00 54.70           C  
ANISOU  354  CG  ARG A  55     6873   7180   6730   -842   -199  -1463       C  
ATOM    355  CD  ARG A  55      54.984  46.486 -42.507  1.00 82.75           C  
ANISOU  355  CD  ARG A  55    10537  10654  10250   -929   -171  -1727       C  
ATOM    356  NE  ARG A  55      54.387  47.530 -43.339  1.00104.06           N  
ANISOU  356  NE  ARG A  55    13357  13053  13127   -857    -65  -1798       N  
ATOM    357  CZ  ARG A  55      53.091  47.846 -43.347  1.00117.30           C  
ANISOU  357  CZ  ARG A  55    15101  14647  14819   -702     42  -1840       C  
ATOM    358  NH1 ARG A  55      52.231  47.186 -42.576  1.00 97.54           N1+
ANISOU  358  NH1 ARG A  55    12554  12341  12165   -613     65  -1822       N1+
ATOM    359  NH2 ARG A  55      52.641  48.803 -44.150  1.00104.26           N  
ANISOU  359  NH2 ARG A  55    13555  12718  13339   -630    129  -1884       N  
ATOM    360  N   GLU A  56      58.200  43.126 -44.039  1.00 42.89           N  
ANISOU  360  N   GLU A  56     5052   5929   5316  -1074   -470  -1079       N  
ATOM    361  CA  GLU A  56      59.410  43.280 -44.842  1.00 42.65           C  
ANISOU  361  CA  GLU A  56     4966   5812   5428  -1171   -507  -1030       C  
ATOM    362  C   GLU A  56      59.519  42.130 -45.814  1.00 44.81           C  
ANISOU  362  C   GLU A  56     5156   6077   5793  -1080   -501   -797       C  
ATOM    363  O   GLU A  56      59.864  42.351 -46.963  1.00 42.91           O  
ANISOU  363  O   GLU A  56     4930   5665   5710  -1081   -459   -742       O  
ATOM    364  CB  GLU A  56      60.657  43.337 -43.943  1.00 45.61           C  
ANISOU  364  CB  GLU A  56     5241   6379   5709  -1333   -629  -1099       C  
ATOM    365  CG  GLU A  56      61.948  43.436 -44.740  1.00 55.68           C  
ANISOU  365  CG  GLU A  56     6426   7595   7136  -1437   -666  -1037       C  
ATOM    366  CD  GLU A  56      63.204  42.924 -44.066  1.00 78.79           C  
ANISOU  366  CD  GLU A  56     9185  10768   9982  -1547   -802  -1001       C  
ATOM    367  OE1 GLU A  56      64.163  43.719 -43.933  1.00 69.30           O  
ANISOU  367  OE1 GLU A  56     7948   9561   8822  -1714   -852  -1127       O  
ATOM    368  OE2 GLU A  56      63.250  41.719 -43.721  1.00 72.91           O1-
ANISOU  368  OE2 GLU A  56     8338  10216   9149  -1465   -859   -838       O1-
ATOM    369  N   ARG A  57      59.236  40.904 -45.333  1.00 42.87           N  
ANISOU  369  N   ARG A  57     4831   6015   5442  -1004   -537   -663       N  
ATOM    370  CA  ARG A  57      59.251  39.644 -46.076  1.00 41.96           C  
ANISOU  370  CA  ARG A  57     4637   5911   5393   -911   -532   -449       C  
ATOM    371  C   ARG A  57      58.293  39.704 -47.265  1.00 46.39           C  
ANISOU  371  C   ARG A  57     5283   6267   6077   -803   -431   -406       C  
ATOM    372  O   ARG A  57      58.601  39.164 -48.331  1.00 45.20           O  
ANISOU  372  O   ARG A  57     5099   6033   6041   -767   -411   -283       O  
ATOM    373  CB  ARG A  57      58.837  38.493 -45.135  1.00 42.63           C  
ANISOU  373  CB  ARG A  57     4658   6210   5328   -850   -569   -345       C  
ATOM    374  CG  ARG A  57      59.955  37.547 -44.763  1.00 52.26           C  
ANISOU  374  CG  ARG A  57     5736   7593   6528   -871   -659   -192       C  
ATOM    375  CD  ARG A  57      59.699  36.572 -43.615  1.00 61.76           C  
ANISOU  375  CD  ARG A  57     6882   9027   7557   -832   -709    -96       C  
ATOM    376  NE  ARG A  57      58.386  35.907 -43.579  1.00 68.92           N  
ANISOU  376  NE  ARG A  57     7838   9921   8428   -722   -631    -22       N  
ATOM    377  CZ  ARG A  57      58.063  34.796 -44.239  1.00 83.03           C  
ANISOU  377  CZ  ARG A  57     9592  11652  10305   -631   -590    151       C  
ATOM    378  NH1 ARG A  57      58.923  34.241 -45.087  1.00 75.21           N1+
ANISOU  378  NH1 ARG A  57     8531  10596   9450   -621   -608    265       N1+
ATOM    379  NH2 ARG A  57      56.862  34.255 -44.087  1.00 64.14           N  
ANISOU  379  NH2 ARG A  57     7235   9262   7873   -554   -523    202       N  
ATOM    380  N   TRP A  58      57.115  40.344 -47.059  1.00 43.21           N  
ANISOU  380  N   TRP A  58     4982   5795   5640   -744   -369   -509       N  
ATOM    381  CA  TRP A  58      56.058  40.540 -48.052  1.00 40.76           C  
ANISOU  381  CA  TRP A  58     4749   5312   5425   -634   -284   -486       C  
ATOM    382  C   TRP A  58      56.552  41.482 -49.179  1.00 43.36           C  
ANISOU  382  C   TRP A  58     5146   5425   5902   -669   -249   -517       C  
ATOM    383  O   TRP A  58      56.428  41.164 -50.368  1.00 43.25           O  
ANISOU  383  O   TRP A  58     5139   5306   5987   -609   -216   -409       O  
ATOM    384  CB  TRP A  58      54.807  41.107 -47.334  1.00 39.83           C  
ANISOU  384  CB  TRP A  58     4705   5203   5224   -569   -231   -606       C  
ATOM    385  CG  TRP A  58      53.734  41.597 -48.247  1.00 40.36           C  
ANISOU  385  CG  TRP A  58     4851   5094   5390   -458   -152   -612       C  
ATOM    386  CD1 TRP A  58      53.580  42.863 -48.727  1.00 43.96           C  
ANISOU  386  CD1 TRP A  58     5413   5358   5933   -448   -102   -717       C  
ATOM    387  CD2 TRP A  58      52.621  40.850 -48.730  1.00 39.24           C  
ANISOU  387  CD2 TRP A  58     4683   4960   5267   -337   -117   -509       C  
ATOM    388  CE2 TRP A  58      51.884  41.704 -49.580  1.00 43.27           C  
ANISOU  388  CE2 TRP A  58     5276   5291   5874   -253    -59   -547       C  
ATOM    389  CE3 TRP A  58      52.146  39.548 -48.499  1.00 39.56           C  
ANISOU  389  CE3 TRP A  58     4637   5139   5255   -295   -129   -389       C  
ATOM    390  NE1 TRP A  58      52.516  42.915 -49.586  1.00 42.72           N  
ANISOU  390  NE1 TRP A  58     5291   5092   5848   -318    -47   -663       N  
ATOM    391  CZ2 TRP A  58      50.703  41.307 -50.196  1.00 41.86           C  
ANISOU  391  CZ2 TRP A  58     5081   5092   5731   -131    -25   -475       C  
ATOM    392  CZ3 TRP A  58      50.999  39.137 -49.148  1.00 40.10           C  
ANISOU  392  CZ3 TRP A  58     4696   5169   5372   -190    -87   -326       C  
ATOM    393  CH2 TRP A  58      50.299  40.007 -49.999  1.00 40.81           C  
ANISOU  393  CH2 TRP A  58     4854   5102   5550   -110    -43   -371       C  
ATOM    394  N   CYS A  59      57.114  42.632 -48.785  1.00 39.11           N  
ANISOU  394  N   CYS A  59     4661   4825   5373   -774   -253   -666       N  
ATOM    395  CA  CYS A  59      57.589  43.661 -49.701  1.00 39.10           C  
ANISOU  395  CA  CYS A  59     4736   4609   5510   -825   -208   -705       C  
ATOM    396  C   CYS A  59      58.746  43.160 -50.545  1.00 44.51           C  
ANISOU  396  C   CYS A  59     5341   5289   6283   -886   -230   -579       C  
ATOM    397  O   CYS A  59      58.765  43.339 -51.770  1.00 43.68           O  
ANISOU  397  O   CYS A  59     5280   5028   6288   -850   -173   -503       O  
ATOM    398  CB  CYS A  59      57.960  44.911 -48.915  1.00 41.03           C  
ANISOU  398  CB  CYS A  59     5048   4802   5741   -944   -209   -905       C  
ATOM    399  SG  CYS A  59      56.547  45.675 -48.068  1.00 45.50           S  
ANISOU  399  SG  CYS A  59     5733   5326   6228   -852   -148  -1074       S  
ATOM    400  N   LEU A  60      59.679  42.473 -49.876  1.00 42.28           N  
ANISOU  400  N   LEU A  60     4931   5192   5940   -966   -311   -549       N  
ATOM    401  CA  LEU A  60      60.860  41.846 -50.447  1.00 41.39           C  
ANISOU  401  CA  LEU A  60     4705   5123   5897  -1019   -339   -431       C  
ATOM    402  C   LEU A  60      60.477  40.876 -51.558  1.00 43.48           C  
ANISOU  402  C   LEU A  60     4959   5342   6218   -894   -293   -267       C  
ATOM    403  O   LEU A  60      61.140  40.885 -52.581  1.00 44.75           O  
ANISOU  403  O   LEU A  60     5103   5419   6482   -915   -256   -196       O  
ATOM    404  CB  LEU A  60      61.625  41.120 -49.336  1.00 42.15           C  
ANISOU  404  CB  LEU A  60     4662   5464   5891  -1080   -444   -414       C  
ATOM    405  CG  LEU A  60      63.077  41.519 -49.070  1.00 48.17           C  
ANISOU  405  CG  LEU A  60     5323   6293   6685  -1242   -507   -463       C  
ATOM    406  CD1 LEU A  60      63.972  41.009 -50.164  1.00 47.81           C  
ANISOU  406  CD1 LEU A  60     5185   6208   6772  -1246   -481   -325       C  
ATOM    407  CD2 LEU A  60      63.235  43.010 -48.778  1.00 49.90           C  
ANISOU  407  CD2 LEU A  60     5635   6398   6927  -1373   -493   -661       C  
ATOM    408  N   GLU A  61      59.377  40.099 -51.400  1.00 37.19           N  
ANISOU  408  N   GLU A  61     4180   4595   5357   -772   -286   -216       N  
ATOM    409  CA  GLU A  61      58.876  39.174 -52.424  1.00 34.52           C  
ANISOU  409  CA  GLU A  61     3839   4212   5065   -662   -246    -84       C  
ATOM    410  C   GLU A  61      58.415  39.938 -53.669  1.00 35.18           C  
ANISOU  410  C   GLU A  61     4036   4098   5235   -618   -172    -89       C  
ATOM    411  O   GLU A  61      58.806  39.563 -54.775  1.00 33.19           O  
ANISOU  411  O   GLU A  61     3775   3784   5050   -598   -138      2       O  
ATOM    412  CB  GLU A  61      57.732  38.305 -51.888  1.00 35.35           C  
ANISOU  412  CB  GLU A  61     3934   4411   5086   -565   -255    -48       C  
ATOM    413  CG  GLU A  61      57.486  37.085 -52.759  1.00 43.93           C  
ANISOU  413  CG  GLU A  61     4985   5488   6219   -484   -233     88       C  
ATOM    414  CD  GLU A  61      56.200  36.336 -52.496  1.00 64.40           C  
ANISOU  414  CD  GLU A  61     7580   8130   8759   -396   -224    121       C  
ATOM    415  OE1 GLU A  61      55.666  35.730 -53.457  1.00 64.19           O  
ANISOU  415  OE1 GLU A  61     7569   8037   8782   -329   -191    183       O  
ATOM    416  OE2 GLU A  61      55.709  36.384 -51.344  1.00 51.68           O1-
ANISOU  416  OE2 GLU A  61     5954   6629   7052   -400   -246     79       O1-
ATOM    417  N   ILE A  62      57.606  41.011 -53.489  1.00 31.26           N  
ANISOU  417  N   ILE A  62     3644   3502   4729   -598   -143   -193       N  
ATOM    418  CA  ILE A  62      57.106  41.852 -54.595  1.00 31.10           C  
ANISOU  418  CA  ILE A  62     3739   3291   4785   -543    -76   -188       C  
ATOM    419  C   ILE A  62      58.291  42.429 -55.423  1.00 36.21           C  
ANISOU  419  C   ILE A  62     4402   3828   5529   -637    -41   -160       C  
ATOM    420  O   ILE A  62      58.251  42.478 -56.657  1.00 34.95           O  
ANISOU  420  O   ILE A  62     4290   3566   5424   -591      9    -74       O  
ATOM    421  CB  ILE A  62      56.190  42.987 -54.062  1.00 34.89           C  
ANISOU  421  CB  ILE A  62     4321   3683   5252   -506    -49   -314       C  
ATOM    422  CG1 ILE A  62      54.979  42.404 -53.259  1.00 34.64           C  
ANISOU  422  CG1 ILE A  62     4261   3776   5126   -410    -67   -336       C  
ATOM    423  CG2 ILE A  62      55.782  43.934 -55.203  1.00 34.90           C  
ANISOU  423  CG2 ILE A  62     4443   3476   5343   -444     17   -290       C  
ATOM    424  CD1 ILE A  62      53.995  43.345 -52.768  1.00 39.26           C  
ANISOU  424  CD1 ILE A  62     4928   4295   5696   -347    -29   -451       C  
ATOM    425  N   GLN A  63      59.347  42.833 -54.705  1.00 33.22           N  
ANISOU  425  N   GLN A  63     3972   3488   5160   -775    -70   -232       N  
ATOM    426  CA  GLN A  63      60.587  43.381 -55.213  1.00 32.94           C  
ANISOU  426  CA  GLN A  63     3918   3380   5217   -899    -43   -223       C  
ATOM    427  C   GLN A  63      61.381  42.336 -56.028  1.00 37.30           C  
ANISOU  427  C   GLN A  63     4369   4003   5802   -891    -34    -83       C  
ATOM    428  O   GLN A  63      61.881  42.661 -57.112  1.00 36.94           O  
ANISOU  428  O   GLN A  63     4353   3847   5835   -913     35    -20       O  
ATOM    429  CB  GLN A  63      61.403  43.839 -54.018  1.00 35.02           C  
ANISOU  429  CB  GLN A  63     4118   3727   5459  -1048   -103   -347       C  
ATOM    430  CG  GLN A  63      61.971  45.226 -54.150  1.00 39.09           C  
ANISOU  430  CG  GLN A  63     4709   4075   6068  -1178    -57   -446       C  
ATOM    431  CD  GLN A  63      62.781  45.510 -52.921  1.00 49.29           C  
ANISOU  431  CD  GLN A  63     5918   5488   7322  -1335   -136   -579       C  
ATOM    432  NE2 GLN A  63      64.089  45.141 -52.940  1.00 27.06           N  
ANISOU  432  NE2 GLN A  63     2956   2779   4546  -1452   -174   -536       N  
ATOM    433  OE1 GLN A  63      62.231  45.996 -51.925  1.00 46.09           O  
ANISOU  433  OE1 GLN A  63     5568   5102   6842  -1347   -166   -723       O  
ATOM    434  N   ILE A  64      61.500  41.085 -55.502  1.00 33.01           N  
ANISOU  434  N   ILE A  64     3708   3637   5198   -855    -95    -31       N  
ATOM    435  CA  ILE A  64      62.206  39.963 -56.141  1.00 31.65           C  
ANISOU  435  CA  ILE A  64     3434   3534   5058   -828    -84     93       C  
ATOM    436  C   ILE A  64      61.504  39.645 -57.458  1.00 37.75           C  
ANISOU  436  C   ILE A  64     4293   4203   5848   -716    -14    172       C  
ATOM    437  O   ILE A  64      62.151  39.589 -58.484  1.00 38.68           O  
ANISOU  437  O   ILE A  64     4407   4264   6025   -727     48    237       O  
ATOM    438  CB  ILE A  64      62.304  38.709 -55.192  1.00 33.26           C  
ANISOU  438  CB  ILE A  64     3513   3930   5195   -794   -162    136       C  
ATOM    439  CG1 ILE A  64      63.252  38.962 -54.010  1.00 34.06           C  
ANISOU  439  CG1 ILE A  64     3504   4166   5271   -913   -242     80       C  
ATOM    440  CG2 ILE A  64      62.767  37.458 -55.939  1.00 32.50           C  
ANISOU  440  CG2 ILE A  64     3338   3868   5141   -726   -134    265       C  
ATOM    441  CD1 ILE A  64      63.060  38.026 -52.740  1.00 26.04           C  
ANISOU  441  CD1 ILE A  64     2400   3348   4147   -877   -333    105       C  
ATOM    442  N   MET A  65      60.180  39.507 -57.429  1.00 36.86           N  
ANISOU  442  N   MET A  65     4256   4071   5678   -614    -24    159       N  
ATOM    443  CA  MET A  65      59.315  39.195 -58.582  1.00 37.69           C  
ANISOU  443  CA  MET A  65     4439   4103   5777   -505     20    220       C  
ATOM    444  C   MET A  65      59.442  40.200 -59.730  1.00 39.20           C  
ANISOU  444  C   MET A  65     4737   4139   6017   -513     92    239       C  
ATOM    445  O   MET A  65      59.427  39.804 -60.901  1.00 36.71           O  
ANISOU  445  O   MET A  65     4451   3792   5704   -462    137    316       O  
ATOM    446  CB  MET A  65      57.840  39.148 -58.131  1.00 40.67           C  
ANISOU  446  CB  MET A  65     4866   4496   6092   -414    -12    180       C  
ATOM    447  CG  MET A  65      57.530  37.967 -57.248  1.00 45.66           C  
ANISOU  447  CG  MET A  65     5406   5272   6672   -386    -62    197       C  
ATOM    448  SD  MET A  65      56.512  36.810 -58.156  1.00 50.98           S  
ANISOU  448  SD  MET A  65     6092   5947   7333   -275    -50    268       S  
ATOM    449  CE  MET A  65      57.785  35.773 -58.920  1.00 47.16           C  
ANISOU  449  CE  MET A  65     5535   5482   6901   -302    -21    354       C  
ATOM    450  N   ARG A  66      59.503  41.502 -59.369  1.00 36.22           N  
ANISOU  450  N   ARG A  66     4426   3663   5672   -574    105    168       N  
ATOM    451  CA  ARG A  66      59.590  42.655 -60.254  1.00 36.55           C  
ANISOU  451  CA  ARG A  66     4584   3534   5770   -590    178    188       C  
ATOM    452  C   ARG A  66      60.937  42.675 -60.984  1.00 40.22           C  
ANISOU  452  C   ARG A  66     5006   3977   6298   -685    240    254       C  
ATOM    453  O   ARG A  66      61.005  43.085 -62.148  1.00 40.76           O  
ANISOU  453  O   ARG A  66     5158   3941   6387   -663    315    330       O  
ATOM    454  CB  ARG A  66      59.382  43.936 -59.431  1.00 40.82           C  
ANISOU  454  CB  ARG A  66     5195   3971   6343   -644    176     76       C  
ATOM    455  CG  ARG A  66      58.171  44.753 -59.876  1.00 63.68           C  
ANISOU  455  CG  ARG A  66     8230   6728   9238   -528    205     77       C  
ATOM    456  CD  ARG A  66      57.343  45.232 -58.708  1.00 87.99           C  
ANISOU  456  CD  ARG A  66    11333   9806  12293   -501    170    -50       C  
ATOM    457  NE  ARG A  66      55.920  44.942 -58.892  1.00107.80           N  
ANISOU  457  NE  ARG A  66    13875  12334  14749   -338    153    -27       N  
ATOM    458  CZ  ARG A  66      54.933  45.593 -58.283  1.00126.43           C  
ANISOU  458  CZ  ARG A  66    16292  14639  17106   -266    157   -111       C  
ATOM    459  NH1 ARG A  66      55.201  46.592 -57.447  1.00117.04           N1+
ANISOU  459  NH1 ARG A  66    15153  13357  15959   -343    179   -235       N1+
ATOM    460  NH2 ARG A  66      53.668  45.255 -58.510  1.00108.51           N  
ANISOU  460  NH2 ARG A  66    14026  12408  14796   -118    140    -80       N  
ATOM    461  N   ARG A  67      61.991  42.182 -60.312  1.00 35.75           N  
ANISOU  461  N   ARG A  67     4303   3525   5756   -782    210    233       N  
ATOM    462  CA  ARG A  67      63.364  42.077 -60.796  1.00 35.89           C  
ANISOU  462  CA  ARG A  67     4234   3560   5843   -880    263    285       C  
ATOM    463  C   ARG A  67      63.495  40.937 -61.815  1.00 40.37           C  
ANISOU  463  C   ARG A  67     4765   4184   6389   -793    307    390       C  
ATOM    464  O   ARG A  67      63.927  41.158 -62.947  1.00 42.56           O  
ANISOU  464  O   ARG A  67     5083   4392   6694   -802    401    460       O  
ATOM    465  CB  ARG A  67      64.271  41.820 -59.586  1.00 35.90           C  
ANISOU  465  CB  ARG A  67     4080   3696   5863   -987    190    224       C  
ATOM    466  CG  ARG A  67      65.747  42.108 -59.763  1.00 41.20           C  
ANISOU  466  CG  ARG A  67     4644   4381   6628  -1129    232    240       C  
ATOM    467  CD  ARG A  67      66.429  42.029 -58.407  1.00 44.08           C  
ANISOU  467  CD  ARG A  67     4866   4889   6992  -1235    131    159       C  
ATOM    468  NE  ARG A  67      67.211  40.798 -58.231  1.00 47.25           N  
ANISOU  468  NE  ARG A  67     5089   5467   7397  -1211     96    232       N  
ATOM    469  CZ  ARG A  67      67.153  40.015 -57.151  1.00 51.98           C  
ANISOU  469  CZ  ARG A  67     5591   6229   7929  -1175    -10    222       C  
ATOM    470  NH1 ARG A  67      66.328  40.313 -56.149  1.00 16.95           N1+
ANISOU  470  NH1 ARG A  67     1254   1821   3365  -1108    -87    133       N1+
ATOM    471  NH2 ARG A  67      67.908  38.914 -57.075  1.00 34.71           N  
ANISOU  471  NH2 ARG A  67     3244   4181   5763  -1139    -31    308       N  
ATOM    472  N   LEU A  68      63.101  39.723 -61.401  1.00 35.19           N  
ANISOU  472  N   LEU A  68     4040   3649   5682   -713    248    399       N  
ATOM    473  CA  LEU A  68      63.177  38.471 -62.154  1.00 33.70           C  
ANISOU  473  CA  LEU A  68     3811   3516   5477   -631    280    473       C  
ATOM    474  C   LEU A  68      62.353  38.475 -63.442  1.00 36.60           C  
ANISOU  474  C   LEU A  68     4312   3802   5793   -538    336    514       C  
ATOM    475  O   LEU A  68      61.272  39.049 -63.496  1.00 36.58           O  
ANISOU  475  O   LEU A  68     4418   3735   5747   -490    310    491       O  
ATOM    476  CB  LEU A  68      62.720  37.299 -61.264  1.00 32.50           C  
ANISOU  476  CB  LEU A  68     3580   3482   5287   -568    199    464       C  
ATOM    477  CG  LEU A  68      63.520  37.071 -59.957  1.00 36.41           C  
ANISOU  477  CG  LEU A  68     3934   4096   5805   -638    128    442       C  
ATOM    478  CD1 LEU A  68      63.064  35.825 -59.258  1.00 35.66           C  
ANISOU  478  CD1 LEU A  68     3778   4103   5668   -561     67    467       C  
ATOM    479  CD2 LEU A  68      65.043  37.007 -60.192  1.00 35.32           C  
ANISOU  479  CD2 LEU A  68     3669   4001   5750   -714    170    483       C  
ATOM    480  N   THR A  69      62.866  37.806 -64.473  1.00 32.58           N  
ANISOU  480  N   THR A  69     3788   3308   5284   -507    409    574       N  
ATOM    481  CA  THR A  69      62.229  37.676 -65.782  1.00 32.33           C  
ANISOU  481  CA  THR A  69     3874   3229   5182   -425    460    613       C  
ATOM    482  C   THR A  69      62.715  36.380 -66.448  1.00 36.53           C  
ANISOU  482  C   THR A  69     4347   3824   5707   -380    514    640       C  
ATOM    483  O   THR A  69      63.876  36.291 -66.894  1.00 38.71           O  
ANISOU  483  O   THR A  69     4562   4113   6034   -424    601    676       O  
ATOM    484  CB  THR A  69      62.450  38.923 -66.656  1.00 44.11           C  
ANISOU  484  CB  THR A  69     5474   4612   6673   -463    540    658       C  
ATOM    485  CG2 THR A  69      63.906  39.453 -66.621  1.00 44.65           C  
ANISOU  485  CG2 THR A  69     5466   4664   6836   -586    620    683       C  
ATOM    486  OG1 THR A  69      62.043  38.613 -67.989  1.00 48.96           O  
ANISOU  486  OG1 THR A  69     6184   5217   7200   -383    592    708       O  
ATOM    487  N   HIS A  70      61.822  35.365 -66.489  1.00 28.76           N  
ANISOU  487  N   HIS A  70     3378   2877   4672   -296    467    617       N  
ATOM    488  CA  HIS A  70      62.119  34.067 -67.076  1.00 25.71           C  
ANISOU  488  CA  HIS A  70     2955   2530   4284   -247    516    622       C  
ATOM    489  C   HIS A  70      60.850  33.365 -67.620  1.00 27.98           C  
ANISOU  489  C   HIS A  70     3325   2821   4487   -168    477    588       C  
ATOM    490  O   HIS A  70      59.817  33.384 -66.936  1.00 28.62           O  
ANISOU  490  O   HIS A  70     3415   2911   4548   -149    385    558       O  
ATOM    491  CB  HIS A  70      62.802  33.184 -66.028  1.00 24.66           C  
ANISOU  491  CB  HIS A  70     2671   2459   4239   -259    490    625       C  
ATOM    492  CG  HIS A  70      63.424  31.945 -66.603  1.00 26.84           C  
ANISOU  492  CG  HIS A  70     2895   2753   4550   -210    567    638       C  
ATOM    493  CD2 HIS A  70      64.657  31.755 -67.113  1.00 27.19           C  
ANISOU  493  CD2 HIS A  70     2872   2809   4651   -220    672    670       C  
ATOM    494  ND1 HIS A  70      62.704  30.764 -66.728  1.00 27.64           N  
ANISOU  494  ND1 HIS A  70     3015   2852   4635   -141    548    610       N  
ATOM    495  CE1 HIS A  70      63.538  29.893 -67.257  1.00 26.37           C  
ANISOU  495  CE1 HIS A  70     2805   2690   4524   -106    641    620       C  
ATOM    496  NE2 HIS A  70      64.726  30.445 -67.498  1.00 27.16           N  
ANISOU  496  NE2 HIS A  70     2847   2805   4667   -146    719    659       N  
ATOM    497  N   PRO A  71      60.936  32.660 -68.787  1.00 21.24           N  
ANISOU  497  N   PRO A  71     2518   1968   3584   -126    547    581       N  
ATOM    498  CA  PRO A  71      59.770  31.958 -69.326  1.00 20.52           C  
ANISOU  498  CA  PRO A  71     2497   1889   3412    -69    502    531       C  
ATOM    499  C   PRO A  71      59.123  30.916 -68.412  1.00 27.67           C  
ANISOU  499  C   PRO A  71     3333   2813   4365    -53    428    491       C  
ATOM    500  O   PRO A  71      57.982  30.524 -68.682  1.00 29.00           O  
ANISOU  500  O   PRO A  71     3550   2993   4475    -24    371    446       O  
ATOM    501  CB  PRO A  71      60.328  31.268 -70.578  1.00 21.96           C  
ANISOU  501  CB  PRO A  71     2718   2074   3550    -44    607    515       C  
ATOM    502  CG  PRO A  71      61.747  31.316 -70.464  1.00 26.44           C  
ANISOU  502  CG  PRO A  71     3207   2638   4202    -75    705    558       C  
ATOM    503  CD  PRO A  71      62.056  32.554 -69.734  1.00 22.54           C  
ANISOU  503  CD  PRO A  71     2682   2130   3753   -135    675    609       C  
ATOM    504  N   ASN A  72      59.824  30.468 -67.355  1.00 24.46           N  
ANISOU  504  N   ASN A  72     2813   2418   4061    -73    426    513       N  
ATOM    505  CA  ASN A  72      59.320  29.437 -66.438  1.00 24.17           C  
ANISOU  505  CA  ASN A  72     2712   2396   4073    -58    370    500       C  
ATOM    506  C   ASN A  72      59.190  29.940 -64.978  1.00 26.33           C  
ANISOU  506  C   ASN A  72     2916   2709   4377    -89    291    527       C  
ATOM    507  O   ASN A  72      59.318  29.175 -64.018  1.00 23.83           O  
ANISOU  507  O   ASN A  72     2518   2421   4117    -86    264    552       O  
ATOM    508  CB  ASN A  72      60.244  28.208 -66.500  1.00 26.62           C  
ANISOU  508  CB  ASN A  72     2953   2690   4470    -33    442    515       C  
ATOM    509  CG  ASN A  72      60.382  27.633 -67.869  1.00 42.71           C  
ANISOU  509  CG  ASN A  72     5063   4691   6474     -1    531    468       C  
ATOM    510  ND2 ASN A  72      59.305  27.045 -68.371  1.00 33.89           N  
ANISOU  510  ND2 ASN A  72     4022   3557   5297     13    501    401       N  
ATOM    511  OD1 ASN A  72      61.425  27.775 -68.508  1.00 41.58           O  
ANISOU  511  OD1 ASN A  72     4909   4544   6346      4    626    486       O  
ATOM    512  N   VAL A  73      58.960  31.234 -64.820  1.00 23.81           N  
ANISOU  512  N   VAL A  73     2639   2391   4017   -117    259    522       N  
ATOM    513  CA  VAL A  73      58.797  31.888 -63.518  1.00 23.18           C  
ANISOU  513  CA  VAL A  73     2514   2346   3945   -151    191    522       C  
ATOM    514  C   VAL A  73      57.649  32.856 -63.710  1.00 28.11           C  
ANISOU  514  C   VAL A  73     3231   2946   4503   -134    151    487       C  
ATOM    515  O   VAL A  73      57.736  33.684 -64.621  1.00 31.51           O  
ANISOU  515  O   VAL A  73     3742   3328   4904   -131    186    492       O  
ATOM    516  CB  VAL A  73      60.116  32.585 -63.012  1.00 27.58           C  
ANISOU  516  CB  VAL A  73     3006   2920   4554   -216    210    547       C  
ATOM    517  CG1 VAL A  73      59.889  33.318 -61.691  1.00 27.55           C  
ANISOU  517  CG1 VAL A  73     2974   2956   4539   -260    136    521       C  
ATOM    518  CG2 VAL A  73      61.292  31.606 -62.886  1.00 27.45           C  
ANISOU  518  CG2 VAL A  73     2877   2940   4613   -215    250    595       C  
ATOM    519  N   VAL A  74      56.569  32.750 -62.913  1.00 23.03           N  
ANISOU  519  N   VAL A  74     2574   2338   3837   -116     86    460       N  
ATOM    520  CA  VAL A  74      55.406  33.653 -63.021  1.00 23.37           C  
ANISOU  520  CA  VAL A  74     2687   2365   3828    -81     48    427       C  
ATOM    521  C   VAL A  74      55.850  35.152 -63.043  1.00 29.31           C  
ANISOU  521  C   VAL A  74     3496   3057   4582   -106     66    425       C  
ATOM    522  O   VAL A  74      56.614  35.644 -62.191  1.00 29.88           O  
ANISOU  522  O   VAL A  74     3530   3132   4690   -166     67    414       O  
ATOM    523  CB  VAL A  74      54.320  33.346 -61.951  1.00 26.22           C  
ANISOU  523  CB  VAL A  74     2999   2786   4175    -64    -10    399       C  
ATOM    524  CG1 VAL A  74      53.286  34.454 -61.794  1.00 24.92           C  
ANISOU  524  CG1 VAL A  74     2883   2610   3975    -25    -41    363       C  
ATOM    525  CG2 VAL A  74      53.617  32.074 -62.335  1.00 26.60           C  
ANISOU  525  CG2 VAL A  74     3025   2861   4222    -40    -20    399       C  
ATOM    526  N   ALA A  75      55.403  35.824 -64.098  1.00 25.13           N  
ANISOU  526  N   ALA A  75     3062   2472   4015    -63     81    438       N  
ATOM    527  CA  ALA A  75      55.706  37.215 -64.369  1.00 26.62           C  
ANISOU  527  CA  ALA A  75     3330   2573   4213    -75    112    452       C  
ATOM    528  C   ALA A  75      54.967  38.175 -63.455  1.00 31.50           C  
ANISOU  528  C   ALA A  75     3967   3162   4839    -56     74    406       C  
ATOM    529  O   ALA A  75      53.785  37.990 -63.169  1.00 30.83           O  
ANISOU  529  O   ALA A  75     3870   3119   4724      9     25    379       O  
ATOM    530  CB  ALA A  75      55.366  37.540 -65.822  1.00 27.91           C  
ANISOU  530  CB  ALA A  75     3593   2694   4319    -18    139    502       C  
ATOM    531  N   ALA A  76      55.658  39.233 -63.047  1.00 29.56           N  
ANISOU  531  N   ALA A  76     3752   2840   4640   -116    104    390       N  
ATOM    532  CA  ALA A  76      55.029  40.271 -62.259  1.00 30.64           C  
ANISOU  532  CA  ALA A  76     3927   2924   4791    -98     86    331       C  
ATOM    533  C   ALA A  76      54.218  41.142 -63.195  1.00 34.89           C  
ANISOU  533  C   ALA A  76     4576   3364   5316     -5    102    372       C  
ATOM    534  O   ALA A  76      54.568  41.272 -64.364  1.00 35.64           O  
ANISOU  534  O   ALA A  76     4732   3408   5401      2    143    448       O  
ATOM    535  CB  ALA A  76      56.087  41.084 -61.529  1.00 32.30           C  
ANISOU  535  CB  ALA A  76     4134   3079   5060   -209    112    284       C  
ATOM    536  N   ARG A  77      53.103  41.674 -62.710  1.00 30.29           N  
ANISOU  536  N   ARG A  77     4013   2767   4728     77     72    332       N  
ATOM    537  CA  ARG A  77      52.259  42.550 -63.498  1.00 30.84           C  
ANISOU  537  CA  ARG A  77     4177   2747   4793    187     79    380       C  
ATOM    538  C   ARG A  77      51.971  43.823 -62.710  1.00 37.33           C  
ANISOU  538  C   ARG A  77     5057   3450   5677    207    104    317       C  
ATOM    539  O   ARG A  77      52.123  43.842 -61.480  1.00 35.95           O  
ANISOU  539  O   ARG A  77     4835   3304   5521    148     99    217       O  
ATOM    540  CB  ARG A  77      50.951  41.832 -63.880  1.00 32.39           C  
ANISOU  540  CB  ARG A  77     4329   3052   4926    299     15    399       C  
ATOM    541  CG  ARG A  77      51.123  40.570 -64.719  1.00 43.61           C  
ANISOU  541  CG  ARG A  77     5708   4576   6286    281     -8    442       C  
ATOM    542  CD  ARG A  77      50.897  40.840 -66.198  1.00 44.64           C  
ANISOU  542  CD  ARG A  77     5923   4681   6359    351     -7    534       C  
ATOM    543  NE  ARG A  77      50.936  39.618 -67.001  1.00 40.80           N  
ANISOU  543  NE  ARG A  77     5401   4299   5801    335    -30    548       N  
ATOM    544  CZ  ARG A  77      52.038  39.152 -67.579  1.00 58.86           C  
ANISOU  544  CZ  ARG A  77     7707   6582   8075    262     23    573       C  
ATOM    545  NH1 ARG A  77      53.198  39.787 -67.426  1.00 41.52           N1+
ANISOU  545  NH1 ARG A  77     5548   4295   5934    190     98    595       N1+
ATOM    546  NH2 ARG A  77      51.992  38.049 -68.313  1.00 53.64           N  
ANISOU  546  NH2 ARG A  77     7024   6008   7350    258      8    568       N  
ATOM    547  N   ASP A  78      51.596  44.899 -63.424  1.00 37.21           N  
ANISOU  547  N   ASP A  78     5152   3297   5690    291    136    377       N  
ATOM    548  CA  ASP A  78      51.232  46.176 -62.816  1.00 38.91           C  
ANISOU  548  CA  ASP A  78     5441   3364   5979    333    173    321       C  
ATOM    549  C   ASP A  78      49.906  46.039 -62.069  1.00 42.39           C  
ANISOU  549  C   ASP A  78     5820   3885   6401    447    130    252       C  
ATOM    550  O   ASP A  78      49.001  45.354 -62.543  1.00 42.08           O  
ANISOU  550  O   ASP A  78     5721   3963   6304    542     76    301       O  
ATOM    551  CB  ASP A  78      51.100  47.265 -63.898  1.00 43.06           C  
ANISOU  551  CB  ASP A  78     6101   3717   6542    416    220    435       C  
ATOM    552  CG  ASP A  78      52.393  47.821 -64.450  1.00 62.85           C  
ANISOU  552  CG  ASP A  78     8691   6092   9097    298    295    494       C  
ATOM    553  OD1 ASP A  78      53.352  47.994 -63.656  1.00 64.99           O  
ANISOU  553  OD1 ASP A  78     8944   6323   9425    150    328    404       O  
ATOM    554  OD2 ASP A  78      52.422  48.165 -65.661  1.00 72.38           O1-
ANISOU  554  OD2 ASP A  78     9983   7233  10285    353    324    633       O1-
ATOM    555  N   VAL A  79      49.779  46.680 -60.914  1.00 39.60           N  
ANISOU  555  N   VAL A  79     5475   3477   6093    431    158    131       N  
ATOM    556  CA  VAL A  79      48.507  46.659 -60.194  1.00 40.10           C  
ANISOU  556  CA  VAL A  79     5482   3612   6143    547    140     63       C  
ATOM    557  C   VAL A  79      47.556  47.636 -60.943  1.00 47.67           C  
ANISOU  557  C   VAL A  79     6518   4444   7152    726    159    135       C  
ATOM    558  O   VAL A  79      47.956  48.787 -61.171  1.00 49.28           O  
ANISOU  558  O   VAL A  79     6846   4443   7435    731    221    147       O  
ATOM    559  CB  VAL A  79      48.644  46.988 -58.672  1.00 43.05           C  
ANISOU  559  CB  VAL A  79     5842   3987   6527    480    171   -101       C  
ATOM    560  CG1 VAL A  79      47.281  46.966 -57.967  1.00 42.33           C  
ANISOU  560  CG1 VAL A  79     5689   3976   6418    610    172   -168       C  
ATOM    561  CG2 VAL A  79      49.629  46.036 -57.977  1.00 41.31           C  
ANISOU  561  CG2 VAL A  79     5542   3904   6249    315    141   -146       C  
ATOM    562  N   PRO A  80      46.338  47.189 -61.383  1.00 44.28           N  
ANISOU  562  N   PRO A  80     6013   4128   6683    868    105    193       N  
ATOM    563  CA  PRO A  80      45.416  48.100 -62.110  1.00 45.60           C  
ANISOU  563  CA  PRO A  80     6237   4193   6896   1056    111    279       C  
ATOM    564  C   PRO A  80      45.147  49.422 -61.380  1.00 51.60           C  
ANISOU  564  C   PRO A  80     7082   4763   7761   1131    193    197       C  
ATOM    565  O   PRO A  80      44.919  49.425 -60.165  1.00 50.56           O  
ANISOU  565  O   PRO A  80     6906   4666   7639   1106    224     51       O  
ATOM    566  CB  PRO A  80      44.132  47.277 -62.237  1.00 46.45           C  
ANISOU  566  CB  PRO A  80     6202   4501   6947   1168     35    299       C  
ATOM    567  CG  PRO A  80      44.564  45.885 -62.146  1.00 48.43           C  
ANISOU  567  CG  PRO A  80     6361   4925   7117   1030    -15    282       C  
ATOM    568  CD  PRO A  80      45.741  45.850 -61.230  1.00 43.63           C  
ANISOU  568  CD  PRO A  80     5785   4271   6523    864     36    188       C  
ATOM    569  N   GLU A  81      45.210  50.543 -62.130  1.00 51.68           N  
ANISOU  569  N   GLU A  81     7224   4566   7846   1221    236    292       N  
ATOM    570  CA  GLU A  81      45.033  51.907 -61.608  1.00 54.90           C  
ANISOU  570  CA  GLU A  81     7743   4739   8377   1299    329    228       C  
ATOM    571  C   GLU A  81      43.705  52.098 -60.899  1.00 60.09           C  
ANISOU  571  C   GLU A  81     8319   5449   9062   1470    337    148       C  
ATOM    572  O   GLU A  81      42.636  51.857 -61.473  1.00 58.90           O  
ANISOU  572  O   GLU A  81     8084   5409   8887   1637    279    244       O  
ATOM    573  CB  GLU A  81      45.163  52.963 -62.709  1.00 58.55           C  
ANISOU  573  CB  GLU A  81     8355   4977   8916   1393    369    387       C  
ATOM    574  CG  GLU A  81      46.587  53.380 -63.007  1.00 73.95           C  
ANISOU  574  CG  GLU A  81    10430   6766  10902   1212    427    415       C  
ATOM    575  CD  GLU A  81      46.647  54.528 -63.994  1.00104.93           C  
ANISOU  575  CD  GLU A  81    14515  10440  14914   1307    490    576       C  
ATOM    576  OE1 GLU A  81      46.630  55.697 -63.541  1.00104.73           O  
ANISOU  576  OE1 GLU A  81    14607  10159  15025   1325    586    514       O  
ATOM    577  OE2 GLU A  81      46.645  54.262 -65.219  1.00100.68           O1-
ANISOU  577  OE2 GLU A  81    13991   9959  14305   1369    446    765       O1-
ATOM    578  N   GLY A  82      43.810  52.536 -59.650  1.00 58.57           N  
ANISOU  578  N   GLY A  82     8150   5190   8914   1420    410    -35       N  
ATOM    579  CA  GLY A  82      42.676  52.776 -58.778  1.00 60.23           C  
ANISOU  579  CA  GLY A  82     8291   5442   9151   1563    448   -146       C  
ATOM    580  C   GLY A  82      42.381  51.636 -57.827  1.00 66.12           C  
ANISOU  580  C   GLY A  82     8878   6454   9788   1486    411   -253       C  
ATOM    581  O   GLY A  82      41.369  51.696 -57.113  1.00 66.58           O  
ANISOU  581  O   GLY A  82     8855   6588   9853   1604    445   -336       O  
ATOM    582  N   MET A  83      43.253  50.582 -57.793  1.00 62.91           N  
ANISOU  582  N   MET A  83     8425   6192   9286   1294    351   -246       N  
ATOM    583  CA  MET A  83      43.015  49.439 -56.913  1.00 62.27           C  
ANISOU  583  CA  MET A  83     8201   6356   9104   1219    318   -321       C  
ATOM    584  C   MET A  83      43.458  49.779 -55.471  1.00 70.44           C  
ANISOU  584  C   MET A  83     9271   7374  10118   1116    387   -516       C  
ATOM    585  O   MET A  83      44.452  49.231 -54.951  1.00 70.80           O  
ANISOU  585  O   MET A  83     9312   7495  10095    933    364   -568       O  
ATOM    586  CB  MET A  83      43.621  48.139 -57.441  1.00 62.23           C  
ANISOU  586  CB  MET A  83     8123   6509   9012   1087    230   -228       C  
ATOM    587  CG  MET A  83      42.861  46.938 -56.920  1.00 65.26           C  
ANISOU  587  CG  MET A  83     8341   7139   9317   1088    189   -240       C  
ATOM    588  SD  MET A  83      42.529  45.631 -58.116  1.00 69.03           S  
ANISOU  588  SD  MET A  83     8710   7777   9741   1081     83    -86       S  
ATOM    589  CE  MET A  83      44.041  44.943 -58.237  1.00 64.18           C  
ANISOU  589  CE  MET A  83     8144   7159   9082    880     61    -71       C  
ATOM    590  N   GLN A  84      42.651  50.692 -54.834  1.00 67.91           N  
ANISOU  590  N   GLN A  84     8981   6967   9856   1252    473   -625       N  
ATOM    591  CA  GLN A  84      42.727  51.275 -53.479  1.00 58.50           C  
ANISOU  591  CA  GLN A  84     7837   5740   8651   1215    560   -834       C  
ATOM    592  C   GLN A  84      43.292  50.316 -52.435  1.00 97.49           C  
ANISOU  592  C   GLN A  84    12704  10888  13448   1035    531   -924       C  
ATOM    593  O   GLN A  84      43.552  50.731 -51.308  1.00 63.65           O  
ANISOU  593  O   GLN A  84     8477   6583   9125    958    586  -1099       O  
ATOM    594  CB  GLN A  84      41.331  51.734 -53.014  1.00 60.52           C  
ANISOU  594  CB  GLN A  84     8037   6013   8944   1424    636   -898       C  
ATOM    595  CG  GLN A  84      40.846  53.021 -53.662  1.00 64.54           C  
ANISOU  595  CG  GLN A  84     8658   6255   9608   1607    704   -875       C  
ATOM    596  CD  GLN A  84      39.401  53.350 -53.352  1.00 78.60           C  
ANISOU  596  CD  GLN A  84    10357   8066  11440   1841    775   -913       C  
ATOM    597  NE2 GLN A  84      39.098  53.662 -52.096  1.00 83.17           N  
ANISOU  597  NE2 GLN A  84    10934   8681  11985   1848    873  -1111       N  
ATOM    598  OE1 GLN A  84      38.546  53.398 -54.239  1.00 65.21           O  
ANISOU  598  OE1 GLN A  84     8607   6351   9818   2028    750   -769       O  
ATOM    599  N   ASN A  89      45.143  45.296 -45.930  1.00 85.21           N  
ANISOU  599  N   ASN A  89    10746  10641  10988    334    417  -1222       N  
ATOM    600  CA  ASN A  89      45.835  46.253 -45.057  1.00 86.61           C  
ANISOU  600  CA  ASN A  89    11034  10770  11104    246    436  -1417       C  
ATOM    601  C   ASN A  89      46.565  47.353 -45.874  1.00 87.33           C  
ANISOU  601  C   ASN A  89    11244  10591  11345    218    424  -1462       C  
ATOM    602  O   ASN A  89      46.324  47.476 -47.082  1.00 86.44           O  
ANISOU  602  O   ASN A  89    11135  10334  11374    298    417  -1342       O  
ATOM    603  CB  ASN A  89      46.825  45.511 -44.154  1.00 87.48           C  
ANISOU  603  CB  ASN A  89    11108  11081  11051     83    360  -1415       C  
ATOM    604  N   ASP A  90      47.457  48.134 -45.207  1.00 81.15           N  
ANISOU  604  N   ASP A  90    10559   9750  10525     94    422  -1634       N  
ATOM    605  CA  ASP A  90      48.255  49.197 -45.816  1.00 79.72           C  
ANISOU  605  CA  ASP A  90    10494   9313  10481     31    421  -1695       C  
ATOM    606  C   ASP A  90      49.327  48.656 -46.777  1.00 76.93           C  
ANISOU  606  C   ASP A  90    10103   8931  10196    -72    326  -1528       C  
ATOM    607  O   ASP A  90      49.893  49.436 -47.547  1.00 76.49           O  
ANISOU  607  O   ASP A  90    10132   8656  10276   -108    335  -1527       O  
ATOM    608  CB  ASP A  90      48.919  50.039 -44.726  1.00 84.06           C  
ANISOU  608  CB  ASP A  90    11136   9848  10954   -104    435  -1937       C  
ATOM    609  CG  ASP A  90      48.002  51.023 -44.012  1.00102.50           C  
ANISOU  609  CG  ASP A  90    13566  12099  13281     -2    559  -2147       C  
ATOM    610  OD1 ASP A  90      47.009  51.483 -44.635  1.00104.64           O  
ANISOU  610  OD1 ASP A  90    13865  12211  13680    179    643  -2112       O  
ATOM    611  OD2 ASP A  90      48.329  51.413 -42.869  1.00110.77           O1-
ANISOU  611  OD2 ASP A  90    14664  13223  14200   -103    571  -2356       O1-
ATOM    612  N   LEU A  91      49.608  47.329 -46.723  1.00 67.98           N  
ANISOU  612  N   LEU A  91     8846   8012   8972   -117    247  -1385       N  
ATOM    613  CA  LEU A  91      50.598  46.655 -47.563  1.00 64.09           C  
ANISOU  613  CA  LEU A  91     8300   7520   8529   -204    165  -1227       C  
ATOM    614  C   LEU A  91      50.150  46.587 -49.018  1.00 62.44           C  
ANISOU  614  C   LEU A  91     8098   7166   8460    -93    181  -1071       C  
ATOM    615  O   LEU A  91      48.969  46.330 -49.282  1.00 61.19           O  
ANISOU  615  O   LEU A  91     7908   7030   8311     53    215  -1014       O  
ATOM    616  CB  LEU A  91      50.905  45.246 -47.042  1.00 62.75           C  
ANISOU  616  CB  LEU A  91     8003   7609   8231   -259     90  -1122       C  
ATOM    617  CG  LEU A  91      51.826  45.210 -45.834  1.00 68.66           C  
ANISOU  617  CG  LEU A  91     8734   8514   8841   -406     34  -1230       C  
ATOM    618  CD1 LEU A  91      51.783  43.896 -45.156  1.00 67.56           C  
ANISOU  618  CD1 LEU A  91     8480   8630   8561   -414    -17  -1122       C  
ATOM    619  CD2 LEU A  91      53.279  45.556 -46.194  1.00 73.03           C  
ANISOU  619  CD2 LEU A  91     9300   8988   9462   -559    -28  -1246       C  
ATOM    620  N   PRO A  92      51.094  46.788 -49.978  1.00 55.27           N  
ANISOU  620  N   PRO A  92     7221   6127   7652   -166    154   -996       N  
ATOM    621  CA  PRO A  92      50.723  46.738 -51.398  1.00 52.92           C  
ANISOU  621  CA  PRO A  92     6939   5704   7462    -65    167   -845       C  
ATOM    622  C   PRO A  92      50.261  45.366 -51.846  1.00 52.38           C  
ANISOU  622  C   PRO A  92     6758   5795   7349     -4    122   -691       C  
ATOM    623  O   PRO A  92      50.470  44.374 -51.145  1.00 51.43           O  
ANISOU  623  O   PRO A  92     6545   5865   7132    -61     79   -674       O  
ATOM    624  CB  PRO A  92      52.018  47.125 -52.115  1.00 54.55           C  
ANISOU  624  CB  PRO A  92     7189   5785   7752   -190    151   -805       C  
ATOM    625  CG  PRO A  92      53.088  46.760 -51.176  1.00 59.52           C  
ANISOU  625  CG  PRO A  92     7758   6554   8302   -353     96   -877       C  
ATOM    626  CD  PRO A  92      52.531  47.092 -49.826  1.00 56.85           C  
ANISOU  626  CD  PRO A  92     7438   6296   7867   -344    115  -1047       C  
ATOM    627  N   LEU A  93      49.623  45.322 -53.019  1.00 45.48           N  
ANISOU  627  N   LEU A  93     5894   4840   6545    110    133   -579       N  
ATOM    628  CA  LEU A  93      49.158  44.073 -53.600  1.00 42.45           C  
ANISOU  628  CA  LEU A  93     5413   4581   6134    161     92   -445       C  
ATOM    629  C   LEU A  93      50.242  43.481 -54.475  1.00 42.29           C  
ANISOU  629  C   LEU A  93     5380   4550   6139     75     52   -336       C  
ATOM    630  O   LEU A  93      51.080  44.221 -54.985  1.00 42.31           O  
ANISOU  630  O   LEU A  93     5458   4414   6204     18     68   -336       O  
ATOM    631  CB  LEU A  93      47.893  44.323 -54.443  1.00 42.75           C  
ANISOU  631  CB  LEU A  93     5461   4560   6223    326    111   -388       C  
ATOM    632  CG  LEU A  93      46.674  44.932 -53.762  1.00 48.16           C  
ANISOU  632  CG  LEU A  93     6145   5247   6906    447    163   -481       C  
ATOM    633  CD1 LEU A  93      45.716  45.479 -54.786  1.00 48.93           C  
ANISOU  633  CD1 LEU A  93     6269   5240   7081    608    177   -414       C  
ATOM    634  CD2 LEU A  93      45.952  43.922 -52.964  1.00 49.91           C  
ANISOU  634  CD2 LEU A  93     6246   5675   7043    459    156   -487       C  
ATOM    635  N   LEU A  94      50.209  42.167 -54.691  1.00 35.75           N  
ANISOU  635  N   LEU A  94     4458   3854   5272     67     11   -244       N  
ATOM    636  CA  LEU A  94      51.140  41.533 -55.607  1.00 33.92           C  
ANISOU  636  CA  LEU A  94     4211   3610   5067      8    -14   -143       C  
ATOM    637  C   LEU A  94      50.381  41.105 -56.861  1.00 38.87           C  
ANISOU  637  C   LEU A  94     4837   4217   5715    106    -21    -47       C  
ATOM    638  O   LEU A  94      49.646  40.118 -56.818  1.00 39.58           O  
ANISOU  638  O   LEU A  94     4850   4418   5772    144    -45    -13       O  
ATOM    639  CB  LEU A  94      51.861  40.348 -54.940  1.00 32.74           C  
ANISOU  639  CB  LEU A  94     3963   3610   4865    -81    -52   -113       C  
ATOM    640  CG  LEU A  94      52.896  39.560 -55.805  1.00 34.98           C  
ANISOU  640  CG  LEU A  94     4216   3892   5185   -134    -68    -13       C  
ATOM    641  CD1 LEU A  94      53.957  40.477 -56.440  1.00 34.75           C  
ANISOU  641  CD1 LEU A  94     4252   3733   5218   -199    -42    -17       C  
ATOM    642  CD2 LEU A  94      53.548  38.456 -54.996  1.00 33.62           C  
ANISOU  642  CD2 LEU A  94     3943   3860   4969   -199   -103     20       C  
ATOM    643  N   ALA A  95      50.526  41.861 -57.961  1.00 35.28           N  
ANISOU  643  N   ALA A  95     4469   3625   5311    142     -1     -4       N  
ATOM    644  CA  ALA A  95      49.844  41.503 -59.203  1.00 34.88           C  
ANISOU  644  CA  ALA A  95     4422   3572   5258    232    -19     86       C  
ATOM    645  C   ALA A  95      50.746  40.576 -60.042  1.00 35.95           C  
ANISOU  645  C   ALA A  95     4538   3736   5384    165    -30    165       C  
ATOM    646  O   ALA A  95      51.924  40.859 -60.277  1.00 35.66           O  
ANISOU  646  O   ALA A  95     4538   3636   5376     83     -2    181       O  
ATOM    647  CB  ALA A  95      49.435  42.755 -59.981  1.00 37.00           C  
ANISOU  647  CB  ALA A  95     4797   3693   5570    326      9    111       C  
ATOM    648  N   MET A  96      50.198  39.440 -60.446  1.00 30.91           N  
ANISOU  648  N   MET A  96     3836   3195   4713    195    -64    205       N  
ATOM    649  CA  MET A  96      50.951  38.437 -61.205  1.00 29.96           C  
ANISOU  649  CA  MET A  96     3697   3103   4584    143    -66    263       C  
ATOM    650  C   MET A  96      50.193  37.964 -62.429  1.00 33.03           C  
ANISOU  650  C   MET A  96     4097   3515   4939    213    -93    310       C  
ATOM    651  O   MET A  96      48.993  38.199 -62.521  1.00 34.66           O  
ANISOU  651  O   MET A  96     4293   3748   5129    298   -126    301       O  
ATOM    652  CB  MET A  96      51.280  37.220 -60.316  1.00 31.62           C  
ANISOU  652  CB  MET A  96     3808   3417   4790     77    -79    251       C  
ATOM    653  CG  MET A  96      52.188  37.536 -59.148  1.00 35.06           C  
ANISOU  653  CG  MET A  96     4221   3862   5237     -3    -68    213       C  
ATOM    654  SD  MET A  96      51.930  36.405 -57.766  1.00 38.37           S  
ANISOU  654  SD  MET A  96     4529   4426   5624    -35    -95    203       S  
ATOM    655  CE  MET A  96      50.215  36.724 -57.350  1.00 35.42           C  
ANISOU  655  CE  MET A  96     4145   4095   5219     54   -102    155       C  
ATOM    656  N   GLU A  97      50.880  37.294 -63.360  1.00 28.03           N  
ANISOU  656  N   GLU A  97     3478   2883   4290    178    -80    352       N  
ATOM    657  CA  GLU A  97      50.249  36.746 -64.551  1.00 28.71           C  
ANISOU  657  CA  GLU A  97     3578   3007   4324    228   -110    380       C  
ATOM    658  C   GLU A  97      49.312  35.595 -64.141  1.00 32.17           C  
ANISOU  658  C   GLU A  97     3917   3547   4757    228   -157    342       C  
ATOM    659  O   GLU A  97      49.634  34.878 -63.186  1.00 29.64           O  
ANISOU  659  O   GLU A  97     3531   3259   4473    169   -145    322       O  
ATOM    660  CB  GLU A  97      51.319  36.294 -65.593  1.00 30.17           C  
ANISOU  660  CB  GLU A  97     3809   3166   4488    184    -66    419       C  
ATOM    661  CG  GLU A  97      51.743  34.827 -65.592  1.00 37.84           C  
ANISOU  661  CG  GLU A  97     4717   4191   5469    130    -58    399       C  
ATOM    662  CD  GLU A  97      52.706  34.431 -66.698  1.00 51.58           C  
ANISOU  662  CD  GLU A  97     6505   5907   7188    103      0    426       C  
ATOM    663  OE1 GLU A  97      52.253  34.255 -67.853  1.00 42.02           O  
ANISOU  663  OE1 GLU A  97     5347   4718   5902    139    -12    429       O  
ATOM    664  OE2 GLU A  97      53.913  34.271 -66.403  1.00 50.32           O1-
ANISOU  664  OE2 GLU A  97     6321   5719   7080     47     56    440       O1-
ATOM    665  N   TYR A  98      48.152  35.435 -64.831  1.00 30.11           N  
ANISOU  665  N   TYR A  98     3643   3342   4455    290   -211    339       N  
ATOM    666  CA  TYR A  98      47.259  34.314 -64.524  1.00 29.49           C  
ANISOU  666  CA  TYR A  98     3465   3356   4384    271   -251    302       C  
ATOM    667  C   TYR A  98      47.634  33.106 -65.395  1.00 34.19           C  
ANISOU  667  C   TYR A  98     4065   3966   4959    216   -250    292       C  
ATOM    668  O   TYR A  98      47.729  33.238 -66.629  1.00 35.94           O  
ANISOU  668  O   TYR A  98     4355   4183   5118    240   -263    305       O  
ATOM    669  CB  TYR A  98      45.788  34.685 -64.688  1.00 30.28           C  
ANISOU  669  CB  TYR A  98     3517   3526   4463    353   -314    290       C  
ATOM    670  CG  TYR A  98      44.848  33.508 -64.527  1.00 30.60           C  
ANISOU  670  CG  TYR A  98     3447   3664   4516    316   -353    250       C  
ATOM    671  CD1 TYR A  98      44.085  33.050 -65.596  1.00 32.45           C  
ANISOU  671  CD1 TYR A  98     3660   3966   4703    328   -420    234       C  
ATOM    672  CD2 TYR A  98      44.747  32.830 -63.317  1.00 30.99           C  
ANISOU  672  CD2 TYR A  98     3415   3742   4619    257   -323    230       C  
ATOM    673  CE1 TYR A  98      43.238  31.948 -65.465  1.00 30.97           C  
ANISOU  673  CE1 TYR A  98     3367   3860   4540    272   -455    187       C  
ATOM    674  CE2 TYR A  98      43.907  31.724 -63.174  1.00 32.51           C  
ANISOU  674  CE2 TYR A  98     3508   4009   4836    208   -346    202       C  
ATOM    675  CZ  TYR A  98      43.145  31.292 -64.251  1.00 36.98           C  
ANISOU  675  CZ  TYR A  98     4049   4629   5373    210   -411    175       C  
ATOM    676  OH  TYR A  98      42.283  30.228 -64.105  1.00 34.61           O  
ANISOU  676  OH  TYR A  98     3644   4398   5110    144   -434    137       O  
ATOM    677  N   CYS A  99      47.857  31.942 -64.742  1.00 26.87           N  
ANISOU  677  N   CYS A  99     3074   3053   4084    145   -229    272       N  
ATOM    678  CA  CYS A  99      48.236  30.704 -65.407  1.00 26.00           C  
ANISOU  678  CA  CYS A  99     2968   2931   3978     92   -212    251       C  
ATOM    679  C   CYS A  99      47.030  29.783 -65.486  1.00 29.83           C  
ANISOU  679  C   CYS A  99     3381   3482   4473     67   -261    203       C  
ATOM    680  O   CYS A  99      46.650  29.155 -64.499  1.00 29.59           O  
ANISOU  680  O   CYS A  99     3271   3469   4504     27   -252    201       O  
ATOM    681  CB  CYS A  99      49.416  30.055 -64.690  1.00 26.04           C  
ANISOU  681  CB  CYS A  99     2958   2887   4050     39   -147    276       C  
ATOM    682  SG  CYS A  99      50.919  31.068 -64.682  1.00 29.57           S  
ANISOU  682  SG  CYS A  99     3468   3270   4497     45    -91    324       S  
ATOM    683  N   GLN A 100      46.410  29.748 -66.679  1.00 27.86           N  
ANISOU  683  N   GLN A 100     3157   3274   4154     87   -316    166       N  
ATOM    684  CA  GLN A 100      45.166  29.042 -67.065  1.00 27.87           C  
ANISOU  684  CA  GLN A 100     3088   3355   4145     59   -384    105       C  
ATOM    685  C   GLN A 100      45.121  27.542 -66.754  1.00 30.11           C  
ANISOU  685  C   GLN A 100     3320   3611   4507    -40   -355     57       C  
ATOM    686  O   GLN A 100      44.055  26.980 -66.569  1.00 30.68           O  
ANISOU  686  O   GLN A 100     3303   3741   4612    -84   -397     16       O  
ATOM    687  CB  GLN A 100      44.910  29.238 -68.559  1.00 30.31           C  
ANISOU  687  CB  GLN A 100     3461   3713   4343     89   -443     74       C  
ATOM    688  CG  GLN A 100      44.342  30.624 -68.864  1.00 54.30           C  
ANISOU  688  CG  GLN A 100     6518   6804   7311    197   -501    128       C  
ATOM    689  CD  GLN A 100      44.613  31.059 -70.276  1.00 70.57           C  
ANISOU  689  CD  GLN A 100     8681   8891   9243    239   -532    139       C  
ATOM    690  NE2 GLN A 100      43.906  30.469 -71.223  1.00 54.48           N  
ANISOU  690  NE2 GLN A 100     6621   6948   7130    213   -610     73       N  
ATOM    691  OE1 GLN A 100      45.476  31.902 -70.534  1.00 69.40           O  
ANISOU  691  OE1 GLN A 100     8631   8680   9056    286   -483    206       O  
ATOM    692  N   GLY A 101      46.261  26.915 -66.702  1.00 36.68           N  
ANISOU  692  N   GLY A 101     3084   4390   6465    448  -1302    289       N  
ATOM    693  CA  GLY A 101      46.368  25.489 -66.452  1.00 35.11           C  
ANISOU  693  CA  GLY A 101     2945   4284   6112    350  -1320    243       C  
ATOM    694  C   GLY A 101      46.130  25.112 -65.012  1.00 36.15           C  
ANISOU  694  C   GLY A 101     2950   4485   6302    309  -1192    128       C  
ATOM    695  O   GLY A 101      45.747  23.980 -64.744  1.00 35.94           O  
ANISOU  695  O   GLY A 101     2913   4533   6209    226  -1232    111       O  
ATOM    696  N   GLY A 102      46.317  26.053 -64.099  1.00 30.47           N  
ANISOU  696  N   GLY A 102     2142   3734   5702    364  -1044     52       N  
ATOM    697  CA  GLY A 102      46.165  25.769 -62.687  1.00 30.27           C  
ANISOU  697  CA  GLY A 102     2019   3776   5707    334   -906    -64       C  
ATOM    698  C   GLY A 102      47.419  25.153 -62.096  1.00 36.17           C  
ANISOU  698  C   GLY A 102     2901   4554   6286    272   -812   -144       C  
ATOM    699  O   GLY A 102      48.428  24.969 -62.790  1.00 36.23           O  
ANISOU  699  O   GLY A 102     3065   4533   6167    259   -843   -109       O  
ATOM    700  N   ASP A 103      47.375  24.833 -60.798  1.00 32.18           N  
ANISOU  700  N   ASP A 103     2334   4115   5778    239   -693   -245       N  
ATOM    701  CA  ASP A 103      48.530  24.271 -60.106  1.00 29.64           C  
ANISOU  701  CA  ASP A 103     2125   3827   5308    183   -610   -321       C  
ATOM    702  C   ASP A 103      48.759  22.758 -60.446  1.00 30.47           C  
ANISOU  702  C   ASP A 103     2334   3997   5246     94   -688   -282       C  
ATOM    703  O   ASP A 103      47.862  22.067 -60.940  1.00 30.40           O  
ANISOU  703  O   ASP A 103     2291   4017   5242     57   -795   -218       O  
ATOM    704  CB  ASP A 103      48.393  24.503 -58.594  1.00 31.27           C  
ANISOU  704  CB  ASP A 103     2250   4078   5552    183   -464   -440       C  
ATOM    705  CG  ASP A 103      47.194  23.832 -57.966  1.00 40.89           C  
ANISOU  705  CG  ASP A 103     3335   5393   6808    149   -441   -441       C  
ATOM    706  OD1 ASP A 103      47.386  23.093 -56.975  1.00 41.11           O  
ANISOU  706  OD1 ASP A 103     3379   5500   6739     86   -365   -498       O  
ATOM    707  OD2 ASP A 103      46.052  24.047 -58.470  1.00 46.44           O1-
ANISOU  707  OD2 ASP A 103     3909   6095   7643    184   -502   -372       O1-
ATOM    708  N   LEU A 104      49.977  22.274 -60.187  1.00 24.13           N  
ANISOU  708  N   LEU A 104     1658   3206   4305     62   -642   -318       N  
ATOM    709  CA  LEU A 104      50.386  20.908 -60.462  1.00 23.21           C  
ANISOU  709  CA  LEU A 104     1662   3128   4027      0   -700   -293       C  
ATOM    710  C   LEU A 104      49.685  19.915 -59.517  1.00 30.45           C  
ANISOU  710  C   LEU A 104     2518   4125   4927    -81   -686   -324       C  
ATOM    711  O   LEU A 104      49.461  18.761 -59.916  1.00 32.07           O  
ANISOU  711  O   LEU A 104     2793   4346   5047   -141   -780   -281       O  
ATOM    712  CB  LEU A 104      51.917  20.801 -60.360  1.00 21.71           C  
ANISOU  712  CB  LEU A 104     1596   2930   3724      7   -637   -319       C  
ATOM    713  CG  LEU A 104      52.580  19.439 -60.601  1.00 25.09           C  
ANISOU  713  CG  LEU A 104     2166   3386   3983    -31   -675   -302       C  
ATOM    714  CD1 LEU A 104      52.368  18.950 -61.997  1.00 25.09           C  
ANISOU  714  CD1 LEU A 104     2276   3349   3910    -12   -796   -221       C  
ATOM    715  CD2 LEU A 104      54.065  19.499 -60.271  1.00 26.59           C  
ANISOU  715  CD2 LEU A 104     2424   3579   4101    -12   -593   -327       C  
ATOM    716  N   ARG A 105      49.306  20.354 -58.288  1.00 25.87           N  
ANISOU  716  N   ARG A 105     1818   3591   4422    -82   -570   -395       N  
ATOM    717  CA  ARG A 105      48.608  19.477 -57.340  1.00 25.18           C  
ANISOU  717  CA  ARG A 105     1662   3589   4317   -158   -534   -410       C  
ATOM    718  C   ARG A 105      47.266  19.035 -57.933  1.00 30.39           C  
ANISOU  718  C   ARG A 105     2221   4264   5063   -197   -642   -323       C  
ATOM    719  O   ARG A 105      46.953  17.854 -57.841  1.00 30.46           O  
ANISOU  719  O   ARG A 105     2254   4308   5009   -290   -701   -285       O  
ATOM    720  CB  ARG A 105      48.443  20.148 -55.971  1.00 23.01           C  
ANISOU  720  CB  ARG A 105     1289   3362   4094   -133   -375   -502       C  
ATOM    721  CG  ARG A 105      47.585  19.376 -54.968  1.00 27.48           C  
ANISOU  721  CG  ARG A 105     1764   4028   4650   -202   -310   -502       C  
ATOM    722  CD  ARG A 105      48.196  18.099 -54.447  1.00 27.92           C  
ANISOU  722  CD  ARG A 105     1936   4129   4544   -295   -319   -497       C  
ATOM    723  NE  ARG A 105      49.461  18.340 -53.758  1.00 36.37           N  
ANISOU  723  NE  ARG A 105     3115   5195   5508   -276   -247   -581       N  
ATOM    724  CZ  ARG A 105      50.525  17.542 -53.827  1.00 42.64           C  
ANISOU  724  CZ  ARG A 105     4052   5980   6169   -312   -293   -572       C  
ATOM    725  NH1 ARG A 105      50.484  16.428 -54.546  1.00 17.22           N1+
ANISOU  725  NH1 ARG A 105      906   2743   2893   -363   -401   -496       N1+
ATOM    726  NH2 ARG A 105      51.638  17.855 -53.177  1.00 19.33           N  
ANISOU  726  NH2 ARG A 105     1171   3030   3144   -295   -237   -640       N  
ATOM    727  N   LYS A 106      46.529  19.959 -58.604  1.00 27.99           N  
ANISOU  727  N   LYS A 106     1809   3921   4904   -131   -687   -283       N  
ATOM    728  CA  LYS A 106      45.262  19.705 -59.287  1.00 29.26           C  
ANISOU  728  CA  LYS A 106     1856   4090   5171   -160   -816   -188       C  
ATOM    729  C   LYS A 106      45.451  18.623 -60.351  1.00 34.78           C  
ANISOU  729  C   LYS A 106     2711   4755   5749   -233   -996   -121       C  
ATOM    730  O   LYS A 106      44.616  17.729 -60.434  1.00 34.51           O  
ANISOU  730  O   LYS A 106     2628   4752   5734   -328  -1093    -65       O  
ATOM    731  CB  LYS A 106      44.707  21.005 -59.905  1.00 33.59           C  
ANISOU  731  CB  LYS A 106     2297   4585   5883    -54   -844   -154       C  
ATOM    732  CG  LYS A 106      43.338  20.883 -60.630  1.00 61.17           C  
ANISOU  732  CG  LYS A 106     5640   8088   9512    -74   -994    -44       C  
ATOM    733  CD  LYS A 106      42.699  22.273 -60.971  1.00 74.59           C  
ANISOU  733  CD  LYS A 106     7198   9740  11403     50   -997    -11       C  
ATOM    734  CE  LYS A 106      41.798  22.313 -62.210  1.00 78.95           C  
ANISOU  734  CE  LYS A 106     7674  10269  12053     44  -1209    118       C  
ATOM    735  NZ  LYS A 106      41.807  23.649 -62.912  1.00 74.40           N1+
ANISOU  735  NZ  LYS A 106     7087   9604  11579    171  -1254    159       N1+
ATOM    736  N   TYR A 107      46.556  18.685 -61.139  1.00 33.85           N  
ANISOU  736  N   TYR A 107     2785   4572   5506   -191  -1035   -128       N  
ATOM    737  CA  TYR A 107      46.868  17.698 -62.179  1.00 35.48           C  
ANISOU  737  CA  TYR A 107     3179   4736   5567   -233  -1186    -83       C  
ATOM    738  C   TYR A 107      47.148  16.349 -61.568  1.00 37.98           C  
ANISOU  738  C   TYR A 107     3580   5082   5770   -327  -1179   -110       C  
ATOM    739  O   TYR A 107      46.592  15.353 -62.023  1.00 38.72           O  
ANISOU  739  O   TYR A 107     3725   5158   5828   -410  -1323    -65       O  
ATOM    740  CB  TYR A 107      48.047  18.138 -63.052  1.00 39.02           C  
ANISOU  740  CB  TYR A 107     3801   5122   5903   -148  -1180    -84       C  
ATOM    741  CG  TYR A 107      47.595  19.169 -64.043  1.00 48.37           C  
ANISOU  741  CG  TYR A 107     4949   6258   7173    -77  -1259    -18       C  
ATOM    742  CD1 TYR A 107      46.818  18.811 -65.144  1.00 53.26           C  
ANISOU  742  CD1 TYR A 107     5616   6846   7773   -101  -1453     61       C  
ATOM    743  CD2 TYR A 107      47.816  20.520 -63.816  1.00 51.23           C  
ANISOU  743  CD2 TYR A 107     5219   6598   7648      6  -1155    -31       C  
ATOM    744  CE1 TYR A 107      46.320  19.772 -66.025  1.00 57.53           C  
ANISOU  744  CE1 TYR A 107     6115   7345   8397    -35  -1540    135       C  
ATOM    745  CE2 TYR A 107      47.338  21.490 -64.697  1.00 54.33           C  
ANISOU  745  CE2 TYR A 107     5574   6936   8134     74  -1233     42       C  
ATOM    746  CZ  TYR A 107      46.584  21.114 -65.800  1.00 65.37           C  
ANISOU  746  CZ  TYR A 107     7017   8315   9506     55  -1424    130       C  
ATOM    747  OH  TYR A 107      46.088  22.070 -66.664  1.00 66.96           O  
ANISOU  747  OH  TYR A 107     7180   8465   9797    124  -1514    214       O  
ATOM    748  N   LEU A 108      47.966  16.324 -60.500  1.00 31.30           N  
ANISOU  748  N   LEU A 108     2747   4273   4874   -319  -1024   -181       N  
ATOM    749  CA  LEU A 108      48.304  15.111 -59.771  1.00 29.37           C  
ANISOU  749  CA  LEU A 108     2578   4056   4524   -399  -1001   -203       C  
ATOM    750  C   LEU A 108      47.073  14.460 -59.142  1.00 36.53           C  
ANISOU  750  C   LEU A 108     3350   5016   5515   -509  -1031   -164       C  
ATOM    751  O   LEU A 108      47.060  13.238 -58.984  1.00 39.14           O  
ANISOU  751  O   LEU A 108     3767   5338   5767   -600  -1092   -142       O  
ATOM    752  CB  LEU A 108      49.354  15.401 -58.682  1.00 26.84           C  
ANISOU  752  CB  LEU A 108     2271   3775   4151   -364   -836   -279       C  
ATOM    753  CG  LEU A 108      50.767  15.698 -59.153  1.00 26.21           C  
ANISOU  753  CG  LEU A 108     2334   3653   3973   -284   -806   -304       C  
ATOM    754  CD1 LEU A 108      51.629  16.021 -57.986  1.00 24.94           C  
ANISOU  754  CD1 LEU A 108     2154   3535   3789   -271   -670   -371       C  
ATOM    755  CD2 LEU A 108      51.347  14.542 -59.969  1.00 22.01           C  
ANISOU  755  CD2 LEU A 108     1997   3072   3296   -292   -903   -273       C  
ATOM    756  N   ASN A 109      46.037  15.265 -58.818  1.00 32.31           N  
ANISOU  756  N   ASN A 109     2600   4529   5145   -498   -987   -145       N  
ATOM    757  CA  ASN A 109      44.796  14.792 -58.225  1.00 31.96           C  
ANISOU  757  CA  ASN A 109     2384   4551   5208   -595   -992    -90       C  
ATOM    758  C   ASN A 109      43.789  14.264 -59.272  1.00 37.00           C  
ANISOU  758  C   ASN A 109     2990   5151   5918   -672  -1206      9       C  
ATOM    759  O   ASN A 109      42.932  13.485 -58.886  1.00 38.64           O  
ANISOU  759  O   ASN A 109     3100   5397   6184   -791  -1247     71       O  
ATOM    760  CB  ASN A 109      44.201  15.851 -57.338  1.00 29.42           C  
ANISOU  760  CB  ASN A 109     1847   4305   5026   -534   -828   -117       C  
ATOM    761  CG  ASN A 109      44.915  15.916 -56.004  1.00 45.84           C  
ANISOU  761  CG  ASN A 109     3957   6442   7018   -518   -636   -204       C  
ATOM    762  ND2 ASN A 109      44.886  17.061 -55.355  1.00 42.15           N  
ANISOU  762  ND2 ASN A 109     3393   6003   6618   -422   -488   -272       N  
ATOM    763  OD1 ASN A 109      45.500  14.945 -55.532  1.00 37.29           O  
ANISOU  763  OD1 ASN A 109     2993   5372   5804   -590   -628   -212       O  
ATOM    764  N   GLN A 110      43.924  14.595 -60.590  1.00 32.73           N  
ANISOU  764  N   GLN A 110     2546   4532   5360   -619  -1354     31       N  
ATOM    765  CA  GLN A 110      43.086  14.010 -61.662  1.00 33.30           C  
ANISOU  765  CA  GLN A 110     2635   4555   5464   -699  -1593    117       C  
ATOM    766  C   GLN A 110      43.187  12.486 -61.542  1.00 39.88           C  
ANISOU  766  C   GLN A 110     3610   5354   6187   -834  -1687    128       C  
ATOM    767  O   GLN A 110      44.287  11.941 -61.483  1.00 40.65           O  
ANISOU  767  O   GLN A 110     3921   5410   6115   -813  -1649     68       O  
ATOM    768  CB  GLN A 110      43.518  14.474 -63.073  1.00 33.77           C  
ANISOU  768  CB  GLN A 110     2856   4530   5447   -614  -1727    125       C  
ATOM    769  CG  GLN A 110      43.409  15.973 -63.369  1.00 34.22           C  
ANISOU  769  CG  GLN A 110     2796   4591   5614   -484  -1669    132       C  
ATOM    770  CD  GLN A 110      42.051  16.536 -63.076  1.00 62.37           C  
ANISOU  770  CD  GLN A 110     6075   8212   9411   -494  -1683    198       C  
ATOM    771  NE2 GLN A 110      41.964  17.355 -62.033  1.00 57.18           N  
ANISOU  771  NE2 GLN A 110     5246   7616   8865   -429  -1478    155       N  
ATOM    772  OE1 GLN A 110      41.063  16.221 -63.752  1.00 65.80           O  
ANISOU  772  OE1 GLN A 110     6439   8635   9927   -559  -1880    288       O  
ATOM    773  N   PHE A 111      42.049  11.821 -61.393  1.00 36.92           N  
ANISOU  773  N   PHE A 111     3101   5002   5927   -971  -1794    210       N  
ATOM    774  CA  PHE A 111      41.921  10.391 -61.113  1.00 35.84           C  
ANISOU  774  CA  PHE A 111     3055   4830   5732  -1126  -1884    240       C  
ATOM    775  C   PHE A 111      42.695   9.509 -62.072  1.00 38.96           C  
ANISOU  775  C   PHE A 111     3775   5095   5935  -1135  -2049    203       C  
ATOM    776  O   PHE A 111      43.190   8.472 -61.653  1.00 38.79           O  
ANISOU  776  O   PHE A 111     3898   5031   5811  -1202  -2046    184       O  
ATOM    777  CB  PHE A 111      40.438   9.985 -61.079  1.00 39.49           C  
ANISOU  777  CB  PHE A 111     3295   5324   6384  -1277  -2016    359       C  
ATOM    778  CG  PHE A 111      39.541  10.764 -60.125  1.00 42.22           C  
ANISOU  778  CG  PHE A 111     3301   5807   6934  -1263  -1845    410       C  
ATOM    779  CD1 PHE A 111      40.028  11.240 -58.915  1.00 44.66           C  
ANISOU  779  CD1 PHE A 111     3544   6204   7219  -1189  -1572    348       C  
ATOM    780  CD2 PHE A 111      38.225  11.052 -60.461  1.00 46.66           C  
ANISOU  780  CD2 PHE A 111     3613   6408   7707  -1313  -1958    517       C  
ATOM    781  CE1 PHE A 111      39.197  11.941 -58.036  1.00 46.46           C  
ANISOU  781  CE1 PHE A 111     3480   6555   7617  -1161  -1401    385       C  
ATOM    782  CE2 PHE A 111      37.394  11.748 -59.576  1.00 50.23           C  
ANISOU  782  CE2 PHE A 111     3747   6990   8351  -1280  -1780    565       C  
ATOM    783  CZ  PHE A 111      37.883  12.171 -58.362  1.00 47.20           C  
ANISOU  783  CZ  PHE A 111     3320   6690   7925  -1202  -1495    494       C  
ATOM    784  N   GLU A 112      42.860   9.933 -63.325  1.00 36.43           N  
ANISOU  784  N   GLU A 112     3580   4710   5552  -1054  -2176    191       N  
ATOM    785  CA  GLU A 112      43.607   9.184 -64.344  1.00 36.86           C  
ANISOU  785  CA  GLU A 112     3962   4643   5402  -1034  -2318    148       C  
ATOM    786  C   GLU A 112      45.128   9.341 -64.195  1.00 38.68           C  
ANISOU  786  C   GLU A 112     4372   4864   5462   -892  -2139     58       C  
ATOM    787  O   GLU A 112      45.876   8.850 -65.051  1.00 39.15           O  
ANISOU  787  O   GLU A 112     4698   4833   5343   -835  -2213     18       O  
ATOM    788  CB  GLU A 112      43.171   9.622 -65.755  1.00 39.87           C  
ANISOU  788  CB  GLU A 112     4413   4969   5768  -1003  -2526    181       C  
ATOM    789  CG  GLU A 112      43.493  11.068 -66.141  1.00 49.43           C  
ANISOU  789  CG  GLU A 112     5561   6223   6997   -844  -2427    175       C  
ATOM    790  CD  GLU A 112      42.522  12.167 -65.741  1.00 70.60           C  
ANISOU  790  CD  GLU A 112     7919   8994   9912   -830  -2374    238       C  
ATOM    791  OE1 GLU A 112      41.693  11.963 -64.822  1.00 50.64           O  
ANISOU  791  OE1 GLU A 112     5161   6532   7548   -927  -2338    279       O  
ATOM    792  OE2 GLU A 112      42.617  13.258 -66.347  1.00 71.94           O1-
ANISOU  792  OE2 GLU A 112     8067   9166  10099   -713  -2358    249       O1-
ATOM    793  N   ASN A 113      45.573  10.062 -63.144  1.00 32.72           N  
ANISOU  793  N   ASN A 113     3468   4202   4762   -832  -1908     29       N  
ATOM    794  CA  ASN A 113      46.968  10.358 -62.836  1.00 29.96           C  
ANISOU  794  CA  ASN A 113     3227   3863   4293   -710  -1732    -43       C  
ATOM    795  C   ASN A 113      47.336   9.835 -61.461  1.00 33.74           C  
ANISOU  795  C   ASN A 113     3663   4391   4765   -756  -1590    -68       C  
ATOM    796  O   ASN A 113      48.305  10.334 -60.853  1.00 34.91           O  
ANISOU  796  O   ASN A 113     3815   4581   4867   -669  -1423   -120       O  
ATOM    797  CB  ASN A 113      47.235  11.873 -62.907  1.00 26.34           C  
ANISOU  797  CB  ASN A 113     2646   3458   3904   -588  -1608    -56       C  
ATOM    798  CG  ASN A 113      47.171  12.497 -64.277  1.00 43.54           C  
ANISOU  798  CG  ASN A 113     4902   5587   6056   -514  -1721    -27       C  
ATOM    799  ND2 ASN A 113      46.812  13.766 -64.310  1.00 31.28           N  
ANISOU  799  ND2 ASN A 113     3184   4072   4630   -451  -1665     -7       N  
ATOM    800  OD1 ASN A 113      47.491  11.886 -65.308  1.00 42.60           O  
ANISOU  800  OD1 ASN A 113     5004   5389   5793   -501  -1852    -25       O  
ATOM    801  N   CYS A 114      46.582   8.830 -60.964  1.00 28.43           N  
ANISOU  801  N   CYS A 114     2952   3713   4138   -901  -1664    -23       N  
ATOM    802  CA  CYS A 114      46.828   8.240 -59.639  1.00 27.06           C  
ANISOU  802  CA  CYS A 114     2744   3587   3950   -961  -1540    -27       C  
ATOM    803  C   CYS A 114      48.185   7.475 -59.604  1.00 32.76           C  
ANISOU  803  C   CYS A 114     3710   4243   4494   -900  -1511    -80       C  
ATOM    804  O   CYS A 114      48.911   7.541 -58.595  1.00 29.94           O  
ANISOU  804  O   CYS A 114     3333   3944   4099   -866  -1358   -109       O  
ATOM    805  CB  CYS A 114      45.664   7.358 -59.192  1.00 27.88           C  
ANISOU  805  CB  CYS A 114     2749   3693   4150  -1137  -1631     55       C  
ATOM    806  SG  CYS A 114      45.135   6.115 -60.397  1.00 32.89           S  
ANISOU  806  SG  CYS A 114     3578   4172   4747  -1253  -1928     99       S  
ATOM    807  N   CYS A 115      48.538   6.811 -60.738  1.00 31.84           N  
ANISOU  807  N   CYS A 115     3825   4007   4266   -872  -1658    -93       N  
ATOM    808  CA  CYS A 115      49.800   6.087 -60.910  1.00 31.31           C  
ANISOU  808  CA  CYS A 115     3994   3867   4035   -786  -1634   -140       C  
ATOM    809  C   CYS A 115      50.782   6.902 -61.778  1.00 34.93           C  
ANISOU  809  C   CYS A 115     4538   4324   4409   -616  -1572   -186       C  
ATOM    810  O   CYS A 115      51.484   6.344 -62.624  1.00 36.39           O  
ANISOU  810  O   CYS A 115     4949   4420   4456   -535  -1624   -213       O  
ATOM    811  CB  CYS A 115      49.541   4.706 -61.490  1.00 32.63           C  
ANISOU  811  CB  CYS A 115     4378   3893   4127   -862  -1821   -129       C  
ATOM    812  SG  CYS A 115      48.417   3.715 -60.486  1.00 37.80           S  
ANISOU  812  SG  CYS A 115     4929   4540   4895  -1082  -1897    -50       S  
ATOM    813  N   GLY A 116      50.806   8.212 -61.547  1.00 29.20           N  
ANISOU  813  N   GLY A 116     3632   3693   3768   -563  -1454   -190       N  
ATOM    814  CA  GLY A 116      51.687   9.143 -62.236  1.00 28.33           C  
ANISOU  814  CA  GLY A 116     3560   3594   3609   -420  -1377   -213       C  
ATOM    815  C   GLY A 116      51.161   9.730 -63.534  1.00 32.09           C  
ANISOU  815  C   GLY A 116     4070   4034   4088   -385  -1486   -188       C  
ATOM    816  O   GLY A 116      50.202   9.203 -64.132  1.00 34.24           O  
ANISOU  816  O   GLY A 116     4392   4250   4367   -466  -1661   -161       O  
ATOM    817  N   LEU A 117      51.823  10.821 -63.992  1.00 24.36           N  
ANISOU  817  N   LEU A 117     3071   3082   3101   -270  -1393   -189       N  
ATOM    818  CA  LEU A 117      51.470  11.525 -65.219  1.00 25.02           C  
ANISOU  818  CA  LEU A 117     3192   3139   3177   -219  -1476   -153       C  
ATOM    819  C   LEU A 117      51.970  10.795 -66.466  1.00 30.17           C  
ANISOU  819  C   LEU A 117     4122   3707   3633   -151  -1567   -157       C  
ATOM    820  O   LEU A 117      52.756   9.855 -66.361  1.00 29.48           O  
ANISOU  820  O   LEU A 117     4192   3583   3428   -119  -1535   -193       O  
ATOM    821  CB  LEU A 117      52.032  12.957 -65.223  1.00 24.71           C  
ANISOU  821  CB  LEU A 117     3037   3150   3203   -127  -1337   -141       C  
ATOM    822  CG  LEU A 117      51.729  13.871 -64.056  1.00 28.89           C  
ANISOU  822  CG  LEU A 117     3322   3749   3906   -159  -1227   -155       C  
ATOM    823  CD1 LEU A 117      52.587  15.105 -64.143  1.00 28.94           C  
ANISOU  823  CD1 LEU A 117     3280   3773   3944    -64  -1099   -151       C  
ATOM    824  CD2 LEU A 117      50.255  14.242 -64.000  1.00 30.34           C  
ANISOU  824  CD2 LEU A 117     3343   3945   4238   -230  -1323   -122       C  
ATOM    825  N   ARG A 118      51.528  11.251 -67.660  1.00 27.98           N  
ANISOU  825  N   ARG A 118     3917   3398   3316   -118  -1677   -119       N  
ATOM    826  CA  ARG A 118      51.952  10.666 -68.923  1.00 28.67           C  
ANISOU  826  CA  ARG A 118     4288   3409   3195    -40  -1760   -126       C  
ATOM    827  C   ARG A 118      53.371  11.111 -69.217  1.00 32.06           C  
ANISOU  827  C   ARG A 118     4794   3867   3521    113  -1571   -125       C  
ATOM    828  O   ARG A 118      53.854  12.093 -68.626  1.00 30.22           O  
ANISOU  828  O   ARG A 118     4379   3704   3399    143  -1416   -104       O  
ATOM    829  CB  ARG A 118      50.987  11.016 -70.063  1.00 29.99           C  
ANISOU  829  CB  ARG A 118     4508   3542   3346    -63  -1952    -78       C  
ATOM    830  CG  ARG A 118      49.907   9.957 -70.251  1.00 45.13           C  
ANISOU  830  CG  ARG A 118     6507   5385   5256   -195  -2193    -90       C  
ATOM    831  CD  ARG A 118      48.590  10.523 -70.805  1.00 67.52           C  
ANISOU  831  CD  ARG A 118     9226   8223   8204   -274  -2387    -22       C  
ATOM    832  NE  ARG A 118      48.692  11.275 -72.069  1.00 76.46           N  
ANISOU  832  NE  ARG A 118    10482   9344   9227   -178  -2448     22       N  
ATOM    833  CZ  ARG A 118      48.082  10.933 -73.205  1.00 89.40           C  
ANISOU  833  CZ  ARG A 118    12307  10912  10748   -206  -2686     40       C  
ATOM    834  NH1 ARG A 118      47.347   9.827 -73.268  1.00 70.96           N1+
ANISOU  834  NH1 ARG A 118    10065   8502   8396   -333  -2895     11       N1+
ATOM    835  NH2 ARG A 118      48.211  11.689 -74.289  1.00 79.76           N  
ANISOU  835  NH2 ARG A 118    11193   9692   9421   -113  -2726     91       N  
ATOM    836  N   GLU A 119      54.059  10.352 -70.094  1.00 29.03           N  
ANISOU  836  N   GLU A 119     4680   3425   2927    208  -1579   -148       N  
ATOM    837  CA  GLU A 119      55.468  10.568 -70.445  1.00 27.93           C  
ANISOU  837  CA  GLU A 119     4627   3313   2672    364  -1389   -138       C  
ATOM    838  C   GLU A 119      55.727  12.010 -70.952  1.00 33.45           C  
ANISOU  838  C   GLU A 119     5221   4072   3415    427  -1295    -59       C  
ATOM    839  O   GLU A 119      56.709  12.635 -70.529  1.00 31.33           O  
ANISOU  839  O   GLU A 119     4838   3863   3200    489  -1110    -32       O  
ATOM    840  CB  GLU A 119      55.922   9.529 -71.472  1.00 29.66           C  
ANISOU  840  CB  GLU A 119     5173   3450   2645    466  -1433   -175       C  
ATOM    841  CG  GLU A 119      57.403   9.577 -71.758  1.00 36.64           C  
ANISOU  841  CG  GLU A 119     6134   4370   3417    636  -1217   -162       C  
ATOM    842  CD  GLU A 119      57.905   8.482 -72.677  1.00 55.06           C  
ANISOU  842  CD  GLU A 119     8797   6621   5502    762  -1230   -211       C  
ATOM    843  OE1 GLU A 119      57.767   7.289 -72.320  1.00 60.36           O  
ANISOU  843  OE1 GLU A 119     9590   7209   6134    733  -1313   -285       O  
ATOM    844  OE2 GLU A 119      58.513   8.824 -73.717  1.00 38.24           O1-
ANISOU  844  OE2 GLU A 119     6803   4509   3215    900  -1139   -174       O1-
ATOM    845  N   GLY A 120      54.841  12.517 -71.814  1.00 31.33           N  
ANISOU  845  N   GLY A 120     4988   3782   3135    403  -1436    -15       N  
ATOM    846  CA  GLY A 120      54.987  13.853 -72.372  1.00 31.77           C  
ANISOU  846  CA  GLY A 120     4966   3875   3230    458  -1372     72       C  
ATOM    847  C   GLY A 120      54.980  14.902 -71.300  1.00 37.32           C  
ANISOU  847  C   GLY A 120     5374   4633   4171    408  -1266     91       C  
ATOM    848  O   GLY A 120      55.869  15.757 -71.271  1.00 37.30           O  
ANISOU  848  O   GLY A 120     5300   4669   4203    474  -1105    139       O  
ATOM    849  N   ALA A 121      53.995  14.787 -70.378  1.00 34.61           N  
ANISOU  849  N   ALA A 121     4867   4294   3990    290  -1353     51       N  
ATOM    850  CA  ALA A 121      53.765  15.670 -69.234  1.00 33.23           C  
ANISOU  850  CA  ALA A 121     4424   4164   4037    236  -1272     46       C  
ATOM    851  C   ALA A 121      54.960  15.687 -68.264  1.00 36.61           C  
ANISOU  851  C   ALA A 121     4782   4637   4493    262  -1083      9       C  
ATOM    852  O   ALA A 121      55.205  16.715 -67.627  1.00 36.35           O  
ANISOU  852  O   ALA A 121     4576   4633   4601    259   -982     17       O  
ATOM    853  CB  ALA A 121      52.514  15.232 -68.501  1.00 34.00           C  
ANISOU  853  CB  ALA A 121     4400   4262   4256    115  -1393     10       C  
ATOM    854  N   ILE A 122      55.687  14.551 -68.144  1.00 31.62           N  
ANISOU  854  N   ILE A 122     4284   4000   3729    288  -1048    -33       N  
ATOM    855  CA  ILE A 122      56.853  14.412 -67.266  1.00 28.97           C  
ANISOU  855  CA  ILE A 122     3892   3707   3408    317   -892    -59       C  
ATOM    856  C   ILE A 122      58.051  15.128 -67.910  1.00 33.89           C  
ANISOU  856  C   ILE A 122     4538   4351   3986    427   -754      7       C  
ATOM    857  O   ILE A 122      58.724  15.898 -67.221  1.00 35.13           O  
ANISOU  857  O   ILE A 122     4542   4549   4257    423   -639     19       O  
ATOM    858  CB  ILE A 122      57.128  12.918 -66.930  1.00 30.46           C  
ANISOU  858  CB  ILE A 122     4216   3873   3484    313   -918   -114       C  
ATOM    859  CG1 ILE A 122      55.992  12.348 -66.053  1.00 30.21           C  
ANISOU  859  CG1 ILE A 122     4112   3831   3535    180  -1031   -160       C  
ATOM    860  CG2 ILE A 122      58.502  12.706 -66.277  1.00 27.09           C  
ANISOU  860  CG2 ILE A 122     3762   3488   3044    376   -765   -121       C  
ATOM    861  CD1 ILE A 122      55.847  10.834 -66.161  1.00 40.00           C  
ANISOU  861  CD1 ILE A 122     5539   5006   4653    158  -1130   -196       C  
ATOM    862  N   LEU A 123      58.301  14.905 -69.216  1.00 29.46           N  
ANISOU  862  N   LEU A 123     4168   3764   3262    518   -768     53       N  
ATOM    863  CA  LEU A 123      59.401  15.554 -69.949  1.00 28.45           C  
ANISOU  863  CA  LEU A 123     4071   3663   3077    627   -625    138       C  
ATOM    864  C   LEU A 123      59.254  17.089 -69.950  1.00 30.93           C  
ANISOU  864  C   LEU A 123     4214   3987   3550    596   -590    208       C  
ATOM    865  O   LEU A 123      60.243  17.779 -69.674  1.00 30.90           O  
ANISOU  865  O   LEU A 123     4101   4018   3622    621   -450    257       O  
ATOM    866  CB  LEU A 123      59.535  15.020 -71.389  1.00 29.19           C  
ANISOU  866  CB  LEU A 123     4425   3727   2941    732   -653    171       C  
ATOM    867  CG  LEU A 123      59.948  13.549 -71.531  1.00 32.96           C  
ANISOU  867  CG  LEU A 123     5107   4177   3241    801   -653    105       C  
ATOM    868  CD1 LEU A 123      59.845  13.085 -72.960  1.00 33.24           C  
ANISOU  868  CD1 LEU A 123     5425   4167   3039    894   -714    118       C  
ATOM    869  CD2 LEU A 123      61.352  13.309 -70.995  1.00 35.80           C  
ANISOU  869  CD2 LEU A 123     5410   4589   3604    888   -460    120       C  
ATOM    870  N   THR A 124      58.030  17.624 -70.175  1.00 25.76           N  
ANISOU  870  N   THR A 124     3525   3297   2966    538   -724    216       N  
ATOM    871  CA  THR A 124      57.827  19.078 -70.138  1.00 24.43           C  
ANISOU  871  CA  THR A 124     3201   3118   2962    516   -702    279       C  
ATOM    872  C   THR A 124      57.945  19.633 -68.692  1.00 25.97           C  
ANISOU  872  C   THR A 124     3177   3330   3361    443   -638    219       C  
ATOM    873  O   THR A 124      58.420  20.748 -68.523  1.00 27.48           O  
ANISOU  873  O   THR A 124     3256   3512   3674    443   -558    265       O  
ATOM    874  CB  THR A 124      56.525  19.508 -70.798  1.00 30.52           C  
ANISOU  874  CB  THR A 124     3989   3844   3761    493   -862    312       C  
ATOM    875  CG2 THR A 124      56.412  19.018 -72.228  1.00 31.19           C  
ANISOU  875  CG2 THR A 124     4311   3910   3628    561   -942    370       C  
ATOM    876  OG1 THR A 124      55.414  19.101 -70.006  1.00 29.40           O  
ANISOU  876  OG1 THR A 124     3759   3698   3714    405   -977    231       O  
ATOM    877  N   LEU A 125      57.548  18.871 -67.671  1.00 19.04           N  
ANISOU  877  N   LEU A 125     2252   2472   2511    379   -674    122       N  
ATOM    878  CA  LEU A 125      57.693  19.285 -66.282  1.00 17.41           C  
ANISOU  878  CA  LEU A 125     1870   2288   2456    316   -612     57       C  
ATOM    879  C   LEU A 125      59.155  19.438 -65.927  1.00 25.92           C  
ANISOU  879  C   LEU A 125     2917   3397   3533    346   -476     76       C  
ATOM    880  O   LEU A 125      59.591  20.516 -65.500  1.00 25.67           O  
ANISOU  880  O   LEU A 125     2763   3356   3635    326   -413     91       O  
ATOM    881  CB  LEU A 125      57.040  18.273 -65.327  1.00 16.06           C  
ANISOU  881  CB  LEU A 125     1682   2142   2280    246   -668    -34       C  
ATOM    882  CG  LEU A 125      57.357  18.472 -63.847  1.00 18.62           C  
ANISOU  882  CG  LEU A 125     1865   2502   2706    190   -593   -105       C  
ATOM    883  CD1 LEU A 125      56.397  19.456 -63.202  1.00 18.06           C  
ANISOU  883  CD1 LEU A 125     1643   2419   2802    144   -607   -141       C  
ATOM    884  CD2 LEU A 125      57.453  17.145 -63.128  1.00 19.38           C  
ANISOU  884  CD2 LEU A 125     2011   2633   2719    152   -607   -161       C  
ATOM    885  N   LEU A 126      59.911  18.344 -66.111  1.00 26.10           N  
ANISOU  885  N   LEU A 126     3053   3450   3414    394   -440     77       N  
ATOM    886  CA  LEU A 126      61.333  18.251 -65.822  1.00 26.22           C  
ANISOU  886  CA  LEU A 126     3037   3506   3418    434   -317    105       C  
ATOM    887  C   LEU A 126      62.103  19.399 -66.484  1.00 32.06           C  
ANISOU  887  C   LEU A 126     3726   4241   4214    474   -226    213       C  
ATOM    888  O   LEU A 126      62.774  20.142 -65.774  1.00 33.05           O  
ANISOU  888  O   LEU A 126     3709   4377   4472    432   -166    224       O  
ATOM    889  CB  LEU A 126      61.872  16.881 -66.277  1.00 26.23           C  
ANISOU  889  CB  LEU A 126     3201   3526   3241    516   -298    104       C  
ATOM    890  CG  LEU A 126      61.490  15.683 -65.390  1.00 29.87           C  
ANISOU  890  CG  LEU A 126     3692   3990   3667    469   -362     11       C  
ATOM    891  CD1 LEU A 126      61.816  14.395 -66.076  1.00 30.91           C  
ANISOU  891  CD1 LEU A 126     4023   4102   3619    557   -372      8       C  
ATOM    892  CD2 LEU A 126      62.208  15.704 -64.055  1.00 29.22           C  
ANISOU  892  CD2 LEU A 126     3470   3955   3676    428   -302    -18       C  
ATOM    893  N   SER A 127      61.910  19.600 -67.800  1.00 28.79           N  
ANISOU  893  N   SER A 127     3427   3803   3707    540   -232    295       N  
ATOM    894  CA  SER A 127      62.561  20.630 -68.607  1.00 29.91           C  
ANISOU  894  CA  SER A 127     3544   3938   3880    580   -144    422       C  
ATOM    895  C   SER A 127      62.298  22.058 -68.102  1.00 35.56           C  
ANISOU  895  C   SER A 127     4098   4606   4808    499   -159    436       C  
ATOM    896  O   SER A 127      63.251  22.845 -67.953  1.00 37.00           O  
ANISOU  896  O   SER A 127     4174   4790   5095    482    -68    505       O  
ATOM    897  CB  SER A 127      62.099  20.521 -70.055  1.00 33.45           C  
ANISOU  897  CB  SER A 127     4173   4366   4169    656   -181    494       C  
ATOM    898  OG  SER A 127      62.732  21.513 -70.843  1.00 41.76           O  
ANISOU  898  OG  SER A 127     5209   5417   5240    695    -83    635       O  
ATOM    899  N   ASP A 128      61.003  22.392 -67.900  1.00 29.73           N  
ANISOU  899  N   ASP A 128     3341   3817   4138    453   -276    378       N  
ATOM    900  CA  ASP A 128      60.522  23.689 -67.458  1.00 28.57           C  
ANISOU  900  CA  ASP A 128     3065   3604   4185    397   -303    375       C  
ATOM    901  C   ASP A 128      60.981  24.036 -66.045  1.00 31.27           C  
ANISOU  901  C   ASP A 128     3263   3949   4669    324   -264    289       C  
ATOM    902  O   ASP A 128      61.317  25.194 -65.791  1.00 30.36           O  
ANISOU  902  O   ASP A 128     3054   3777   4702    289   -235    318       O  
ATOM    903  CB  ASP A 128      58.990  23.714 -67.498  1.00 30.04           C  
ANISOU  903  CB  ASP A 128     3259   3753   4403    382   -434    324       C  
ATOM    904  CG  ASP A 128      58.354  23.739 -68.869  1.00 31.28           C  
ANISOU  904  CG  ASP A 128     3540   3884   4461    439   -513    416       C  
ATOM    905  OD1 ASP A 128      59.061  24.027 -69.849  1.00 32.21           O  
ANISOU  905  OD1 ASP A 128     3738   3999   4502    492   -455    533       O  
ATOM    906  OD2 ASP A 128      57.152  23.490 -68.956  1.00 32.76           O1-
ANISOU  906  OD2 ASP A 128     3739   4057   4650    426   -636    378       O1-
ATOM    907  N   ILE A 129      60.950  23.058 -65.116  1.00 27.01           N  
ANISOU  907  N   ILE A 129     2717   3464   4081    295   -276    183       N  
ATOM    908  CA  ILE A 129      61.318  23.301 -63.722  1.00 26.02           C  
ANISOU  908  CA  ILE A 129     2478   3349   4060    225   -254     92       C  
ATOM    909  C   ILE A 129      62.846  23.330 -63.563  1.00 27.41           C  
ANISOU  909  C   ILE A 129     2610   3560   4246    222   -169    149       C  
ATOM    910  O   ILE A 129      63.340  24.127 -62.782  1.00 27.12           O  
ANISOU  910  O   ILE A 129     2470   3496   4339    159   -156    126       O  
ATOM    911  CB  ILE A 129      60.593  22.319 -62.737  1.00 28.63           C  
ANISOU  911  CB  ILE A 129     2815   3726   4339    189   -303    -31       C  
ATOM    912  CG1 ILE A 129      59.032  22.456 -62.832  1.00 27.99           C  
ANISOU  912  CG1 ILE A 129     2731   3612   4294    182   -383    -73       C  
ATOM    913  CG2 ILE A 129      61.052  22.502 -61.273  1.00 29.33           C  
ANISOU  913  CG2 ILE A 129     2810   3835   4498    121   -279   -122       C  
ATOM    914  CD1 ILE A 129      58.430  23.951 -62.723  1.00 31.51           C  
ANISOU  914  CD1 ILE A 129     3082   3974   4917    174   -393    -77       C  
ATOM    915  N   ALA A 130      63.592  22.534 -64.319  1.00 24.49           N  
ANISOU  915  N   ALA A 130     2313   3245   3749    290   -113    227       N  
ATOM    916  CA  ALA A 130      65.055  22.578 -64.268  1.00 24.03           C  
ANISOU  916  CA  ALA A 130     2186   3228   3714    299    -21    306       C  
ATOM    917  C   ALA A 130      65.577  23.959 -64.761  1.00 28.19           C  
ANISOU  917  C   ALA A 130     2632   3701   4378    273     25    421       C  
ATOM    918  O   ALA A 130      66.412  24.583 -64.111  1.00 27.46           O  
ANISOU  918  O   ALA A 130     2417   3602   4416    206     46    439       O  
ATOM    919  CB  ALA A 130      65.631  21.453 -65.106  1.00 24.93           C  
ANISOU  919  CB  ALA A 130     2407   3406   3659    406     45    371       C  
ATOM    920  N   SER A 131      64.989  24.468 -65.842  1.00 27.23           N  
ANISOU  920  N   SER A 131     2582   3530   4235    313     20    495       N  
ATOM    921  CA  SER A 131      65.302  25.776 -66.436  1.00 28.89           C  
ANISOU  921  CA  SER A 131     2739   3672   4567    290     55    618       C  
ATOM    922  C   SER A 131      65.000  26.966 -65.479  1.00 32.40           C  
ANISOU  922  C   SER A 131     3072   4017   5220    187     -9    549       C  
ATOM    923  O   SER A 131      65.767  27.941 -65.438  1.00 33.47           O  
ANISOU  923  O   SER A 131     3118   4103   5497    129     23    629       O  
ATOM    924  CB  SER A 131      64.539  25.963 -67.745  1.00 31.75           C  
ANISOU  924  CB  SER A 131     3225   4001   4838    360     38    701       C  
ATOM    925  OG  SER A 131      65.317  26.779 -68.600  1.00 50.34           O  
ANISOU  925  OG  SER A 131     5560   6339   7229    373    127    876       O  
ATOM    926  N   ALA A 132      63.912  26.856 -64.712  1.00 26.67           N  
ANISOU  926  N   ALA A 132     2359   3263   4513    167    -95    402       N  
ATOM    927  CA  ALA A 132      63.472  27.863 -63.757  1.00 26.67           C  
ANISOU  927  CA  ALA A 132     2283   3168   4681     95   -150    306       C  
ATOM    928  C   ALA A 132      64.361  27.875 -62.528  1.00 29.61           C  
ANISOU  928  C   ALA A 132     2570   3562   5118     13   -146    231       C  
ATOM    929  O   ALA A 132      64.786  28.945 -62.095  1.00 30.97           O  
ANISOU  929  O   ALA A 132     2674   3646   5446    -58   -162    229       O  
ATOM    930  CB  ALA A 132      62.030  27.610 -63.354  1.00 27.01           C  
ANISOU  930  CB  ALA A 132     2359   3199   4705    115   -220    181       C  
ATOM    931  N   LEU A 133      64.653  26.690 -61.977  1.00 23.84           N  
ANISOU  931  N   LEU A 133     1851   2938   4269     21   -137    172       N  
ATOM    932  CA  LEU A 133      65.533  26.483 -60.827  1.00 22.36           C  
ANISOU  932  CA  LEU A 133     1593   2793   4111    -48   -147    111       C  
ATOM    933  C   LEU A 133      66.936  27.013 -61.134  1.00 27.58           C  
ANISOU  933  C   LEU A 133     2162   3450   4865    -87   -103    245       C  
ATOM    934  O   LEU A 133      67.504  27.727 -60.301  1.00 28.06           O  
ANISOU  934  O   LEU A 133     2143   3466   5054   -182   -146    211       O  
ATOM    935  CB  LEU A 133      65.577  24.995 -60.472  1.00 20.70           C  
ANISOU  935  CB  LEU A 133     1428   2696   3739     -9   -141     63       C  
ATOM    936  CG  LEU A 133      65.344  24.639 -59.024  1.00 24.17           C  
ANISOU  936  CG  LEU A 133     1854   3165   4164    -69   -196    -83       C  
ATOM    937  CD1 LEU A 133      64.198  25.470 -58.395  1.00 24.65           C  
ANISOU  937  CD1 LEU A 133     1921   3146   4298   -106   -240   -208       C  
ATOM    938  CD2 LEU A 133      65.044  23.164 -58.875  1.00 24.41           C  
ANISOU  938  CD2 LEU A 133     1957   3286   4032    -23   -196   -118       C  
ATOM    939  N   ARG A 134      67.457  26.714 -62.358  1.00 23.14           N  
ANISOU  939  N   ARG A 134     1616   2934   4243    -15    -18    402       N  
ATOM    940  CA  ARG A 134      68.730  27.200 -62.878  1.00 23.18           C  
ANISOU  940  CA  ARG A 134     1523   2949   4334    -37     54    568       C  
ATOM    941  C   ARG A 134      68.788  28.731 -62.895  1.00 27.68           C  
ANISOU  941  C   ARG A 134     2031   3386   5100   -130     21    615       C  
ATOM    942  O   ARG A 134      69.786  29.317 -62.461  1.00 29.33           O  
ANISOU  942  O   ARG A 134     2120   3573   5450   -223     12    673       O  
ATOM    943  CB  ARG A 134      68.926  26.674 -64.276  1.00 24.65           C  
ANISOU  943  CB  ARG A 134     1777   3197   4392     79    163    711       C  
ATOM    944  CG  ARG A 134      69.722  25.424 -64.293  1.00 41.00           C  
ANISOU  944  CG  ARG A 134     3837   5392   6347    151    235    744       C  
ATOM    945  CD  ARG A 134      69.202  24.587 -65.402  1.00 47.15           C  
ANISOU  945  CD  ARG A 134     4777   6212   6925    283    288    765       C  
ATOM    946  NE  ARG A 134      70.142  24.560 -66.501  1.00 49.78           N  
ANISOU  946  NE  ARG A 134     5104   6603   7207    367    430    943       N  
ATOM    947  CZ  ARG A 134      70.130  23.634 -67.442  1.00 69.98           C  
ANISOU  947  CZ  ARG A 134     7802   9221   9568    503    507    976       C  
ATOM    948  NH1 ARG A 134      69.253  22.634 -67.389  1.00 70.53           N1+
ANISOU  948  NH1 ARG A 134     8022   9290   9487    555    434    845       N1+
ATOM    949  NH2 ARG A 134      71.045  23.643 -68.397  1.00 52.23           N  
ANISOU  949  NH2 ARG A 134     5544   7034   7267    590    659   1140       N  
ATOM    950  N   TYR A 135      67.699  29.383 -63.368  1.00 22.32           N  
ANISOU  950  N   TYR A 135     1432   2609   4440   -107    -11    594       N  
ATOM    951  CA  TYR A 135      67.605  30.850 -63.387  1.00 21.59           C  
ANISOU  951  CA  TYR A 135     1304   2362   4537   -182    -52    629       C  
ATOM    952  C   TYR A 135      67.619  31.420 -61.961  1.00 27.92           C  
ANISOU  952  C   TYR A 135     2058   3083   5466   -288   -150    470       C  
ATOM    953  O   TYR A 135      68.322  32.409 -61.681  1.00 28.34           O  
ANISOU  953  O   TYR A 135     2038   3037   5691   -392   -184    514       O  
ATOM    954  CB  TYR A 135      66.326  31.295 -64.091  1.00 20.00           C  
ANISOU  954  CB  TYR A 135     1202   2079   4320   -115    -77    627       C  
ATOM    955  CG  TYR A 135      66.142  32.795 -64.071  1.00 20.29           C  
ANISOU  955  CG  TYR A 135     1216   1936   4557   -178   -127    653       C  
ATOM    956  CD1 TYR A 135      66.897  33.622 -64.901  1.00 22.28           C  
ANISOU  956  CD1 TYR A 135     1430   2124   4912   -217    -83    849       C  
ATOM    957  CD2 TYR A 135      65.209  33.396 -63.221  1.00 20.80           C  
ANISOU  957  CD2 TYR A 135     1302   1888   4711   -194   -212    486       C  
ATOM    958  CE1 TYR A 135      66.698  34.999 -64.922  1.00 23.19           C  
ANISOU  958  CE1 TYR A 135     1538   2053   5219   -276   -138    881       C  
ATOM    959  CE2 TYR A 135      65.030  34.782 -63.203  1.00 22.19           C  
ANISOU  959  CE2 TYR A 135     1474   1879   5078   -238   -260    502       C  
ATOM    960  CZ  TYR A 135      65.779  35.580 -64.060  1.00 31.73           C  
ANISOU  960  CZ  TYR A 135     2652   3010   6392   -284   -231    701       C  
ATOM    961  OH  TYR A 135      65.654  36.957 -64.066  1.00 38.15           O  
ANISOU  961  OH  TYR A 135     3470   3620   7404   -335   -287    729       O  
ATOM    962  N   LEU A 136      66.795  30.808 -61.070  1.00 23.16           N  
ANISOU  962  N   LEU A 136     1508   2515   4775   -264   -197    284       N  
ATOM    963  CA  LEU A 136      66.670  31.234 -59.686  1.00 22.89           C  
ANISOU  963  CA  LEU A 136     1463   2419   4814   -343   -280    112       C  
ATOM    964  C   LEU A 136      67.989  31.140 -58.987  1.00 31.13           C  
ANISOU  964  C   LEU A 136     2417   3505   5905   -442   -309    129       C  
ATOM    965  O   LEU A 136      68.475  32.149 -58.488  1.00 33.76           O  
ANISOU  965  O   LEU A 136     2710   3725   6392   -547   -377    109       O  
ATOM    966  CB  LEU A 136      65.625  30.398 -58.942  1.00 21.13           C  
ANISOU  966  CB  LEU A 136     1309   2264   4458   -290   -296    -58       C  
ATOM    967  CG  LEU A 136      64.135  30.646 -59.257  1.00 23.77           C  
ANISOU  967  CG  LEU A 136     1707   2538   4786   -211   -297   -120       C  
ATOM    968  CD1 LEU A 136      63.269  29.852 -58.302  1.00 22.83           C  
ANISOU  968  CD1 LEU A 136     1624   2492   4558   -187   -309   -284       C  
ATOM    969  CD2 LEU A 136      63.760  32.110 -59.144  1.00 24.66           C  
ANISOU  969  CD2 LEU A 136     1822   2473   5076   -237   -336   -152       C  
ATOM    970  N   HIS A 137      68.613  29.951 -59.023  1.00 27.63           N  
ANISOU  970  N   HIS A 137     1942   3215   5341   -409   -266    180       N  
ATOM    971  CA  HIS A 137      69.894  29.689 -58.369  1.00 27.37           C  
ANISOU  971  CA  HIS A 137     1806   3246   5347   -488   -299    211       C  
ATOM    972  C   HIS A 137      71.006  30.587 -58.904  1.00 32.61           C  
ANISOU  972  C   HIS A 137     2349   3853   6189   -571   -288    385       C  
ATOM    973  O   HIS A 137      71.826  31.001 -58.102  1.00 33.48           O  
ANISOU  973  O   HIS A 137     2375   3934   6412   -689   -375    369       O  
ATOM    974  CB  HIS A 137      70.287  28.195 -58.474  1.00 26.47           C  
ANISOU  974  CB  HIS A 137     1685   3300   5071   -406   -242    247       C  
ATOM    975  CG  HIS A 137      69.356  27.254 -57.751  1.00 27.55           C  
ANISOU  975  CG  HIS A 137     1925   3493   5049   -358   -270     84       C  
ATOM    976  CD2 HIS A 137      68.221  27.517 -57.055  1.00 26.72           C  
ANISOU  976  CD2 HIS A 137     1903   3330   4920   -371   -321    -81       C  
ATOM    977  ND1 HIS A 137      69.595  25.880 -57.714  1.00 27.92           N  
ANISOU  977  ND1 HIS A 137     1992   3668   4949   -286   -236     97       N  
ATOM    978  CE1 HIS A 137      68.614  25.371 -56.991  1.00 24.96           C  
ANISOU  978  CE1 HIS A 137     1707   3305   4470   -275   -275    -51       C  
ATOM    979  NE2 HIS A 137      67.758  26.315 -56.589  1.00 24.91           N  
ANISOU  979  NE2 HIS A 137     1735   3199   4531   -321   -317   -158       N  
ATOM    980  N   GLU A 138      71.032  30.916 -60.219  1.00 30.34           N  
ANISOU  980  N   GLU A 138     2053   3545   5928   -520   -193    553       N  
ATOM    981  CA  GLU A 138      72.067  31.802 -60.775  1.00 32.58           C  
ANISOU  981  CA  GLU A 138     2215   3776   6388   -605   -168    743       C  
ATOM    982  C   GLU A 138      71.863  33.254 -60.334  1.00 38.50           C  
ANISOU  982  C   GLU A 138     2971   4324   7331   -730   -275    693       C  
ATOM    983  O   GLU A 138      72.845  33.995 -60.209  1.00 41.33           O  
ANISOU  983  O   GLU A 138     3215   4620   7869   -859   -319    794       O  
ATOM    984  CB  GLU A 138      72.196  31.709 -62.301  1.00 34.35           C  
ANISOU  984  CB  GLU A 138     2442   4047   6563   -511    -21    949       C  
ATOM    985  CG  GLU A 138      71.106  32.335 -63.137  1.00 45.72           C  
ANISOU  985  CG  GLU A 138     4004   5380   7988   -455     -6    962       C  
ATOM    986  CD  GLU A 138      71.297  32.144 -64.629  1.00 61.56           C  
ANISOU  986  CD  GLU A 138     6032   7449   9908   -358    135   1168       C  
ATOM    987  OE1 GLU A 138      70.976  33.089 -65.387  1.00 58.03           O  
ANISOU  987  OE1 GLU A 138     5619   6892   9537   -371    147   1275       O  
ATOM    988  OE2 GLU A 138      71.767  31.058 -65.041  1.00 49.11           O1-
ANISOU  988  OE2 GLU A 138     4451   6026   8181   -264    234   1222       O1-
ATOM    989  N   ASN A 139      70.603  33.633 -60.045  1.00 33.41           N  
ANISOU  989  N   ASN A 139     2458   3575   6659   -691   -322    535       N  
ATOM    990  CA  ASN A 139      70.219  34.957 -59.540  1.00 33.25           C  
ANISOU  990  CA  ASN A 139     2482   3349   6804   -777   -424    446       C  
ATOM    991  C   ASN A 139      70.159  34.917 -58.015  1.00 35.23           C  
ANISOU  991  C   ASN A 139     2764   3576   7045   -846   -542    222       C  
ATOM    992  O   ASN A 139      69.599  35.812 -57.373  1.00 37.40           O  
ANISOU  992  O   ASN A 139     3117   3689   7405   -886   -626     80       O  
ATOM    993  CB  ASN A 139      68.907  35.428 -60.157  1.00 32.79           C  
ANISOU  993  CB  ASN A 139     2538   3192   6729   -676   -398    414       C  
ATOM    994  CG  ASN A 139      69.102  35.925 -61.565  1.00 49.32           C  
ANISOU  994  CG  ASN A 139     4611   5247   8880   -650   -320    645       C  
ATOM    995  ND2 ASN A 139      68.964  35.010 -62.534  1.00 32.59           N  
ANISOU  995  ND2 ASN A 139     2509   3276   6597   -538   -214    750       N  
ATOM    996  OD1 ASN A 139      69.420  37.110 -61.794  1.00 41.47           O  
ANISOU  996  OD1 ASN A 139     3595   4090   8073   -736   -357    737       O  
ATOM    997  N   ARG A 140      70.774  33.870 -57.449  1.00 28.40           N  
ANISOU  997  N   ARG A 140     1846   2873   6072   -852   -546    198       N  
ATOM    998  CA  ARG A 140      71.041  33.617 -56.045  1.00 27.94           C  
ANISOU  998  CA  ARG A 140     1799   2840   5978   -926   -657     33       C  
ATOM    999  C   ARG A 140      69.747  33.578 -55.175  1.00 32.80           C  
ANISOU  999  C   ARG A 140     2565   3415   6484   -868   -685   -207       C  
ATOM   1000  O   ARG A 140      69.752  33.929 -53.997  1.00 33.39           O  
ANISOU 1000  O   ARG A 140     2694   3423   6568   -941   -790   -371       O  
ATOM   1001  CB  ARG A 140      72.085  34.649 -55.568  1.00 28.13           C  
ANISOU 1001  CB  ARG A 140     1742   2740   6204  -1103   -782     70       C  
ATOM   1002  CG  ARG A 140      72.806  34.394 -54.281  1.00 37.08           C  
ANISOU 1002  CG  ARG A 140     2850   3913   7323  -1210   -920    -37       C  
ATOM   1003  CD  ARG A 140      73.805  33.269 -54.225  1.00 38.92           C  
ANISOU 1003  CD  ARG A 140     2955   4346   7488  -1207   -905     68       C  
ATOM   1004  NE  ARG A 140      74.377  33.250 -52.877  1.00 52.53           N  
ANISOU 1004  NE  ARG A 140     4677   6069   9213  -1328  -1076    -52       N  
ATOM   1005  CZ  ARG A 140      73.825  32.675 -51.810  1.00 75.92           C  
ANISOU 1005  CZ  ARG A 140     7760   9084  12002  -1298  -1130   -246       C  
ATOM   1006  NH1 ARG A 140      72.688  31.995 -51.925  1.00 65.64           N1+
ANISOU 1006  NH1 ARG A 140     6571   7848  10523  -1154  -1020   -336       N1+
ATOM   1007  NH2 ARG A 140      74.411  32.765 -50.623  1.00 70.42           N  
ANISOU 1007  NH2 ARG A 140     7073   8378  11307  -1417  -1300   -343       N  
ATOM   1008  N   ILE A 141      68.679  32.991 -55.741  1.00 28.65           N  
ANISOU 1008  N   ILE A 141     2102   2953   5832   -731   -588   -223       N  
ATOM   1009  CA  ILE A 141      67.385  32.763 -55.078  1.00 26.01           C  
ANISOU 1009  CA  ILE A 141     1880   2617   5386   -655   -582   -415       C  
ATOM   1010  C   ILE A 141      67.210  31.263 -54.866  1.00 29.46           C  
ANISOU 1010  C   ILE A 141     2326   3245   5624   -590   -535   -436       C  
ATOM   1011  O   ILE A 141      67.254  30.456 -55.825  1.00 28.44           O  
ANISOU 1011  O   ILE A 141     2168   3215   5422   -517   -458   -308       O  
ATOM   1012  CB  ILE A 141      66.183  33.369 -55.867  1.00 27.13           C  
ANISOU 1012  CB  ILE A 141     2076   2657   5575   -560   -528   -412       C  
ATOM   1013  CG1 ILE A 141      66.282  34.923 -56.008  1.00 28.40           C  
ANISOU 1013  CG1 ILE A 141     2249   2598   5945   -619   -583   -401       C  
ATOM   1014  CG2 ILE A 141      64.819  32.925 -55.307  1.00 24.21           C  
ANISOU 1014  CG2 ILE A 141     1785   2326   5087   -466   -497   -577       C  
ATOM   1015  CD1 ILE A 141      66.537  35.789 -54.733  1.00 36.85           C  
ANISOU 1015  CD1 ILE A 141     3374   3526   7099   -716   -692   -576       C  
ATOM   1016  N   ILE A 142      67.050  30.907 -53.588  1.00 25.47           N  
ANISOU 1016  N   ILE A 142     1872   2782   5025   -618   -585   -598       N  
ATOM   1017  CA  ILE A 142      66.825  29.539 -53.146  1.00 23.56           C  
ANISOU 1017  CA  ILE A 142     1654   2701   4597   -572   -557   -637       C  
ATOM   1018  C   ILE A 142      65.376  29.484 -52.735  1.00 29.56           C  
ANISOU 1018  C   ILE A 142     2502   3450   5278   -501   -514   -779       C  
ATOM   1019  O   ILE A 142      64.967  30.276 -51.872  1.00 30.32           O  
ANISOU 1019  O   ILE A 142     2658   3457   5407   -526   -548   -927       O  
ATOM   1020  CB  ILE A 142      67.800  29.115 -52.032  1.00 25.93           C  
ANISOU 1020  CB  ILE A 142     1938   3072   4842   -659   -644   -681       C  
ATOM   1021  CG1 ILE A 142      69.230  29.029 -52.579  1.00 25.59           C  
ANISOU 1021  CG1 ILE A 142     1769   3059   4893   -715   -672   -507       C  
ATOM   1022  CG2 ILE A 142      67.349  27.789 -51.441  1.00 26.31           C  
ANISOU 1022  CG2 ILE A 142     2035   3266   4694   -607   -616   -734       C  
ATOM   1023  CD1 ILE A 142      70.236  28.837 -51.551  1.00 31.42           C  
ANISOU 1023  CD1 ILE A 142     2472   3841   5625   -814   -787   -537       C  
ATOM   1024  N   HIS A 143      64.585  28.596 -53.394  1.00 25.36           N  
ANISOU 1024  N   HIS A 143     1980   3003   4654   -409   -440   -730       N  
ATOM   1025  CA  HIS A 143      63.150  28.501 -53.174  1.00 25.49           C  
ANISOU 1025  CA  HIS A 143     2046   3020   4619   -340   -393   -831       C  
ATOM   1026  C   HIS A 143      62.774  28.045 -51.743  1.00 34.65           C  
ANISOU 1026  C   HIS A 143     3263   4249   5655   -361   -398   -986       C  
ATOM   1027  O   HIS A 143      61.974  28.719 -51.084  1.00 34.96           O  
ANISOU 1027  O   HIS A 143     3344   4226   5714   -341   -378  -1118       O  
ATOM   1028  CB  HIS A 143      62.521  27.595 -54.217  1.00 24.54           C  
ANISOU 1028  CB  HIS A 143     1918   2973   4431   -262   -341   -729       C  
ATOM   1029  CG  HIS A 143      61.056  27.823 -54.352  1.00 26.99           C  
ANISOU 1029  CG  HIS A 143     2243   3253   4760   -193   -304   -785       C  
ATOM   1030  CD2 HIS A 143      60.368  28.457 -55.324  1.00 27.96           C  
ANISOU 1030  CD2 HIS A 143     2349   3295   4981   -133   -293   -727       C  
ATOM   1031  ND1 HIS A 143      60.181  27.404 -53.386  1.00 27.85           N  
ANISOU 1031  ND1 HIS A 143     2375   3421   4788   -181   -276   -904       N  
ATOM   1032  CE1 HIS A 143      58.987  27.788 -53.798  1.00 26.79           C  
ANISOU 1032  CE1 HIS A 143     2219   3242   4716   -112   -245   -913       C  
ATOM   1033  NE2 HIS A 143      59.049  28.405 -54.969  1.00 27.15           N  
ANISOU 1033  NE2 HIS A 143     2243   3203   4869    -81   -263   -808       N  
ATOM   1034  N   ARG A 144      63.326  26.891 -51.287  1.00 34.18           N  
ANISOU 1034  N   ARG A 144     3210   4316   5463   -391   -415   -963       N  
ATOM   1035  CA  ARG A 144      63.164  26.265 -49.955  1.00 35.15           C  
ANISOU 1035  CA  ARG A 144     3392   4525   5439   -421   -425  -1075       C  
ATOM   1036  C   ARG A 144      61.775  25.546 -49.800  1.00 42.57           C  
ANISOU 1036  C   ARG A 144     4359   5536   6279   -358   -343  -1117       C  
ATOM   1037  O   ARG A 144      61.719  24.508 -49.132  1.00 42.96           O  
ANISOU 1037  O   ARG A 144     4444   5694   6187   -375   -338  -1131       O  
ATOM   1038  CB  ARG A 144      63.433  27.252 -48.786  1.00 34.30           C  
ANISOU 1038  CB  ARG A 144     3341   4343   5350   -483   -481  -1224       C  
ATOM   1039  CG  ARG A 144      63.976  26.586 -47.524  1.00 45.36           C  
ANISOU 1039  CG  ARG A 144     4798   5838   6599   -546   -540  -1287       C  
ATOM   1040  CD  ARG A 144      63.572  27.341 -46.263  1.00 61.18           C  
ANISOU 1040  CD  ARG A 144     6907   7796   8542   -565   -549  -1477       C  
ATOM   1041  NE  ARG A 144      64.107  26.744 -45.027  1.00 81.11           N  
ANISOU 1041  NE  ARG A 144     9505  10413  10898   -628   -616  -1536       N  
ATOM   1042  CZ  ARG A 144      64.505  27.437 -43.954  1.00106.22           C  
ANISOU 1042  CZ  ARG A 144    12783  13544  14034   -691   -701  -1672       C  
ATOM   1043  NH1 ARG A 144      64.429  28.764 -43.943  1.00103.72           N1+
ANISOU 1043  NH1 ARG A 144    12504  13070  13835   -700   -726  -1773       N1+
ATOM   1044  NH2 ARG A 144      65.002  26.807 -42.896  1.00 88.35           N  
ANISOU 1044  NH2 ARG A 144    10589  11376  11603   -747   -773  -1707       N  
ATOM   1045  N   ASP A 145      60.713  25.995 -50.509  1.00 39.39           N  
ANISOU 1045  N   ASP A 145     3929   5079   5957   -290   -287  -1110       N  
ATOM   1046  CA  ASP A 145      59.386  25.364 -50.410  1.00 37.95           C  
ANISOU 1046  CA  ASP A 145     3743   4963   5711   -241   -218  -1131       C  
ATOM   1047  C   ASP A 145      58.868  24.894 -51.798  1.00 38.81           C  
ANISOU 1047  C   ASP A 145     3808   5076   5863   -190   -211  -1002       C  
ATOM   1048  O   ASP A 145      57.689  25.042 -52.100  1.00 39.65           O  
ANISOU 1048  O   ASP A 145     3880   5171   6015   -140   -172  -1009       O  
ATOM   1049  CB  ASP A 145      58.399  26.358 -49.752  1.00 41.19           C  
ANISOU 1049  CB  ASP A 145     4160   5314   6176   -199   -158  -1265       C  
ATOM   1050  CG  ASP A 145      57.122  25.767 -49.166  1.00 54.86           C  
ANISOU 1050  CG  ASP A 145     5879   7136   7829   -162    -70  -1313       C  
ATOM   1051  OD1 ASP A 145      56.131  26.551 -48.979  1.00 57.01           O  
ANISOU 1051  OD1 ASP A 145     6124   7358   8179    -95     -2  -1388       O  
ATOM   1052  OD2 ASP A 145      57.101  24.513 -48.889  1.00 54.73           O1-
ANISOU 1052  OD2 ASP A 145     5873   7237   7683   -198    -66  -1266       O1-
ATOM   1053  N   LEU A 146      59.745  24.323 -52.642  1.00 32.00           N  
ANISOU 1053  N   LEU A 146     2947   4230   4980   -199   -250   -884       N  
ATOM   1054  CA  LEU A 146      59.344  23.818 -53.955  1.00 30.23           C  
ANISOU 1054  CA  LEU A 146     2714   4008   4762   -150   -254   -770       C  
ATOM   1055  C   LEU A 146      58.460  22.570 -53.767  1.00 33.18           C  
ANISOU 1055  C   LEU A 146     3108   4471   5027   -150   -245   -768       C  
ATOM   1056  O   LEU A 146      58.821  21.663 -52.999  1.00 34.81           O  
ANISOU 1056  O   LEU A 146     3351   4753   5122   -189   -248   -785       O  
ATOM   1057  CB  LEU A 146      60.593  23.525 -54.819  1.00 29.83           C  
ANISOU 1057  CB  LEU A 146     2676   3956   4701   -147   -279   -654       C  
ATOM   1058  CG  LEU A 146      60.372  23.159 -56.322  1.00 32.79           C  
ANISOU 1058  CG  LEU A 146     3072   4320   5067    -87   -283   -534       C  
ATOM   1059  CD1 LEU A 146      59.746  24.290 -57.086  1.00 33.19           C  
ANISOU 1059  CD1 LEU A 146     3094   4278   5241    -50   -284   -510       C  
ATOM   1060  CD2 LEU A 146      61.670  22.748 -57.008  1.00 30.75           C  
ANISOU 1060  CD2 LEU A 146     2832   4081   4770    -71   -279   -427       C  
ATOM   1061  N   LYS A 147      57.268  22.566 -54.404  1.00 25.76           N  
ANISOU 1061  N   LYS A 147     2138   3517   4131   -112   -241   -744       N  
ATOM   1062  CA  LYS A 147      56.272  21.486 -54.310  1.00 22.78           C  
ANISOU 1062  CA  LYS A 147     1761   3210   3685   -126   -244   -730       C  
ATOM   1063  C   LYS A 147      55.201  21.664 -55.380  1.00 24.61           C  
ANISOU 1063  C   LYS A 147     1951   3405   3996    -84   -276   -669       C  
ATOM   1064  O   LYS A 147      55.119  22.751 -55.952  1.00 23.12           O  
ANISOU 1064  O   LYS A 147     1729   3138   3918    -37   -280   -656       O  
ATOM   1065  CB  LYS A 147      55.638  21.437 -52.890  1.00 24.35           C  
ANISOU 1065  CB  LYS A 147     1929   3469   3854   -157   -180   -830       C  
ATOM   1066  CG  LYS A 147      54.810  22.644 -52.522  1.00 24.32           C  
ANISOU 1066  CG  LYS A 147     1854   3419   3966   -113   -122   -909       C  
ATOM   1067  CD  LYS A 147      54.636  22.765 -51.047  1.00 15.51           C  
ANISOU 1067  CD  LYS A 147      745   2358   2790   -133    -45  -1024       C  
ATOM   1068  CE  LYS A 147      53.883  24.026 -50.755  1.00 34.58           C  
ANISOU 1068  CE  LYS A 147     3105   4711   5324    -66     21  -1111       C  
ATOM   1069  NZ  LYS A 147      53.619  24.167 -49.298  1.00 53.48           N1+
ANISOU 1069  NZ  LYS A 147     5520   7162   7639    -69    116  -1233       N1+
ATOM   1070  N   PRO A 148      54.333  20.643 -55.650  1.00 22.26           N  
ANISOU 1070  N   PRO A 148     1652   3154   3653   -106   -313   -625       N  
ATOM   1071  CA  PRO A 148      53.281  20.800 -56.699  1.00 21.45           C  
ANISOU 1071  CA  PRO A 148     1505   3016   3629    -75   -373   -559       C  
ATOM   1072  C   PRO A 148      52.359  22.031 -56.544  1.00 25.58           C  
ANISOU 1072  C   PRO A 148     1910   3500   4309    -25   -335   -594       C  
ATOM   1073  O   PRO A 148      51.911  22.579 -57.548  1.00 28.35           O  
ANISOU 1073  O   PRO A 148     2234   3792   4746     22   -391   -532       O  
ATOM   1074  CB  PRO A 148      52.472  19.519 -56.555  1.00 22.02           C  
ANISOU 1074  CB  PRO A 148     1576   3152   3638   -134   -412   -530       C  
ATOM   1075  CG  PRO A 148      53.470  18.546 -56.099  1.00 26.34           C  
ANISOU 1075  CG  PRO A 148     2227   3735   4046   -175   -405   -540       C  
ATOM   1076  CD  PRO A 148      54.307  19.275 -55.100  1.00 22.29           C  
ANISOU 1076  CD  PRO A 148     1702   3232   3536   -167   -321   -620       C  
ATOM   1077  N   GLU A 149      52.112  22.481 -55.302  1.00 18.19           N  
ANISOU 1077  N   GLU A 149      917   2592   3402    -25   -240   -692       N  
ATOM   1078  CA  GLU A 149      51.285  23.640 -54.955  1.00 17.13           C  
ANISOU 1078  CA  GLU A 149      681   2418   3410     40   -179   -749       C  
ATOM   1079  C   GLU A 149      51.971  24.928 -55.369  1.00 23.62           C  
ANISOU 1079  C   GLU A 149     1532   3123   4320     94   -186   -764       C  
ATOM   1080  O   GLU A 149      51.315  25.970 -55.502  1.00 23.84           O  
ANISOU 1080  O   GLU A 149     1489   3079   4489    166   -169   -780       O  
ATOM   1081  CB  GLU A 149      51.004  23.670 -53.437  1.00 17.66           C  
ANISOU 1081  CB  GLU A 149      719   2550   3439     29    -62   -863       C  
ATOM   1082  CG  GLU A 149      50.079  22.558 -52.967  1.00 24.55           C  
ANISOU 1082  CG  GLU A 149     1530   3537   4260    -21    -33   -834       C  
ATOM   1083  CD  GLU A 149      50.683  21.210 -52.592  1.00 47.80           C  
ANISOU 1083  CD  GLU A 149     4564   6558   7040   -116    -60   -806       C  
ATOM   1084  OE1 GLU A 149      51.873  20.960 -52.891  1.00 44.15           O  
ANISOU 1084  OE1 GLU A 149     4212   6066   6497   -137   -115   -795       O  
ATOM   1085  OE2 GLU A 149      49.956  20.399 -51.976  1.00 49.76           O1-
ANISOU 1085  OE2 GLU A 149     4765   6894   7248   -165    -21   -786       O1-
ATOM   1086  N   ASN A 150      53.302  24.862 -55.572  1.00 20.23           N  
ANISOU 1086  N   ASN A 150     1199   2669   3819     59   -212   -751       N  
ATOM   1087  CA  ASN A 150      54.110  26.017 -55.940  1.00 20.05           C  
ANISOU 1087  CA  ASN A 150     1204   2535   3880     86   -222   -749       C  
ATOM   1088  C   ASN A 150      54.536  25.986 -57.417  1.00 21.07           C  
ANISOU 1088  C   ASN A 150     1372   2622   4014    101   -294   -613       C  
ATOM   1089  O   ASN A 150      55.409  26.728 -57.821  1.00 20.47           O  
ANISOU 1089  O   ASN A 150     1327   2471   3982    104   -301   -578       O  
ATOM   1090  CB  ASN A 150      55.302  26.124 -54.991  1.00 22.67           C  
ANISOU 1090  CB  ASN A 150     1592   2870   4150     32   -193   -828       C  
ATOM   1091  CG  ASN A 150      54.921  26.738 -53.661  1.00 37.38           C  
ANISOU 1091  CG  ASN A 150     3440   4726   6037     41   -123   -975       C  
ATOM   1092  ND2 ASN A 150      55.883  26.935 -52.801  1.00 31.25           N  
ANISOU 1092  ND2 ASN A 150     2722   3950   5202    -10   -117  -1053       N  
ATOM   1093  OD1 ASN A 150      53.781  27.113 -53.420  1.00 32.33           O  
ANISOU 1093  OD1 ASN A 150     2738   4073   5474    102    -77  -1018       O  
ATOM   1094  N   ILE A 151      53.880  25.170 -58.217  1.00 18.18           N  
ANISOU 1094  N   ILE A 151     1006   2300   3601    109   -350   -534       N  
ATOM   1095  CA  ILE A 151      54.069  25.040 -59.663  1.00 17.84           C  
ANISOU 1095  CA  ILE A 151     1021   2226   3531    134   -423   -408       C  
ATOM   1096  C   ILE A 151      52.694  25.239 -60.296  1.00 24.63           C  
ANISOU 1096  C   ILE A 151     1816   3067   4475    177   -488   -359       C  
ATOM   1097  O   ILE A 151      51.734  24.556 -59.923  1.00 22.77           O  
ANISOU 1097  O   ILE A 151     1524   2896   4229    156   -505   -380       O  
ATOM   1098  CB  ILE A 151      54.716  23.667 -60.065  1.00 19.34           C  
ANISOU 1098  CB  ILE A 151     1311   2489   3547     98   -451   -362       C  
ATOM   1099  CG1 ILE A 151      56.146  23.538 -59.494  1.00 17.99           C  
ANISOU 1099  CG1 ILE A 151     1183   2337   3315     68   -393   -390       C  
ATOM   1100  CG2 ILE A 151      54.646  23.419 -61.612  1.00 17.70           C  
ANISOU 1100  CG2 ILE A 151     1184   2258   3282    136   -532   -242       C  
ATOM   1101  CD1 ILE A 151      56.811  22.216 -59.707  1.00 17.99           C  
ANISOU 1101  CD1 ILE A 151     1273   2403   3159     51   -404   -356       C  
ATOM   1102  N   VAL A 152      52.591  26.205 -61.205  1.00 25.82           N  
ANISOU 1102  N   VAL A 152     1964   3127   4720    233   -527   -285       N  
ATOM   1103  CA  VAL A 152      51.348  26.497 -61.930  1.00 28.04           C  
ANISOU 1103  CA  VAL A 152     2180   3380   5092    283   -611   -218       C  
ATOM   1104  C   VAL A 152      51.634  26.312 -63.428  1.00 32.02           C  
ANISOU 1104  C   VAL A 152     2794   3861   5513    299   -707    -84       C  
ATOM   1105  O   VAL A 152      52.789  26.401 -63.880  1.00 31.02           O  
ANISOU 1105  O   VAL A 152     2766   3712   5307    296   -677    -41       O  
ATOM   1106  CB  VAL A 152      50.675  27.867 -61.593  1.00 33.72           C  
ANISOU 1106  CB  VAL A 152     2791   4008   6014    356   -581   -248       C  
ATOM   1107  CG1 VAL A 152      50.011  27.831 -60.213  1.00 33.72           C  
ANISOU 1107  CG1 VAL A 152     2682   4056   6075    358   -493   -374       C  
ATOM   1108  CG2 VAL A 152      51.659  29.033 -61.687  1.00 33.58           C  
ANISOU 1108  CG2 VAL A 152     2823   3875   6061    377   -538   -245       C  
ATOM   1109  N   LEU A 153      50.586  25.989 -64.166  1.00 27.48           N  
ANISOU 1109  N   LEU A 153     2198   3298   4946    314   -822    -17       N  
ATOM   1110  CA  LEU A 153      50.639  25.673 -65.579  1.00 26.60           C  
ANISOU 1110  CA  LEU A 153     2206   3174   4728    329   -936    101       C  
ATOM   1111  C   LEU A 153      50.027  26.796 -66.391  1.00 31.72           C  
ANISOU 1111  C   LEU A 153     2813   3737   5504    399  -1011    197       C  
ATOM   1112  O   LEU A 153      48.888  27.169 -66.167  1.00 33.37           O  
ANISOU 1112  O   LEU A 153     2885   3933   5861    426  -1057    193       O  
ATOM   1113  CB  LEU A 153      49.860  24.356 -65.824  1.00 26.51           C  
ANISOU 1113  CB  LEU A 153     2219   3235   4618    277  -1049    107       C  
ATOM   1114  CG  LEU A 153      50.490  22.987 -65.506  1.00 29.31           C  
ANISOU 1114  CG  LEU A 153     2684   3656   4795    213  -1024     55       C  
ATOM   1115  CD1 LEU A 153      51.648  22.706 -66.380  1.00 29.62           C  
ANISOU 1115  CD1 LEU A 153     2904   3681   4669    241  -1009    106       C  
ATOM   1116  CD2 LEU A 153      50.765  22.776 -64.032  1.00 28.70           C  
ANISOU 1116  CD2 LEU A 153     2524   3629   4752    170   -899    -57       C  
ATOM   1117  N   GLN A 154      50.761  27.330 -67.339  1.00 26.89           N  
ANISOU 1117  N   GLN A 154     2311   3067   4838    433  -1019    294       N  
ATOM   1118  CA  GLN A 154      50.248  28.383 -68.191  1.00 26.90           C  
ANISOU 1118  CA  GLN A 154     2296   2979   4946    500  -1098    406       C  
ATOM   1119  C   GLN A 154      49.937  27.800 -69.548  1.00 30.11           C  
ANISOU 1119  C   GLN A 154     2832   3408   5201    508  -1247    521       C  
ATOM   1120  O   GLN A 154      50.605  26.867 -69.986  1.00 28.55           O  
ANISOU 1120  O   GLN A 154     2783   3265   4798    479  -1243    527       O  
ATOM   1121  CB  GLN A 154      51.267  29.549 -68.283  1.00 27.46           C  
ANISOU 1121  CB  GLN A 154     2399   2953   5081    527  -1001    449       C  
ATOM   1122  CG  GLN A 154      50.884  30.702 -69.192  1.00 16.61           C  
ANISOU 1122  CG  GLN A 154     1109   1451   3753    482  -1005    535       C  
ATOM   1123  CD  GLN A 154      49.676  31.438 -68.699  1.00 31.22           C  
ANISOU 1123  CD  GLN A 154     2715   3256   5890    652  -1119    548       C  
ATOM   1124  NE2 GLN A 154      49.909  32.650 -68.211  1.00 27.55           N  
ANISOU 1124  NE2 GLN A 154     2197   2671   5599    689  -1046    527       N  
ATOM   1125  OE1 GLN A 154      48.524  30.964 -68.791  1.00 27.33           O  
ANISOU 1125  OE1 GLN A 154     2144   2815   5425    666  -1223    549       O  
ATOM   1126  N   GLN A 155      48.940  28.349 -70.216  1.00 28.89           N  
ANISOU 1126  N   GLN A 155     2629   3207   5141    555  -1381    612       N  
ATOM   1127  CA  GLN A 155      48.609  27.901 -71.550  1.00 30.55           C  
ANISOU 1127  CA  GLN A 155     2977   3430   5201    563  -1547    726       C  
ATOM   1128  C   GLN A 155      49.510  28.613 -72.589  1.00 38.47           C  
ANISOU 1128  C   GLN A 155     4136   4373   6106    611  -1519    854       C  
ATOM   1129  O   GLN A 155      49.388  29.827 -72.820  1.00 37.47           O  
ANISOU 1129  O   GLN A 155     3958   4154   6124    666  -1517    936       O  
ATOM   1130  CB  GLN A 155      47.114  28.102 -71.848  1.00 33.48           C  
ANISOU 1130  CB  GLN A 155     3222   3787   5712    586  -1728    784       C  
ATOM   1131  CG  GLN A 155      46.635  27.548 -73.205  1.00 45.08           C  
ANISOU 1131  CG  GLN A 155     4838   5272   7019    580  -1944    896       C  
ATOM   1132  CD  GLN A 155      46.963  26.084 -73.390  1.00 56.14           C  
ANISOU 1132  CD  GLN A 155     6395   6750   8186    505  -1982    834       C  
ATOM   1133  NE2 GLN A 155      47.937  25.798 -74.233  1.00 54.68           N  
ANISOU 1133  NE2 GLN A 155     6445   6567   7765    522  -1955    874       N  
ATOM   1134  OE1 GLN A 155      46.367  25.201 -72.774  1.00 43.73           O  
ANISOU 1134  OE1 GLN A 155     4739   5234   6645    436  -2025    753       O  
ATOM   1135  N   GLY A 156      50.415  27.827 -73.184  1.00 38.45           N  
ANISOU 1135  N   GLY A 156     4325   4424   5861    595  -1486    870       N  
ATOM   1136  CA  GLY A 156      51.297  28.243 -74.270  1.00 39.97           C  
ANISOU 1136  CA  GLY A 156     4690   4590   5908    639  -1447   1001       C  
ATOM   1137  C   GLY A 156      50.576  28.098 -75.603  1.00 48.07           C  
ANISOU 1137  C   GLY A 156     5854   5611   6799    672  -1643   1121       C  
ATOM   1138  O   GLY A 156      49.379  27.773 -75.634  1.00 47.43           O  
ANISOU 1138  O   GLY A 156     5710   5537   6772    656  -1819   1104       O  
ATOM   1139  N   GLU A 157      51.282  28.316 -76.725  1.00 47.79           N  
ANISOU 1139  N   GLU A 157     6009   5567   6583    717  -1620   1250       N  
ATOM   1140  CA  GLU A 157      50.653  28.217 -78.041  1.00 49.96           C  
ANISOU 1140  CA  GLU A 157     6448   5836   6697    753  -1812   1370       C  
ATOM   1141  C   GLU A 157      50.359  26.763 -78.462  1.00 52.40           C  
ANISOU 1141  C   GLU A 157     6926   6218   6767    724  -1936   1297       C  
ATOM   1142  O   GLU A 157      49.343  26.525 -79.130  1.00 52.67           O  
ANISOU 1142  O   GLU A 157     7020   6244   6746    720  -2166   1342       O  
ATOM   1143  CB  GLU A 157      51.512  28.911 -79.106  1.00 53.05           C  
ANISOU 1143  CB  GLU A 157     7006   6202   6948    813  -1732   1538       C  
ATOM   1144  CG  GLU A 157      50.958  30.263 -79.519  1.00 70.06           C  
ANISOU 1144  CG  GLU A 157     9090   8258   9273    852  -1815   1691       C  
ATOM   1145  CD  GLU A 157      51.807  31.451 -79.106  1.00 98.13           C  
ANISOU 1145  CD  GLU A 157    12541  11735  13008    859  -1628   1751       C  
ATOM   1146  OE1 GLU A 157      51.831  31.786 -77.898  1.00102.26           O  
ANISOU 1146  OE1 GLU A 157    12868  12225  13761    826  -1542   1635       O  
ATOM   1147  OE2 GLU A 157      52.442  32.057 -79.998  1.00 90.02           O1-
ANISOU 1147  OE2 GLU A 157    11636  10677  11891    894  -1574   1919       O1-
ATOM   1148  N   GLN A 158      51.240  25.810 -78.074  1.00 46.64           N  
ANISOU 1148  N   GLN A 158     6271   5547   5902    705  -1797   1188       N  
ATOM   1149  CA  GLN A 158      51.125  24.400 -78.467  1.00 46.32           C  
ANISOU 1149  CA  GLN A 158     6420   5554   5625    684  -1895   1109       C  
ATOM   1150  C   GLN A 158      51.167  23.434 -77.283  1.00 46.88           C  
ANISOU 1150  C   GLN A 158     6391   5662   5759    617  -1835    943       C  
ATOM   1151  O   GLN A 158      50.791  22.270 -77.448  1.00 47.34           O  
ANISOU 1151  O   GLN A 158     6572   5738   5677    581  -1954    869       O  
ATOM   1152  CB  GLN A 158      52.240  24.025 -79.466  1.00 48.82           C  
ANISOU 1152  CB  GLN A 158     7017   5902   5633    758  -1791   1162       C  
ATOM   1153  CG  GLN A 158      51.955  24.411 -80.922  1.00 71.79           C  
ANISOU 1153  CG  GLN A 158    10134   8790   8353    815  -1930   1309       C  
ATOM   1154  CD  GLN A 158      52.748  25.608 -81.409  1.00103.87           C  
ANISOU 1154  CD  GLN A 158    14206  12837  12424    881  -1775   1471       C  
ATOM   1155  NE2 GLN A 158      52.104  26.455 -82.214  1.00 98.74           N  
ANISOU 1155  NE2 GLN A 158    13587  12140  11790    904  -1923   1617       N  
ATOM   1156  OE1 GLN A 158      53.948  25.761 -81.128  1.00101.82           O  
ANISOU 1156  OE1 GLN A 158    13933  12606  12150    909  -1532   1482       O  
ATOM   1157  N   ARG A 159      51.617  23.901 -76.099  1.00 40.13           N  
ANISOU 1157  N   ARG A 159     5329   4811   5108    597  -1664    886       N  
ATOM   1158  CA  ARG A 159      51.704  23.067 -74.898  1.00 36.83           C  
ANISOU 1158  CA  ARG A 159     4812   4432   4750    534  -1596    740       C  
ATOM   1159  C   ARG A 159      51.412  23.854 -73.595  1.00 39.11           C  
ANISOU 1159  C   ARG A 159     4826   4708   5325    499  -1514    688       C  
ATOM   1160  O   ARG A 159      51.234  25.080 -73.636  1.00 39.32           O  
ANISOU 1160  O   ARG A 159     4746   4684   5510    530  -1499    760       O  
ATOM   1161  CB  ARG A 159      53.090  22.421 -74.816  1.00 32.42           C  
ANISOU 1161  CB  ARG A 159     4382   3914   4023    566  -1415    699       C  
ATOM   1162  CG  ARG A 159      54.239  23.393 -74.649  1.00 30.35           C  
ANISOU 1162  CG  ARG A 159     4052   3650   3832    607  -1209    758       C  
ATOM   1163  CD  ARG A 159      55.485  22.639 -74.277  1.00 32.26           C  
ANISOU 1163  CD  ARG A 159     4361   3944   3953    628  -1041    705       C  
ATOM   1164  NE  ARG A 159      56.544  23.543 -73.834  1.00 40.65           N  
ANISOU 1164  NE  ARG A 159     5305   5007   5131    639   -855    752       N  
ATOM   1165  CZ  ARG A 159      56.892  23.738 -72.565  1.00 57.86           C  
ANISOU 1165  CZ  ARG A 159     7310   7195   7479    587   -764    672       C  
ATOM   1166  NH1 ARG A 159      56.258  23.099 -71.585  1.00 43.43           N1+
ANISOU 1166  NH1 ARG A 159     5401   5383   5718    527   -823    545       N1+
ATOM   1167  NH2 ARG A 159      57.873  24.575 -72.264  1.00 49.54           N  
ANISOU 1167  NH2 ARG A 159     6165   6133   6525    587   -620    725       N  
ATOM   1168  N   LEU A 160      51.365  23.131 -72.440  1.00 32.26           N  
ANISOU 1168  N   LEU A 160     3863   3881   4514    438  -1460    562       N  
ATOM   1169  CA  LEU A 160      51.192  23.755 -71.133  1.00 29.57           C  
ANISOU 1169  CA  LEU A 160     3294   3538   4402    409  -1362    493       C  
ATOM   1170  C   LEU A 160      52.567  24.011 -70.585  1.00 33.22           C  
ANISOU 1170  C   LEU A 160     3761   4010   4852    423  -1164    462       C  
ATOM   1171  O   LEU A 160      53.385  23.087 -70.563  1.00 31.74           O  
ANISOU 1171  O   LEU A 160     3684   3866   4508    417  -1100    424       O  
ATOM   1172  CB  LEU A 160      50.362  22.893 -70.163  1.00 28.21           C  
ANISOU 1172  CB  LEU A 160     3012   3411   4297    333  -1410    390       C  
ATOM   1173  CG  LEU A 160      48.839  22.907 -70.298  1.00 31.68           C  
ANISOU 1173  CG  LEU A 160     3332   3845   4861    304  -1584    419       C  
ATOM   1174  CD1 LEU A 160      48.242  21.833 -69.465  1.00 30.47           C  
ANISOU 1174  CD1 LEU A 160     3108   3745   4724    216  -1620    337       C  
ATOM   1175  CD2 LEU A 160      48.243  24.241 -69.894  1.00 31.45           C  
ANISOU 1175  CD2 LEU A 160     3100   3777   5075    348  -1547    442       C  
ATOM   1176  N   ILE A 161      52.853  25.268 -70.200  1.00 30.03           N  
ANISOU 1176  N   ILE A 161     3241   3554   4613    444  -1076    487       N  
ATOM   1177  CA  ILE A 161      54.163  25.672 -69.668  1.00 28.02           C  
ANISOU 1177  CA  ILE A 161     2969   3297   4381    442   -908    471       C  
ATOM   1178  C   ILE A 161      54.124  25.665 -68.136  1.00 33.48           C  
ANISOU 1178  C   ILE A 161     3512   4007   5204    390   -835    335       C  
ATOM   1179  O   ILE A 161      53.292  26.359 -67.553  1.00 34.70           O  
ANISOU 1179  O   ILE A 161     3533   4123   5528    387   -861    294       O  
ATOM   1180  CB  ILE A 161      54.598  27.079 -70.185  1.00 30.51           C  
ANISOU 1180  CB  ILE A 161     3265   3527   4799    481   -864    584       C  
ATOM   1181  CG1 ILE A 161      54.174  27.355 -71.672  1.00 31.23           C  
ANISOU 1181  CG1 ILE A 161     3482   3588   4796    537   -971    733       C  
ATOM   1182  CG2 ILE A 161      56.086  27.327 -69.943  1.00 30.48           C  
ANISOU 1182  CG2 ILE A 161     3268   3529   4786    468   -708    602       C  
ATOM   1183  CD1 ILE A 161      55.065  26.944 -72.763  1.00 36.78           C  
ANISOU 1183  CD1 ILE A 161     4372   4330   5273    574   -929    827       C  
ATOM   1184  N   HIS A 162      55.049  24.934 -67.486  1.00 29.41           N  
ANISOU 1184  N   HIS A 162     3019   3548   4606    358   -741    269       N  
ATOM   1185  CA  HIS A 162      55.154  24.940 -66.018  1.00 28.82           C  
ANISOU 1185  CA  HIS A 162     2827   3496   4628    307   -670    146       C  
ATOM   1186  C   HIS A 162      55.953  26.168 -65.583  1.00 33.52           C  
ANISOU 1186  C   HIS A 162     3352   4029   5357    305   -579    150       C  
ATOM   1187  O   HIS A 162      57.002  26.487 -66.185  1.00 31.64           O  
ANISOU 1187  O   HIS A 162     3167   3774   5079    319   -523    238       O  
ATOM   1188  CB  HIS A 162      55.808  23.657 -65.476  1.00 28.43           C  
ANISOU 1188  CB  HIS A 162     2834   3528   4439    273   -628     82       C  
ATOM   1189  CG  HIS A 162      55.215  22.394 -66.007  1.00 31.82           C  
ANISOU 1189  CG  HIS A 162     3367   3999   4726    269   -723     84       C  
ATOM   1190  CD2 HIS A 162      54.512  21.433 -65.371  1.00 33.62           C  
ANISOU 1190  CD2 HIS A 162     3577   4269   4929    217   -771     11       C  
ATOM   1191  ND1 HIS A 162      55.387  22.024 -67.318  1.00 34.57           N  
ANISOU 1191  ND1 HIS A 162     3865   4336   4932    318   -778    171       N  
ATOM   1192  CE1 HIS A 162      54.746  20.873 -67.460  1.00 34.38           C  
ANISOU 1192  CE1 HIS A 162     3918   4337   4807    292   -874    138       C  
ATOM   1193  NE2 HIS A 162      54.213  20.472 -66.313  1.00 34.29           N  
ANISOU 1193  NE2 HIS A 162     3803   4356   4869    226   -874     49       N  
ATOM   1194  N   LYS A 163      55.435  26.870 -64.554  1.00 30.14           N  
ANISOU 1194  N   LYS A 163     2805   3559   5086    288   -564     60       N  
ATOM   1195  CA  LYS A 163      56.041  28.077 -63.991  1.00 28.66           C  
ANISOU 1195  CA  LYS A 163     2558   3288   5043    276   -500     37       C  
ATOM   1196  C   LYS A 163      56.145  27.959 -62.457  1.00 30.53           C  
ANISOU 1196  C   LYS A 163     2729   3554   5318    227   -446   -116       C  
ATOM   1197  O   LYS A 163      55.329  27.302 -61.829  1.00 30.22           O  
ANISOU 1197  O   LYS A 163     2654   3575   5253    221   -457   -198       O  
ATOM   1198  CB  LYS A 163      55.231  29.322 -64.406  1.00 30.64           C  
ANISOU 1198  CB  LYS A 163     2762   3422   5457    327   -546     82       C  
ATOM   1199  CG  LYS A 163      55.401  29.678 -65.879  1.00 29.35           C  
ANISOU 1199  CG  LYS A 163     2677   3215   5260    368   -592    252       C  
ATOM   1200  CD  LYS A 163      54.563  30.846 -66.277  1.00 36.95           C  
ANISOU 1200  CD  LYS A 163     3594   4059   6387    424   -650    305       C  
ATOM   1201  CE  LYS A 163      54.913  31.384 -67.647  1.00 36.09           C  
ANISOU 1201  CE  LYS A 163     3571   3893   6251    457   -684    485       C  
ATOM   1202  NZ  LYS A 163      55.945  32.454 -67.551  1.00 52.02           N1+
ANISOU 1202  NZ  LYS A 163     5580   5801   8386    431   -616    535       N1+
ATOM   1203  N   ILE A 164      57.158  28.573 -61.864  1.00 27.09           N  
ANISOU 1203  N   ILE A 164     2280   3078   4935    187   -392   -147       N  
ATOM   1204  CA  ILE A 164      57.365  28.547 -60.426  1.00 26.64           C  
ANISOU 1204  CA  ILE A 164     2184   3043   4896    138   -353   -291       C  
ATOM   1205  C   ILE A 164      56.726  29.789 -59.795  1.00 33.89           C  
ANISOU 1205  C   ILE A 164     3049   3847   5980    161   -346   -379       C  
ATOM   1206  O   ILE A 164      56.794  30.893 -60.334  1.00 34.71           O  
ANISOU 1206  O   ILE A 164     3150   3828   6210    185   -363   -319       O  
ATOM   1207  CB  ILE A 164      58.866  28.396 -60.060  1.00 29.37           C  
ANISOU 1207  CB  ILE A 164     2548   3415   5197     74   -319   -282       C  
ATOM   1208  CG1 ILE A 164      59.423  27.031 -60.548  1.00 28.53           C  
ANISOU 1208  CG1 ILE A 164     2494   3428   4919     76   -311   -217       C  
ATOM   1209  CG2 ILE A 164      59.077  28.560 -58.546  1.00 31.10           C  
ANISOU 1209  CG2 ILE A 164     2740   3637   5441     19   -300   -432       C  
ATOM   1210  CD1 ILE A 164      60.868  26.705 -60.154  1.00 36.92           C  
ANISOU 1210  CD1 ILE A 164     3553   4540   5934     26   -276   -205       C  
ATOM   1211  N   ILE A 165      56.088  29.582 -58.655  1.00 33.22           N  
ANISOU 1211  N   ILE A 165     2930   3801   5890    159   -317   -517       N  
ATOM   1212  CA  ILE A 165      55.442  30.619 -57.866  1.00 35.69           C  
ANISOU 1212  CA  ILE A 165     3206   4021   6335    198   -289   -632       C  
ATOM   1213  C   ILE A 165      55.957  30.542 -56.420  1.00 45.32           C  
ANISOU 1213  C   ILE A 165     4449   5270   7502    142   -244   -783       C  
ATOM   1214  O   ILE A 165      56.762  29.670 -56.087  1.00 44.00           O  
ANISOU 1214  O   ILE A 165     4312   5199   7208     75   -244   -784       O  
ATOM   1215  CB  ILE A 165      53.883  30.578 -57.942  1.00 38.32           C  
ANISOU 1215  CB  ILE A 165     3465   4372   6724    281   -284   -647       C  
ATOM   1216  CG1 ILE A 165      53.304  29.163 -57.861  1.00 36.77           C  
ANISOU 1216  CG1 ILE A 165     3244   4332   6394    259   -285   -637       C  
ATOM   1217  CG2 ILE A 165      53.420  31.261 -59.171  1.00 39.63           C  
ANISOU 1217  CG2 ILE A 165     3611   4443   7003    346   -343   -524       C  
ATOM   1218  CD1 ILE A 165      51.981  29.020 -57.176  1.00 38.04           C  
ANISOU 1218  CD1 ILE A 165     3312   4543   6598    305   -241   -709       C  
ATOM   1219  N   ASP A 166      55.520  31.501 -55.593  1.00 47.70           N  
ANISOU 1219  N   ASP A 166     4745   5478   7900    180   -211   -910       N  
ATOM   1220  CA  ASP A 166      55.788  31.670 -54.173  1.00 50.76           C  
ANISOU 1220  CA  ASP A 166     5176   5868   8244    148   -170  -1077       C  
ATOM   1221  C   ASP A 166      57.280  31.740 -53.857  1.00 58.24           C  
ANISOU 1221  C   ASP A 166     6183   6793   9151     42   -218  -1083       C  
ATOM   1222  O   ASP A 166      57.883  30.765 -53.391  1.00 56.82           O  
ANISOU 1222  O   ASP A 166     6020   6737   8831    -23   -223  -1085       O  
ATOM   1223  CB  ASP A 166      55.088  30.590 -53.318  1.00 53.06           C  
ANISOU 1223  CB  ASP A 166     5446   6318   8395    153   -107  -1150       C  
ATOM   1224  CG  ASP A 166      55.017  30.954 -51.844  1.00 70.33           C  
ANISOU 1224  CG  ASP A 166     7686   8499  10538    154    -47  -1333       C  
ATOM   1225  OD1 ASP A 166      54.742  32.146 -51.533  1.00 72.54           O  
ANISOU 1225  OD1 ASP A 166     7990   8641  10933    214    -26  -1428       O  
ATOM   1226  OD2 ASP A 166      55.243  30.053 -50.999  1.00 79.96           O1-
ANISOU 1226  OD2 ASP A 166     8937   9844  11599     98    -23  -1382       O1-
ATOM   1227  N   LEU A 167      57.855  32.928 -54.084  1.00 59.00           N  
ANISOU 1227  N   LEU A 167     6306   6726   9386     24   -260  -1081       N  
ATOM   1228  CA  LEU A 167      59.259  33.179 -53.800  1.00 60.56           C  
ANISOU 1228  CA  LEU A 167     6540   6883   9586    -86   -320  -1078       C  
ATOM   1229  C   LEU A 167      59.354  34.025 -52.511  1.00 70.67           C  
ANISOU 1229  C   LEU A 167     7897   8056  10896   -109   -335  -1270       C  
ATOM   1230  O   LEU A 167      60.178  34.954 -52.418  1.00 71.48           O  
ANISOU 1230  O   LEU A 167     8038   8013  11109   -176   -404  -1282       O  
ATOM   1231  CB  LEU A 167      59.987  33.837 -54.994  1.00 60.80           C  
ANISOU 1231  CB  LEU A 167     6545   6810   9745   -119   -367   -910       C  
ATOM   1232  CG  LEU A 167      59.610  33.410 -56.434  1.00 64.59           C  
ANISOU 1232  CG  LEU A 167     6981   7339  10222    -60   -350   -730       C  
ATOM   1233  CD1 LEU A 167      60.425  34.162 -57.412  1.00 65.51           C  
ANISOU 1233  CD1 LEU A 167     7087   7345  10458    -97   -383   -577       C  
ATOM   1234  CD2 LEU A 167      59.832  31.921 -56.683  1.00 64.51           C  
ANISOU 1234  CD2 LEU A 167     6954   7520  10036    -71   -328   -663       C  
ATOM   1235  N   GLY A 168      58.516  33.670 -51.517  1.00 68.97           N  
ANISOU 1235  N   GLY A 168     7712   7917  10575    -57   -270  -1416       N  
ATOM   1236  CA  GLY A 168      58.523  34.291 -50.195  1.00 70.23           C  
ANISOU 1236  CA  GLY A 168     7972   8004  10707    -65   -269  -1617       C  
ATOM   1237  C   GLY A 168      59.934  34.404 -49.618  1.00 73.14           C  
ANISOU 1237  C   GLY A 168     8400   8345  11043   -205   -377  -1643       C  
ATOM   1238  O   GLY A 168      60.803  33.577 -49.922  1.00 71.18           O  
ANISOU 1238  O   GLY A 168     8102   8207  10735   -286   -420  -1522       O  
ATOM   1239  N   TYR A 169      60.196  35.462 -48.839  1.00 70.37           N  
ANISOU 1239  N   TYR A 169     8155   7838  10746   -234   -430  -1793       N  
ATOM   1240  CA  TYR A 169      61.512  35.731 -48.274  1.00 65.01           C  
ANISOU 1240  CA  TYR A 169     7531   7107  10062   -380   -561  -1822       C  
ATOM   1241  C   TYR A 169      61.517  35.365 -46.775  1.00 82.92           C  
ANISOU 1241  C   TYR A 169     9915   9457  12132   -405   -569  -2008       C  
ATOM   1242  O   TYR A 169      62.393  34.645 -46.280  1.00 44.24           O  
ANISOU 1242  O   TYR A 169     5021   4664   7125   -511   -648  -1987       O  
ATOM   1243  CB  TYR A 169      61.822  37.218 -48.542  1.00 67.52           C  
ANISOU 1243  CB  TYR A 169     7899   7166  10589   -410   -642  -1848       C  
ATOM   1244  CG  TYR A 169      63.040  37.801 -47.862  1.00 70.52           C  
ANISOU 1244  CG  TYR A 169     8355   7435  11003   -566   -798  -1913       C  
ATOM   1245  CD1 TYR A 169      64.301  37.723 -48.453  1.00 72.15           C  
ANISOU 1245  CD1 TYR A 169     8467   7644  11304   -704   -900  -1738       C  
ATOM   1246  CD2 TYR A 169      62.917  38.539 -46.684  1.00 73.22           C  
ANISOU 1246  CD2 TYR A 169     8866   7649  11304   -571   -848  -2144       C  
ATOM   1247  CE1 TYR A 169      65.423  38.292 -47.843  1.00 74.97           C  
ANISOU 1247  CE1 TYR A 169     8873   7893  11721   -861  -1062  -1783       C  
ATOM   1248  CE2 TYR A 169      64.029  39.115 -46.066  1.00 75.76           C  
ANISOU 1248  CE2 TYR A 169     9269   7851  11666   -728  -1022  -2207       C  
ATOM   1249  CZ  TYR A 169      65.282  38.987 -46.646  1.00 81.36           C  
ANISOU 1249  CZ  TYR A 169     9859   8572  12482   -880  -1136  -2020       C  
ATOM   1250  OH  TYR A 169      66.365  39.570 -46.026  1.00 79.26           O  
ANISOU 1250  OH  TYR A 169     9654   8187  12275  -1048  -1323  -2072       O  
ATOM   1251  N   THR A 180      49.370  15.563 -42.267  1.00 73.87           N  
ANISOU 1251  N   THR A 180     8130  10749   9187   -586    684   -874       N  
ATOM   1252  CA  THR A 180      48.309  16.136 -43.098  1.00 74.29           C  
ANISOU 1252  CA  THR A 180     8006  10775   9447   -532    719   -855       C  
ATOM   1253  C   THR A 180      48.319  17.675 -42.998  1.00 77.24           C  
ANISOU 1253  C   THR A 180     8362  11101   9884   -402    793  -1008       C  
ATOM   1254  O   THR A 180      48.269  18.338 -44.045  1.00 77.37           O  
ANISOU 1254  O   THR A 180     8316  11019  10063   -346    718  -1019       O  
ATOM   1255  CB  THR A 180      46.905  15.521 -42.801  1.00 89.36           C  
ANISOU 1255  CB  THR A 180     9758  12790  11404   -583    839   -739       C  
ATOM   1256  CG2 THR A 180      46.547  15.467 -41.298  1.00 91.37           C  
ANISOU 1256  CG2 THR A 180    10038  13183  11495   -581   1039   -769       C  
ATOM   1257  OG1 THR A 180      45.901  16.246 -43.524  1.00 90.09           O  
ANISOU 1257  OG1 THR A 180     9664  12859  11707   -514    871   -730       O  
ATOM   1258  N   SER A 181      48.375  18.236 -41.760  1.00 71.75           N  
ANISOU 1258  N   SER A 181     7738  10468   9056   -353    933  -1124       N  
ATOM   1259  CA  SER A 181      48.438  19.684 -41.551  1.00 70.80           C  
ANISOU 1259  CA  SER A 181     7637  10286   8979   -229   1001  -1287       C  
ATOM   1260  C   SER A 181      49.885  20.079 -41.291  1.00 68.32           C  
ANISOU 1260  C   SER A 181     7509   9896   8553   -240    887  -1394       C  
ATOM   1261  O   SER A 181      50.489  20.726 -42.152  1.00 67.90           O  
ANISOU 1261  O   SER A 181     7460   9718   8619   -210    772  -1427       O  
ATOM   1262  CB  SER A 181      47.525  20.130 -40.415  1.00 78.32           C  
ANISOU 1262  CB  SER A 181     8557  11341   9861   -153   1230  -1360       C  
ATOM   1263  OG  SER A 181      47.899  19.540 -39.181  1.00 93.25           O  
ANISOU 1263  OG  SER A 181    10589  13338  11504   -213   1292  -1374       O  
ATOM   1264  N   PHE A 182      50.455  19.632 -40.147  1.00 59.71           N  
ANISOU 1264  N   PHE A 182     6567   8882   7240   -291    906  -1431       N  
ATOM   1265  CA  PHE A 182      51.842  19.874 -39.745  1.00 56.44           C  
ANISOU 1265  CA  PHE A 182     6324   8414   6706   -320    781  -1517       C  
ATOM   1266  C   PHE A 182      52.784  18.911 -40.494  1.00 55.50           C  
ANISOU 1266  C   PHE A 182     6223   8262   6604   -408    599  -1394       C  
ATOM   1267  O   PHE A 182      53.807  19.341 -41.038  1.00 53.51           O  
ANISOU 1267  O   PHE A 182     6012   7912   6407   -408    465  -1425       O  
ATOM   1268  CB  PHE A 182      52.005  19.734 -38.213  1.00 58.97           C  
ANISOU 1268  CB  PHE A 182     6798   8838   6769   -340    861  -1592       C  
ATOM   1269  CG  PHE A 182      53.446  19.771 -37.759  1.00 59.10           C  
ANISOU 1269  CG  PHE A 182     6983   8819   6655   -395    700  -1649       C  
ATOM   1270  CD1 PHE A 182      54.154  20.975 -37.723  1.00 61.30           C  
ANISOU 1270  CD1 PHE A 182     7339   8986   6967   -354    628  -1799       C  
ATOM   1271  CD2 PHE A 182      54.122  18.597 -37.440  1.00 59.53           C  
ANISOU 1271  CD2 PHE A 182     7108   8937   6575   -492    605  -1539       C  
ATOM   1272  CE1 PHE A 182      55.499  21.005 -37.348  1.00 61.06           C  
ANISOU 1272  CE1 PHE A 182     7439   8922   6839   -418    460  -1836       C  
ATOM   1273  CE2 PHE A 182      55.472  18.629 -37.072  1.00 61.60           C  
ANISOU 1273  CE2 PHE A 182     7499   9168   6738   -538    442  -1576       C  
ATOM   1274  CZ  PHE A 182      56.146  19.834 -37.022  1.00 59.78           C  
ANISOU 1274  CZ  PHE A 182     7329   8839   6545   -506    369  -1723       C  
ATOM   1275  N   VAL A 183      52.442  17.608 -40.511  1.00 50.17           N  
ANISOU 1275  N   VAL A 183     5517   7662   5882   -482    598  -1250       N  
ATOM   1276  CA  VAL A 183      53.215  16.588 -41.224  1.00 47.95           C  
ANISOU 1276  CA  VAL A 183     5260   7345   5613   -550    442  -1131       C  
ATOM   1277  C   VAL A 183      53.212  16.950 -42.728  1.00 48.50           C  
ANISOU 1277  C   VAL A 183     5232   7306   5892   -512    361  -1096       C  
ATOM   1278  O   VAL A 183      54.170  16.639 -43.441  1.00 46.73           O  
ANISOU 1278  O   VAL A 183     5047   7017   5694   -527    229  -1050       O  
ATOM   1279  CB  VAL A 183      52.677  15.165 -40.915  1.00 52.11           C  
ANISOU 1279  CB  VAL A 183     5786   7960   6051   -636    468   -989       C  
ATOM   1280  CG1 VAL A 183      53.158  14.123 -41.921  1.00 49.97           C  
ANISOU 1280  CG1 VAL A 183     5528   7627   5831   -687    317   -865       C  
ATOM   1281  CG2 VAL A 183      53.058  14.752 -39.495  1.00 53.42           C  
ANISOU 1281  CG2 VAL A 183     6085   8226   5986   -676    515  -1010       C  
ATOM   1282  N   GLY A 184      52.178  17.686 -43.142  1.00 43.18           N  
ANISOU 1282  N   GLY A 184     4438   6614   5356   -451    447  -1122       N  
ATOM   1283  CA  GLY A 184      51.994  18.159 -44.500  1.00 41.21           C  
ANISOU 1283  CA  GLY A 184     4096   6266   5296   -407    381  -1091       C  
ATOM   1284  C   GLY A 184      53.107  19.074 -44.951  1.00 43.86           C  
ANISOU 1284  C   GLY A 184     4488   6496   5679   -365    294  -1165       C  
ATOM   1285  O   GLY A 184      53.707  18.858 -46.015  1.00 43.43           O  
ANISOU 1285  O   GLY A 184     4435   6373   5693   -370    182  -1098       O  
ATOM   1286  N   THR A 185      53.433  20.066 -44.107  1.00 39.39           N  
ANISOU 1286  N   THR A 185     3983   5917   5068   -329    344  -1300       N  
ATOM   1287  CA  THR A 185      54.443  21.109 -44.387  1.00 38.04           C  
ANISOU 1287  CA  THR A 185     3862   5636   4957   -301    264  -1380       C  
ATOM   1288  C   THR A 185      55.873  20.557 -44.623  1.00 38.73           C  
ANISOU 1288  C   THR A 185     4024   5706   4987   -362    125  -1325       C  
ATOM   1289  O   THR A 185      56.602  21.089 -45.461  1.00 39.00           O  
ANISOU 1289  O   THR A 185     4044   5648   5125   -349     44  -1312       O  
ATOM   1290  CB  THR A 185      54.433  22.164 -43.280  1.00 43.46           C  
ANISOU 1290  CB  THR A 185     4619   6307   5585   -260    339  -1545       C  
ATOM   1291  CG2 THR A 185      53.040  22.718 -43.030  1.00 41.31           C  
ANISOU 1291  CG2 THR A 185     4268   6058   5371   -176    499  -1599       C  
ATOM   1292  OG1 THR A 185      54.963  21.629 -42.072  1.00 43.52           O  
ANISOU 1292  OG1 THR A 185     4748   6401   5389   -319    335  -1585       O  
ATOM   1293  N   LEU A 186      56.222  19.470 -43.932  1.00 31.95           N  
ANISOU 1293  N   LEU A 186     3231   4937   3973   -425    104  -1279       N  
ATOM   1294  CA  LEU A 186      57.506  18.769 -43.930  1.00 29.20           C  
ANISOU 1294  CA  LEU A 186     2948   4593   3552   -474    -16  -1220       C  
ATOM   1295  C   LEU A 186      57.757  17.851 -45.155  1.00 30.02           C  
ANISOU 1295  C   LEU A 186     3014   4672   3719   -475    -85  -1081       C  
ATOM   1296  O   LEU A 186      58.899  17.438 -45.387  1.00 28.11           O  
ANISOU 1296  O   LEU A 186     2807   4415   3458   -489   -179  -1030       O  
ATOM   1297  CB  LEU A 186      57.507  17.873 -42.681  1.00 29.79           C  
ANISOU 1297  CB  LEU A 186     3111   4777   3430   -529      3  -1214       C  
ATOM   1298  CG  LEU A 186      57.833  18.424 -41.262  1.00 35.94           C  
ANISOU 1298  CG  LEU A 186     3995   5597   4063   -547     17  -1338       C  
ATOM   1299  CD1 LEU A 186      57.252  19.813 -40.980  1.00 36.51           C  
ANISOU 1299  CD1 LEU A 186     4061   5623   4189   -490    108  -1487       C  
ATOM   1300  CD2 LEU A 186      57.332  17.458 -40.206  1.00 38.62           C  
ANISOU 1300  CD2 LEU A 186     4405   6058   4211   -591     80  -1303       C  
ATOM   1301  N   GLN A 187      56.697  17.515 -45.913  1.00 25.58           N  
ANISOU 1301  N   GLN A 187     2386   4105   3230   -459    -43  -1021       N  
ATOM   1302  CA  GLN A 187      56.715  16.509 -46.975  1.00 23.91           C  
ANISOU 1302  CA  GLN A 187     2168   3870   3048   -464   -106   -901       C  
ATOM   1303  C   GLN A 187      57.773  16.691 -48.089  1.00 29.71           C  
ANISOU 1303  C   GLN A 187     2909   4525   3853   -423   -190   -858       C  
ATOM   1304  O   GLN A 187      58.190  15.671 -48.631  1.00 31.08           O  
ANISOU 1304  O   GLN A 187     3125   4691   3992   -424   -247   -772       O  
ATOM   1305  CB  GLN A 187      55.334  16.367 -47.618  1.00 24.76           C  
ANISOU 1305  CB  GLN A 187     2196   3974   3240   -458    -65   -860       C  
ATOM   1306  CG  GLN A 187      54.290  15.688 -46.719  1.00 32.13           C  
ANISOU 1306  CG  GLN A 187     3110   4997   4102   -513     13   -841       C  
ATOM   1307  CD  GLN A 187      54.700  14.356 -46.108  1.00 41.05           C  
ANISOU 1307  CD  GLN A 187     4332   6175   5090   -582    -24   -772       C  
ATOM   1308  NE2 GLN A 187      54.949  14.355 -44.816  1.00 27.99           N  
ANISOU 1308  NE2 GLN A 187     2734   4593   3307   -608     24   -818       N  
ATOM   1309  OE1 GLN A 187      54.755  13.312 -46.768  1.00 38.41           O  
ANISOU 1309  OE1 GLN A 187     4030   5809   4753   -610   -100   -677       O  
ATOM   1310  N   TYR A 188      58.234  17.913 -48.417  1.00 26.10           N  
ANISOU 1310  N   TYR A 188     2417   4008   3491   -386   -193   -910       N  
ATOM   1311  CA  TYR A 188      59.211  18.083 -49.509  1.00 25.43           C  
ANISOU 1311  CA  TYR A 188     2328   3861   3475   -350   -254   -848       C  
ATOM   1312  C   TYR A 188      60.518  18.693 -49.029  1.00 32.47           C  
ANISOU 1312  C   TYR A 188     3225   4739   4370   -365   -294   -880       C  
ATOM   1313  O   TYR A 188      61.402  19.003 -49.837  1.00 33.14           O  
ANISOU 1313  O   TYR A 188     3286   4779   4526   -339   -329   -824       O  
ATOM   1314  CB  TYR A 188      58.609  18.959 -50.642  1.00 26.41           C  
ANISOU 1314  CB  TYR A 188     2391   3908   3734   -300   -237   -836       C  
ATOM   1315  CG  TYR A 188      57.367  18.364 -51.271  1.00 25.50           C  
ANISOU 1315  CG  TYR A 188     2258   3799   3632   -290   -228   -788       C  
ATOM   1316  CD1 TYR A 188      57.439  17.664 -52.469  1.00 25.80           C  
ANISOU 1316  CD1 TYR A 188     2328   3807   3667   -265   -281   -695       C  
ATOM   1317  CD2 TYR A 188      56.130  18.438 -50.629  1.00 26.35           C  
ANISOU 1317  CD2 TYR A 188     2318   3946   3749   -308   -170   -833       C  
ATOM   1318  CE1 TYR A 188      56.309  17.062 -53.022  1.00 26.72           C  
ANISOU 1318  CE1 TYR A 188     2437   3923   3792   -273   -302   -651       C  
ATOM   1319  CE2 TYR A 188      55.004  17.824 -51.160  1.00 26.93           C  
ANISOU 1319  CE2 TYR A 188     2355   4030   3848   -316   -178   -774       C  
ATOM   1320  CZ  TYR A 188      55.093  17.161 -52.372  1.00 32.90           C  
ANISOU 1320  CZ  TYR A 188     3149   4745   4605   -305   -257   -685       C  
ATOM   1321  OH  TYR A 188      53.980  16.582 -52.908  1.00 33.97           O  
ANISOU 1321  OH  TYR A 188     3256   4882   4770   -327   -292   -630       O  
ATOM   1322  N   LEU A 189      60.627  18.886 -47.715  1.00 31.02           N  
ANISOU 1322  N   LEU A 189     3075   4599   4112   -410   -291   -966       N  
ATOM   1323  CA  LEU A 189      61.783  19.470 -47.049  1.00 31.25           C  
ANISOU 1323  CA  LEU A 189     3119   4619   4136   -444   -354  -1010       C  
ATOM   1324  C   LEU A 189      63.008  18.554 -47.080  1.00 33.30           C  
ANISOU 1324  C   LEU A 189     3388   4917   4345   -455   -432   -914       C  
ATOM   1325  O   LEU A 189      62.896  17.360 -46.800  1.00 33.99           O  
ANISOU 1325  O   LEU A 189     3522   5064   4328   -458   -437   -862       O  
ATOM   1326  CB  LEU A 189      61.394  19.756 -45.594  1.00 32.44           C  
ANISOU 1326  CB  LEU A 189     3332   4815   4177   -486   -332  -1131       C  
ATOM   1327  CG  LEU A 189      61.179  21.214 -45.217  1.00 38.50           C  
ANISOU 1327  CG  LEU A 189     4104   5512   5014   -483   -310  -1262       C  
ATOM   1328  CD1 LEU A 189      60.507  22.013 -46.335  1.00 38.43           C  
ANISOU 1328  CD1 LEU A 189     4021   5412   5169   -424   -258  -1253       C  
ATOM   1329  CD2 LEU A 189      60.366  21.310 -43.958  1.00 41.74           C  
ANISOU 1329  CD2 LEU A 189     4587   5978   5295   -490   -238  -1377       C  
ATOM   1330  N   ALA A 190      64.181  19.120 -47.380  1.00 26.84           N  
ANISOU 1330  N   ALA A 190     2522   4063   3613   -461   -493   -885       N  
ATOM   1331  CA  ALA A 190      65.430  18.372 -47.368  1.00 25.00           C  
ANISOU 1331  CA  ALA A 190     2273   3871   3355   -461   -565   -790       C  
ATOM   1332  C   ALA A 190      65.758  17.995 -45.911  1.00 29.13           C  
ANISOU 1332  C   ALA A 190     2858   4462   3747   -522   -634   -837       C  
ATOM   1333  O   ALA A 190      65.468  18.794 -45.007  1.00 28.69           O  
ANISOU 1333  O   ALA A 190     2842   4401   3657   -573   -645   -954       O  
ATOM   1334  CB  ALA A 190      66.538  19.181 -48.013  1.00 25.67           C  
ANISOU 1334  CB  ALA A 190     2264   3906   3583   -459   -603   -736       C  
ATOM   1335  N   PRO A 191      66.233  16.738 -45.656  1.00 25.95           N  
ANISOU 1335  N   PRO A 191     2484   4121   3254   -509   -675   -753       N  
ATOM   1336  CA  PRO A 191      66.448  16.280 -44.264  1.00 26.47           C  
ANISOU 1336  CA  PRO A 191     2625   4257   3173   -565   -744   -783       C  
ATOM   1337  C   PRO A 191      67.259  17.240 -43.398  1.00 32.82           C  
ANISOU 1337  C   PRO A 191     3420   5062   3987   -635   -847   -853       C  
ATOM   1338  O   PRO A 191      66.934  17.387 -42.211  1.00 34.56           O  
ANISOU 1338  O   PRO A 191     3734   5322   4074   -689   -874   -943       O  
ATOM   1339  CB  PRO A 191      67.174  14.958 -44.443  1.00 28.00           C  
ANISOU 1339  CB  PRO A 191     2821   4487   3330   -521   -791   -652       C  
ATOM   1340  CG  PRO A 191      66.739  14.478 -45.788  1.00 30.91           C  
ANISOU 1340  CG  PRO A 191     3171   4809   3763   -444   -707   -589       C  
ATOM   1341  CD  PRO A 191      66.561  15.669 -46.626  1.00 26.17           C  
ANISOU 1341  CD  PRO A 191     2496   4148   3300   -433   -661   -627       C  
ATOM   1342  N   GLU A 192      68.278  17.926 -43.993  1.00 28.26           N  
ANISOU 1342  N   GLU A 192     2735   4437   3564   -638   -905   -812       N  
ATOM   1343  CA  GLU A 192      69.104  18.929 -43.315  1.00 28.64           C  
ANISOU 1343  CA  GLU A 192     2761   4464   3656   -721  -1024   -871       C  
ATOM   1344  C   GLU A 192      68.278  20.042 -42.679  1.00 35.25           C  
ANISOU 1344  C   GLU A 192     3686   5250   4458   -769  -1001  -1042       C  
ATOM   1345  O   GLU A 192      68.721  20.604 -41.683  1.00 36.98           O  
ANISOU 1345  O   GLU A 192     3961   5467   4624   -846  -1111  -1127       O  
ATOM   1346  CB  GLU A 192      70.136  19.567 -44.247  1.00 29.23           C  
ANISOU 1346  CB  GLU A 192     2687   4485   3933   -722  -1063   -784       C  
ATOM   1347  CG  GLU A 192      69.611  20.160 -45.518  1.00 30.61           C  
ANISOU 1347  CG  GLU A 192     2808   4582   4240   -672   -947   -769       C  
ATOM   1348  CD  GLU A 192      69.891  19.309 -46.728  1.00 49.76           C  
ANISOU 1348  CD  GLU A 192     5166   7029   6712   -573   -870   -624       C  
ATOM   1349  OE1 GLU A 192      69.455  18.138 -46.772  1.00 46.31           O  
ANISOU 1349  OE1 GLU A 192     4793   6642   6161   -515   -826   -593       O  
ATOM   1350  OE2 GLU A 192      70.292  19.926 -47.733  1.00 55.11           O1-
ANISOU 1350  OE2 GLU A 192     5748   7656   7534   -551   -832   -556       O1-
ATOM   1351  N   LEU A 193      67.104  20.369 -43.260  1.00 30.79           N  
ANISOU 1351  N   LEU A 193     3134   4639   3924   -719   -865  -1093       N  
ATOM   1352  CA  LEU A 193      66.252  21.436 -42.778  1.00 31.36           C  
ANISOU 1352  CA  LEU A 193     3278   4653   3984   -735   -817  -1251       C  
ATOM   1353  C   LEU A 193      65.617  21.095 -41.445  1.00 36.65           C  
ANISOU 1353  C   LEU A 193     4086   5398   4442   -755   -798  -1353       C  
ATOM   1354  O   LEU A 193      65.382  22.004 -40.647  1.00 38.42           O  
ANISOU 1354  O   LEU A 193     4397   5583   4617   -785   -810  -1500       O  
ATOM   1355  CB  LEU A 193      65.195  21.836 -43.811  1.00 30.45           C  
ANISOU 1355  CB  LEU A 193     3119   4474   3978   -665   -684  -1255       C  
ATOM   1356  CG  LEU A 193      65.748  22.556 -45.056  1.00 35.17           C  
ANISOU 1356  CG  LEU A 193     3605   4977   4782   -651   -698  -1179       C  
ATOM   1357  CD1 LEU A 193      64.668  22.832 -46.028  1.00 35.65           C  
ANISOU 1357  CD1 LEU A 193     3636   4984   4924   -579   -582  -1173       C  
ATOM   1358  CD2 LEU A 193      66.491  23.846 -44.717  1.00 36.14           C  
ANISOU 1358  CD2 LEU A 193     3722   5003   5007   -723   -797  -1249       C  
ATOM   1359  N   LEU A 194      65.374  19.818 -41.170  1.00 32.94           N  
ANISOU 1359  N   LEU A 194     3648   5028   3840   -740   -770  -1277       N  
ATOM   1360  CA  LEU A 194      64.843  19.438 -39.859  1.00 34.47           C  
ANISOU 1360  CA  LEU A 194     3976   5305   3817   -766   -747  -1352       C  
ATOM   1361  C   LEU A 194      65.966  19.390 -38.845  1.00 41.76           C  
ANISOU 1361  C   LEU A 194     4967   6265   4634   -838   -914  -1366       C  
ATOM   1362  O   LEU A 194      65.722  19.502 -37.647  1.00 43.86           O  
ANISOU 1362  O   LEU A 194     5369   6578   4718   -873   -927  -1466       O  
ATOM   1363  CB  LEU A 194      64.146  18.061 -39.888  1.00 34.00           C  
ANISOU 1363  CB  LEU A 194     3932   5331   3655   -738   -663  -1251       C  
ATOM   1364  CG  LEU A 194      63.253  17.680 -41.060  1.00 37.87           C  
ANISOU 1364  CG  LEU A 194     4338   5795   4258   -678   -549  -1178       C  
ATOM   1365  CD1 LEU A 194      63.025  16.147 -41.079  1.00 38.10           C  
ANISOU 1365  CD1 LEU A 194     4391   5892   4192   -676   -532  -1052       C  
ATOM   1366  CD2 LEU A 194      61.937  18.484 -41.053  1.00 38.98           C  
ANISOU 1366  CD2 LEU A 194     4472   5906   4434   -646   -411  -1284       C  
ATOM   1367  N   GLU A 195      67.201  19.183 -39.333  1.00 39.19           N  
ANISOU 1367  N   GLU A 195     4545   5926   4420   -857  -1042  -1257       N  
ATOM   1368  CA  GLU A 195      68.391  18.989 -38.526  1.00 39.93           C  
ANISOU 1368  CA  GLU A 195     4662   6062   4448   -924  -1227  -1227       C  
ATOM   1369  C   GLU A 195      69.065  20.290 -38.175  1.00 42.06           C  
ANISOU 1369  C   GLU A 195     4936   6254   4792  -1000  -1357  -1331       C  
ATOM   1370  O   GLU A 195      69.611  20.345 -37.089  1.00 43.80           O  
ANISOU 1370  O   GLU A 195     5246   6511   4886  -1071  -1504  -1376       O  
ATOM   1371  CB  GLU A 195      69.414  18.052 -39.253  1.00 41.30           C  
ANISOU 1371  CB  GLU A 195     4704   6263   4725   -893  -1294  -1038       C  
ATOM   1372  CG  GLU A 195      68.978  16.619 -39.616  1.00 52.43           C  
ANISOU 1372  CG  GLU A 195     6122   7731   6069   -821  -1205   -919       C  
ATOM   1373  CD  GLU A 195      70.030  15.792 -40.353  1.00 83.83           C  
ANISOU 1373  CD  GLU A 195     9979  11717  10157   -768  -1263   -751       C  
ATOM   1374  OE1 GLU A 195      70.551  16.246 -41.401  1.00 83.67           O  
ANISOU 1374  OE1 GLU A 195     9827  11642  10322   -737  -1249   -703       O  
ATOM   1375  OE2 GLU A 195      70.321  14.668 -39.889  1.00 84.80           O1-
ANISOU 1375  OE2 GLU A 195    10144  11900  10178   -750  -1314   -660       O1-
ATOM   1376  N   GLN A 196      69.162  21.282 -39.085  1.00 38.70           N  
ANISOU 1376  N   GLN A 196     4413   5719   4573   -997  -1332  -1350       N  
ATOM   1377  CA  GLN A 196      69.945  22.523 -38.839  1.00 40.31           C  
ANISOU 1377  CA  GLN A 196     4606   5826   4882  -1087  -1479  -1428       C  
ATOM   1378  C   GLN A 196      69.336  23.806 -39.453  1.00 43.63           C  
ANISOU 1378  C   GLN A 196     5017   6107   5452  -1072  -1393  -1528       C  
ATOM   1379  O   GLN A 196      68.297  23.765 -40.119  1.00 41.93           O  
ANISOU 1379  O   GLN A 196     4788   5876   5267   -986  -1219  -1532       O  
ATOM   1380  CB  GLN A 196      71.435  22.384 -39.291  1.00 41.71           C  
ANISOU 1380  CB  GLN A 196     4617   6009   5221  -1139  -1637  -1272       C  
ATOM   1381  CG  GLN A 196      71.711  21.624 -40.608  1.00 64.52           C  
ANISOU 1381  CG  GLN A 196     7332   8927   8257  -1055  -1542  -1083       C  
ATOM   1382  CD  GLN A 196      72.553  22.344 -41.643  1.00 97.88           C  
ANISOU 1382  CD  GLN A 196    11384  13071  12736  -1077  -1565   -994       C  
ATOM   1383  NE2 GLN A 196      72.467  21.894 -42.894  1.00 83.91           N  
ANISOU 1383  NE2 GLN A 196     9505  11308  11070   -984  -1430   -869       N  
ATOM   1384  OE1 GLN A 196      73.311  23.280 -41.350  1.00102.23           O  
ANISOU 1384  OE1 GLN A 196    11899  13553  13391  -1182  -1706  -1027       O  
ATOM   1385  N   GLN A 197      70.020  24.940 -39.224  1.00 41.12           N  
ANISOU 1385  N   GLN A 197     4707   5682   5235  -1163  -1533  -1601       N  
ATOM   1386  CA  GLN A 197      69.605  26.285 -39.603  1.00 41.36           C  
ANISOU 1386  CA  GLN A 197     4757   5554   5405  -1168  -1497  -1709       C  
ATOM   1387  C   GLN A 197      70.049  26.728 -41.019  1.00 44.17           C  
ANISOU 1387  C   GLN A 197     4925   5828   6030  -1164  -1471  -1568       C  
ATOM   1388  O   GLN A 197      69.197  27.055 -41.848  1.00 40.87           O  
ANISOU 1388  O   GLN A 197     4483   5350   5695  -1084  -1322  -1572       O  
ATOM   1389  CB  GLN A 197      70.157  27.241 -38.547  1.00 45.46           C  
ANISOU 1389  CB  GLN A 197     5404   5986   5885  -1283  -1685  -1860       C  
ATOM   1390  CG  GLN A 197      69.450  28.569 -38.435  1.00 70.77           C  
ANISOU 1390  CG  GLN A 197     8722   9020   9146  -1276  -1648  -2041       C  
ATOM   1391  CD  GLN A 197      70.254  29.500 -37.562  1.00 97.34           C  
ANISOU 1391  CD  GLN A 197    12197  12278  12510  -1412  -1879  -2162       C  
ATOM   1392  NE2 GLN A 197      70.572  30.666 -38.098  1.00 93.19           N  
ANISOU 1392  NE2 GLN A 197    11626  11574  12209  -1474  -1948  -2177       N  
ATOM   1393  OE1 GLN A 197      70.632  29.172 -36.424  1.00 94.00           O  
ANISOU 1393  OE1 GLN A 197    11900  11926  11887  -1472  -2011  -2232       O  
ATOM   1394  N   LYS A 198      71.364  26.820 -41.258  1.00 43.83           N  
ANISOU 1394  N   LYS A 198     4751   5780   6125  -1252  -1620  -1446       N  
ATOM   1395  CA  LYS A 198      71.940  27.265 -42.526  1.00 43.99           C  
ANISOU 1395  CA  LYS A 198     4589   5733   6394  -1260  -1599  -1296       C  
ATOM   1396  C   LYS A 198      71.790  26.160 -43.544  1.00 46.42           C  
ANISOU 1396  C   LYS A 198     4786   6147   6706  -1144  -1448  -1132       C  
ATOM   1397  O   LYS A 198      71.780  24.989 -43.160  1.00 45.95           O  
ANISOU 1397  O   LYS A 198     4748   6215   6496  -1099  -1435  -1095       O  
ATOM   1398  CB  LYS A 198      73.420  27.673 -42.333  1.00 48.96           C  
ANISOU 1398  CB  LYS A 198     5100   6337   7165  -1398  -1806  -1209       C  
ATOM   1399  CG  LYS A 198      73.597  28.962 -41.500  1.00 65.99           C  
ANISOU 1399  CG  LYS A 198     7371   8341   9363  -1529  -1972  -1372       C  
ATOM   1400  CD  LYS A 198      74.848  29.731 -41.890  1.00 77.54           C  
ANISOU 1400  CD  LYS A 198     8674   9738  11048  -1676  -2156  -1256       C  
ATOM   1401  CE  LYS A 198      75.100  30.912 -40.987  1.00 96.55           C  
ANISOU 1401  CE  LYS A 198    11220  11985  13480  -1820  -2354  -1427       C  
ATOM   1402  NZ  LYS A 198      76.508  31.399 -41.070  1.00109.24           N1+
ANISOU 1402  NZ  LYS A 198    12674  13561  15270  -1993  -2589  -1312       N1+
ATOM   1403  N   TYR A 199      71.601  26.517 -44.828  1.00 41.27           N  
ANISOU 1403  N   TYR A 199     4037   5433   6210  -1091  -1333  -1040       N  
ATOM   1404  CA  TYR A 199      71.437  25.511 -45.894  1.00 38.51           C  
ANISOU 1404  CA  TYR A 199     3605   5171   5855   -976  -1193   -893       C  
ATOM   1405  C   TYR A 199      71.981  26.035 -47.238  1.00 40.18           C  
ANISOU 1405  C   TYR A 199     3669   5323   6275   -966  -1141   -741       C  
ATOM   1406  O   TYR A 199      72.516  27.151 -47.276  1.00 41.88           O  
ANISOU 1406  O   TYR A 199     3836   5431   6647  -1060  -1220   -740       O  
ATOM   1407  CB  TYR A 199      69.968  25.066 -46.010  1.00 37.90           C  
ANISOU 1407  CB  TYR A 199     3642   5114   5645   -873  -1047   -977       C  
ATOM   1408  CG  TYR A 199      68.986  26.190 -46.250  1.00 40.48           C  
ANISOU 1408  CG  TYR A 199     4029   5313   6039   -858   -982  -1086       C  
ATOM   1409  CD1 TYR A 199      68.704  26.631 -47.537  1.00 42.65           C  
ANISOU 1409  CD1 TYR A 199     4235   5522   6450   -803   -890  -1000       C  
ATOM   1410  CD2 TYR A 199      68.358  26.829 -45.195  1.00 42.38           C  
ANISOU 1410  CD2 TYR A 199     4402   5497   6203   -890  -1012  -1274       C  
ATOM   1411  CE1 TYR A 199      67.844  27.701 -47.762  1.00 45.10           C  
ANISOU 1411  CE1 TYR A 199     4593   5704   6839   -783   -843  -1089       C  
ATOM   1412  CE2 TYR A 199      67.483  27.889 -45.409  1.00 43.80           C  
ANISOU 1412  CE2 TYR A 199     4633   5549   6461   -859   -950  -1374       C  
ATOM   1413  CZ  TYR A 199      67.230  28.325 -46.694  1.00 54.26           C  
ANISOU 1413  CZ  TYR A 199     5875   6802   7940   -807   -871  -1277       C  
ATOM   1414  OH  TYR A 199      66.336  29.347 -46.910  1.00 62.29           O  
ANISOU 1414  OH  TYR A 199     6940   7689   9039   -765   -815  -1367       O  
ATOM   1415  N   THR A 200      71.894  25.225 -48.321  1.00 32.16           N  
ANISOU 1415  N   THR A 200     2582   4884   4752   -801   -697   -748       N  
ATOM   1416  CA  THR A 200      72.384  25.611 -49.662  1.00 31.39           C  
ANISOU 1416  CA  THR A 200     2458   4717   4752   -806   -653   -685       C  
ATOM   1417  C   THR A 200      71.374  25.249 -50.739  1.00 34.19           C  
ANISOU 1417  C   THR A 200     2889   4957   5144   -707   -606   -601       C  
ATOM   1418  O   THR A 200      70.324  24.708 -50.419  1.00 33.90           O  
ANISOU 1418  O   THR A 200     2917   4893   5071   -643   -609   -597       O  
ATOM   1419  CB  THR A 200      73.750  24.996 -50.006  1.00 35.81           C  
ANISOU 1419  CB  THR A 200     2907   5406   5292   -798   -688   -621       C  
ATOM   1420  CG2 THR A 200      74.867  25.436 -49.065  1.00 35.11           C  
ANISOU 1420  CG2 THR A 200     2720   5441   5177   -909   -745   -696       C  
ATOM   1421  OG1 THR A 200      73.646  23.586 -50.065  1.00 33.53           O  
ANISOU 1421  OG1 THR A 200     2617   5190   4933   -678   -715   -538       O  
ATOM   1422  N   VAL A 201      71.703  25.521 -52.015  1.00 30.07           N  
ANISOU 1422  N   VAL A 201     2358   4378   4688   -700   -565   -531       N  
ATOM   1423  CA  VAL A 201      70.860  25.253 -53.196  1.00 27.65           C  
ANISOU 1423  CA  VAL A 201     2120   3975   4410   -620   -527   -446       C  
ATOM   1424  C   VAL A 201      70.399  23.806 -53.253  1.00 31.30           C  
ANISOU 1424  C   VAL A 201     2609   4491   4792   -512   -557   -391       C  
ATOM   1425  O   VAL A 201      69.320  23.545 -53.771  1.00 30.57           O  
ANISOU 1425  O   VAL A 201     2586   4323   4706   -455   -544   -354       O  
ATOM   1426  CB  VAL A 201      71.527  25.654 -54.549  1.00 29.35           C  
ANISOU 1426  CB  VAL A 201     2315   4155   4681   -634   -479   -373       C  
ATOM   1427  CG1 VAL A 201      71.579  27.159 -54.706  1.00 29.65           C  
ANISOU 1427  CG1 VAL A 201     2359   4085   4823   -729   -431   -407       C  
ATOM   1428  CG2 VAL A 201      72.905  25.053 -54.714  1.00 28.87           C  
ANISOU 1428  CG2 VAL A 201     2161   4220   4588   -635   -491   -343       C  
ATOM   1429  N   THR A 202      71.195  22.872 -52.704  1.00 28.81           N  
ANISOU 1429  N   THR A 202     2234   4304   4408   -485   -598   -384       N  
ATOM   1430  CA  THR A 202      70.887  21.437 -52.669  1.00 27.65           C  
ANISOU 1430  CA  THR A 202     2108   4206   4191   -384   -620   -331       C  
ATOM   1431  C   THR A 202      69.563  21.123 -51.925  1.00 32.20           C  
ANISOU 1431  C   THR A 202     2754   4744   4736   -353   -635   -359       C  
ATOM   1432  O   THR A 202      69.057  20.009 -52.057  1.00 32.82           O  
ANISOU 1432  O   THR A 202     2868   4829   4774   -274   -643   -313       O  
ATOM   1433  CB  THR A 202      72.047  20.661 -52.077  1.00 29.63           C  
ANISOU 1433  CB  THR A 202     2270   4597   4389   -365   -658   -314       C  
ATOM   1434  CG2 THR A 202      73.286  20.727 -52.954  1.00 17.39           C  
ANISOU 1434  CG2 THR A 202      677   3069   2862   -366   -617   -267       C  
ATOM   1435  OG1 THR A 202      72.299  21.101 -50.731  1.00 34.61           O  
ANISOU 1435  OG1 THR A 202     2860   5305   4985   -432   -706   -386       O  
ATOM   1436  N   VAL A 203      68.976  22.106 -51.198  1.00 28.14           N  
ANISOU 1436  N   VAL A 203     2265   4179   4248   -415   -628   -435       N  
ATOM   1437  CA  VAL A 203      67.651  21.961 -50.564  1.00 26.42           C  
ANISOU 1437  CA  VAL A 203     2110   3913   4016   -388   -624   -462       C  
ATOM   1438  C   VAL A 203      66.599  21.882 -51.651  1.00 31.00           C  
ANISOU 1438  C   VAL A 203     2747   4382   4650   -337   -595   -405       C  
ATOM   1439  O   VAL A 203      65.639  21.138 -51.498  1.00 34.32           O  
ANISOU 1439  O   VAL A 203     3206   4787   5047   -282   -600   -382       O  
ATOM   1440  CB  VAL A 203      67.261  23.036 -49.510  1.00 29.83           C  
ANISOU 1440  CB  VAL A 203     2556   4315   4462   -462   -609   -566       C  
ATOM   1441  CG1 VAL A 203      67.968  22.839 -48.165  1.00 30.74           C  
ANISOU 1441  CG1 VAL A 203     2632   4564   4485   -504   -653   -626       C  
ATOM   1442  CG2 VAL A 203      67.375  24.465 -50.021  1.00 29.45           C  
ANISOU 1442  CG2 VAL A 203     2509   4165   4515   -535   -565   -605       C  
ATOM   1443  N   ASP A 204      66.798  22.625 -52.766  1.00 25.16           N  
ANISOU 1443  N   ASP A 204     2009   3573   3977   -359   -568   -374       N  
ATOM   1444  CA  ASP A 204      65.889  22.703 -53.920  1.00 23.05           C  
ANISOU 1444  CA  ASP A 204     1791   3212   3756   -320   -550   -310       C  
ATOM   1445  C   ASP A 204      66.031  21.501 -54.830  1.00 24.88           C  
ANISOU 1445  C   ASP A 204     2038   3482   3933   -257   -566   -239       C  
ATOM   1446  O   ASP A 204      65.115  21.230 -55.598  1.00 23.93           O  
ANISOU 1446  O   ASP A 204     1963   3308   3821   -221   -570   -193       O  
ATOM   1447  CB  ASP A 204      66.082  24.006 -54.723  1.00 24.36           C  
ANISOU 1447  CB  ASP A 204     1956   3293   4006   -369   -513   -295       C  
ATOM   1448  CG  ASP A 204      65.524  25.267 -54.073  1.00 30.72           C  
ANISOU 1448  CG  ASP A 204     2771   4009   4893   -419   -480   -359       C  
ATOM   1449  OD1 ASP A 204      65.745  26.347 -54.608  1.00 32.22           O  
ANISOU 1449  OD1 ASP A 204     2960   4121   5161   -462   -443   -349       O  
ATOM   1450  OD2 ASP A 204      64.813  25.155 -53.060  1.00 37.62           O1-
ANISOU 1450  OD2 ASP A 204     3659   4881   5756   -410   -483   -415       O1-
ATOM   1451  N   TYR A 205      67.159  20.778 -54.747  1.00 21.53           N  
ANISOU 1451  N   TYR A 205     1574   3149   3457   -245   -575   -230       N  
ATOM   1452  CA  TYR A 205      67.386  19.547 -55.527  1.00 20.25           C  
ANISOU 1452  CA  TYR A 205     1430   3019   3245   -180   -575   -174       C  
ATOM   1453  C   TYR A 205      66.493  18.461 -54.954  1.00 26.81           C  
ANISOU 1453  C   TYR A 205     2297   3853   4037   -128   -599   -173       C  
ATOM   1454  O   TYR A 205      65.799  17.783 -55.708  1.00 27.40           O  
ANISOU 1454  O   TYR A 205     2423   3888   4097    -90   -599   -139       O  
ATOM   1455  CB  TYR A 205      68.872  19.101 -55.518  1.00 20.13           C  
ANISOU 1455  CB  TYR A 205     1349   3096   3202   -172   -567   -161       C  
ATOM   1456  CG  TYR A 205      69.866  20.071 -56.136  1.00 22.21           C  
ANISOU 1456  CG  TYR A 205     1565   3366   3508   -228   -535   -154       C  
ATOM   1457  CD1 TYR A 205      69.441  21.142 -56.929  1.00 23.42           C  
ANISOU 1457  CD1 TYR A 205     1752   3432   3713   -271   -508   -142       C  
ATOM   1458  CD2 TYR A 205      71.237  19.890 -55.971  1.00 23.39           C  
ANISOU 1458  CD2 TYR A 205     1630   3607   3651   -235   -528   -148       C  
ATOM   1459  CE1 TYR A 205      70.352  22.055 -57.458  1.00 22.76           C  
ANISOU 1459  CE1 TYR A 205     1627   3347   3675   -328   -470   -130       C  
ATOM   1460  CE2 TYR A 205      72.160  20.781 -56.523  1.00 23.82           C  
ANISOU 1460  CE2 TYR A 205     1632   3667   3752   -294   -492   -140       C  
ATOM   1461  CZ  TYR A 205      71.714  21.856 -57.271  1.00 24.17           C  
ANISOU 1461  CZ  TYR A 205     1720   3617   3848   -343   -460   -132       C  
ATOM   1462  OH  TYR A 205      72.634  22.734 -57.793  1.00 19.52           O  
ANISOU 1462  OH  TYR A 205     1080   3026   3310   -406   -417   -118       O  
ATOM   1463  N   TRP A 206      66.476  18.343 -53.606  1.00 24.43           N  
ANISOU 1463  N   TRP A 206     1970   3598   3713   -135   -618   -214       N  
ATOM   1464  CA  TRP A 206      65.683  17.384 -52.841  1.00 24.63           C  
ANISOU 1464  CA  TRP A 206     2024   3633   3701    -93   -633   -212       C  
ATOM   1465  C   TRP A 206      64.202  17.500 -53.224  1.00 29.99           C  
ANISOU 1465  C   TRP A 206     2756   4219   4418    -89   -627   -207       C  
ATOM   1466  O   TRP A 206      63.569  16.495 -53.594  1.00 28.95           O  
ANISOU 1466  O   TRP A 206     2663   4065   4271    -48   -632   -174       O  
ATOM   1467  CB  TRP A 206      65.879  17.631 -51.329  1.00 23.59           C  
ANISOU 1467  CB  TRP A 206     1859   3568   3536   -121   -649   -261       C  
ATOM   1468  CG  TRP A 206      65.099  16.682 -50.470  1.00 24.26           C  
ANISOU 1468  CG  TRP A 206     1974   3667   3578    -81   -655   -251       C  
ATOM   1469  CD1 TRP A 206      63.829  16.854 -50.003  1.00 27.18           C  
ANISOU 1469  CD1 TRP A 206     2380   3983   3964    -87   -640   -275       C  
ATOM   1470  CD2 TRP A 206      65.510  15.378 -50.043  1.00 23.98           C  
ANISOU 1470  CD2 TRP A 206     1933   3695   3484    -22   -668   -203       C  
ATOM   1471  CE2 TRP A 206      64.432  14.809 -49.326  1.00 28.09           C  
ANISOU 1471  CE2 TRP A 206     2494   4194   3985     -2   -660   -199       C  
ATOM   1472  CE3 TRP A 206      66.683  14.629 -50.206  1.00 25.33           C  
ANISOU 1472  CE3 TRP A 206     2064   3932   3626     21   -678   -156       C  
ATOM   1473  NE1 TRP A 206      63.438  15.752 -49.274  1.00 26.83           N  
ANISOU 1473  NE1 TRP A 206     2355   3970   3870    -45   -642   -247       N  
ATOM   1474  CZ2 TRP A 206      64.501  13.536 -48.749  1.00 27.44           C  
ANISOU 1474  CZ2 TRP A 206     2421   4151   3853     54   -662   -146       C  
ATOM   1475  CZ3 TRP A 206      66.739  13.357 -49.663  1.00 27.25           C  
ANISOU 1475  CZ3 TRP A 206     2316   4211   3827     87   -681   -103       C  
ATOM   1476  CH2 TRP A 206      65.671  12.835 -48.915  1.00 27.94           C  
ANISOU 1476  CH2 TRP A 206     2451   4274   3892    100   -675    -97       C  
ATOM   1477  N   SER A 207      63.681  18.750 -53.149  1.00 26.93           N  
ANISOU 1477  N   SER A 207     2367   3777   4089   -133   -616   -239       N  
ATOM   1478  CA  SER A 207      62.313  19.137 -53.448  1.00 26.10           C  
ANISOU 1478  CA  SER A 207     2290   3586   4040   -131   -610   -231       C  
ATOM   1479  C   SER A 207      61.965  18.800 -54.880  1.00 30.20           C  
ANISOU 1479  C   SER A 207     2841   4067   4568   -109   -624   -169       C  
ATOM   1480  O   SER A 207      60.932  18.176 -55.108  1.00 29.99           O  
ANISOU 1480  O   SER A 207     2838   4013   4545    -85   -639   -146       O  
ATOM   1481  CB  SER A 207      62.117  20.622 -53.185  1.00 29.31           C  
ANISOU 1481  CB  SER A 207     2683   3936   4519   -177   -583   -271       C  
ATOM   1482  OG  SER A 207      62.246  20.846 -51.793  1.00 36.06           O  
ANISOU 1482  OG  SER A 207     3523   4826   5352   -201   -570   -342       O  
ATOM   1483  N   PHE A 208      62.836  19.172 -55.847  1.00 26.11           N  
ANISOU 1483  N   PHE A 208     2321   3554   4046   -121   -617   -143       N  
ATOM   1484  CA  PHE A 208      62.647  18.892 -57.273  1.00 24.21           C  
ANISOU 1484  CA  PHE A 208     2117   3291   3790   -107   -628    -87       C  
ATOM   1485  C   PHE A 208      62.601  17.366 -57.516  1.00 27.40           C  
ANISOU 1485  C   PHE A 208     2555   3726   4128    -67   -641    -77       C  
ATOM   1486  O   PHE A 208      61.741  16.902 -58.259  1.00 27.04           O  
ANISOU 1486  O   PHE A 208     2549   3651   4072    -59   -664    -52       O  
ATOM   1487  CB  PHE A 208      63.770  19.556 -58.090  1.00 25.74           C  
ANISOU 1487  CB  PHE A 208     2301   3497   3982   -131   -602    -65       C  
ATOM   1488  CG  PHE A 208      63.619  19.529 -59.594  1.00 27.64           C  
ANISOU 1488  CG  PHE A 208     2587   3718   4197   -125   -605     -5       C  
ATOM   1489  CD1 PHE A 208      62.389  19.241 -60.184  1.00 30.05           C  
ANISOU 1489  CD1 PHE A 208     2931   3989   4496   -111   -643     27       C  
ATOM   1490  CD2 PHE A 208      64.697  19.819 -60.420  1.00 30.56           C  
ANISOU 1490  CD2 PHE A 208     2955   4110   4545   -139   -570     22       C  
ATOM   1491  CE1 PHE A 208      62.255  19.184 -61.559  1.00 30.72           C  
ANISOU 1491  CE1 PHE A 208     3062   4073   4536   -113   -656     80       C  
ATOM   1492  CE2 PHE A 208      64.554  19.785 -61.807  1.00 34.22           C  
ANISOU 1492  CE2 PHE A 208     3470   4565   4966   -136   -569     78       C  
ATOM   1493  CZ  PHE A 208      63.329  19.471 -62.367  1.00 31.29           C  
ANISOU 1493  CZ  PHE A 208     3146   4169   4574   -124   -617    106       C  
ATOM   1494  N   GLY A 209      63.499  16.619 -56.864  1.00 23.05           N  
ANISOU 1494  N   GLY A 209     1986   3233   3539    -45   -627    -96       N  
ATOM   1495  CA  GLY A 209      63.572  15.172 -56.956  1.00 22.46           C  
ANISOU 1495  CA  GLY A 209     1942   3174   3416     -1   -624    -86       C  
ATOM   1496  C   GLY A 209      62.338  14.478 -56.392  1.00 28.44           C  
ANISOU 1496  C   GLY A 209     2725   3898   4182      9   -644    -91       C  
ATOM   1497  O   GLY A 209      61.812  13.559 -57.029  1.00 28.10           O  
ANISOU 1497  O   GLY A 209     2729   3826   4120     21   -651    -79       O  
ATOM   1498  N   THR A 210      61.866  14.889 -55.181  1.00 25.45           N  
ANISOU 1498  N   THR A 210     2316   3525   3830     -2   -647   -114       N  
ATOM   1499  CA  THR A 210      60.684  14.281 -54.538  1.00 25.34           C  
ANISOU 1499  CA  THR A 210     2316   3483   3829      4   -653   -115       C  
ATOM   1500  C   THR A 210      59.438  14.510 -55.426  1.00 27.11           C  
ANISOU 1500  C   THR A 210     2558   3646   4095    -16   -677    -99       C  
ATOM   1501  O   THR A 210      58.671  13.583 -55.719  1.00 24.78           O  
ANISOU 1501  O   THR A 210     2292   3325   3798    -13   -691    -86       O  
ATOM   1502  CB  THR A 210      60.477  14.813 -53.088  1.00 36.04           C  
ANISOU 1502  CB  THR A 210     3637   4861   5194     -6   -640   -147       C  
ATOM   1503  CG2 THR A 210      61.576  14.393 -52.129  1.00 30.66           C  
ANISOU 1503  CG2 THR A 210     2935   4259   4456     11   -632   -155       C  
ATOM   1504  OG1 THR A 210      60.458  16.222 -53.129  1.00 48.67           O  
ANISOU 1504  OG1 THR A 210     5212   6441   6841    -41   -635   -172       O  
ATOM   1505  N   LEU A 211      59.291  15.760 -55.870  1.00 23.95           N  
ANISOU 1505  N   LEU A 211     2139   3224   3737    -39   -684    -94       N  
ATOM   1506  CA  LEU A 211      58.270  16.289 -56.772  1.00 24.03           C  
ANISOU 1506  CA  LEU A 211     2151   3188   3791    -55   -714    -62       C  
ATOM   1507  C   LEU A 211      58.247  15.484 -58.090  1.00 25.11           C  
ANISOU 1507  C   LEU A 211     2337   3328   3876    -57   -746    -35       C  
ATOM   1508  O   LEU A 211      57.206  14.965 -58.454  1.00 27.01           O  
ANISOU 1508  O   LEU A 211     2588   3549   4125    -67   -781    -21       O  
ATOM   1509  CB  LEU A 211      58.715  17.732 -57.029  1.00 24.83           C  
ANISOU 1509  CB  LEU A 211     2230   3272   3932    -70   -701    -55       C  
ATOM   1510  CG  LEU A 211      57.891  18.706 -57.789  1.00 29.84           C  
ANISOU 1510  CG  LEU A 211     2852   3856   4631    -79   -721    -10       C  
ATOM   1511  CD1 LEU A 211      58.243  20.064 -57.302  1.00 30.41           C  
ANISOU 1511  CD1 LEU A 211     2894   3893   4767    -91   -681    -27       C  
ATOM   1512  CD2 LEU A 211      58.175  18.628 -59.266  1.00 31.01           C  
ANISOU 1512  CD2 LEU A 211     3036   4013   4732    -85   -752     43       C  
ATOM   1513  N   ALA A 212      59.400  15.368 -58.770  1.00 18.53           N  
ANISOU 1513  N   ALA A 212     1531   2522   2987    -52   -730    -32       N  
ATOM   1514  CA  ALA A 212      59.600  14.635 -60.018  1.00 18.56           C  
ANISOU 1514  CA  ALA A 212     1593   2534   2925    -54   -741    -20       C  
ATOM   1515  C   ALA A 212      59.168  13.165 -59.871  1.00 23.47           C  
ANISOU 1515  C   ALA A 212     2253   3143   3520    -46   -746    -44       C  
ATOM   1516  O   ALA A 212      58.410  12.635 -60.695  1.00 23.46           O  
ANISOU 1516  O   ALA A 212     2291   3126   3495    -71   -782    -42       O  
ATOM   1517  CB  ALA A 212      61.061  14.721 -60.453  1.00 19.19           C  
ANISOU 1517  CB  ALA A 212     1684   2648   2959    -40   -697    -22       C  
ATOM   1518  N   PHE A 213      59.630  12.519 -58.798  1.00 20.27           N  
ANISOU 1518  N   PHE A 213     1834   2746   3120    -16   -711    -64       N  
ATOM   1519  CA  PHE A 213      59.291  11.135 -58.466  1.00 18.48           C  
ANISOU 1519  CA  PHE A 213     1641   2496   2883     -4   -700    -79       C  
ATOM   1520  C   PHE A 213      57.768  10.998 -58.341  1.00 26.19           C  
ANISOU 1520  C   PHE A 213     2610   3437   3904    -39   -740    -76       C  
ATOM   1521  O   PHE A 213      57.199  10.096 -58.940  1.00 28.91           O  
ANISOU 1521  O   PHE A 213     3000   3752   4233    -62   -757    -87       O  
ATOM   1522  CB  PHE A 213      59.988  10.744 -57.152  1.00 17.77           C  
ANISOU 1522  CB  PHE A 213     1523   2430   2798     38   -661    -80       C  
ATOM   1523  CG  PHE A 213      59.834   9.296 -56.778  1.00 17.27           C  
ANISOU 1523  CG  PHE A 213     1498   2334   2728     63   -636    -80       C  
ATOM   1524  CD1 PHE A 213      60.861   8.388 -57.018  1.00 17.33           C  
ANISOU 1524  CD1 PHE A 213     1539   2341   2704    108   -594    -77       C  
ATOM   1525  CD2 PHE A 213      58.664   8.836 -56.175  1.00 17.58           C  
ANISOU 1525  CD2 PHE A 213     1537   2339   2804     42   -645    -77       C  
ATOM   1526  CE1 PHE A 213      60.701   7.043 -56.712  1.00 17.28           C  
ANISOU 1526  CE1 PHE A 213     1574   2287   2705    134   -561    -72       C  
ATOM   1527  CE2 PHE A 213      58.509   7.488 -55.861  1.00 19.02           C  
ANISOU 1527  CE2 PHE A 213     1760   2478   2989     60   -614    -71       C  
ATOM   1528  CZ  PHE A 213      59.535   6.607 -56.113  1.00 16.86           C  
ANISOU 1528  CZ  PHE A 213     1526   2193   2686    107   -573    -68       C  
ATOM   1529  N   GLU A 214      57.112  11.921 -57.606  1.00 21.61           N  
ANISOU 1529  N   GLU A 214     1971   2859   3382    -47   -751    -65       N  
ATOM   1530  CA  GLU A 214      55.676  11.925 -57.389  1.00 21.40           C  
ANISOU 1530  CA  GLU A 214     1914   2804   3413    -75   -780    -55       C  
ATOM   1531  C   GLU A 214      54.930  12.032 -58.693  1.00 28.70           C  
ANISOU 1531  C   GLU A 214     2850   3719   4335   -113   -842    -36       C  
ATOM   1532  O   GLU A 214      53.859  11.439 -58.828  1.00 30.53           O  
ANISOU 1532  O   GLU A 214     3074   3932   4594   -145   -874    -34       O  
ATOM   1533  CB  GLU A 214      55.277  13.070 -56.454  1.00 22.33           C  
ANISOU 1533  CB  GLU A 214     1967   2923   3594    -67   -763    -50       C  
ATOM   1534  CG  GLU A 214      53.848  12.988 -55.941  1.00 24.97           C  
ANISOU 1534  CG  GLU A 214     2257   3232   3998    -82   -767    -40       C  
ATOM   1535  CD  GLU A 214      53.458  14.080 -54.975  1.00 33.11           C  
ANISOU 1535  CD  GLU A 214     3230   4256   5093    -69   -733    -45       C  
ATOM   1536  OE1 GLU A 214      54.200  15.081 -54.899  1.00 16.88           O  
ANISOU 1536  OE1 GLU A 214     1170   2208   3033    -58   -718    -56       O  
ATOM   1537  OE2 GLU A 214      52.427  13.930 -54.279  1.00 33.32           O1-
ANISOU 1537  OE2 GLU A 214     3218   4266   5175    -73   -713    -42       O1-
ATOM   1538  N   CYS A 215      55.486  12.765 -59.668  1.00 25.05           N  
ANISOU 1538  N   CYS A 215     2405   3277   3837   -114   -861    -19       N  
ATOM   1539  CA  CYS A 215      54.851  12.913 -60.979  1.00 24.04           C  
ANISOU 1539  CA  CYS A 215     2293   3157   3684   -151   -927      8       C  
ATOM   1540  C   CYS A 215      55.053  11.685 -61.834  1.00 25.73           C  
ANISOU 1540  C   CYS A 215     2588   3374   3816   -177   -939    -26       C  
ATOM   1541  O   CYS A 215      54.215  11.424 -62.689  1.00 27.75           O  
ANISOU 1541  O   CYS A 215     2858   3637   4048   -224  -1004    -19       O  
ATOM   1542  CB  CYS A 215      55.361  14.160 -61.669  1.00 24.18           C  
ANISOU 1542  CB  CYS A 215     2304   3192   3690   -141   -934     49       C  
ATOM   1543  SG  CYS A 215      54.869  15.663 -60.820  1.00 28.13           S  
ANISOU 1543  SG  CYS A 215     2716   3666   4305   -119   -922     85       S  
ATOM   1544  N   ILE A 216      56.123  10.925 -61.600  1.00 18.12           N  
ANISOU 1544  N   ILE A 216     1673   2403   2810   -149   -876    -63       N  
ATOM   1545  CA  ILE A 216      56.357   9.713 -62.358  1.00 18.52           C  
ANISOU 1545  CA  ILE A 216     1808   2438   2791   -168   -867   -106       C  
ATOM   1546  C   ILE A 216      55.448   8.570 -61.806  1.00 24.72           C  
ANISOU 1546  C   ILE A 216     2600   3176   3618   -196   -871   -134       C  
ATOM   1547  O   ILE A 216      54.809   7.851 -62.579  1.00 23.75           O  
ANISOU 1547  O   ILE A 216     2523   3037   3465   -253   -910   -163       O  
ATOM   1548  CB  ILE A 216      57.891   9.338 -62.343  1.00 20.67           C  
ANISOU 1548  CB  ILE A 216     2122   2714   3017   -115   -786   -126       C  
ATOM   1549  CG1 ILE A 216      58.701  10.295 -63.235  1.00 21.19           C  
ANISOU 1549  CG1 ILE A 216     2195   2825   3030   -109   -781   -103       C  
ATOM   1550  CG2 ILE A 216      58.145   7.877 -62.758  1.00 18.69           C  
ANISOU 1550  CG2 ILE A 216     1957   2422   2722   -117   -745   -179       C  
ATOM   1551  CD1 ILE A 216      60.177  10.519 -62.869  1.00 24.73           C  
ANISOU 1551  CD1 ILE A 216     2630   3295   3471    -55   -706   -100       C  
ATOM   1552  N   THR A 217      55.407   8.419 -60.477  1.00 22.66           N  
ANISOU 1552  N   THR A 217     2294   2895   3420   -163   -830   -124       N  
ATOM   1553  CA  THR A 217      54.781   7.284 -59.803  1.00 23.72           C  
ANISOU 1553  CA  THR A 217     2437   2978   3596   -178   -809   -140       C  
ATOM   1554  C   THR A 217      53.378   7.538 -59.220  1.00 29.03           C  
ANISOU 1554  C   THR A 217     3037   3645   4348   -216   -848   -117       C  
ATOM   1555  O   THR A 217      52.636   6.581 -59.014  1.00 29.47           O  
ANISOU 1555  O   THR A 217     3102   3658   4437   -256   -846   -131       O  
ATOM   1556  CB  THR A 217      55.713   6.836 -58.670  1.00 30.44           C  
ANISOU 1556  CB  THR A 217     3290   3820   4456   -111   -732   -132       C  
ATOM   1557  CG2 THR A 217      57.120   6.468 -59.162  1.00 23.27           C  
ANISOU 1557  CG2 THR A 217     2438   2917   3488    -63   -685   -147       C  
ATOM   1558  OG1 THR A 217      55.792   7.901 -57.714  1.00 34.02           O  
ANISOU 1558  OG1 THR A 217     3669   4315   4941    -82   -729   -101       O  
ATOM   1559  N   GLY A 218      53.065   8.783 -58.890  1.00 24.96           N  
ANISOU 1559  N   GLY A 218     2448   3165   3872   -202   -868    -83       N  
ATOM   1560  CA  GLY A 218      51.787   9.140 -58.286  1.00 24.64           C  
ANISOU 1560  CA  GLY A 218     2326   3121   3917   -224   -888    -57       C  
ATOM   1561  C   GLY A 218      51.870   9.353 -56.780  1.00 27.47           C  
ANISOU 1561  C   GLY A 218     2644   3476   4319   -181   -820    -47       C  
ATOM   1562  O   GLY A 218      50.906   9.832 -56.166  1.00 27.93           O  
ANISOU 1562  O   GLY A 218     2630   3533   4450   -188   -817    -28       O  
ATOM   1563  N   PHE A 219      53.022   9.012 -56.171  1.00 20.93           N  
ANISOU 1563  N   PHE A 219     1857   2653   3443   -136   -765    -60       N  
ATOM   1564  CA  PHE A 219      53.255   9.149 -54.736  1.00 19.56           C  
ANISOU 1564  CA  PHE A 219     1657   2494   3282    -98   -706    -52       C  
ATOM   1565  C   PHE A 219      54.706   9.568 -54.485  1.00 24.34           C  
ANISOU 1565  C   PHE A 219     2281   3140   3828    -51   -682    -60       C  
ATOM   1566  O   PHE A 219      55.559   9.417 -55.366  1.00 24.45           O  
ANISOU 1566  O   PHE A 219     2335   3159   3795    -42   -695    -68       O  
ATOM   1567  CB  PHE A 219      52.914   7.840 -53.997  1.00 21.64           C  
ANISOU 1567  CB  PHE A 219     1945   2722   3556   -102   -662    -43       C  
ATOM   1568  CG  PHE A 219      53.695   6.629 -54.461  1.00 23.80           C  
ANISOU 1568  CG  PHE A 219     2296   2964   3784    -90   -647    -51       C  
ATOM   1569  CD1 PHE A 219      54.927   6.313 -53.899  1.00 26.58           C  
ANISOU 1569  CD1 PHE A 219     2677   3336   4087    -29   -604    -40       C  
ATOM   1570  CD2 PHE A 219      53.209   5.815 -55.470  1.00 26.75           C  
ANISOU 1570  CD2 PHE A 219     2712   3286   4165   -139   -674    -73       C  
ATOM   1571  CE1 PHE A 219      55.654   5.210 -54.346  1.00 27.30           C  
ANISOU 1571  CE1 PHE A 219     2835   3388   4152     -6   -578    -43       C  
ATOM   1572  CE2 PHE A 219      53.942   4.704 -55.905  1.00 29.26           C  
ANISOU 1572  CE2 PHE A 219     3110   3559   4448   -125   -644    -91       C  
ATOM   1573  CZ  PHE A 219      55.148   4.405 -55.335  1.00 25.97           C  
ANISOU 1573  CZ  PHE A 219     2717   3153   3996    -52   -591    -72       C  
ATOM   1574  N   ARG A 220      54.989  10.060 -53.267  1.00 19.98           N  
ANISOU 1574  N   ARG A 220     1697   2621   3272    -26   -645    -60       N  
ATOM   1575  CA  ARG A 220      56.299  10.570 -52.889  1.00 17.83           C  
ANISOU 1575  CA  ARG A 220     1425   2400   2949      7   -632    -70       C  
ATOM   1576  C   ARG A 220      57.316   9.426 -52.609  1.00 24.91           C  
ANISOU 1576  C   ARG A 220     2360   3313   3791     48   -607    -53       C  
ATOM   1577  O   ARG A 220      56.918   8.281 -52.288  1.00 25.02           O  
ANISOU 1577  O   ARG A 220     2402   3294   3810     55   -584    -31       O  
ATOM   1578  CB  ARG A 220      56.168  11.539 -51.734  1.00 10.45           C  
ANISOU 1578  CB  ARG A 220      611   1401   1956     12   -518    -86       C  
ATOM   1579  CG  ARG A 220      55.518  12.844 -52.212  1.00  9.84           C  
ANISOU 1579  CG  ARG A 220      594   1245   1901     -1   -486    -97       C  
ATOM   1580  CD  ARG A 220      55.442  13.944 -51.177  1.00 11.15           C  
ANISOU 1580  CD  ARG A 220      579   1516   2142    -11   -532   -133       C  
ATOM   1581  NE  ARG A 220      54.681  13.523 -50.007  1.00 22.54           N  
ANISOU 1581  NE  ARG A 220     1900   3030   3636    -17   -544   -138       N  
ATOM   1582  CZ  ARG A 220      53.379  13.710 -49.852  1.00 37.43           C  
ANISOU 1582  CZ  ARG A 220     3752   4876   5594    -27   -521   -132       C  
ATOM   1583  NH1 ARG A 220      52.676  14.335 -50.785  1.00 23.76           N1+
ANISOU 1583  NH1 ARG A 220     1988   3100   3942    -37   -549   -119       N1+
ATOM   1584  NH2 ARG A 220      52.768  13.268 -48.762  1.00 34.44           N  
ANISOU 1584  NH2 ARG A 220     3369   4507   5210    -25   -469   -130       N  
ATOM   1585  N   PRO A 221      58.644   9.700 -52.810  1.00 20.83           N  
ANISOU 1585  N   PRO A 221     1841   2841   3231     75   -608    -56       N  
ATOM   1586  CA  PRO A 221      59.625   8.614 -52.717  1.00 19.95           C  
ANISOU 1586  CA  PRO A 221     1757   2741   3083    125   -584    -30       C  
ATOM   1587  C   PRO A 221      59.811   8.014 -51.338  1.00 24.27           C  
ANISOU 1587  C   PRO A 221     2293   3322   3605    161   -558      5       C  
ATOM   1588  O   PRO A 221      59.846   6.799 -51.245  1.00 24.68           O  
ANISOU 1588  O   PRO A 221     2382   3339   3658    195   -530     40       O  
ATOM   1589  CB  PRO A 221      60.925   9.267 -53.224  1.00 20.63           C  
ANISOU 1589  CB  PRO A 221     1819   2877   3141    141   -592    -39       C  
ATOM   1590  CG  PRO A 221      60.751  10.706 -53.056  1.00 22.66           C  
ANISOU 1590  CG  PRO A 221     2034   3162   3413    100   -614    -67       C  
ATOM   1591  CD  PRO A 221      59.296  10.959 -53.249  1.00 19.84           C  
ANISOU 1591  CD  PRO A 221     1687   2749   3103     62   -627    -77       C  
ATOM   1592  N   PHE A 222      59.908   8.848 -50.293  1.00 21.66           N  
ANISOU 1592  N   PHE A 222     1921   3059   3250    152   -564     -4       N  
ATOM   1593  CA  PHE A 222      60.265   8.425 -48.955  1.00 22.12           C  
ANISOU 1593  CA  PHE A 222     1970   3178   3258    184   -547     32       C  
ATOM   1594  C   PHE A 222      59.129   8.525 -47.935  1.00 26.97           C  
ANISOU 1594  C   PHE A 222     2586   3790   3873    158   -524     30       C  
ATOM   1595  O   PHE A 222      58.785   9.605 -47.474  1.00 26.76           O  
ANISOU 1595  O   PHE A 222     2533   3793   3843    122   -526    -15       O  
ATOM   1596  CB  PHE A 222      61.492   9.230 -48.479  1.00 24.08           C  
ANISOU 1596  CB  PHE A 222     2168   3528   3452    192   -573     20       C  
ATOM   1597  CG  PHE A 222      62.646   9.188 -49.460  1.00 25.59           C  
ANISOU 1597  CG  PHE A 222     2344   3729   3650    216   -586     25       C  
ATOM   1598  CD1 PHE A 222      63.181   7.977 -49.884  1.00 30.10           C  
ANISOU 1598  CD1 PHE A 222     2937   4273   4226    277   -565     75       C  
ATOM   1599  CD2 PHE A 222      63.190  10.357 -49.965  1.00 28.06           C  
ANISOU 1599  CD2 PHE A 222     2621   4069   3971    180   -608    -20       C  
ATOM   1600  CE1 PHE A 222      64.253   7.938 -50.785  1.00 31.42           C  
ANISOU 1600  CE1 PHE A 222     3088   4450   4401    304   -561     78       C  
ATOM   1601  CE2 PHE A 222      64.256  10.321 -50.879  1.00 31.13           C  
ANISOU 1601  CE2 PHE A 222     2992   4469   4366    200   -608    -12       C  
ATOM   1602  CZ  PHE A 222      64.789   9.113 -51.270  1.00 29.92           C  
ANISOU 1602  CZ  PHE A 222     2857   4298   4212    265   -583     36       C  
ATOM   1603  N   LEU A 223      58.600   7.350 -47.555  1.00 24.30           N  
ANISOU 1603  N   LEU A 223     2280   3411   3541    179   -490     82       N  
ATOM   1604  CA  LEU A 223      57.554   7.083 -46.561  1.00 23.98           C  
ANISOU 1604  CA  LEU A 223     2247   3363   3501    162   -450    102       C  
ATOM   1605  C   LEU A 223      56.591   8.278 -46.374  1.00 29.00           C  
ANISOU 1605  C   LEU A 223     2852   3998   4167    110   -444     41       C  
ATOM   1606  O   LEU A 223      56.670   8.990 -45.357  1.00 30.39           O  
ANISOU 1606  O   LEU A 223     3013   4244   4292    102   -429     18       O  
ATOM   1607  CB  LEU A 223      58.182   6.672 -45.214  1.00 23.67           C  
ANISOU 1607  CB  LEU A 223     2211   3410   3373    202   -433    157       C  
ATOM   1608  CG  LEU A 223      58.941   5.353 -45.199  1.00 26.97           C  
ANISOU 1608  CG  LEU A 223     2655   3817   3774    268   -423    241       C  
ATOM   1609  CD1 LEU A 223      59.912   5.278 -44.017  1.00 27.09           C  
ANISOU 1609  CD1 LEU A 223     2652   3953   3687    312   -436    297       C  
ATOM   1610  CD2 LEU A 223      57.984   4.194 -45.163  1.00 29.74           C  
ANISOU 1610  CD2 LEU A 223     3052   4069   4180    268   -370    291       C  
ATOM   1611  N   PRO A 224      55.701   8.539 -47.373  1.00 22.34           N  
ANISOU 1611  N   PRO A 224     1999   3080   3408     75   -455     15       N  
ATOM   1612  CA  PRO A 224      54.782   9.678 -47.251  1.00 21.66           C  
ANISOU 1612  CA  PRO A 224     1873   2985   3369     39   -445    -30       C  
ATOM   1613  C   PRO A 224      53.892   9.581 -46.029  1.00 31.62           C  
ANISOU 1613  C   PRO A 224     3126   4260   4627     31   -382    -21       C  
ATOM   1614  O   PRO A 224      53.474   8.479 -45.618  1.00 32.08           O  
ANISOU 1614  O   PRO A 224     3206   4298   4685     37   -348     30       O  
ATOM   1615  CB  PRO A 224      53.945   9.590 -48.535  1.00 21.71           C  
ANISOU 1615  CB  PRO A 224     1870   2915   3464     11   -475    -31       C  
ATOM   1616  CG  PRO A 224      54.743   8.790 -49.474  1.00 24.38           C  
ANISOU 1616  CG  PRO A 224     2248   3235   3780     26   -509    -16       C  
ATOM   1617  CD  PRO A 224      55.481   7.817 -48.643  1.00 21.28           C  
ANISOU 1617  CD  PRO A 224     1888   2870   3326     67   -479     24       C  
ATOM   1618  N   ASN A 225      53.633  10.758 -45.433  1.00 31.99           N  
ANISOU 1618  N   ASN A 225     3148   4337   4671     18   -357    -73       N  
ATOM   1619  CA  ASN A 225      52.735  10.990 -44.297  1.00 33.04           C  
ANISOU 1619  CA  ASN A 225     3269   4485   4801      8   -283    -84       C  
ATOM   1620  C   ASN A 225      53.176  10.301 -42.979  1.00 37.93           C  
ANISOU 1620  C   ASN A 225     3927   5180   5305     25   -245    -50       C  
ATOM   1621  O   ASN A 225      52.407  10.303 -42.013  1.00 40.18           O  
ANISOU 1621  O   ASN A 225     4213   5480   5575     17   -172    -49       O  
ATOM   1622  CB  ASN A 225      51.294  10.585 -44.665  1.00 36.16           C  
ANISOU 1622  CB  ASN A 225     3629   4805   5304    -11   -253    -56       C  
ATOM   1623  CG  ASN A 225      50.754  11.335 -45.850  1.00 59.77           C  
ANISOU 1623  CG  ASN A 225     6574   7737   8399    -26   -296    -77       C  
ATOM   1624  ND2 ASN A 225      50.124  10.603 -46.764  1.00 49.81           N  
ANISOU 1624  ND2 ASN A 225     5297   6423   7207    -45   -329    -40       N  
ATOM   1625  OD1 ASN A 225      50.928  12.561 -45.968  1.00 58.21           O  
ANISOU 1625  OD1 ASN A 225     6357   7542   8218    -25   -304   -125       O  
ATOM   1626  N   TRP A 226      54.414   9.775 -42.918  1.00 32.44           N  
ANISOU 1626  N   TRP A 226     3259   4538   4527     52   -290    -20       N  
ATOM   1627  CA  TRP A 226      55.002   9.185 -41.713  1.00 31.57           C  
ANISOU 1627  CA  TRP A 226     3182   4518   4297     76   -272     26       C  
ATOM   1628  C   TRP A 226      55.412  10.325 -40.820  1.00 34.63           C  
ANISOU 1628  C   TRP A 226     3565   4995   4597     53   -267    -48       C  
ATOM   1629  O   TRP A 226      55.775  11.388 -41.344  1.00 35.49           O  
ANISOU 1629  O   TRP A 226     3652   5098   4736     31   -300   -121       O  
ATOM   1630  CB  TRP A 226      56.220   8.338 -42.081  1.00 30.35           C  
ANISOU 1630  CB  TRP A 226     3041   4387   4103    119   -328     86       C  
ATOM   1631  CG  TRP A 226      55.994   6.865 -42.109  1.00 31.76           C  
ANISOU 1631  CG  TRP A 226     3251   4515   4303    153   -302    182       C  
ATOM   1632  CD1 TRP A 226      55.044   6.194 -42.819  1.00 34.48           C  
ANISOU 1632  CD1 TRP A 226     3603   4747   4750    137   -274    201       C  
ATOM   1633  CD2 TRP A 226      56.847   5.861 -41.524  1.00 32.20           C  
ANISOU 1633  CD2 TRP A 226     3331   4619   4283    207   -306    273       C  
ATOM   1634  CE2 TRP A 226      56.305   4.600 -41.868  1.00 35.77           C  
ANISOU 1634  CE2 TRP A 226     3815   4970   4806    224   -267    344       C  
ATOM   1635  CE3 TRP A 226      58.029   5.908 -40.754  1.00 33.80           C  
ANISOU 1635  CE3 TRP A 226     3528   4944   4370    243   -344    307       C  
ATOM   1636  NE1 TRP A 226      55.215   4.831 -42.667  1.00 34.21           N  
ANISOU 1636  NE1 TRP A 226     3606   4678   4713    173   -251    291       N  
ATOM   1637  CZ2 TRP A 226      56.876   3.398 -41.438  1.00 35.44           C  
ANISOU 1637  CZ2 TRP A 226     3806   4931   4730    283   -250    452       C  
ATOM   1638  CZ3 TRP A 226      58.592   4.710 -40.323  1.00 35.83           C  
ANISOU 1638  CZ3 TRP A 226     3808   5219   4588    307   -339    423       C  
ATOM   1639  CH2 TRP A 226      58.015   3.476 -40.656  1.00 36.37           C  
ANISOU 1639  CH2 TRP A 226     3913   5171   4735    331   -286    497       C  
ATOM   1640  N   GLN A 227      55.365  10.131 -39.494  1.00 30.48           N  
ANISOU 1640  N   GLN A 227     3067   4552   3961     54   -224    -31       N  
ATOM   1641  CA  GLN A 227      55.702  11.173 -38.549  1.00 31.09           C  
ANISOU 1641  CA  GLN A 227     3153   4721   3937     21   -213   -115       C  
ATOM   1642  C   GLN A 227      57.229  11.461 -38.555  1.00 35.58           C  
ANISOU 1642  C   GLN A 227     3712   5386   4421     20   -304   -131       C  
ATOM   1643  O   GLN A 227      58.028  10.532 -38.729  1.00 35.43           O  
ANISOU 1643  O   GLN A 227     3690   5402   4371     63   -355    -44       O  
ATOM   1644  CB  GLN A 227      55.136  10.856 -37.170  1.00 33.84           C  
ANISOU 1644  CB  GLN A 227     3541   5136   4182     17   -136    -93       C  
ATOM   1645  CG  GLN A 227      53.678  11.300 -37.050  1.00 51.11           C  
ANISOU 1645  CG  GLN A 227     5720   7241   6459     -3    -34   -133       C  
ATOM   1646  CD  GLN A 227      53.241  11.510 -35.624  1.00 96.05           C  
ANISOU 1646  CD  GLN A 227    11451  13011  12033    -22     56   -159       C  
ATOM   1647  NE2 GLN A 227      52.189  12.308 -35.468  1.00 97.60           N  
ANISOU 1647  NE2 GLN A 227    11633  13149  12301    -43    148   -233       N  
ATOM   1648  OE1 GLN A 227      53.841  10.990 -34.658  1.00 95.99           O  
ANISOU 1648  OE1 GLN A 227    11486  13119  11868    -15     46   -112       O  
ATOM   1649  N   PRO A 228      57.610  12.774 -38.478  1.00 31.57           N  
ANISOU 1649  N   PRO A 228     3192   4907   3897    -29   -319   -244       N  
ATOM   1650  CA  PRO A 228      59.014  13.184 -38.665  1.00 31.16           C  
ANISOU 1650  CA  PRO A 228     3113   4932   3793    -45   -406   -270       C  
ATOM   1651  C   PRO A 228      60.092  12.370 -37.952  1.00 34.40           C  
ANISOU 1651  C   PRO A 228     3520   5479   4071    -16   -467   -190       C  
ATOM   1652  O   PRO A 228      61.081  12.051 -38.597  1.00 33.53           O  
ANISOU 1652  O   PRO A 228     3372   5386   3983     12   -534   -144       O  
ATOM   1653  CB  PRO A 228      59.029  14.633 -38.158  1.00 33.76           C  
ANISOU 1653  CB  PRO A 228     3450   5287   4091   -116   -385   -407       C  
ATOM   1654  CG  PRO A 228      57.637  14.888 -37.591  1.00 38.63           C  
ANISOU 1654  CG  PRO A 228     4101   5843   4734   -125   -277   -446       C  
ATOM   1655  CD  PRO A 228      56.756  13.967 -38.340  1.00 33.04           C  
ANISOU 1655  CD  PRO A 228     3382   5034   4137    -73   -251   -352       C  
ATOM   1656  N   VAL A 229      59.930  12.071 -36.644  1.00 30.96           N  
ANISOU 1656  N   VAL A 229     3120   5145   3497    -21   -444   -169       N  
ATOM   1657  CA  VAL A 229      60.936  11.362 -35.837  1.00 30.29           C  
ANISOU 1657  CA  VAL A 229     3029   5209   3269      7   -509    -82       C  
ATOM   1658  C   VAL A 229      61.187   9.970 -36.428  1.00 31.77           C  
ANISOU 1658  C   VAL A 229     3203   5352   3516     95   -526     66       C  
ATOM   1659  O   VAL A 229      62.326   9.623 -36.681  1.00 31.89           O  
ANISOU 1659  O   VAL A 229     3173   5429   3514    130   -601    123       O  
ATOM   1660  CB  VAL A 229      60.530  11.320 -34.332  1.00 34.91           C  
ANISOU 1660  CB  VAL A 229     3669   5906   3688    -16   -467    -83       C  
ATOM   1661  CG1 VAL A 229      61.470  10.438 -33.504  1.00 35.28           C  
ANISOU 1661  CG1 VAL A 229     3709   6111   3584     25   -537     38       C  
ATOM   1662  CG2 VAL A 229      60.455  12.736 -33.747  1.00 35.03           C  
ANISOU 1662  CG2 VAL A 229     3704   5968   3637   -107   -449   -247       C  
ATOM   1663  N   GLN A 230      60.121   9.223 -36.694  1.00 27.99           N  
ANISOU 1663  N   GLN A 230     2758   4758   3118    126   -452    120       N  
ATOM   1664  CA  GLN A 230      60.097   7.873 -37.256  1.00 27.91           C  
ANISOU 1664  CA  GLN A 230     2752   4671   3180    199   -443    247       C  
ATOM   1665  C   GLN A 230      60.634   7.909 -38.693  1.00 34.90           C  
ANISOU 1665  C   GLN A 230     3600   5472   4190    217   -485    229       C  
ATOM   1666  O   GLN A 230      61.513   7.107 -39.024  1.00 35.76           O  
ANISOU 1666  O   GLN A 230     3688   5592   4306    278   -522    314       O  
ATOM   1667  CB  GLN A 230      58.665   7.305 -37.196  1.00 28.64           C  
ANISOU 1667  CB  GLN A 230     2888   4655   3338    199   -347    278       C  
ATOM   1668  CG  GLN A 230      58.109   7.142 -35.749  1.00 39.38           C  
ANISOU 1668  CG  GLN A 230     4292   6099   4570    187   -287    311       C  
ATOM   1669  CD  GLN A 230      57.480   8.366 -35.086  1.00 63.63           C  
ANISOU 1669  CD  GLN A 230     7378   9212   7588    118   -241    186       C  
ATOM   1670  NE2 GLN A 230      56.731   8.139 -34.027  1.00 52.74           N  
ANISOU 1670  NE2 GLN A 230     6042   7872   6125    108   -161    213       N  
ATOM   1671  OE1 GLN A 230      57.673   9.523 -35.476  1.00 67.02           O  
ANISOU 1671  OE1 GLN A 230     7781   9634   8048     73   -267     65       O  
ATOM   1672  N   TRP A 231      60.161   8.898 -39.515  1.00 30.37           N  
ANISOU 1672  N   TRP A 231     3013   4819   3707    166   -476    121       N  
ATOM   1673  CA  TRP A 231      60.603   9.149 -40.890  1.00 28.69           C  
ANISOU 1673  CA  TRP A 231     2770   4534   3597    169   -511     92       C  
ATOM   1674  C   TRP A 231      62.131   9.308 -40.915  1.00 36.28           C  
ANISOU 1674  C   TRP A 231     3682   5598   4504    187   -585    104       C  
ATOM   1675  O   TRP A 231      62.824   8.543 -41.580  1.00 37.48           O  
ANISOU 1675  O   TRP A 231     3815   5728   4696    242   -605    170       O  
ATOM   1676  CB  TRP A 231      59.917  10.415 -41.469  1.00 25.61           C  
ANISOU 1676  CB  TRP A 231     2373   4076   3283    107   -494    -21       C  
ATOM   1677  CG  TRP A 231      60.215  10.656 -42.925  1.00 25.39           C  
ANISOU 1677  CG  TRP A 231     2323   3969   3356    109   -522    -40       C  
ATOM   1678  CD1 TRP A 231      59.479  10.224 -43.986  1.00 27.95           C  
ANISOU 1678  CD1 TRP A 231     2661   4177   3781    118   -503    -23       C  
ATOM   1679  CD2 TRP A 231      61.336  11.377 -43.483  1.00 25.22           C  
ANISOU 1679  CD2 TRP A 231     2261   3986   3337     94   -573    -78       C  
ATOM   1680  CE2 TRP A 231      61.222  11.308 -44.896  1.00 27.87           C  
ANISOU 1680  CE2 TRP A 231     2596   4225   3770    103   -576    -75       C  
ATOM   1681  CE3 TRP A 231      62.421  12.090 -42.928  1.00 27.16           C  
ANISOU 1681  CE3 TRP A 231     2468   4343   3509     66   -618   -116       C  
ATOM   1682  NE1 TRP A 231      60.081  10.602 -45.176  1.00 27.26           N  
ANISOU 1682  NE1 TRP A 231     2553   4058   3745    116   -538    -45       N  
ATOM   1683  CZ2 TRP A 231      62.155  11.900 -45.761  1.00 25.75           C  
ANISOU 1683  CZ2 TRP A 231     2293   3962   3527     92   -611   -100       C  
ATOM   1684  CZ3 TRP A 231      63.359  12.658 -43.790  1.00 27.85           C  
ANISOU 1684  CZ3 TRP A 231     2513   4433   3636     51   -656   -141       C  
ATOM   1685  CH2 TRP A 231      63.206  12.582 -45.187  1.00 27.31           C  
ANISOU 1685  CH2 TRP A 231     2448   4262   3665     66   -646   -131       C  
ATOM   1686  N   HIS A 232      62.649  10.285 -40.160  1.00 33.96           N  
ANISOU 1686  N   HIS A 232     3364   5417   4121    136   -621     38       N  
ATOM   1687  CA  HIS A 232      64.063  10.587 -40.067  1.00 34.29           C  
ANISOU 1687  CA  HIS A 232     3345   5575   4109    132   -697     38       C  
ATOM   1688  C   HIS A 232      64.872   9.336 -39.714  1.00 36.42           C  
ANISOU 1688  C   HIS A 232     3591   5919   4327    217   -731    175       C  
ATOM   1689  O   HIS A 232      65.837   9.039 -40.406  1.00 36.37           O  
ANISOU 1689  O   HIS A 232     3533   5919   4367    259   -765    217       O  
ATOM   1690  CB  HIS A 232      64.298  11.695 -39.040  1.00 36.55           C  
ANISOU 1690  CB  HIS A 232     3623   5977   4288     51   -725    -57       C  
ATOM   1691  CG  HIS A 232      65.690  12.240 -39.070  1.00 41.08           C  
ANISOU 1691  CG  HIS A 232     4122   6660   4827     20   -808    -83       C  
ATOM   1692  CD2 HIS A 232      66.222  13.192 -39.870  1.00 42.57           C  
ANISOU 1692  CD2 HIS A 232     4268   6817   5089    -31   -828   -163       C  
ATOM   1693  ND1 HIS A 232      66.680  11.756 -38.215  1.00 44.18           N  
ANISOU 1693  ND1 HIS A 232     4469   7215   5102     43   -880    -12       N  
ATOM   1694  CE1 HIS A 232      67.767  12.443 -38.513  1.00 44.14           C  
ANISOU 1694  CE1 HIS A 232     4388   7276   5107     -1   -943    -58       C  
ATOM   1695  NE2 HIS A 232      67.538  13.327 -39.498  1.00 43.58           N  
ANISOU 1695  NE2 HIS A 232     4319   7088   5150    -49   -909   -151       N  
ATOM   1696  N   SER A 233      64.452   8.585 -38.687  1.00 31.15           N  
ANISOU 1696  N   SER A 233     2963   5299   3573    247   -710    251       N  
ATOM   1697  CA  SER A 233      65.114   7.358 -38.242  1.00 30.48           C  
ANISOU 1697  CA  SER A 233     2862   5278   3440    336   -733    400       C  
ATOM   1698  C   SER A 233      65.153   6.268 -39.314  1.00 32.59           C  
ANISOU 1698  C   SER A 233     3136   5411   3836    419   -696    481       C  
ATOM   1699  O   SER A 233      66.145   5.549 -39.395  1.00 33.17           O  
ANISOU 1699  O   SER A 233     3164   5527   3911    497   -727    581       O  
ATOM   1700  CB  SER A 233      64.432   6.800 -37.002  1.00 32.92           C  
ANISOU 1700  CB  SER A 233     3229   5637   3643    348   -698    468       C  
ATOM   1701  OG  SER A 233      64.750   7.606 -35.880  1.00 41.70           O  
ANISOU 1701  OG  SER A 233     4332   6912   4602    285   -746    413       O  
ATOM   1702  N   LYS A 234      64.096   6.134 -40.127  1.00 26.39           N  
ANISOU 1702  N   LYS A 234     2403   4467   3157    404   -630    440       N  
ATOM   1703  CA  LYS A 234      64.084   5.071 -41.124  1.00 24.86           C  
ANISOU 1703  CA  LYS A 234     2230   4143   3075    469   -591    501       C  
ATOM   1704  C   LYS A 234      64.801   5.480 -42.416  1.00 26.74           C  
ANISOU 1704  C   LYS A 234     2426   4339   3393    469   -613    445       C  
ATOM   1705  O   LYS A 234      65.662   4.719 -42.879  1.00 26.57           O  
ANISOU 1705  O   LYS A 234     2381   4306   3410    545   -614    516       O  
ATOM   1706  CB  LYS A 234      62.650   4.577 -41.410  1.00 25.40           C  
ANISOU 1706  CB  LYS A 234     2370   4067   3213    448   -515    493       C  
ATOM   1707  CG  LYS A 234      62.579   3.125 -41.868  1.00 33.50           C  
ANISOU 1707  CG  LYS A 234     3436   4976   4317    520   -465    588       C  
ATOM   1708  CD  LYS A 234      62.748   2.096 -40.745  1.00 43.12           C  
ANISOU 1708  CD  LYS A 234     4673   6236   5474    587   -443    728       C  
ATOM   1709  CE  LYS A 234      63.497   0.870 -41.224  1.00 54.69           C  
ANISOU 1709  CE  LYS A 234     6141   7632   7006    687   -421    830       C  
ATOM   1710  NZ  LYS A 234      63.412  -0.264 -40.267  1.00 68.69           N1+
ANISOU 1710  NZ  LYS A 234     7952   9391   8757    754   -376    977       N1+
ATOM   1711  N   VAL A 235      64.481   6.672 -42.975  1.00 21.32           N  
ANISOU 1711  N   VAL A 235     1733   3633   2736    390   -624    327       N  
ATOM   1712  CA  VAL A 235      65.021   7.136 -44.263  1.00 20.57           C  
ANISOU 1712  CA  VAL A 235     1609   3491   2715    381   -636    275       C  
ATOM   1713  C   VAL A 235      66.560   7.374 -44.186  1.00 27.33           C  
ANISOU 1713  C   VAL A 235     2380   4467   3537    408   -690    300       C  
ATOM   1714  O   VAL A 235      67.238   7.197 -45.205  1.00 25.19           O  
ANISOU 1714  O   VAL A 235     2083   4159   3328    441   -682    308       O  
ATOM   1715  CB  VAL A 235      64.244   8.351 -44.843  1.00 22.09           C  
ANISOU 1715  CB  VAL A 235     1815   3628   2949    295   -631    162       C  
ATOM   1716  CG1 VAL A 235      64.706   8.682 -46.271  1.00 20.36           C  
ANISOU 1716  CG1 VAL A 235     1580   3352   2803    290   -634    127       C  
ATOM   1717  CG2 VAL A 235      62.732   8.064 -44.841  1.00 21.15           C  
ANISOU 1717  CG2 VAL A 235     1760   3407   2869    274   -582    151       C  
ATOM   1718  N   ARG A 236      67.099   7.693 -42.978  1.00 26.91           N  
ANISOU 1718  N   ARG A 236     2282   4560   3383    396   -742    319       N  
ATOM   1719  CA  ARG A 236      68.523   7.862 -42.685  1.00 27.82           C  
ANISOU 1719  CA  ARG A 236     2301   4814   3455    416   -807    355       C  
ATOM   1720  C   ARG A 236      69.302   6.631 -43.109  1.00 33.40           C  
ANISOU 1720  C   ARG A 236     2977   5503   4210    531   -791    474       C  
ATOM   1721  O   ARG A 236      70.423   6.740 -43.601  1.00 34.34           O  
ANISOU 1721  O   ARG A 236     3013   5676   4360    557   -816    491       O  
ATOM   1722  CB  ARG A 236      68.694   8.026 -41.172  1.00 32.09           C  
ANISOU 1722  CB  ARG A 236     2821   5510   3860    393   -863    378       C  
ATOM   1723  CG  ARG A 236      69.174   9.385 -40.717  1.00 50.58           C  
ANISOU 1723  CG  ARG A 236     5110   7970   6137    291   -927    276       C  
ATOM   1724  CD  ARG A 236      69.407   9.419 -39.221  1.00 67.28           C  
ANISOU 1724  CD  ARG A 236     7212  10252   8098    269   -987    302       C  
ATOM   1725  NE  ARG A 236      70.546   8.591 -38.825  1.00 83.48           N  
ANISOU 1725  NE  ARG A 236     9183  12432  10106    350  -1049    435       N  
ATOM   1726  CZ  ARG A 236      71.803   9.024 -38.772  1.00104.10           C  
ANISOU 1726  CZ  ARG A 236    11680  15176  12696    330  -1131    436       C  
ATOM   1727  NH1 ARG A 236      72.095  10.280 -39.093  1.00 93.61           N1+
ANISOU 1727  NH1 ARG A 236    10315  13863  11388    224  -1156    306       N1+
ATOM   1728  NH2 ARG A 236      72.777   8.206 -38.396  1.00 91.05           N  
ANISOU 1728  NH2 ARG A 236     9944  13641  11011    416  -1187    574       N  
ATOM   1729  N   GLN A 237      68.689   5.446 -42.894  1.00 29.32           N  
ANISOU 1729  N   GLN A 237     2526   4906   3707    600   -740    558       N  
ATOM   1730  CA  GLN A 237      69.245   4.136 -43.169  1.00 29.19           C  
ANISOU 1730  CA  GLN A 237     2502   4846   3744    718   -705    679       C  
ATOM   1731  C   GLN A 237      69.390   3.807 -44.667  1.00 33.68           C  
ANISOU 1731  C   GLN A 237     3089   5277   4431    750   -643    649       C  
ATOM   1732  O   GLN A 237      70.057   2.838 -44.969  1.00 36.40           O  
ANISOU 1732  O   GLN A 237     3417   5585   4827    851   -607    736       O  
ATOM   1733  CB  GLN A 237      68.377   3.077 -42.504  1.00 30.88           C  
ANISOU 1733  CB  GLN A 237     2795   4995   3943    761   -658    763       C  
ATOM   1734  CG  GLN A 237      68.580   2.950 -40.982  1.00 44.27           C  
ANISOU 1734  CG  GLN A 237     4466   6843   5513    778   -710    854       C  
ATOM   1735  CD  GLN A 237      67.386   2.267 -40.331  1.00 68.88           C  
ANISOU 1735  CD  GLN A 237     7678   9888   8606    778   -653    901       C  
ATOM   1736  NE2 GLN A 237      66.891   2.842 -39.252  1.00 67.43           N  
ANISOU 1736  NE2 GLN A 237     7509   9807   8304    715   -682    879       N  
ATOM   1737  OE1 GLN A 237      66.875   1.233 -40.790  1.00 63.23           O  
ANISOU 1737  OE1 GLN A 237     7025   9021   7977    829   -577    952       O  
ATOM   1738  N   LYS A 238      68.813   4.578 -45.597  1.00 27.83           N  
ANISOU 1738  N   LYS A 238     2384   4461   3730    672   -627    532       N  
ATOM   1739  CA  LYS A 238      68.891   4.274 -47.023  1.00 26.49           C  
ANISOU 1739  CA  LYS A 238     2245   4170   3650    692   -570    499       C  
ATOM   1740  C   LYS A 238      70.315   4.427 -47.584  1.00 33.74           C  
ANISOU 1740  C   LYS A 238     3071   5152   4596    739   -576    518       C  
ATOM   1741  O   LYS A 238      71.148   5.158 -47.032  1.00 35.18           O  
ANISOU 1741  O   LYS A 238     3156   5474   4735    717   -639    522       O  
ATOM   1742  CB  LYS A 238      67.904   5.136 -47.829  1.00 26.71           C  
ANISOU 1742  CB  LYS A 238     2329   4120   3699    594   -563    382       C  
ATOM   1743  CG  LYS A 238      68.428   6.508 -48.225  1.00 26.79           C  
ANISOU 1743  CG  LYS A 238     2279   4201   3700    525   -604    307       C  
ATOM   1744  CD  LYS A 238      67.342   7.376 -48.800  1.00 24.75           C  
ANISOU 1744  CD  LYS A 238     2075   3868   3461    436   -601    214       C  
ATOM   1745  CE  LYS A 238      67.923   8.583 -49.481  1.00 25.96           C  
ANISOU 1745  CE  LYS A 238     2181   4057   3628    380   -621    152       C  
ATOM   1746  NZ  LYS A 238      68.722   8.212 -50.686  1.00 40.46           N1+
ANISOU 1746  NZ  LYS A 238     4006   5861   5507    423   -583    166       N1+
ATOM   1747  N   SER A 239      70.580   3.704 -48.687  1.00 29.77           N  
ANISOU 1747  N   SER A 239     2599   4545   4168    799   -504    526       N  
ATOM   1748  CA  SER A 239      71.846   3.730 -49.382  1.00 30.06           C  
ANISOU 1748  CA  SER A 239     2556   4618   4246    851   -482    543       C  
ATOM   1749  C   SER A 239      71.839   4.920 -50.347  1.00 35.92           C  
ANISOU 1749  C   SER A 239     3294   5362   4993    758   -489    437       C  
ATOM   1750  O   SER A 239      70.795   5.526 -50.551  1.00 34.19           O  
ANISOU 1750  O   SER A 239     3143   5091   4756    672   -502    361       O  
ATOM   1751  CB  SER A 239      72.059   2.401 -50.092  1.00 33.00           C  
ANISOU 1751  CB  SER A 239     2979   4867   4691    955   -385    589       C  
ATOM   1752  OG  SER A 239      73.018   2.439 -51.132  1.00 42.89           O  
ANISOU 1752  OG  SER A 239     4186   6117   5993    993   -334    575       O  
ATOM   1753  N   GLU A 240      73.004   5.273 -50.914  1.00 36.19           N  
ANISOU 1753  N   GLU A 240     3240   5456   5055    778   -477    442       N  
ATOM   1754  CA  GLU A 240      73.204   6.386 -51.853  1.00 36.19           C  
ANISOU 1754  CA  GLU A 240     3225   5462   5064    697   -473    362       C  
ATOM   1755  C   GLU A 240      72.402   6.232 -53.152  1.00 41.34           C  
ANISOU 1755  C   GLU A 240     3996   5973   5737    675   -408    298       C  
ATOM   1756  O   GLU A 240      72.021   7.239 -53.766  1.00 42.36           O  
ANISOU 1756  O   GLU A 240     4150   6089   5856    588   -421    229       O  
ATOM   1757  CB  GLU A 240      74.688   6.500 -52.190  1.00 38.32           C  
ANISOU 1757  CB  GLU A 240     3371   5818   5371    742   -454    400       C  
ATOM   1758  CG  GLU A 240      75.478   7.231 -51.119  1.00 45.14           C  
ANISOU 1758  CG  GLU A 240     4101   6847   6204    706   -544    427       C  
ATOM   1759  CD  GLU A 240      75.958   6.461 -49.906  1.00 68.07           C  
ANISOU 1759  CD  GLU A 240     6932   9845   9087    788   -590    531       C  
ATOM   1760  OE1 GLU A 240      75.701   5.236 -49.812  1.00 63.24           O  
ANISOU 1760  OE1 GLU A 240     6374   9160   8494    888   -544    599       O  
ATOM   1761  OE2 GLU A 240      76.613   7.096 -49.048  1.00 65.06           O1-
ANISOU 1761  OE2 GLU A 240     6438   9614   8668    748   -675    547       O1-
ATOM   1762  N   VAL A 241      72.122   4.975 -53.528  1.00 37.17           N  
ANISOU 1762  N   VAL A 241     3545   5342   5236    750   -341    323       N  
ATOM   1763  CA  VAL A 241      71.393   4.547 -54.724  1.00 36.73           C  
ANISOU 1763  CA  VAL A 241     3611   5154   5193    735   -278    264       C  
ATOM   1764  C   VAL A 241      69.862   4.401 -54.495  1.00 37.58           C  
ANISOU 1764  C   VAL A 241     3819   5181   5281    672   -309    226       C  
ATOM   1765  O   VAL A 241      69.157   4.121 -55.462  1.00 39.12           O  
ANISOU 1765  O   VAL A 241     4109   5279   5477    641   -276    171       O  
ATOM   1766  CB  VAL A 241      71.970   3.201 -55.265  1.00 42.81           C  
ANISOU 1766  CB  VAL A 241     4413   5842   6010    845   -178    299       C  
ATOM   1767  CG1 VAL A 241      73.410   3.359 -55.745  1.00 43.66           C  
ANISOU 1767  CG1 VAL A 241     4429   6014   6148    902   -126    325       C  
ATOM   1768  CG2 VAL A 241      71.856   2.061 -54.237  1.00 43.26           C  
ANISOU 1768  CG2 VAL A 241     4472   5872   6093    929   -171    384       C  
ATOM   1769  N   ASP A 242      69.356   4.534 -53.248  1.00 29.77           N  
ANISOU 1769  N   ASP A 242     2807   4235   4269    654   -368    254       N  
ATOM   1770  CA  ASP A 242      67.930   4.357 -52.946  1.00 26.94           C  
ANISOU 1770  CA  ASP A 242     2528   3805   3902    600   -386    227       C  
ATOM   1771  C   ASP A 242      67.127   5.612 -53.220  1.00 30.53           C  
ANISOU 1771  C   ASP A 242     2991   4273   4337    496   -437    156       C  
ATOM   1772  O   ASP A 242      67.430   6.680 -52.680  1.00 30.58           O  
ANISOU 1772  O   ASP A 242     2929   4371   4321    459   -484    146       O  
ATOM   1773  CB  ASP A 242      67.702   3.914 -51.494  1.00 27.69           C  
ANISOU 1773  CB  ASP A 242     2604   3937   3981    630   -411    294       C  
ATOM   1774  CG  ASP A 242      68.170   2.515 -51.142  1.00 32.11           C  
ANISOU 1774  CG  ASP A 242     3175   4455   4571    737   -357    382       C  
ATOM   1775  OD1 ASP A 242      68.513   2.293 -49.970  1.00 29.25           O  
ANISOU 1775  OD1 ASP A 242     2761   4170   4183    781   -384    462       O  
ATOM   1776  OD2 ASP A 242      68.228   1.645 -52.059  1.00 38.75           O1-
ANISOU 1776  OD2 ASP A 242     4078   5185   5459    777   -286    372       O1-
ATOM   1777  N   ILE A 243      66.083   5.469 -54.058  1.00 26.11           N  
ANISOU 1777  N   ILE A 243     2513   3618   3788    449   -426    107       N  
ATOM   1778  CA  ILE A 243      65.169   6.547 -54.455  1.00 23.85           C  
ANISOU 1778  CA  ILE A 243     2240   3325   3496    360   -470     52       C  
ATOM   1779  C   ILE A 243      63.713   6.281 -53.951  1.00 28.79           C  
ANISOU 1779  C   ILE A 243     2909   3896   4136    319   -488     43       C  
ATOM   1780  O   ILE A 243      62.828   7.112 -54.158  1.00 25.83           O  
ANISOU 1780  O   ILE A 243     2535   3511   3767    254   -523      8       O  
ATOM   1781  CB  ILE A 243      65.217   6.788 -55.990  1.00 24.79           C  
ANISOU 1781  CB  ILE A 243     2404   3405   3611    332   -452      9       C  
ATOM   1782  CG1 ILE A 243      64.725   5.561 -56.811  1.00 24.63           C  
ANISOU 1782  CG1 ILE A 243     2479   3282   3597    344   -410    -10       C  
ATOM   1783  CG2 ILE A 243      66.603   7.237 -56.399  1.00 24.14           C  
ANISOU 1783  CG2 ILE A 243     2266   3386   3520    363   -428     20       C  
ATOM   1784  CD1 ILE A 243      64.409   5.830 -58.341  1.00 23.58           C  
ANISOU 1784  CD1 ILE A 243     2410   3113   3436    293   -408    -63       C  
ATOM   1785  N   VAL A 244      63.470   5.118 -53.306  1.00 28.04           N  
ANISOU 1785  N   VAL A 244     2842   3758   4053    360   -458     83       N  
ATOM   1786  CA  VAL A 244      62.134   4.812 -52.775  1.00 27.70           C  
ANISOU 1786  CA  VAL A 244     2831   3664   4030    320   -464     82       C  
ATOM   1787  C   VAL A 244      62.247   3.949 -51.498  1.00 31.36           C  
ANISOU 1787  C   VAL A 244     3288   4138   4488    374   -438    153       C  
ATOM   1788  O   VAL A 244      63.030   3.006 -51.455  1.00 31.92           O  
ANISOU 1788  O   VAL A 244     3371   4190   4566    447   -399    201       O  
ATOM   1789  CB  VAL A 244      61.164   4.211 -53.822  1.00 30.14           C  
ANISOU 1789  CB  VAL A 244     3214   3867   4370    275   -453     42       C  
ATOM   1790  CG1 VAL A 244      61.713   2.949 -54.466  1.00 30.24           C  
ANISOU 1790  CG1 VAL A 244     3289   3803   4396    324   -395     47       C  
ATOM   1791  CG2 VAL A 244      59.770   3.990 -53.241  1.00 29.59           C  
ANISOU 1791  CG2 VAL A 244     3155   3756   4332    224   -463     43       C  
ATOM   1792  N   VAL A 245      61.527   4.376 -50.447  1.00 26.00           N  
ANISOU 1792  N   VAL A 245     2586   3497   3795    342   -457    163       N  
ATOM   1793  CA  VAL A 245      61.350   3.753 -49.134  1.00 26.12           C  
ANISOU 1793  CA  VAL A 245     2599   3534   3790    374   -436    231       C  
ATOM   1794  C   VAL A 245      59.814   3.754 -48.900  1.00 32.33           C  
ANISOU 1794  C   VAL A 245     3411   4263   4608    309   -425    210       C  
ATOM   1795  O   VAL A 245      59.184   4.823 -48.778  1.00 31.36           O  
ANISOU 1795  O   VAL A 245     3258   4175   4482    254   -452    163       O  
ATOM   1796  CB  VAL A 245      62.143   4.470 -48.004  1.00 28.81           C  
ANISOU 1796  CB  VAL A 245     2876   4011   4059    396   -469    257       C  
ATOM   1797  CG1 VAL A 245      62.131   3.647 -46.723  1.00 28.36           C  
ANISOU 1797  CG1 VAL A 245     2825   3985   3964    442   -446    345       C  
ATOM   1798  CG2 VAL A 245      63.572   4.797 -48.435  1.00 28.60           C  
ANISOU 1798  CG2 VAL A 245     2800   4051   4016    437   -491    260       C  
ATOM   1799  N   SER A 246      59.201   2.564 -48.939  1.00 28.77           N  
ANISOU 1799  N   SER A 246     3013   3714   4202    312   -381    242       N  
ATOM   1800  CA  SER A 246      57.746   2.426 -48.808  1.00 26.80           C  
ANISOU 1800  CA  SER A 246     2780   3404   3999    246   -366    228       C  
ATOM   1801  C   SER A 246      57.355   1.371 -47.786  1.00 27.69           C  
ANISOU 1801  C   SER A 246     2919   3482   4121    268   -308    307       C  
ATOM   1802  O   SER A 246      58.179   0.553 -47.386  1.00 28.06           O  
ANISOU 1802  O   SER A 246     2986   3527   4149    340   -279    378       O  
ATOM   1803  CB  SER A 246      57.124   2.090 -50.160  1.00 30.46           C  
ANISOU 1803  CB  SER A 246     3282   3767   4523    193   -373    171       C  
ATOM   1804  OG  SER A 246      57.674   0.901 -50.707  1.00 40.81           O  
ANISOU 1804  OG  SER A 246     4655   4997   5855    233   -334    187       O  
ATOM   1805  N   GLU A 247      56.089   1.408 -47.368  1.00 23.31           N  
ANISOU 1805  N   GLU A 247     2358   2901   3599    209   -289    304       N  
ATOM   1806  CA  GLU A 247      55.489   0.466 -46.426  1.00 24.91           C  
ANISOU 1806  CA  GLU A 247     2586   3062   3819    213   -224    380       C  
ATOM   1807  C   GLU A 247      54.476  -0.396 -47.164  1.00 32.17           C  
ANISOU 1807  C   GLU A 247     3541   3846   4835    150   -196    361       C  
ATOM   1808  O   GLU A 247      53.546   0.164 -47.768  1.00 33.19           O  
ANISOU 1808  O   GLU A 247     3640   3961   5008     75   -227    294       O  
ATOM   1809  CB  GLU A 247      54.796   1.264 -45.307  1.00 26.16           C  
ANISOU 1809  CB  GLU A 247     2700   3302   3937    185   -213    385       C  
ATOM   1810  CG  GLU A 247      54.601   0.552 -43.975  1.00 36.71           C  
ANISOU 1810  CG  GLU A 247     4057   4657   5235    214   -148    483       C  
ATOM   1811  CD  GLU A 247      53.772   1.372 -43.003  1.00 51.39           C  
ANISOU 1811  CD  GLU A 247     5879   6589   7057    176   -122    471       C  
ATOM   1812  OE1 GLU A 247      53.403   2.512 -43.359  1.00 35.25           O  
ANISOU 1812  OE1 GLU A 247     3790   4582   5020    138   -157    386       O  
ATOM   1813  OE2 GLU A 247      53.483   0.883 -41.889  1.00 55.14           O1-
ANISOU 1813  OE2 GLU A 247     6372   7082   7496    186    -60    547       O1-
ATOM   1814  N   ASP A 248      54.618  -1.736 -47.138  1.00 29.47           N  
ANISOU 1814  N   ASP A 248     3259   3403   4533    176   -139    417       N  
ATOM   1815  CA  ASP A 248      53.588  -2.548 -47.801  1.00 29.58           C  
ANISOU 1815  CA  ASP A 248     3309   3286   4644     97   -111    386       C  
ATOM   1816  C   ASP A 248      52.324  -2.717 -46.882  1.00 34.35           C  
ANISOU 1816  C   ASP A 248     3887   3877   5289     39    -64    429       C  
ATOM   1817  O   ASP A 248      52.286  -2.172 -45.774  1.00 33.88           O  
ANISOU 1817  O   ASP A 248     3790   3911   5173     66    -48    478       O  
ATOM   1818  CB  ASP A 248      54.136  -3.895 -48.305  1.00 32.18           C  
ANISOU 1818  CB  ASP A 248     3722   3486   5020    132    -60    408       C  
ATOM   1819  CG  ASP A 248      54.583  -4.913 -47.288  1.00 52.30           C  
ANISOU 1819  CG  ASP A 248     6308   5990   7574    207     20    529       C  
ATOM   1820  OD1 ASP A 248      55.386  -5.802 -47.658  1.00 57.93           O  
ANISOU 1820  OD1 ASP A 248     7078   6618   8313    270     60    555       O  
ATOM   1821  OD2 ASP A 248      54.101  -4.858 -46.135  1.00 56.96           O1-
ANISOU 1821  OD2 ASP A 248     6873   6624   8146    204     51    602       O1-
ATOM   1822  N   LEU A 249      51.292  -3.445 -47.356  1.00 31.19           N  
ANISOU 1822  N   LEU A 249     3502   3363   4985    -48    -39    406       N  
ATOM   1823  CA  LEU A 249      50.049  -3.704 -46.619  1.00 31.29           C  
ANISOU 1823  CA  LEU A 249     3482   3350   5056   -113     14    445       C  
ATOM   1824  C   LEU A 249      50.274  -4.421 -45.265  1.00 35.34           C  
ANISOU 1824  C   LEU A 249     4026   3856   5544    -55    106    570       C  
ATOM   1825  O   LEU A 249      49.371  -4.389 -44.422  1.00 35.58           O  
ANISOU 1825  O   LEU A 249     4022   3903   5594    -93    158    614       O  
ATOM   1826  CB  LEU A 249      49.125  -4.612 -47.470  1.00 32.43           C  
ANISOU 1826  CB  LEU A 249     3649   3357   5315   -219     24    400       C  
ATOM   1827  CG  LEU A 249      48.298  -4.080 -48.643  1.00 36.33           C  
ANISOU 1827  CG  LEU A 249     4095   3854   5855   -318    -60    294       C  
ATOM   1828  CD1 LEU A 249      47.472  -2.874 -48.276  1.00 35.54           C  
ANISOU 1828  CD1 LEU A 249     3887   3857   5760   -350    -91    288       C  
ATOM   1829  CD2 LEU A 249      49.068  -4.026 -49.941  1.00 38.47           C  
ANISOU 1829  CD2 LEU A 249     4412   4120   6085   -303   -130    214       C  
ATOM   1830  N   ASN A 250      51.484  -5.025 -45.040  1.00 30.98           N  
ANISOU 1830  N   ASN A 250     3536   3289   4947     43    128    635       N  
ATOM   1831  CA  ASN A 250      51.763  -5.899 -43.915  1.00 30.87           C  
ANISOU 1831  CA  ASN A 250     3562   3251   4916    104    212    769       C  
ATOM   1832  C   ASN A 250      52.699  -5.482 -42.710  1.00 34.96           C  
ANISOU 1832  C   ASN A 250     4068   3913   5301    209    210    865       C  
ATOM   1833  O   ASN A 250      52.693  -6.283 -41.782  1.00 38.74           O  
ANISOU 1833  O   ASN A 250     4581   4365   5772    245    284    988       O  
ATOM   1834  CB  ASN A 250      52.363  -7.201 -44.448  1.00 31.79           C  
ANISOU 1834  CB  ASN A 250     3762   3215   5102    143    259    804       C  
ATOM   1835  CG  ASN A 250      51.433  -8.027 -45.310  1.00 46.19           C  
ANISOU 1835  CG  ASN A 250     5622   4871   7056     36    293    742       C  
ATOM   1836  ND2 ASN A 250      51.761  -8.112 -46.573  1.00 35.25           N  
ANISOU 1836  ND2 ASN A 250     4266   3427   5701     13    249    636       N  
ATOM   1837  OD1 ASN A 250      50.465  -8.653 -44.851  1.00 43.54           O  
ANISOU 1837  OD1 ASN A 250     5293   4457   6793    -30    362    789       O  
ATOM   1838  N   GLY A 251      53.192  -4.292 -42.448  1.00 29.72           N  
ANISOU 1838  N   GLY A 251     3355   3403   4535    237    143    827       N  
ATOM   1839  CA  GLY A 251      53.637  -3.137 -43.185  1.00 29.00           C  
ANISOU 1839  CA  GLY A 251     3219   3391   4408    231     54    717       C  
ATOM   1840  C   GLY A 251      55.164  -3.112 -43.127  1.00 32.37           C  
ANISOU 1840  C   GLY A 251     3653   3888   4758    333     14    753       C  
ATOM   1841  O   GLY A 251      55.778  -2.353 -42.370  1.00 31.94           O  
ANISOU 1841  O   GLY A 251     3562   3976   4596    370    -24    769       O  
ATOM   1842  N   THR A 252      55.764  -3.997 -43.922  1.00 26.14           N  
ANISOU 1842  N   THR A 252     2908   2994   4029    374     27    766       N  
ATOM   1843  CA  THR A 252      57.183  -4.147 -44.103  1.00 25.21           C  
ANISOU 1843  CA  THR A 252     2791   2915   3874    474      2    801       C  
ATOM   1844  C   THR A 252      57.702  -2.919 -44.835  1.00 29.14           C  
ANISOU 1844  C   THR A 252     3238   3504   4331    458    -82    693       C  
ATOM   1845  O   THR A 252      57.118  -2.504 -45.836  1.00 29.25           O  
ANISOU 1845  O   THR A 252     3252   3470   4392    385   -106    588       O  
ATOM   1846  CB  THR A 252      57.470  -5.450 -44.877  1.00 30.65           C  
ANISOU 1846  CB  THR A 252     3548   3435   4663    511     61    824       C  
ATOM   1847  CG2 THR A 252      58.937  -5.663 -45.128  1.00 28.96           C  
ANISOU 1847  CG2 THR A 252     3326   3248   4429    623     48    861       C  
ATOM   1848  OG1 THR A 252      56.949  -6.558 -44.151  1.00 32.11           O  
ANISOU 1848  OG1 THR A 252     3780   3526   4893    523    145    934       O  
ATOM   1849  N   VAL A 253      58.777  -2.319 -44.319  1.00 26.25           N  
ANISOU 1849  N   VAL A 253     2825   3275   3874    522   -129    723       N  
ATOM   1850  CA  VAL A 253      59.379  -1.155 -44.948  1.00 25.60           C  
ANISOU 1850  CA  VAL A 253     2693   3279   3757    508   -201    632       C  
ATOM   1851  C   VAL A 253      60.459  -1.688 -45.919  1.00 31.89           C  
ANISOU 1851  C   VAL A 253     3501   4022   4594    575   -197    632       C  
ATOM   1852  O   VAL A 253      61.358  -2.431 -45.504  1.00 32.85           O  
ANISOU 1852  O   VAL A 253     3620   4152   4707    670   -174    730       O  
ATOM   1853  CB  VAL A 253      59.909  -0.106 -43.937  1.00 28.98           C  
ANISOU 1853  CB  VAL A 253     3058   3882   4070    518   -256    641       C  
ATOM   1854  CG1 VAL A 253      60.662   1.013 -44.659  1.00 28.30           C  
ANISOU 1854  CG1 VAL A 253     2921   3867   3964    506   -322    554       C  
ATOM   1855  CG2 VAL A 253      58.782   0.459 -43.082  1.00 28.15           C  
ANISOU 1855  CG2 VAL A 253     2949   3818   3928    448   -244    619       C  
ATOM   1856  N   LYS A 254      60.325  -1.346 -47.215  1.00 27.37           N  
ANISOU 1856  N   LYS A 254     2942   3392   4066    528   -212    528       N  
ATOM   1857  CA  LYS A 254      61.242  -1.805 -48.257  1.00 27.30           C  
ANISOU 1857  CA  LYS A 254     2953   3325   4094    580   -194    509       C  
ATOM   1858  C   LYS A 254      61.940  -0.620 -48.925  1.00 30.80           C  
ANISOU 1858  C   LYS A 254     3343   3863   4496    567   -254    437       C  
ATOM   1859  O   LYS A 254      61.294   0.375 -49.295  1.00 30.00           O  
ANISOU 1859  O   LYS A 254     3226   3791   4381    485   -299    357       O  
ATOM   1860  CB  LYS A 254      60.530  -2.658 -49.329  1.00 30.83           C  
ANISOU 1860  CB  LYS A 254     3484   3606   4624    534   -144    451       C  
ATOM   1861  CG  LYS A 254      59.393  -3.577 -48.843  1.00 69.46           C  
ANISOU 1861  CG  LYS A 254     8430   8391   9573    495    -91    489       C  
ATOM   1862  CD  LYS A 254      59.809  -5.033 -48.896  1.00 89.99           C  
ANISOU 1862  CD  LYS A 254    11098  10854  12242    565     -3    552       C  
ATOM   1863  CE  LYS A 254      58.635  -5.997 -48.863  1.00100.88           C  
ANISOU 1863  CE  LYS A 254    12543  12086  13699    497     55    555       C  
ATOM   1864  NZ  LYS A 254      59.075  -7.420 -48.998  1.00105.17           N1+
ANISOU 1864  NZ  LYS A 254    13163  12473  14323    566    153    612       N1+
ATOM   1865  N   PHE A 255      63.265  -0.743 -49.084  1.00 26.58           N  
ANISOU 1865  N   PHE A 255     2774   3375   3951    652   -250    474       N  
ATOM   1866  CA  PHE A 255      64.111   0.262 -49.724  1.00 25.31           C  
ANISOU 1866  CA  PHE A 255     2556   3300   3760    648   -292    420       C  
ATOM   1867  C   PHE A 255      64.490  -0.217 -51.150  1.00 30.58           C  
ANISOU 1867  C   PHE A 255     3272   3870   4475    664   -245    367       C  
ATOM   1868  O   PHE A 255      64.755  -1.416 -51.334  1.00 32.71           O  
ANISOU 1868  O   PHE A 255     3591   4040   4796    730   -174    406       O  
ATOM   1869  CB  PHE A 255      65.369   0.508 -48.873  1.00 26.77           C  
ANISOU 1869  CB  PHE A 255     2654   3619   3899    725   -321    499       C  
ATOM   1870  CG  PHE A 255      65.234   1.059 -47.471  1.00 26.89           C  
ANISOU 1870  CG  PHE A 255     2619   3758   3839    708   -375    543       C  
ATOM   1871  CD1 PHE A 255      65.787   2.295 -47.134  1.00 29.01           C  
ANISOU 1871  CD1 PHE A 255     2810   4167   4046    674   -443    510       C  
ATOM   1872  CD2 PHE A 255      64.664   0.300 -46.461  1.00 28.45           C  
ANISOU 1872  CD2 PHE A 255     2850   3935   4024    727   -351    622       C  
ATOM   1873  CE1 PHE A 255      65.700   2.800 -45.832  1.00 29.52           C  
ANISOU 1873  CE1 PHE A 255     2838   4350   4028    652   -489    536       C  
ATOM   1874  CE2 PHE A 255      64.589   0.795 -45.154  1.00 31.20           C  
ANISOU 1874  CE2 PHE A 255     3160   4409   4284    712   -394    660       C  
ATOM   1875  CZ  PHE A 255      65.128   2.037 -44.846  1.00 29.17           C  
ANISOU 1875  CZ  PHE A 255     2832   4295   3958    674   -465    613       C  
ATOM   1876  N   SER A 256      64.503   0.685 -52.156  1.00 25.53           N  
ANISOU 1876  N   SER A 256     2628   3253   3821    606   -274    280       N  
ATOM   1877  CA  SER A 256      64.855   0.272 -53.517  1.00 26.04           C  
ANISOU 1877  CA  SER A 256     2746   3237   3909    616   -225    225       C  
ATOM   1878  C   SER A 256      65.581   1.358 -54.342  1.00 34.32           C  
ANISOU 1878  C   SER A 256     3750   4365   4924    597   -251    176       C  
ATOM   1879  O   SER A 256      65.304   2.544 -54.249  1.00 30.83           O  
ANISOU 1879  O   SER A 256     3265   3999   4448    534   -315    147       O  
ATOM   1880  CB  SER A 256      63.625  -0.218 -54.273  1.00 28.34           C  
ANISOU 1880  CB  SER A 256     3135   3408   4226    538   -210    155       C  
ATOM   1881  OG  SER A 256      63.957  -0.917 -55.460  1.00 37.94           O  
ANISOU 1881  OG  SER A 256     4422   4535   5457    552   -150    101       O  
HETATM 1882  N   SEP A 257      66.519   0.896 -55.163  1.00 40.42           N  
ANISOU 1882  N   SEP A 257     4537   5109   5712    657   -189    170       N  
HETATM 1883  CA  SEP A 257      67.364   1.649 -56.100  1.00 43.83           C  
ANISOU 1883  CA  SEP A 257     4937   5598   6121    655   -182    133       C  
HETATM 1884  C   SEP A 257      66.612   1.924 -57.382  1.00 46.11           C  
ANISOU 1884  C   SEP A 257     5309   5829   6380    570   -183     41       C  
HETATM 1885  O   SEP A 257      66.953   2.858 -58.100  1.00 45.82           O  
ANISOU 1885  O   SEP A 257     5250   5849   6310    537   -199      9       O  
HETATM 1886  CB  SEP A 257      68.551   0.689 -56.530  1.00 52.85           C  
ANISOU 1886  CB  SEP A 257     6081   6696   7301    767    -82    164       C  
HETATM 1887  OG  SEP A 257      68.675  -0.621 -55.744  1.00 62.90           O  
ANISOU 1887  OG  SEP A 257     7374   7893   8631    857    -28    238       O  
HETATM 1888  P   SEP A 257      67.870  -2.122 -55.814  1.00 70.70           P  
ANISOU 1888  P   SEP A 257     8487   8702   9674    871     45    230       P  
HETATM 1889  O1P SEP A 257      67.796  -2.676 -57.325  1.00 72.27           O  
ANISOU 1889  O1P SEP A 257     8801   8778   9882    853    132    127       O  
HETATM 1890  O2P SEP A 257      68.666  -3.239 -55.003  1.00 73.20           O1-
ANISOU 1890  O2P SEP A 257     8771   8985  10057   1009    110    347       O1-
HETATM 1891  O3P SEP A 257      66.459  -2.227 -55.113  1.00 69.65           O  
ANISOU 1891  O3P SEP A 257     8396   8531   9536    788    -10    227       O  
ATOM   1892  N   SER A 258      65.580   1.097 -57.658  1.00 42.28           N  
ANISOU 1892  N   SER A 258     4920   5235   5909    531   -169      2       N  
ATOM   1893  CA  SER A 258      64.730   1.076 -58.849  1.00 41.15           C  
ANISOU 1893  CA  SER A 258     4867   5032   5735    447   -177    -84       C  
ATOM   1894  C   SER A 258      63.477   1.941 -58.725  1.00 42.70           C  
ANISOU 1894  C   SER A 258     5052   5258   5914    346   -272   -105       C  
ATOM   1895  O   SER A 258      62.896   2.076 -57.648  1.00 43.35           O  
ANISOU 1895  O   SER A 258     5090   5358   6022    336   -310    -66       O  
ATOM   1896  CB  SER A 258      64.311  -0.356 -59.166  1.00 45.21           C  
ANISOU 1896  CB  SER A 258     5488   5408   6283    453   -109   -120       C  
ATOM   1897  OG  SER A 258      65.405  -1.256 -59.084  1.00 53.82           O  
ANISOU 1897  OG  SER A 258     6583   6451   7414    563    -10    -84       O  
ATOM   1898  N   LEU A 259      63.042   2.481 -59.862  1.00 36.62           N  
ANISOU 1898  N   LEU A 259     4324   4494   5098    274   -303   -164       N  
ATOM   1899  CA  LEU A 259      61.863   3.323 -60.007  1.00 34.41           C  
ANISOU 1899  CA  LEU A 259     4030   4241   4805    183   -392   -181       C  
ATOM   1900  C   LEU A 259      60.643   2.398 -59.984  1.00 37.96           C  
ANISOU 1900  C   LEU A 259     4537   4602   5283    127   -404   -211       C  
ATOM   1901  O   LEU A 259      60.647   1.383 -60.672  1.00 38.31           O  
ANISOU 1901  O   LEU A 259     4670   4567   5320    118   -357   -260       O  
ATOM   1902  CB  LEU A 259      62.007   4.145 -61.306  1.00 33.92           C  
ANISOU 1902  CB  LEU A 259     3991   4222   4677    139   -417   -216       C  
ATOM   1903  CG  LEU A 259      61.005   5.224 -61.651  1.00 37.18           C  
ANISOU 1903  CG  LEU A 259     4376   4677   5074     62   -509   -215       C  
ATOM   1904  CD1 LEU A 259      60.827   6.208 -60.533  1.00 36.86           C  
ANISOU 1904  CD1 LEU A 259     4237   4688   5078     71   -547   -165       C  
ATOM   1905  CD2 LEU A 259      61.469   5.967 -62.865  1.00 38.97           C  
ANISOU 1905  CD2 LEU A 259     4627   4950   5231     41   -515   -227       C  
ATOM   1906  N   PRO A 260      59.651   2.645 -59.098  1.00 34.91           N  
ANISOU 1906  N   PRO A 260     4102   4222   4939     92   -453   -182       N  
ATOM   1907  CA  PRO A 260      58.539   1.699 -58.955  1.00 35.72           C  
ANISOU 1907  CA  PRO A 260     4247   4240   5085     38   -454   -202       C  
ATOM   1908  C   PRO A 260      57.624   1.574 -60.158  1.00 44.40           C  
ANISOU 1908  C   PRO A 260     5402   5310   6156    -60   -503   -270       C  
ATOM   1909  O   PRO A 260      57.485   2.507 -60.939  1.00 44.99           O  
ANISOU 1909  O   PRO A 260     5462   5450   6182    -96   -563   -284       O  
ATOM   1910  CB  PRO A 260      57.742   2.275 -57.779  1.00 36.12           C  
ANISOU 1910  CB  PRO A 260     4216   4330   5179     24   -494   -152       C  
ATOM   1911  CG  PRO A 260      58.640   3.203 -57.092  1.00 38.72           C  
ANISOU 1911  CG  PRO A 260     4476   4746   5490     87   -493   -108       C  
ATOM   1912  CD  PRO A 260      59.505   3.765 -58.147  1.00 34.82           C  
ANISOU 1912  CD  PRO A 260     3997   4290   4943     99   -497   -135       C  
ATOM   1913  N   TYR A 261      56.979   0.411 -60.281  1.00 44.15           N  
ANISOU 1913  N   TYR A 261     5435   5183   6158   -107   -480   -309       N  
ATOM   1914  CA  TYR A 261      55.979   0.154 -61.305  1.00 45.71           C  
ANISOU 1914  CA  TYR A 261     5682   5354   6333   -218   -536   -379       C  
ATOM   1915  C   TYR A 261      54.636   0.069 -60.575  1.00 46.76           C  
ANISOU 1915  C   TYR A 261     5756   5468   6542   -284   -582   -354       C  
ATOM   1916  O   TYR A 261      54.637  -0.398 -59.441  1.00 47.12           O  
ANISOU 1916  O   TYR A 261     5779   5471   6652   -242   -528   -306       O  
ATOM   1917  CB  TYR A 261      56.306  -1.101 -62.139  1.00 50.18           C  
ANISOU 1917  CB  TYR A 261     6373   5819   6876   -237   -470   -461       C  
ATOM   1918  CG  TYR A 261      55.585  -1.093 -63.470  1.00 55.47           C  
ANISOU 1918  CG  TYR A 261     7102   6501   7475   -352   -541   -546       C  
ATOM   1919  CD1 TYR A 261      55.956  -0.207 -64.479  1.00 58.15           C  
ANISOU 1919  CD1 TYR A 261     7449   6932   7712   -360   -587   -562       C  
ATOM   1920  CD2 TYR A 261      54.439  -1.860 -63.669  1.00 57.46           C  
ANISOU 1920  CD2 TYR A 261     7386   6685   7760   -463   -574   -601       C  
ATOM   1921  CE1 TYR A 261      55.255  -0.136 -65.685  1.00 61.27           C  
ANISOU 1921  CE1 TYR A 261     7895   7358   8026   -468   -666   -628       C  
ATOM   1922  CE2 TYR A 261      53.718  -1.788 -64.863  1.00 59.70           C  
ANISOU 1922  CE2 TYR A 261     7712   7002   7969   -579   -659   -676       C  
ATOM   1923  CZ  TYR A 261      54.128  -0.921 -65.870  1.00 69.15           C  
ANISOU 1923  CZ  TYR A 261     8923   8299   9050   -579   -709   -686       C  
ATOM   1924  OH  TYR A 261      53.432  -0.845 -67.058  1.00 71.21           O  
ANISOU 1924  OH  TYR A 261     9229   8609   9221   -694   -801   -752       O  
ATOM   1925  N   PRO A 262      53.517   0.634 -61.084  1.00 40.46           N  
ANISOU 1925  N   PRO A 262     4917   4715   5740   -376   -679   -369       N  
ATOM   1926  CA  PRO A 262      53.298   1.205 -62.428  1.00 39.98           C  
ANISOU 1926  CA  PRO A 262     4876   4717   5597   -438   -761   -412       C  
ATOM   1927  C   PRO A 262      53.656   2.683 -62.626  1.00 41.76           C  
ANISOU 1927  C   PRO A 262     5038   5049   5780   -394   -808   -361       C  
ATOM   1928  O   PRO A 262      53.456   3.503 -61.745  1.00 41.98           O  
ANISOU 1928  O   PRO A 262     4973   5116   5860   -355   -818   -297       O  
ATOM   1929  CB  PRO A 262      51.798   0.985 -62.639  1.00 42.54           C  
ANISOU 1929  CB  PRO A 262     5162   5037   5964   -553   -845   -429       C  
ATOM   1930  CG  PRO A 262      51.205   1.060 -61.260  1.00 46.13           C  
ANISOU 1930  CG  PRO A 262     5525   5476   6527   -529   -821   -362       C  
ATOM   1931  CD  PRO A 262      52.253   0.536 -60.324  1.00 41.13           C  
ANISOU 1931  CD  PRO A 262     4930   4784   5912   -432   -708   -340       C  
ATOM   1932  N   ASN A 263      54.180   2.998 -63.813  1.00 36.65           N  
ANISOU 1932  N   ASN A 263     4447   4443   5034   -405   -830   -393       N  
ATOM   1933  CA  ASN A 263      54.541   4.319 -64.323  1.00 35.08           C  
ANISOU 1933  CA  ASN A 263     4211   4336   4781   -380   -873   -350       C  
ATOM   1934  C   ASN A 263      54.312   4.304 -65.830  1.00 38.52           C  
ANISOU 1934  C   ASN A 263     4719   4809   5106   -454   -934   -396       C  
ATOM   1935  O   ASN A 263      54.263   3.228 -66.431  1.00 39.97           O  
ANISOU 1935  O   ASN A 263     4998   4943   5245   -506   -914   -477       O  
ATOM   1936  CB  ASN A 263      55.974   4.735 -63.943  1.00 35.06           C  
ANISOU 1936  CB  ASN A 263     4206   4348   4766   -279   -791   -322       C  
ATOM   1937  CG  ASN A 263      57.100   3.883 -64.486  1.00 48.85           C  
ANISOU 1937  CG  ASN A 263     6052   6056   6454   -244   -703   -375       C  
ATOM   1938  ND2 ASN A 263      57.873   3.293 -63.592  1.00 37.60           N  
ANISOU 1938  ND2 ASN A 263     4625   4581   5080   -170   -616   -366       N  
ATOM   1939  OD1 ASN A 263      57.351   3.819 -65.689  1.00 41.67           O  
ANISOU 1939  OD1 ASN A 263     5215   5167   5450   -274   -707   -418       O  
ATOM   1940  N   ASN A 264      54.131   5.481 -66.436  1.00 33.21           N  
ANISOU 1940  N   ASN A 264     4007   4223   4390   -462  -1006   -345       N  
ATOM   1941  CA  ASN A 264      53.802   5.623 -67.872  1.00 32.51           C  
ANISOU 1941  CA  ASN A 264     3976   4194   4182   -535  -1082   -368       C  
ATOM   1942  C   ASN A 264      55.028   6.004 -68.740  1.00 31.49           C  
ANISOU 1942  C   ASN A 264     3924   4102   3940   -495  -1026   -374       C  
ATOM   1943  O   ASN A 264      54.850   6.504 -69.853  1.00 29.94           O  
ANISOU 1943  O   ASN A 264     3761   3977   3638   -539  -1090   -362       O  
ATOM   1944  CB  ASN A 264      52.647   6.651 -68.071  1.00 32.85           C  
ANISOU 1944  CB  ASN A 264     3920   4311   4250   -574  -1209   -289       C  
ATOM   1945  CG  ASN A 264      51.545   6.658 -67.001  1.00 53.08           C  
ANISOU 1945  CG  ASN A 264     6372   6847   6949   -589  -1247   -257       C  
ATOM   1946  ND2 ASN A 264      50.907   7.800 -66.823  1.00 51.37           N  
ANISOU 1946  ND2 ASN A 264     6049   6681   6788   -577  -1315   -171       N  
ATOM   1947  OD1 ASN A 264      51.233   5.661 -66.335  1.00 38.31           O  
ANISOU 1947  OD1 ASN A 264     4508   4907   5140   -611  -1210   -304       O  
ATOM   1948  N   LEU A 265      56.257   5.746 -68.230  1.00 27.09           N  
ANISOU 1948  N   LEU A 265     3388   3501   3404   -412   -908   -387       N  
ATOM   1949  CA  LEU A 265      57.546   5.998 -68.909  1.00 26.80           C  
ANISOU 1949  CA  LEU A 265     3410   3491   3279   -364   -830   -393       C  
ATOM   1950  C   LEU A 265      57.988   4.800 -69.704  1.00 31.96           C  
ANISOU 1950  C   LEU A 265     4195   4100   3847   -387   -760   -495       C  
ATOM   1951  O   LEU A 265      57.685   3.660 -69.320  1.00 30.90           O  
ANISOU 1951  O   LEU A 265     4098   3882   3759   -404   -730   -558       O  
ATOM   1952  CB  LEU A 265      58.697   6.321 -67.925  1.00 25.31           C  
ANISOU 1952  CB  LEU A 265     3162   3288   3167   -262   -737   -351       C  
ATOM   1953  CG  LEU A 265      58.656   7.564 -67.073  1.00 28.45           C  
ANISOU 1953  CG  LEU A 265     3441   3722   3646   -227   -771   -264       C  
ATOM   1954  CD1 LEU A 265      59.822   7.570 -66.156  1.00 27.12           C  
ANISOU 1954  CD1 LEU A 265     3230   3538   3537   -143   -682   -248       C  
ATOM   1955  CD2 LEU A 265      58.684   8.848 -67.920  1.00 33.17           C  
ANISOU 1955  CD2 LEU A 265     4024   4393   4187   -245   -819   -205       C  
ATOM   1956  N   ASN A 266      58.796   5.053 -70.752  1.00 29.84           N  
ANISOU 1956  N   ASN A 266     3999   3878   3459   -381   -716   -510       N  
ATOM   1957  CA  ASN A 266      59.379   3.997 -71.568  1.00 30.92           C  
ANISOU 1957  CA  ASN A 266     4270   3974   3505   -392   -625   -614       C  
ATOM   1958  C   ASN A 266      60.626   3.427 -70.865  1.00 36.90           C  
ANISOU 1958  C   ASN A 266     5021   4659   4339   -283   -478   -623       C  
ATOM   1959  O   ASN A 266      61.230   4.100 -70.023  1.00 36.18           O  
ANISOU 1959  O   ASN A 266     4829   4590   4330   -206   -455   -543       O  
ATOM   1960  CB  ASN A 266      59.706   4.504 -72.984  1.00 29.02           C  
ANISOU 1960  CB  ASN A 266     4109   3820   3097   -428   -629   -622       C  
ATOM   1961  CG  ASN A 266      60.818   5.506 -73.088  1.00 34.60           C  
ANISOU 1961  CG  ASN A 266     4771   4583   3791   -352   -564   -542       C  
ATOM   1962  ND2 ASN A 266      60.503   6.678 -73.580  1.00 26.05           N  
ANISOU 1962  ND2 ASN A 266     3653   3590   2654   -381   -646   -459       N  
ATOM   1963  OD1 ASN A 266      61.979   5.221 -72.803  1.00 29.02           O  
ANISOU 1963  OD1 ASN A 266     4065   3841   3122   -271   -437   -553       O  
ATOM   1964  N   SER A 267      61.004   2.198 -71.237  1.00 35.27           N  
ANISOU 1964  N   SER A 267     4923   4370   4106   -277   -380   -722       N  
ATOM   1965  CA  SER A 267      62.143   1.423 -70.744  1.00 35.04           C  
ANISOU 1965  CA  SER A 267     4904   4262   4148   -172   -231   -739       C  
ATOM   1966  C   SER A 267      63.405   2.268 -70.484  1.00 37.23           C  
ANISOU 1966  C   SER A 267     5096   4602   4447    -73   -167   -655       C  
ATOM   1967  O   SER A 267      63.923   2.241 -69.362  1.00 35.01           O  
ANISOU 1967  O   SER A 267     4722   4300   4282     10   -133   -596       O  
ATOM   1968  CB  SER A 267      62.475   0.322 -71.748  1.00 41.41           C  
ANISOU 1968  CB  SER A 267     5865   4999   4870   -190   -126   -863       C  
ATOM   1969  OG  SER A 267      63.593  -0.459 -71.360  1.00 54.15           O  
ANISOU 1969  OG  SER A 267     7489   6528   6559    -78     28   -875       O  
ATOM   1970  N   VAL A 268      63.893   3.004 -71.520  1.00 34.15           N  
ANISOU 1970  N   VAL A 268     4738   4295   3943    -88   -150   -649       N  
ATOM   1971  CA  VAL A 268      65.130   3.821 -71.489  1.00 32.67           C  
ANISOU 1971  CA  VAL A 268     4478   4170   3766    -11    -78   -578       C  
ATOM   1972  C   VAL A 268      64.972   4.995 -70.524  1.00 32.55           C  
ANISOU 1972  C   VAL A 268     4319   4210   3839      1   -166   -471       C  
ATOM   1973  O   VAL A 268      65.825   5.161 -69.655  1.00 31.85           O  
ANISOU 1973  O   VAL A 268     4136   4122   3844     80   -115   -421       O  
ATOM   1974  CB  VAL A 268      65.562   4.282 -72.919  1.00 36.97           C  
ANISOU 1974  CB  VAL A 268     5106   4786   4157    -45    -35   -597       C  
ATOM   1975  CG1 VAL A 268      66.692   5.311 -72.883  1.00 36.00           C  
ANISOU 1975  CG1 VAL A 268     4891   4733   4053     14     24   -510       C  
ATOM   1976  CG2 VAL A 268      65.955   3.086 -73.783  1.00 38.05           C  
ANISOU 1976  CG2 VAL A 268     5386   4861   4210    -42     87   -715       C  
ATOM   1977  N   LEU A 269      63.878   5.777 -70.655  1.00 27.92           N  
ANISOU 1977  N   LEU A 269     3715   3668   3226    -76   -297   -437       N  
ATOM   1978  CA  LEU A 269      63.558   6.927 -69.799  1.00 25.72           C  
ANISOU 1978  CA  LEU A 269     3312   3430   3030    -73   -380   -347       C  
ATOM   1979  C   LEU A 269      63.469   6.540 -68.319  1.00 25.89           C  
ANISOU 1979  C   LEU A 269     3251   3400   3184    -26   -384   -332       C  
ATOM   1980  O   LEU A 269      64.037   7.227 -67.471  1.00 23.27           O  
ANISOU 1980  O   LEU A 269     2819   3096   2926     20   -377   -273       O  
ATOM   1981  CB  LEU A 269      62.255   7.570 -70.244  1.00 26.36           C  
ANISOU 1981  CB  LEU A 269     3399   3548   3067   -158   -511   -322       C  
ATOM   1982  CG  LEU A 269      62.420   8.893 -70.984  1.00 32.95           C  
ANISOU 1982  CG  LEU A 269     4213   4462   3844   -177   -541   -246       C  
ATOM   1983  CD1 LEU A 269      61.066   9.458 -71.384  1.00 33.74           C  
ANISOU 1983  CD1 LEU A 269     4309   4597   3914   -249   -677   -208       C  
ATOM   1984  CD2 LEU A 269      63.173   9.939 -70.133  1.00 35.68           C  
ANISOU 1984  CD2 LEU A 269     4443   4822   4291   -122   -511   -171       C  
ATOM   1985  N   ALA A 270      62.814   5.410 -68.018  1.00 22.72           N  
ANISOU 1985  N   ALA A 270     2898   2927   2808    -40   -390   -387       N  
ATOM   1986  CA  ALA A 270      62.729   4.884 -66.659  1.00 21.91           C  
ANISOU 1986  CA  ALA A 270     2733   2772   2818      6   -382   -369       C  
ATOM   1987  C   ALA A 270      64.148   4.630 -66.107  1.00 26.37           C  
ANISOU 1987  C   ALA A 270     3254   3334   3431    108   -276   -345       C  
ATOM   1988  O   ALA A 270      64.502   5.150 -65.064  1.00 24.74           O  
ANISOU 1988  O   ALA A 270     2947   3159   3294    151   -289   -285       O  
ATOM   1989  CB  ALA A 270      61.892   3.606 -66.643  1.00 22.88           C  
ANISOU 1989  CB  ALA A 270     2932   2806   2954    -33   -385   -435       C  
ATOM   1990  N   GLU A 271      64.972   3.920 -66.863  1.00 26.16           N  
ANISOU 1990  N   GLU A 271     3300   3278   3361    146   -173   -390       N  
ATOM   1991  CA  GLU A 271      66.339   3.589 -66.490  1.00 27.69           C  
ANISOU 1991  CA  GLU A 271     3449   3470   3604    249    -65   -364       C  
ATOM   1992  C   GLU A 271      67.200   4.871 -66.272  1.00 32.80           C  
ANISOU 1992  C   GLU A 271     3982   4218   4262    273    -73   -293       C  
ATOM   1993  O   GLU A 271      67.896   4.989 -65.249  1.00 32.18           O  
ANISOU 1993  O   GLU A 271     3801   4164   4261    337    -59   -238       O  
ATOM   1994  CB  GLU A 271      66.942   2.676 -67.569  1.00 30.62           C  
ANISOU 1994  CB  GLU A 271     3930   3790   3916    275     55   -437       C  
ATOM   1995  CG  GLU A 271      68.301   2.096 -67.239  1.00 49.38           C  
ANISOU 1995  CG  GLU A 271     6263   6144   6357    394    183   -413       C  
ATOM   1996  CD  GLU A 271      69.458   2.914 -67.790  1.00 96.63           C  
ANISOU 1996  CD  GLU A 271    12192  12213  12310    429    247   -381       C  
ATOM   1997  OE1 GLU A 271      69.654   2.913 -69.030  1.00111.53           O  
ANISOU 1997  OE1 GLU A 271    14170  14105  14102    403    311   -436       O  
ATOM   1998  OE2 GLU A 271      70.151   3.578 -66.982  1.00 88.95           O1-
ANISOU 1998  OE2 GLU A 271    11086  11308  11404    474    233   -302       O1-
ATOM   1999  N   ARG A 272      67.117   5.830 -67.209  1.00 28.86           N  
ANISOU 1999  N   ARG A 272     3503   3777   3686    215    -99   -290       N  
ATOM   2000  CA  ARG A 272      67.929   7.032 -67.159  1.00 27.82           C  
ANISOU 2000  CA  ARG A 272     3278   3726   3567    224    -94   -228       C  
ATOM   2001  C   ARG A 272      67.436   8.038 -66.096  1.00 32.72           C  
ANISOU 2001  C   ARG A 272     3799   4380   4255    197   -195   -174       C  
ATOM   2002  O   ARG A 272      68.278   8.647 -65.421  1.00 34.30           O  
ANISOU 2002  O   ARG A 272     3896   4626   4511    228   -181   -130       O  
ATOM   2003  CB  ARG A 272      68.063   7.651 -68.547  1.00 24.69           C  
ANISOU 2003  CB  ARG A 272     2945   3370   3065    177    -72   -234       C  
ATOM   2004  CG  ARG A 272      69.118   6.855 -69.353  1.00 36.86           C  
ANISOU 2004  CG  ARG A 272     4544   4901   4561    231     70   -274       C  
ATOM   2005  CD  ARG A 272      70.150   7.666 -70.134  1.00 39.31           C  
ANISOU 2005  CD  ARG A 272     4827   5280   4828    235    145   -237       C  
ATOM   2006  NE  ARG A 272      70.768   8.718 -69.329  1.00 38.17           N  
ANISOU 2006  NE  ARG A 272     4538   5190   4773    249    123   -160       N  
ATOM   2007  CZ  ARG A 272      71.501   9.707 -69.826  1.00 48.42           C  
ANISOU 2007  CZ  ARG A 272     5789   6549   6058    232    164   -111       C  
ATOM   2008  NH1 ARG A 272      71.750   9.767 -71.131  1.00 24.97           N1+
ANISOU 2008  NH1 ARG A 272     2907   3600   2981    210    235   -123       N1+
ATOM   2009  NH2 ARG A 272      71.994  10.647 -69.020  1.00 40.40           N  
ANISOU 2009  NH2 ARG A 272     4643   5574   5132    230    136    -53       N  
ATOM   2010  N   LEU A 273      66.114   8.156 -65.875  1.00 27.17           N  
ANISOU 2010  N   LEU A 273     3119   3652   3553    140   -291   -182       N  
ATOM   2011  CA  LEU A 273      65.604   9.072 -64.849  1.00 25.10           C  
ANISOU 2011  CA  LEU A 273     2768   3412   3358    119   -370   -140       C  
ATOM   2012  C   LEU A 273      65.822   8.518 -63.433  1.00 28.38           C  
ANISOU 2012  C   LEU A 273     3120   3815   3850    172   -364   -131       C  
ATOM   2013  O   LEU A 273      65.992   9.285 -62.496  1.00 27.19           O  
ANISOU 2013  O   LEU A 273     2882   3702   3748    174   -394    -98       O  
ATOM   2014  CB  LEU A 273      64.134   9.405 -65.081  1.00 24.77           C  
ANISOU 2014  CB  LEU A 273     2758   3352   3301     50   -465   -143       C  
ATOM   2015  CG  LEU A 273      63.842  10.393 -66.214  1.00 29.44           C  
ANISOU 2015  CG  LEU A 273     3379   3977   3828     -3   -500   -119       C  
ATOM   2016  CD1 LEU A 273      62.348  10.482 -66.462  1.00 28.67           C  
ANISOU 2016  CD1 LEU A 273     3307   3864   3721    -63   -598   -118       C  
ATOM   2017  CD2 LEU A 273      64.468  11.781 -65.933  1.00 32.47           C  
ANISOU 2017  CD2 LEU A 273     3682   4404   4253     -1   -494    -61       C  
ATOM   2018  N   GLU A 274      65.857   7.187 -63.302  1.00 26.20           N  
ANISOU 2018  N   GLU A 274     2892   3484   3579    213   -319   -158       N  
ATOM   2019  CA  GLU A 274      66.127   6.412 -62.094  1.00 25.09           C  
ANISOU 2019  CA  GLU A 274     2710   3324   3500    275   -299   -138       C  
ATOM   2020  C   GLU A 274      67.463   6.792 -61.520  1.00 29.93           C  
ANISOU 2020  C   GLU A 274     3224   4005   4145    336   -263    -93       C  
ATOM   2021  O   GLU A 274      67.555   7.114 -60.347  1.00 29.84           O  
ANISOU 2021  O   GLU A 274     3133   4032   4172    349   -300    -58       O  
ATOM   2022  CB  GLU A 274      66.136   4.942 -62.480  1.00 26.87           C  
ANISOU 2022  CB  GLU A 274     3023   3465   3720    313   -231   -175       C  
ATOM   2023  CG  GLU A 274      65.898   3.951 -61.375  1.00 39.54           C  
ANISOU 2023  CG  GLU A 274     4619   5017   5386    359   -220   -153       C  
ATOM   2024  CD  GLU A 274      65.812   2.553 -61.957  1.00 62.29           C  
ANISOU 2024  CD  GLU A 274     7605   7794   8268    384   -143   -200       C  
ATOM   2025  OE1 GLU A 274      64.756   2.216 -62.546  1.00 42.80           O  
ANISOU 2025  OE1 GLU A 274     5223   5266   5772    311   -171   -257       O  
ATOM   2026  OE2 GLU A 274      66.826   1.818 -61.883  1.00 61.87           O1-
ANISOU 2026  OE2 GLU A 274     7546   7717   8244    474    -53   -182       O1-
ATOM   2027  N   LYS A 275      68.496   6.807 -62.357  1.00 29.98           N  
ANISOU 2027  N   LYS A 275     3230   4033   4129    366   -190    -95       N  
ATOM   2028  CA  LYS A 275      69.845   7.150 -61.917  1.00 31.73           C  
ANISOU 2028  CA  LYS A 275     3344   4327   4387    420   -151    -50       C  
ATOM   2029  C   LYS A 275      69.974   8.660 -61.659  1.00 36.55           C  
ANISOU 2029  C   LYS A 275     3873   5012   5003    359   -209    -30       C  
ATOM   2030  O   LYS A 275      70.694   9.047 -60.735  1.00 38.46           O  
ANISOU 2030  O   LYS A 275     4008   5318   5286    378   -225      4       O  
ATOM   2031  CB  LYS A 275      70.926   6.632 -62.898  1.00 36.34           C  
ANISOU 2031  CB  LYS A 275     3947   4906   4956    477    -38    -58       C  
ATOM   2032  CG  LYS A 275      70.839   7.167 -64.336  1.00 64.43           C  
ANISOU 2032  CG  LYS A 275     7582   8461   8439    422     -6    -94       C  
ATOM   2033  CD  LYS A 275      71.921   6.566 -65.235  1.00 76.68           C  
ANISOU 2033  CD  LYS A 275     9157  10005   9972    484    125   -108       C  
ATOM   2034  CE  LYS A 275      71.827   7.079 -66.642  1.00 80.43           C  
ANISOU 2034  CE  LYS A 275     9713  10492  10356    427    159   -138       C  
ATOM   2035  NZ  LYS A 275      72.711   6.311 -67.558  1.00 93.27           N1+
ANISOU 2035  NZ  LYS A 275    11387  12098  11953    487    301   -167       N1+
ATOM   2036  N   TRP A 276      69.242   9.506 -62.417  1.00 30.43           N  
ANISOU 2036  N   TRP A 276     3147   4225   4190    284   -246    -48       N  
ATOM   2037  CA  TRP A 276      69.279  10.953 -62.190  1.00 28.56           C  
ANISOU 2037  CA  TRP A 276     2845   4034   3973    225   -293    -28       C  
ATOM   2038  C   TRP A 276      68.622  11.280 -60.860  1.00 31.20           C  
ANISOU 2038  C   TRP A 276     3132   4373   4349    206   -368    -26       C  
ATOM   2039  O   TRP A 276      69.075  12.184 -60.155  1.00 32.43           O  
ANISOU 2039  O   TRP A 276     3204   4578   4539    183   -391    -15       O  
ATOM   2040  CB  TRP A 276      68.622  11.708 -63.350  1.00 27.08           C  
ANISOU 2040  CB  TRP A 276     2724   3825   3738    162   -309    -31       C  
ATOM   2041  CG  TRP A 276      68.514  13.191 -63.129  1.00 27.23           C  
ANISOU 2041  CG  TRP A 276     2687   3866   3791    104   -351     -6       C  
ATOM   2042  CD1 TRP A 276      69.488  14.129 -63.319  1.00 30.08           C  
ANISOU 2042  CD1 TRP A 276     2984   4269   4175     84   -316     19       C  
ATOM   2043  CD2 TRP A 276      67.364  13.896 -62.641  1.00 26.12           C  
ANISOU 2043  CD2 TRP A 276     2547   3697   3680     59   -428     -6       C  
ATOM   2044  CE2 TRP A 276      67.722  15.259 -62.540  1.00 30.04           C  
ANISOU 2044  CE2 TRP A 276     2985   4211   4219     16   -431     16       C  
ATOM   2045  CE3 TRP A 276      66.067  13.503 -62.264  1.00 26.41           C  
ANISOU 2045  CE3 TRP A 276     2622   3692   3721     51   -486    -23       C  
ATOM   2046  NE1 TRP A 276      69.023  15.374 -62.962  1.00 28.52           N  
ANISOU 2046  NE1 TRP A 276     2754   4061   4020     27   -365     32       N  
ATOM   2047  CZ2 TRP A 276      66.821  16.235 -62.099  1.00 29.38           C  
ANISOU 2047  CZ2 TRP A 276     2888   4094   4180    -26   -485     21       C  
ATOM   2048  CZ3 TRP A 276      65.192  14.464 -61.793  1.00 27.68           C  
ANISOU 2048  CZ3 TRP A 276     2758   3833   3927     11   -540    -14       C  
ATOM   2049  CH2 TRP A 276      65.566  15.812 -61.717  1.00 28.57           C  
ANISOU 2049  CH2 TRP A 276     2819   3955   4082    -22   -537      6       C  
ATOM   2050  N   LEU A 277      67.597  10.521 -60.486  1.00 27.27           N  
ANISOU 2050  N   LEU A 277     2687   3825   3848    212   -399    -42       N  
ATOM   2051  CA  LEU A 277      66.914  10.733 -59.217  1.00 26.79           C  
ANISOU 2051  CA  LEU A 277     2590   3769   3820    198   -456    -41       C  
ATOM   2052  C   LEU A 277      67.839  10.411 -58.031  1.00 31.74           C  
ANISOU 2052  C   LEU A 277     3137   4456   4468    248   -448    -17       C  
ATOM   2053  O   LEU A 277      67.746  11.094 -57.009  1.00 31.38           O  
ANISOU 2053  O   LEU A 277     3035   4451   4437    222   -490    -18       O  
ATOM   2054  CB  LEU A 277      65.600   9.930 -59.134  1.00 26.38           C  
ANISOU 2054  CB  LEU A 277     2610   3650   3765    190   -482    -58       C  
ATOM   2055  CG  LEU A 277      64.391  10.489 -59.903  1.00 29.73           C  
ANISOU 2055  CG  LEU A 277     3080   4035   4179    127   -527    -73       C  
ATOM   2056  CD1 LEU A 277      63.215   9.513 -59.848  1.00 29.76           C  
ANISOU 2056  CD1 LEU A 277     3143   3979   4186    117   -548    -90       C  
ATOM   2057  CD2 LEU A 277      63.987  11.882 -59.425  1.00 26.21           C  
ANISOU 2057  CD2 LEU A 277     2579   3611   3770     84   -571    -64       C  
ATOM   2058  N   GLN A 278      68.761   9.432 -58.179  1.00 29.13           N  
ANISOU 2058  N   GLN A 278     2799   4135   4136    320   -392      4       N  
ATOM   2059  CA  GLN A 278      69.724   9.086 -57.114  1.00 30.35           C  
ANISOU 2059  CA  GLN A 278     2864   4358   4309    377   -390     45       C  
ATOM   2060  C   GLN A 278      70.581  10.326 -56.705  1.00 34.92           C  
ANISOU 2060  C   GLN A 278     3337   5031   4899    335   -419     49       C  
ATOM   2061  O   GLN A 278      70.853  10.535 -55.522  1.00 37.08           O  
ANISOU 2061  O   GLN A 278     3541   5373   5175    333   -464     63       O  
ATOM   2062  CB  GLN A 278      70.620   7.912 -57.530  1.00 32.71           C  
ANISOU 2062  CB  GLN A 278     3166   4643   4620    469   -314     75       C  
ATOM   2063  CG  GLN A 278      69.825   6.656 -57.884  1.00 49.59           C  
ANISOU 2063  CG  GLN A 278     5414   6675   6754    503   -278     62       C  
ATOM   2064  CD  GLN A 278      70.654   5.519 -58.432  1.00 59.47           C  
ANISOU 2064  CD  GLN A 278     6686   7885   8024    592   -184     77       C  
ATOM   2065  NE2 GLN A 278      69.943   4.453 -58.846  1.00 49.19           N  
ANISOU 2065  NE2 GLN A 278     5494   6475   6720    606   -145     49       N  
ATOM   2066  OE1 GLN A 278      71.906   5.567 -58.465  1.00 43.45           O  
ANISOU 2066  OE1 GLN A 278     4574   5917   6018    648   -141    113       O  
ATOM   2067  N   LEU A 279      70.927  11.161 -57.685  1.00 29.53           N  
ANISOU 2067  N   LEU A 279     2651   4349   4220    292   -395     34       N  
ATOM   2068  CA  LEU A 279      71.655  12.424 -57.523  1.00 29.04           C  
ANISOU 2068  CA  LEU A 279     2501   4354   4180    234   -411     30       C  
ATOM   2069  C   LEU A 279      70.865  13.444 -56.665  1.00 32.90           C  
ANISOU 2069  C   LEU A 279     2983   4842   4675    159   -479     -3       C  
ATOM   2070  O   LEU A 279      71.431  14.174 -55.842  1.00 31.49           O  
ANISOU 2070  O   LEU A 279     2721   4731   4511    119   -510    -14       O  
ATOM   2071  CB  LEU A 279      71.866  13.041 -58.931  1.00 28.33           C  
ANISOU 2071  CB  LEU A 279     2443   4234   4088    200   -360     27       C  
ATOM   2072  CG  LEU A 279      73.204  12.886 -59.623  1.00 33.32           C  
ANISOU 2072  CG  LEU A 279     3018   4910   4731    234   -285     54       C  
ATOM   2073  CD1 LEU A 279      73.459  11.436 -60.072  1.00 33.56           C  
ANISOU 2073  CD1 LEU A 279     3094   4913   4744    330   -220     68       C  
ATOM   2074  CD2 LEU A 279      73.230  13.748 -60.864  1.00 36.41           C  
ANISOU 2074  CD2 LEU A 279     3448   5276   5112    180   -244     53       C  
ATOM   2075  N   MET A 280      69.555  13.523 -56.931  1.00 28.53           N  
ANISOU 2075  N   MET A 280     2515   4211   4113    136   -497    -24       N  
ATOM   2076  CA  MET A 280      68.642  14.501 -56.353  1.00 26.43           C  
ANISOU 2076  CA  MET A 280     2258   3922   3865     73   -541    -57       C  
ATOM   2077  C   MET A 280      68.095  14.098 -54.975  1.00 31.23           C  
ANISOU 2077  C   MET A 280     2859   4548   4459     84   -579    -69       C  
ATOM   2078  O   MET A 280      67.884  14.970 -54.129  1.00 29.12           O  
ANISOU 2078  O   MET A 280     2564   4298   4202     34   -606   -103       O  
ATOM   2079  CB  MET A 280      67.478  14.742 -57.337  1.00 26.99           C  
ANISOU 2079  CB  MET A 280     2411   3906   3939     50   -542    -60       C  
ATOM   2080  CG  MET A 280      67.934  15.064 -58.752  1.00 28.42           C  
ANISOU 2080  CG  MET A 280     2615   4072   4112     39   -504    -39       C  
ATOM   2081  SD  MET A 280      68.863  16.602 -58.833  1.00 30.93           S  
ANISOU 2081  SD  MET A 280     2859   4419   4474    -24   -488    -38       S  
ATOM   2082  CE  MET A 280      67.569  17.780 -58.841  1.00 26.80           C  
ANISOU 2082  CE  MET A 280     2373   3819   3991    -80   -522    -47       C  
ATOM   2083  N   LEU A 281      67.856  12.791 -54.756  1.00 30.15           N  
ANISOU 2083  N   LEU A 281     2754   4403   4299    148   -571    -43       N  
ATOM   2084  CA  LEU A 281      67.291  12.252 -53.515  1.00 29.67           C  
ANISOU 2084  CA  LEU A 281     2697   4356   4218    166   -596    -39       C  
ATOM   2085  C   LEU A 281      68.390  11.725 -52.576  1.00 36.16           C  
ANISOU 2085  C   LEU A 281     3449   5276   5013    211   -606     -4       C  
ATOM   2086  O   LEU A 281      68.141  10.927 -51.685  1.00 37.69           O  
ANISOU 2086  O   LEU A 281     3650   5490   5180    247   -617     23       O  
ATOM   2087  CB  LEU A 281      66.263  11.158 -53.860  1.00 28.82           C  
ANISOU 2087  CB  LEU A 281     2672   4168   4112    200   -579    -25       C  
ATOM   2088  CG  LEU A 281      65.062  11.635 -54.696  1.00 31.09           C  
ANISOU 2088  CG  LEU A 281     3016   4375   4421    151   -586    -53       C  
ATOM   2089  CD1 LEU A 281      64.291  10.470 -55.266  1.00 30.13           C  
ANISOU 2089  CD1 LEU A 281     2968   4181   4299    175   -572    -44       C  
ATOM   2090  CD2 LEU A 281      64.166  12.544 -53.899  1.00 30.49           C  
ANISOU 2090  CD2 LEU A 281     2924   4295   4364    102   -614    -82       C  
ATOM   2091  N   MET A 282      69.587  12.242 -52.754  1.00 34.17           N  
ANISOU 2091  N   MET A 282     3123   5090   4770    203   -605      1       N  
ATOM   2092  CA  MET A 282      70.804  11.953 -52.013  1.00 35.09           C  
ANISOU 2092  CA  MET A 282     3144   5319   4869    236   -625     39       C  
ATOM   2093  C   MET A 282      70.687  12.547 -50.596  1.00 39.21           C  
ANISOU 2093  C   MET A 282     3629   5920   5348    185   -686     12       C  
ATOM   2094  O   MET A 282      70.444  13.748 -50.476  1.00 39.73           O  
ANISOU 2094  O   MET A 282     3693   5980   5421    100   -702    -53       O  
ATOM   2095  CB  MET A 282      71.956  12.585 -52.806  1.00 38.17           C  
ANISOU 2095  CB  MET A 282     3463   5747   5294    213   -604     36       C  
ATOM   2096  CG  MET A 282      73.286  12.367 -52.246  1.00 44.22           C  
ANISOU 2096  CG  MET A 282     4112   6633   6058    243   -624     79       C  
ATOM   2097  SD  MET A 282      73.944  10.772 -52.704  1.00 51.04           S  
ANISOU 2097  SD  MET A 282     4964   7487   6940    380   -564    165       S  
ATOM   2098  CE  MET A 282      75.145  10.603 -51.403  1.00 49.45           C  
ANISOU 2098  CE  MET A 282     4614   7454   6722    411   -629    228       C  
ATOM   2099  N   TRP A 283      70.854  11.721 -49.532  1.00 34.63           N  
ANISOU 2099  N   TRP A 283     3026   5411   4720    236   -714     61       N  
ATOM   2100  CA  TRP A 283      70.778  12.191 -48.151  1.00 34.63           C  
ANISOU 2100  CA  TRP A 283     2999   5502   4655    189   -771     36       C  
ATOM   2101  C   TRP A 283      71.839  13.240 -47.844  1.00 39.24           C  
ANISOU 2101  C   TRP A 283     3484   6194   5230    115   -817     -4       C  
ATOM   2102  O   TRP A 283      71.508  14.259 -47.227  1.00 39.75           O  
ANISOU 2102  O   TRP A 283     3556   6279   5267     26   -844    -82       O  
ATOM   2103  CB  TRP A 283      70.904  11.042 -47.164  1.00 34.82           C  
ANISOU 2103  CB  TRP A 283     3015   5593   4622    266   -791    118       C  
ATOM   2104  CG  TRP A 283      70.596  11.438 -45.745  1.00 37.23           C  
ANISOU 2104  CG  TRP A 283     3318   5988   4838    217   -843     92       C  
ATOM   2105  CD1 TRP A 283      71.481  11.858 -44.785  1.00 41.07           C  
ANISOU 2105  CD1 TRP A 283     3722   6628   5256    181   -912     90       C  
ATOM   2106  CD2 TRP A 283      69.305  11.409 -45.120  1.00 37.21           C  
ANISOU 2106  CD2 TRP A 283     3404   5935   4800    195   -826     63       C  
ATOM   2107  CE2 TRP A 283      69.482  11.819 -43.773  1.00 41.66           C  
ANISOU 2107  CE2 TRP A 283     3941   6624   5263    150   -878     41       C  
ATOM   2108  CE3 TRP A 283      68.013  11.067 -45.566  1.00 37.77           C  
ANISOU 2108  CE3 TRP A 283     3566   5872   4913    207   -770     53       C  
ATOM   2109  NE1 TRP A 283      70.818  12.085 -43.597  1.00 40.91           N  
ANISOU 2109  NE1 TRP A 283     3743   6655   5144    138   -938     56       N  
ATOM   2110  CZ2 TRP A 283      68.416  11.909 -42.878  1.00 40.95           C  
ANISOU 2110  CZ2 TRP A 283     3922   6525   5113    121   -863      9       C  
ATOM   2111  CZ3 TRP A 283      66.961  11.139 -44.663  1.00 39.40           C  
ANISOU 2111  CZ3 TRP A 283     3828   6070   5073    180   -760     29       C  
ATOM   2112  CH2 TRP A 283      67.171  11.539 -43.334  1.00 40.76           C  
ANISOU 2112  CH2 TRP A 283     3979   6364   5144    142   -799      9       C  
ATOM   2113  N   HIS A 284      73.109  12.989 -48.261  1.00 35.78           N  
ANISOU 2113  N   HIS A 284     2953   5822   4821    150   -820     45       N  
ATOM   2114  CA  HIS A 284      74.232  13.890 -48.039  1.00 35.81           C  
ANISOU 2114  CA  HIS A 284     2843   5934   4828     78   -863     16       C  
ATOM   2115  C   HIS A 284      73.950  15.227 -48.696  1.00 39.59           C  
ANISOU 2115  C   HIS A 284     3348   6338   5358    -26   -838    -74       C  
ATOM   2116  O   HIS A 284      73.708  15.267 -49.900  1.00 37.54           O  
ANISOU 2116  O   HIS A 284     3131   5974   5159     -9   -776    -69       O  
ATOM   2117  CB  HIS A 284      75.522  13.288 -48.563  1.00 37.47           C  
ANISOU 2117  CB  HIS A 284     2949   6208   5082    149   -850     97       C  
ATOM   2118  CG  HIS A 284      76.750  13.972 -48.042  1.00 41.69           C  
ANISOU 2118  CG  HIS A 284     3339   6889   5611     84   -913     89       C  
ATOM   2119  CD2 HIS A 284      77.621  13.572 -47.090  1.00 43.84           C  
ANISOU 2119  CD2 HIS A 284     3500   7320   5838    109   -987    148       C  
ATOM   2120  ND1 HIS A 284      77.157  15.194 -48.530  1.00 43.22           N  
ANISOU 2120  ND1 HIS A 284     3492   7076   5854    -23   -905     18       N  
ATOM   2121  CE1 HIS A 284      78.258  15.489 -47.873  1.00 43.31           C  
ANISOU 2121  CE1 HIS A 284     3366   7239   5852    -67   -973     27       C  
ATOM   2122  NE2 HIS A 284      78.577  14.540 -47.003  1.00 44.29           N  
ANISOU 2122  NE2 HIS A 284     3440   7473   5916     11  -1030    106       N  
ATOM   2123  N   PRO A 285      73.933  16.331 -47.909  1.00 38.78           N  
ANISOU 2123  N   PRO A 285     3227   6279   5229   -136   -881   -159       N  
ATOM   2124  CA  PRO A 285      73.550  17.635 -48.480  1.00 38.55           C  
ANISOU 2124  CA  PRO A 285     3234   6154   5261   -231   -847   -242       C  
ATOM   2125  C   PRO A 285      74.563  18.229 -49.460  1.00 43.00           C  
ANISOU 2125  C   PRO A 285     3721   6717   5900   -268   -819   -233       C  
ATOM   2126  O   PRO A 285      74.142  18.897 -50.396  1.00 41.83           O  
ANISOU 2126  O   PRO A 285     3624   6455   5815   -298   -765   -253       O  
ATOM   2127  CB  PRO A 285      73.396  18.527 -47.245  1.00 40.82           C  
ANISOU 2127  CB  PRO A 285     3519   6495   5496   -334   -895   -337       C  
ATOM   2128  CG  PRO A 285      74.271  17.911 -46.225  1.00 45.91           C  
ANISOU 2128  CG  PRO A 285     4078   7309   6056   -317   -971   -301       C  
ATOM   2129  CD  PRO A 285      74.185  16.438 -46.458  1.00 41.13           C  
ANISOU 2129  CD  PRO A 285     3484   6708   5435   -179   -958   -186       C  
ATOM   2130  N   ARG A 286      75.875  18.024 -49.227  1.00 39.93           N  
ANISOU 2130  N   ARG A 286     3205   6458   5507   -269   -856   -196       N  
ATOM   2131  CA  ARG A 286      76.941  18.581 -50.061  1.00 39.36           C  
ANISOU 2131  CA  ARG A 286     3041   6403   5510   -310   -826   -184       C  
ATOM   2132  C   ARG A 286      77.095  17.754 -51.344  1.00 38.69           C  
ANISOU 2132  C   ARG A 286     2974   6259   5468   -204   -749   -101       C  
ATOM   2133  O   ARG A 286      77.345  18.325 -52.403  1.00 37.82           O  
ANISOU 2133  O   ARG A 286     2862   6088   5420   -235   -687   -101       O  
ATOM   2134  CB  ARG A 286      78.255  18.629 -49.248  1.00 42.55           C  
ANISOU 2134  CB  ARG A 286     3289   6983   5897   -352   -900   -175       C  
ATOM   2135  CG  ARG A 286      79.273  19.672 -49.682  1.00 59.94           C  
ANISOU 2135  CG  ARG A 286     5387   9213   8174   -462   -889   -208       C  
ATOM   2136  CD  ARG A 286      80.505  19.671 -48.773  1.00 78.34           C  
ANISOU 2136  CD  ARG A 286     7552  11733  10482   -511   -979   -200       C  
ATOM   2137  NE  ARG A 286      81.337  18.458 -48.889  1.00 89.99           N  
ANISOU 2137  NE  ARG A 286     8923  13312  11956   -384   -988    -80       N  
ATOM   2138  CZ  ARG A 286      81.451  17.519 -47.947  1.00100.00           C  
ANISOU 2138  CZ  ARG A 286    10158  14691  13145   -306  -1061    -23       C  
ATOM   2139  NH1 ARG A 286      80.810  17.646 -46.789  1.00 87.94           N1+
ANISOU 2139  NH1 ARG A 286     8694  13202  11518   -350  -1135    -79       N1+
ATOM   2140  NH2 ARG A 286      82.217  16.456 -48.152  1.00 78.68           N  
ANISOU 2140  NH2 ARG A 286     7364  12064  10467   -181  -1054     95       N  
ATOM   2141  N   GLN A 287      76.890  16.424 -51.248  1.00 33.03           N  
ANISOU 2141  N   GLN A 287     2285   5552   4714    -83   -746    -34       N  
ATOM   2142  CA  GLN A 287      77.016  15.446 -52.331  1.00 32.39           C  
ANISOU 2142  CA  GLN A 287     2231   5414   4661     25   -670     36       C  
ATOM   2143  C   GLN A 287      75.781  15.449 -53.251  1.00 35.23           C  
ANISOU 2143  C   GLN A 287     2740   5622   5024     35   -615     12       C  
ATOM   2144  O   GLN A 287      75.880  15.024 -54.396  1.00 34.36           O  
ANISOU 2144  O   GLN A 287     2666   5453   4936     89   -544     45       O  
ATOM   2145  CB  GLN A 287      77.244  14.049 -51.725  1.00 33.77           C  
ANISOU 2145  CB  GLN A 287     2379   5649   4802    144   -689    112       C  
ATOM   2146  CG  GLN A 287      77.640  12.918 -52.688  1.00 44.36           C  
ANISOU 2146  CG  GLN A 287     3722   6952   6182    265   -606    185       C  
ATOM   2147  CD  GLN A 287      78.841  13.107 -53.600  1.00 55.66           C  
ANISOU 2147  CD  GLN A 287     5053   8417   7677    269   -543    212       C  
ATOM   2148  NE2 GLN A 287      78.703  12.592 -54.845  1.00 28.45           N  
ANISOU 2148  NE2 GLN A 287     1681   4874   4255    329   -443    225       N  
ATOM   2149  OE1 GLN A 287      79.893  13.669 -53.205  1.00 53.03           O  
ANISOU 2149  OE1 GLN A 287     4578   8201   7371    219   -581    220       O  
ATOM   2150  N   ARG A 288      74.634  15.922 -52.756  1.00 31.28           N  
ANISOU 2150  N   ARG A 288     2323   5063   4500    -16   -646    -44       N  
ATOM   2151  CA  ARG A 288      73.393  16.006 -53.531  1.00 29.30           C  
ANISOU 2151  CA  ARG A 288     2198   4681   4255    -14   -610    -62       C  
ATOM   2152  C   ARG A 288      73.590  16.899 -54.770  1.00 35.08           C  
ANISOU 2152  C   ARG A 288     2939   5352   5036    -64   -557    -68       C  
ATOM   2153  O   ARG A 288      74.198  17.969 -54.672  1.00 35.12           O  
ANISOU 2153  O   ARG A 288     2881   5386   5078   -146   -562    -96       O  
ATOM   2154  CB  ARG A 288      72.250  16.530 -52.649  1.00 22.15           C  
ANISOU 2154  CB  ARG A 288     1349   3739   3328    -65   -651   -119       C  
ATOM   2155  CG  ARG A 288      70.889  16.429 -53.302  1.00 21.38           C  
ANISOU 2155  CG  ARG A 288     1365   3520   3238    -49   -626   -125       C  
ATOM   2156  CD  ARG A 288      69.833  17.048 -52.432  1.00 18.82           C  
ANISOU 2156  CD  ARG A 288     1080   3163   2907    -96   -654   -180       C  
ATOM   2157  NE  ARG A 288      69.768  16.347 -51.162  1.00 27.01           N  
ANISOU 2157  NE  ARG A 288     2103   4273   3885    -66   -690   -178       N  
ATOM   2158  CZ  ARG A 288      69.729  16.938 -49.977  1.00 41.45           C  
ANISOU 2158  CZ  ARG A 288     3912   6156   5683   -121   -724   -231       C  
ATOM   2159  NH1 ARG A 288      69.692  18.263 -49.888  1.00 21.70           N1+
ANISOU 2159  NH1 ARG A 288     1403   3626   3215   -209   -721   -301       N1+
ATOM   2160  NH2 ARG A 288      69.703  16.209 -48.867  1.00 29.20           N  
ANISOU 2160  NH2 ARG A 288     2352   4681   4062    -88   -757   -214       N  
ATOM   2161  N   GLY A 289      73.113  16.415 -55.921  1.00 32.90           N  
ANISOU 2161  N   GLY A 289     2745   4998   4757    -17   -507    -41       N  
ATOM   2162  CA  GLY A 289      73.222  17.110 -57.203  1.00 33.05           C  
ANISOU 2162  CA  GLY A 289     2791   4964   4803    -53   -453    -30       C  
ATOM   2163  C   GLY A 289      74.564  16.982 -57.902  1.00 38.47           C  
ANISOU 2163  C   GLY A 289     3402   5707   5510    -35   -393      8       C  
ATOM   2164  O   GLY A 289      74.695  17.431 -59.042  1.00 39.91           O  
ANISOU 2164  O   GLY A 289     3615   5848   5701    -55   -335     27       O  
ATOM   2165  N   THR A 290      75.580  16.372 -57.241  1.00 34.29           N  
ANISOU 2165  N   THR A 290     2769   5274   4985      6   -402     29       N  
ATOM   2166  CA  THR A 290      76.916  16.172 -57.814  1.00 33.64           C  
ANISOU 2166  CA  THR A 290     2592   5255   4934     34   -340     72       C  
ATOM   2167  C   THR A 290      76.873  15.016 -58.793  1.00 36.98           C  
ANISOU 2167  C   THR A 290     3085   5634   5330    134   -263    105       C  
ATOM   2168  O   THR A 290      76.570  13.880 -58.414  1.00 37.32           O  
ANISOU 2168  O   THR A 290     3162   5670   5349    217   -272    118       O  
ATOM   2169  CB  THR A 290      77.978  15.952 -56.737  1.00 30.46           C  
ANISOU 2169  CB  THR A 290     2044   4979   4552     47   -386     90       C  
ATOM   2170  CG2 THR A 290      79.342  15.734 -57.316  1.00 25.91           C  
ANISOU 2170  CG2 THR A 290     1351   4472   4021     82   -318    141       C  
ATOM   2171  OG1 THR A 290      78.025  17.094 -55.896  1.00 32.56           O  
ANISOU 2171  OG1 THR A 290     2255   5284   4832    -64   -455     41       O  
ATOM   2172  N   ASP A 291      77.170  15.321 -60.053  1.00 32.09           N  
ANISOU 2172  N   ASP A 291     2494   4983   4714    122   -181    119       N  
ATOM   2173  CA  ASP A 291      77.204  14.356 -61.144  1.00 31.23           C  
ANISOU 2173  CA  ASP A 291     2462   4834   4572    202    -92    137       C  
ATOM   2174  C   ASP A 291      78.619  13.783 -61.274  1.00 36.21           C  
ANISOU 2174  C   ASP A 291     2976   5538   5243    272    -16    180       C  
ATOM   2175  O   ASP A 291      79.583  14.556 -61.163  1.00 37.24           O  
ANISOU 2175  O   ASP A 291     2982   5741   5427    223     -6    199       O  
ATOM   2176  CB  ASP A 291      76.766  15.043 -62.443  1.00 32.43           C  
ANISOU 2176  CB  ASP A 291     2710   4922   4689    149    -42    133       C  
ATOM   2177  CG  ASP A 291      76.653  14.117 -63.627  1.00 33.98           C  
ANISOU 2177  CG  ASP A 291     3013   5074   4825    214     44    134       C  
ATOM   2178  OD1 ASP A 291      75.559  13.591 -63.860  1.00 32.65           O  
ANISOU 2178  OD1 ASP A 291     2965   4840   4602    227     14    107       O  
ATOM   2179  OD2 ASP A 291      77.659  13.929 -64.324  1.00 39.45           O1-
ANISOU 2179  OD2 ASP A 291     3668   5799   5524    247    145    158       O1-
ATOM   2180  N   PRO A 292      78.794  12.452 -61.523  1.00 30.49           N  
ANISOU 2180  N   PRO A 292     2283   4794   4507    384     45    195       N  
ATOM   2181  CA  PRO A 292      80.162  11.905 -61.615  1.00 30.39           C  
ANISOU 2181  CA  PRO A 292     2146   4850   4549    463    127    244       C  
ATOM   2182  C   PRO A 292      81.002  12.548 -62.729  1.00 35.13           C  
ANISOU 2182  C   PRO A 292     2708   5473   5167    429    232    258       C  
ATOM   2183  O   PRO A 292      82.221  12.626 -62.603  1.00 36.05           O  
ANISOU 2183  O   PRO A 292     2673   5674   5352    452    277    301       O  
ATOM   2184  CB  PRO A 292      79.933  10.409 -61.853  1.00 31.65           C  
ANISOU 2184  CB  PRO A 292     2391   4945   4691    585    188    246       C  
ATOM   2185  CG  PRO A 292      78.536  10.299 -62.325  1.00 34.75           C  
ANISOU 2185  CG  PRO A 292     2964   5232   5006    547    165    190       C  
ATOM   2186  CD  PRO A 292      77.783  11.383 -61.658  1.00 29.70           C  
ANISOU 2186  CD  PRO A 292     2323   4605   4355    443     46    170       C  
ATOM   2187  N   THR A 293      80.348  13.061 -63.778  1.00 31.69           N  
ANISOU 2187  N   THR A 293     2400   4969   4670    371    268    229       N  
ATOM   2188  CA  THR A 293      81.009  13.711 -64.911  1.00 32.27           C  
ANISOU 2188  CA  THR A 293     2463   5057   4743    331    374    249       C  
ATOM   2189  C   THR A 293      81.088  15.222 -64.713  1.00 35.99           C  
ANISOU 2189  C   THR A 293     2871   5554   5250    204    321    258       C  
ATOM   2190  O   THR A 293      82.183  15.777 -64.780  1.00 37.75           O  
ANISOU 2190  O   THR A 293     2961   5844   5538    172    371    291       O  
ATOM   2191  CB  THR A 293      80.259  13.404 -66.231  1.00 43.55           C  
ANISOU 2191  CB  THR A 293     4075   6403   6070    338    444    222       C  
ATOM   2192  CG2 THR A 293      80.985  13.934 -67.463  1.00 39.58           C  
ANISOU 2192  CG2 THR A 293     3570   5921   5548    314    575    249       C  
ATOM   2193  OG1 THR A 293      80.014  12.001 -66.349  1.00 50.72           O  
ANISOU 2193  OG1 THR A 293     5065   7264   6943    440    480    194       O  
ATOM   2194  N   TYR A 294      79.934  15.882 -64.481  1.00 29.80           N  
ANISOU 2194  N   TYR A 294     2179   4712   4433    133    228    228       N  
ATOM   2195  CA  TYR A 294      79.812  17.332 -64.441  1.00 29.75           C  
ANISOU 2195  CA  TYR A 294     2149   4696   4460     14    193    232       C  
ATOM   2196  C   TYR A 294      80.077  17.990 -63.077  1.00 35.19           C  
ANISOU 2196  C   TYR A 294     2714   5434   5221    -48     95    212       C  
ATOM   2197  O   TYR A 294      79.943  19.216 -62.952  1.00 35.76           O  
ANISOU 2197  O   TYR A 294     2771   5483   5331   -152     67    203       O  
ATOM   2198  CB  TYR A 294      78.422  17.732 -64.961  1.00 30.10           C  
ANISOU 2198  CB  TYR A 294     2352   4646   4438    -23    154    216       C  
ATOM   2199  CG  TYR A 294      78.084  17.136 -66.317  1.00 31.78           C  
ANISOU 2199  CG  TYR A 294     2698   4821   4558     22    235    229       C  
ATOM   2200  CD1 TYR A 294      76.971  16.322 -66.485  1.00 34.06           C  
ANISOU 2200  CD1 TYR A 294     3115   5057   4770     67    195    197       C  
ATOM   2201  CD2 TYR A 294      78.923  17.327 -67.413  1.00 32.86           C  
ANISOU 2201  CD2 TYR A 294     2826   4982   4678     18    356    268       C  
ATOM   2202  CE1 TYR A 294      76.660  15.764 -67.725  1.00 36.50           C  
ANISOU 2202  CE1 TYR A 294     3549   5337   4980     97    262    195       C  
ATOM   2203  CE2 TYR A 294      78.633  16.761 -68.652  1.00 33.63           C  
ANISOU 2203  CE2 TYR A 294     3054   5054   4671     55    434    270       C  
ATOM   2204  CZ  TYR A 294      77.492  15.993 -68.806  1.00 38.78           C  
ANISOU 2204  CZ  TYR A 294     3840   5655   5240     91    381    229       C  
ATOM   2205  OH  TYR A 294      77.176  15.458 -70.025  1.00 34.96           O  
ANISOU 2205  OH  TYR A 294     3490   5151   4642    113    448    220       O  
ATOM   2206  N   GLY A 295      80.490  17.197 -62.097  1.00 32.47           N  
ANISOU 2206  N   GLY A 295     2283   5157   4896     13     50    208       N  
ATOM   2207  CA  GLY A 295      80.829  17.673 -60.755  1.00 32.08           C  
ANISOU 2207  CA  GLY A 295     2113   5180   4895    -42    -49    187       C  
ATOM   2208  C   GLY A 295      79.685  18.248 -59.944  1.00 33.42           C  
ANISOU 2208  C   GLY A 295     2357   5298   5042   -106   -152    133       C  
ATOM   2209  O   GLY A 295      78.517  17.953 -60.227  1.00 31.11           O  
ANISOU 2209  O   GLY A 295     2204   4920   4697    -78   -164    117       O  
ATOM   2210  N   PRO A 296      80.004  19.078 -58.909  1.00 31.33           N  
ANISOU 2210  N   PRO A 296     1997   5088   4820   -196   -225     98       N  
ATOM   2211  CA  PRO A 296      78.937  19.649 -58.057  1.00 30.97           C  
ANISOU 2211  CA  PRO A 296     2020   4992   4755   -256   -311     37       C  
ATOM   2212  C   PRO A 296      77.983  20.512 -58.853  1.00 38.94           C  
ANISOU 2212  C   PRO A 296     3152   5875   5767   -307   -280     24       C  
ATOM   2213  O   PRO A 296      78.433  21.215 -59.763  1.00 41.48           O  
ANISOU 2213  O   PRO A 296     3465   6169   6129   -355   -210     52       O  
ATOM   2214  CB  PRO A 296      79.697  20.484 -57.014  1.00 32.38           C  
ANISOU 2214  CB  PRO A 296     2068   5255   4979   -360   -372     -4       C  
ATOM   2215  CG  PRO A 296      81.037  20.682 -57.566  1.00 37.29           C  
ANISOU 2215  CG  PRO A 296     2560   5946   5662   -382   -311     40       C  
ATOM   2216  CD  PRO A 296      81.340  19.497 -58.433  1.00 33.34           C  
ANISOU 2216  CD  PRO A 296     2073   5455   5138   -251   -234    108       C  
ATOM   2217  N   ASN A 297      76.665  20.417 -58.547  1.00 34.49           N  
ANISOU 2217  N   ASN A 297     2701   5239   5165   -290   -327     -6       N  
ATOM   2218  CA  ASN A 297      75.599  21.165 -59.227  1.00 33.94           C  
ANISOU 2218  CA  ASN A 297     2744   5051   5100   -323   -310     -7       C  
ATOM   2219  C   ASN A 297      75.456  20.768 -60.727  1.00 38.81           C  
ANISOU 2219  C   ASN A 297     3439   5625   5680   -272   -237     53       C  
ATOM   2220  O   ASN A 297      74.844  21.513 -61.511  1.00 38.57           O  
ANISOU 2220  O   ASN A 297     3483   5515   5658   -307   -213     76       O  
ATOM   2221  CB  ASN A 297      75.806  22.694 -59.094  1.00 35.48           C  
ANISOU 2221  CB  ASN A 297     2906   5204   5372   -441   -302    -33       C  
ATOM   2222  CG  ASN A 297      76.121  23.164 -57.697  1.00 51.45           C  
ANISOU 2222  CG  ASN A 297     4849   7277   7424   -512   -366   -107       C  
ATOM   2223  ND2 ASN A 297      77.353  23.596 -57.494  1.00 46.55           N  
ANISOU 2223  ND2 ASN A 297     4109   6728   6849   -580   -355   -114       N  
ATOM   2224  OD1 ASN A 297      75.261  23.178 -56.805  1.00 36.30           O  
ANISOU 2224  OD1 ASN A 297     2975   5334   5482   -513   -422   -159       O  
ATOM   2225  N   GLY A 298      75.978  19.583 -61.086  1.00 35.28           N  
ANISOU 2225  N   GLY A 298     2982   5232   5191   -187   -202     79       N  
ATOM   2226  CA  GLY A 298      75.932  19.038 -62.441  1.00 34.48           C  
ANISOU 2226  CA  GLY A 298     2960   5104   5038   -136   -127    120       C  
ATOM   2227  C   GLY A 298      74.705  18.211 -62.758  1.00 36.10           C  
ANISOU 2227  C   GLY A 298     3294   5250   5172    -80   -154    110       C  
ATOM   2228  O   GLY A 298      74.646  17.567 -63.806  1.00 36.23           O  
ANISOU 2228  O   GLY A 298     3385   5252   5129    -36    -99    130       O  
ATOM   2229  N   CYS A 299      73.710  18.237 -61.867  1.00 31.19           N  
ANISOU 2229  N   CYS A 299     2701   4596   4554    -88   -237     76       N  
ATOM   2230  CA  CYS A 299      72.452  17.520 -61.999  1.00 30.39           C  
ANISOU 2230  CA  CYS A 299     2705   4439   4401    -49   -275     63       C  
ATOM   2231  C   CYS A 299      71.566  18.112 -63.134  1.00 35.37           C  
ANISOU 2231  C   CYS A 299     3433   5004   5002    -81   -271     90       C  
ATOM   2232  O   CYS A 299      70.755  17.388 -63.731  1.00 33.92           O  
ANISOU 2232  O   CYS A 299     3341   4790   4758    -49   -283     90       O  
ATOM   2233  CB  CYS A 299      71.719  17.527 -60.667  1.00 30.45           C  
ANISOU 2233  CB  CYS A 299     2698   4439   4432    -57   -353     24       C  
ATOM   2234  SG  CYS A 299      71.388  19.176 -60.021  1.00 35.04           S  
ANISOU 2234  SG  CYS A 299     3242   4989   5084   -153   -389      0       S  
ATOM   2235  N   PHE A 300      71.727  19.421 -63.430  1.00 33.48           N  
ANISOU 2235  N   PHE A 300     3173   4742   4807   -147   -256    117       N  
ATOM   2236  CA  PHE A 300      70.984  20.091 -64.485  1.00 33.62           C  
ANISOU 2236  CA  PHE A 300     3270   4703   4802   -173   -252    163       C  
ATOM   2237  C   PHE A 300      71.535  19.678 -65.869  1.00 37.34           C  
ANISOU 2237  C   PHE A 300     3792   5201   5193   -153   -178    204       C  
ATOM   2238  O   PHE A 300      70.736  19.396 -66.776  1.00 38.42           O  
ANISOU 2238  O   PHE A 300     4027   5317   5253   -141   -192    226       O  
ATOM   2239  CB  PHE A 300      70.999  21.608 -64.273  1.00 36.21           C  
ANISOU 2239  CB  PHE A 300     3559   4983   5214   -245   -251    184       C  
ATOM   2240  CG  PHE A 300      70.232  22.076 -63.045  1.00 37.75           C  
ANISOU 2240  CG  PHE A 300     3730   5136   5476   -266   -316    136       C  
ATOM   2241  CD1 PHE A 300      68.891  21.759 -62.874  1.00 39.80           C  
ANISOU 2241  CD1 PHE A 300     4049   5354   5720   -237   -375    129       C  
ATOM   2242  CD2 PHE A 300      70.850  22.854 -62.072  1.00 40.62           C  
ANISOU 2242  CD2 PHE A 300     4011   5504   5917   -320   -313     95       C  
ATOM   2243  CE1 PHE A 300      68.193  22.189 -61.735  1.00 40.44           C  
ANISOU 2243  CE1 PHE A 300     4107   5397   5861   -253   -418     83       C  
ATOM   2244  CE2 PHE A 300      70.136  23.321 -60.955  1.00 42.53           C  
ANISOU 2244  CE2 PHE A 300     4242   5706   6210   -343   -360     41       C  
ATOM   2245  CZ  PHE A 300      68.821  22.963 -60.783  1.00 39.74           C  
ANISOU 2245  CZ  PHE A 300     3950   5311   5840   -304   -407     36       C  
ATOM   2246  N   LYS A 301      72.878  19.571 -66.012  1.00 31.28           N  
ANISOU 2246  N   LYS A 301     2958   4489   4439   -148   -100    211       N  
ATOM   2247  CA  LYS A 301      73.533  19.129 -67.251  1.00 30.45           C  
ANISOU 2247  CA  LYS A 301     2894   4416   4260   -124     -7    242       C  
ATOM   2248  C   LYS A 301      73.247  17.640 -67.490  1.00 32.29           C  
ANISOU 2248  C   LYS A 301     3198   4660   4412    -50     -2    202       C  
ATOM   2249  O   LYS A 301      73.031  17.237 -68.631  1.00 32.67           O  
ANISOU 2249  O   LYS A 301     3344   4705   4363    -38     38    212       O  
ATOM   2250  CB  LYS A 301      75.055  19.427 -67.216  1.00 33.14           C  
ANISOU 2250  CB  LYS A 301     3122   4814   4658   -137     80    259       C  
ATOM   2251  CG  LYS A 301      75.867  19.007 -68.467  1.00 35.87           C  
ANISOU 2251  CG  LYS A 301     3497   5196   4936   -110    201    293       C  
ATOM   2252  CD  LYS A 301      75.359  19.545 -69.777  1.00 50.59           C  
ANISOU 2252  CD  LYS A 301     5474   7031   6716   -143    230    347       C  
ATOM   2253  CE  LYS A 301      75.396  18.545 -70.904  1.00 65.87           C  
ANISOU 2253  CE  LYS A 301     7516   8991   8522    -92    301    339       C  
ATOM   2254  NZ  LYS A 301      74.358  18.855 -71.948  1.00 76.63           N1+
ANISOU 2254  NZ  LYS A 301     9013  10329   9775   -123    274    381       N1+
ATOM   2255  N   ALA A 302      73.204  16.843 -66.413  1.00 27.37           N  
ANISOU 2255  N   ALA A 302     2532   4044   3823     -7    -43    155       N  
ATOM   2256  CA  ALA A 302      72.858  15.416 -66.435  1.00 26.70           C  
ANISOU 2256  CA  ALA A 302     2511   3949   3684     61    -41    115       C  
ATOM   2257  C   ALA A 302      71.475  15.190 -67.071  1.00 30.28           C  
ANISOU 2257  C   ALA A 302     3092   4351   4061     44    -97    103       C  
ATOM   2258  O   ALA A 302      71.368  14.371 -67.985  1.00 30.77           O  
ANISOU 2258  O   ALA A 302     3247   4406   4038     68    -55     83       O  
ATOM   2259  CB  ALA A 302      72.871  14.854 -65.023  1.00 26.44           C  
ANISOU 2259  CB  ALA A 302     2407   3926   3713     98    -92     86       C  
ATOM   2260  N   LEU A 303      70.435  15.944 -66.601  1.00 26.14           N  
ANISOU 2260  N   LEU A 303     2569   3793   3569     -1   -189    113       N  
ATOM   2261  CA  LEU A 303      69.041  15.913 -67.074  1.00 25.51           C  
ANISOU 2261  CA  LEU A 303     2580   3673   3438    -24   -261    114       C  
ATOM   2262  C   LEU A 303      68.962  16.391 -68.514  1.00 36.01           C  
ANISOU 2262  C   LEU A 303     3988   5014   4682    -55   -234    160       C  
ATOM   2263  O   LEU A 303      68.235  15.797 -69.322  1.00 37.39           O  
ANISOU 2263  O   LEU A 303     4260   5185   4763    -58   -256    146       O  
ATOM   2264  CB  LEU A 303      68.128  16.767 -66.177  1.00 23.69           C  
ANISOU 2264  CB  LEU A 303     2308   3408   3286    -56   -346    124       C  
ATOM   2265  CG  LEU A 303      66.606  16.758 -66.486  1.00 26.18           C  
ANISOU 2265  CG  LEU A 303     2689   3686   3574    -75   -429    133       C  
ATOM   2266  CD1 LEU A 303      65.936  15.422 -66.143  1.00 25.01           C  
ANISOU 2266  CD1 LEU A 303     2580   3524   3398    -47   -462     78       C  
ATOM   2267  CD2 LEU A 303      65.916  17.853 -65.743  1.00 26.12           C  
ANISOU 2267  CD2 LEU A 303     2627   3640   3656   -102   -483    155       C  
ATOM   2268  N   ASP A 304      69.749  17.436 -68.855  1.00 34.53           N  
ANISOU 2268  N   ASP A 304     3757   4843   4521    -83   -182    214       N  
ATOM   2269  CA  ASP A 304      69.840  17.949 -70.228  1.00 34.71           C  
ANISOU 2269  CA  ASP A 304     3849   4883   4457   -111   -140    274       C  
ATOM   2270  C   ASP A 304      70.155  16.832 -71.198  1.00 36.01           C  
ANISOU 2270  C   ASP A 304     4104   5081   4498    -82    -75    238       C  
ATOM   2271  O   ASP A 304      69.500  16.757 -72.228  1.00 35.62           O  
ANISOU 2271  O   ASP A 304     4156   5042   4335   -103    -97    256       O  
ATOM   2272  CB  ASP A 304      70.904  19.051 -70.351  1.00 37.72           C  
ANISOU 2272  CB  ASP A 304     4159   5276   4896   -141    -64    331       C  
ATOM   2273  CG  ASP A 304      70.391  20.470 -70.208  1.00 51.44           C  
ANISOU 2273  CG  ASP A 304     5870   6967   6707   -192   -109    398       C  
ATOM   2274  OD1 ASP A 304      69.174  20.691 -70.438  1.00 51.92           O  
ANISOU 2274  OD1 ASP A 304     5984   6995   6747   -199   -192    424       O  
ATOM   2275  OD2 ASP A 304      71.215  21.370 -69.922  1.00 58.23           O1-
ANISOU 2275  OD2 ASP A 304     6656   7821   7648   -225    -54    429       O1-
ATOM   2276  N   ASP A 305      71.120  15.933 -70.847  1.00 32.09           N  
ANISOU 2276  N   ASP A 305     3570   4602   4021    -31      3    186       N  
ATOM   2277  CA  ASP A 305      71.501  14.786 -71.683  1.00 31.90           C  
ANISOU 2277  CA  ASP A 305     3631   4595   3896      7     87    139       C  
ATOM   2278  C   ASP A 305      70.285  13.872 -71.924  1.00 36.19           C  
ANISOU 2278  C   ASP A 305     4283   5108   4361      3     13     81       C  
ATOM   2279  O   ASP A 305      69.959  13.602 -73.096  1.00 36.94           O  
ANISOU 2279  O   ASP A 305     4495   5219   4324    -19     31     68       O  
ATOM   2280  CB  ASP A 305      72.658  13.989 -71.066  1.00 32.27           C  
ANISOU 2280  CB  ASP A 305     3598   4653   4010     75    177    103       C  
ATOM   2281  CG  ASP A 305      73.986  14.714 -70.928  1.00 36.77           C  
ANISOU 2281  CG  ASP A 305     4054   5268   4651     75    262    152       C  
ATOM   2282  OD1 ASP A 305      74.237  15.657 -71.713  1.00 31.64           O  
ANISOU 2282  OD1 ASP A 305     3418   4639   3965     28    300    209       O  
ATOM   2283  OD2 ASP A 305      74.813  14.282 -70.080  1.00 47.18           O1-
ANISOU 2283  OD2 ASP A 305     5266   6603   6058    124    296    139       O1-
ATOM   2284  N   ILE A 306      69.581  13.478 -70.810  1.00 29.35           N  
ANISOU 2284  N   ILE A 306     3378   4200   3572     15    -74     50       N  
ATOM   2285  CA  ILE A 306      68.383  12.625 -70.810  1.00 27.95           C  
ANISOU 2285  CA  ILE A 306     3282   3987   3350      4   -150     -4       C  
ATOM   2286  C   ILE A 306      67.281  13.249 -71.707  1.00 32.91           C  
ANISOU 2286  C   ILE A 306     3983   4630   3890    -63   -237     33       C  
ATOM   2287  O   ILE A 306      66.705  12.560 -72.566  1.00 33.65           O  
ANISOU 2287  O   ILE A 306     4186   4730   3871    -88   -254     -8       O  
ATOM   2288  CB  ILE A 306      67.853  12.366 -69.374  1.00 28.96           C  
ANISOU 2288  CB  ILE A 306     3338   4076   3590     23   -221    -22       C  
ATOM   2289  CG1 ILE A 306      68.915  11.743 -68.478  1.00 28.44           C  
ANISOU 2289  CG1 ILE A 306     3198   4008   3601     91   -148    -42       C  
ATOM   2290  CG2 ILE A 306      66.606  11.490 -69.402  1.00 30.35           C  
ANISOU 2290  CG2 ILE A 306     3591   4211   3729      3   -292    -74       C  
ATOM   2291  CD1 ILE A 306      68.555  11.702 -66.983  1.00 36.61           C  
ANISOU 2291  CD1 ILE A 306     4150   5023   4738    107   -214    -43       C  
ATOM   2292  N   LEU A 307      67.007  14.548 -71.507  1.00 26.30           N  
ANISOU 2292  N   LEU A 307     3085   3801   3108    -91   -290    112       N  
ATOM   2293  CA  LEU A 307      65.998  15.273 -72.254  1.00 24.76           C  
ANISOU 2293  CA  LEU A 307     2934   3620   2852   -141   -376    173       C  
ATOM   2294  C   LEU A 307      66.365  15.423 -73.723  1.00 32.94           C  
ANISOU 2294  C   LEU A 307     4065   4710   3741   -165   -324    206       C  
ATOM   2295  O   LEU A 307      65.464  15.405 -74.557  1.00 35.60           O  
ANISOU 2295  O   LEU A 307     4478   5075   3973   -204   -399    226       O  
ATOM   2296  CB  LEU A 307      65.816  16.650 -71.628  1.00 23.50           C  
ANISOU 2296  CB  LEU A 307     2682   3438   2808   -152   -415    252       C  
ATOM   2297  CG  LEU A 307      64.739  16.881 -70.574  1.00 25.22           C  
ANISOU 2297  CG  LEU A 307     2838   3611   3132   -154   -513    251       C  
ATOM   2298  CD1 LEU A 307      64.596  15.732 -69.623  1.00 25.48           C  
ANISOU 2298  CD1 LEU A 307     2857   3621   3203   -127   -522    164       C  
ATOM   2299  CD2 LEU A 307      65.039  18.147 -69.840  1.00 23.33           C  
ANISOU 2299  CD2 LEU A 307     2508   3341   3017   -156   -500    301       C  
ATOM   2300  N   ASN A 308      67.663  15.544 -74.060  1.00 31.63           N  
ANISOU 2300  N   ASN A 308     3891   4567   3560   -144   -199    214       N  
ATOM   2301  CA  ASN A 308      68.072  15.713 -75.458  1.00 34.30           C  
ANISOU 2301  CA  ASN A 308     4322   4962   3751   -167   -131    249       C  
ATOM   2302  C   ASN A 308      68.189  14.382 -76.228  1.00 39.03           C  
ANISOU 2302  C   ASN A 308     5040   5581   4210   -160    -74    151       C  
ATOM   2303  O   ASN A 308      68.489  14.408 -77.425  1.00 40.83           O  
ANISOU 2303  O   ASN A 308     5360   5862   4292   -180    -10    164       O  
ATOM   2304  CB  ASN A 308      69.363  16.521 -75.573  1.00 41.58           C  
ANISOU 2304  CB  ASN A 308     5180   5899   4719   -156    -13    310       C  
ATOM   2305  CG  ASN A 308      69.208  17.981 -75.201  1.00 77.04           C  
ANISOU 2305  CG  ASN A 308     9591  10369   9313   -183    -58    415       C  
ATOM   2306  ND2 ASN A 308      68.022  18.557 -75.418  1.00 67.44           N  
ANISOU 2306  ND2 ASN A 308     8407   9147   8072   -214   -171    477       N  
ATOM   2307  OD1 ASN A 308      70.145  18.608 -74.690  1.00 76.37           O  
ANISOU 2307  OD1 ASN A 308     9410  10270   9339   -178      8    441       O  
ATOM   2308  N   LEU A 309      67.895  13.240 -75.565  1.00 32.92           N  
ANISOU 2308  N   LEU A 309     4272   4761   3474   -136    -96     53       N  
ATOM   2309  CA  LEU A 309      67.870  11.910 -76.167  1.00 32.11           C  
ANISOU 2309  CA  LEU A 309     4287   4653   3261   -133    -46    -54       C  
ATOM   2310  C   LEU A 309      66.768  11.818 -77.212  1.00 40.30           C  
ANISOU 2310  C   LEU A 309     5445   5731   4135   -207   -140    -65       C  
ATOM   2311  O   LEU A 309      65.650  12.292 -76.974  1.00 38.98           O  
ANISOU 2311  O   LEU A 309     5251   5567   3991   -247   -282    -22       O  
ATOM   2312  CB  LEU A 309      67.621  10.842 -75.092  1.00 30.23           C  
ANISOU 2312  CB  LEU A 309     4017   4341   3128    -95    -61   -138       C  
ATOM   2313  CG  LEU A 309      68.796  10.332 -74.279  1.00 31.51           C  
ANISOU 2313  CG  LEU A 309     4102   4469   3403    -12     57   -162       C  
ATOM   2314  CD1 LEU A 309      68.289   9.635 -73.040  1.00 30.31           C  
ANISOU 2314  CD1 LEU A 309     3894   4251   3370     18      0   -199       C  
ATOM   2315  CD2 LEU A 309      69.619   9.353 -75.078  1.00 29.29           C  
ANISOU 2315  CD2 LEU A 309     3913   4181   3037     23    203   -238       C  
ATOM   2316  N   LYS A 310      67.083  11.190 -78.355  1.00 36.01           N  
ANISOU 2316  N   LYS A 310     3816   5885   3982   -987   -900  -1353       N  
ATOM   2317  CA  LYS A 310      66.162  10.981 -79.471  1.00 34.86           C  
ANISOU 2317  CA  LYS A 310     3877   5460   3907   -804   -866  -1152       C  
ATOM   2318  C   LYS A 310      65.818   9.494 -79.480  1.00 40.27           C  
ANISOU 2318  C   LYS A 310     4358   6399   4545   -444   -842  -1068       C  
ATOM   2319  O   LYS A 310      66.677   8.661 -79.806  1.00 40.16           O  
ANISOU 2319  O   LYS A 310     4092   6722   4444   -431   -792  -1030       O  
ATOM   2320  CB  LYS A 310      66.802  11.457 -80.784  1.00 38.80           C  
ANISOU 2320  CB  LYS A 310     4492   5890   4362  -1145   -781  -1001       C  
ATOM   2321  CG  LYS A 310      66.924  12.969 -80.879  1.00 53.92           C  
ANISOU 2321  CG  LYS A 310     6768   7409   6309  -1541   -834  -1031       C  
ATOM   2322  CD  LYS A 310      67.740  13.392 -82.080  1.00 65.00           C  
ANISOU 2322  CD  LYS A 310     8279   8836   7581  -2013   -714   -873       C  
ATOM   2323  CE  LYS A 310      68.827  14.363 -81.685  1.00 83.59           C  
ANISOU 2323  CE  LYS A 310    10657  11229   9875  -2591   -687  -1008       C  
ATOM   2324  NZ  LYS A 310      68.282  15.667 -81.210  1.00 98.56           N1+
ANISOU 2324  NZ  LYS A 310    13097  12475  11875  -2712   -861  -1051       N1+
ATOM   2325  N   LEU A 311      64.593   9.138 -79.015  1.00 37.43           N  
ANISOU 2325  N   LEU A 311     4091   5897   4233   -157   -881  -1079       N  
ATOM   2326  CA  LEU A 311      64.234   7.716 -78.868  1.00 35.38           C  
ANISOU 2326  CA  LEU A 311     3711   5831   3900    107   -868   -999       C  
ATOM   2327  C   LEU A 311      63.348   7.183 -79.995  1.00 38.48           C  
ANISOU 2327  C   LEU A 311     4217   6058   4346    259   -843   -840       C  
ATOM   2328  O   LEU A 311      62.487   7.897 -80.519  1.00 38.57           O  
ANISOU 2328  O   LEU A 311     4400   5786   4467    278   -877   -827       O  
ATOM   2329  CB  LEU A 311      63.582   7.428 -77.499  1.00 34.47           C  
ANISOU 2329  CB  LEU A 311     3587   5794   3717    224   -897  -1123       C  
ATOM   2330  CG  LEU A 311      64.373   7.876 -76.268  1.00 40.93           C  
ANISOU 2330  CG  LEU A 311     4323   6795   4432     81   -954  -1299       C  
ATOM   2331  CD1 LEU A 311      63.570   7.677 -75.008  1.00 42.24           C  
ANISOU 2331  CD1 LEU A 311     4541   7032   4479    157   -949  -1425       C  
ATOM   2332  CD2 LEU A 311      65.670   7.134 -76.144  1.00 43.55           C  
ANISOU 2332  CD2 LEU A 311     4444   7459   4645     70  -1025  -1253       C  
ATOM   2333  N   VAL A 312      63.581   5.903 -80.354  1.00 33.06           N  
ANISOU 2333  N   VAL A 312     3446   5538   3576    393   -819   -739       N  
ATOM   2334  CA  VAL A 312      62.831   5.186 -81.375  1.00 31.34           C  
ANISOU 2334  CA  VAL A 312     3330   5208   3370    516   -804   -611       C  
ATOM   2335  C   VAL A 312      62.211   3.945 -80.696  1.00 34.28           C  
ANISOU 2335  C   VAL A 312     3707   5648   3671    677   -825   -596       C  
ATOM   2336  O   VAL A 312      62.913   3.190 -80.038  1.00 33.25           O  
ANISOU 2336  O   VAL A 312     3519   5680   3435    745   -859   -599       O  
ATOM   2337  CB  VAL A 312      63.715   4.891 -82.619  1.00 36.47           C  
ANISOU 2337  CB  VAL A 312     3952   5945   3957    463   -738   -530       C  
ATOM   2338  CG1 VAL A 312      63.241   3.677 -83.403  1.00 35.37           C  
ANISOU 2338  CG1 VAL A 312     3887   5785   3766    634   -732   -446       C  
ATOM   2339  CG2 VAL A 312      63.788   6.114 -83.533  1.00 37.90           C  
ANISOU 2339  CG2 VAL A 312     4280   5955   4165    232   -715   -473       C  
ATOM   2340  N   HIS A 313      60.875   3.790 -80.805  1.00 32.15           N  
ANISOU 2340  N   HIS A 313     3515   5255   3446    717   -827   -587       N  
ATOM   2341  CA  HIS A 313      60.103   2.692 -80.207  1.00 31.67           C  
ANISOU 2341  CA  HIS A 313     3497   5247   3291    750   -817   -569       C  
ATOM   2342  C   HIS A 313      59.631   1.719 -81.270  1.00 38.29           C  
ANISOU 2342  C   HIS A 313     4437   5997   4115    792   -829   -460       C  
ATOM   2343  O   HIS A 313      58.875   2.094 -82.184  1.00 37.64           O  
ANISOU 2343  O   HIS A 313     4358   5819   4124    791   -849   -456       O  
ATOM   2344  CB  HIS A 313      58.900   3.228 -79.421  1.00 32.40           C  
ANISOU 2344  CB  HIS A 313     3525   5366   3420    699   -775   -712       C  
ATOM   2345  CG  HIS A 313      59.241   4.386 -78.549  1.00 36.33           C  
ANISOU 2345  CG  HIS A 313     3955   5895   3954    668   -767   -873       C  
ATOM   2346  CD2 HIS A 313      59.017   5.701 -78.744  1.00 38.53           C  
ANISOU 2346  CD2 HIS A 313     4218   6025   4396    697   -800   -996       C  
ATOM   2347  ND1 HIS A 313      59.932   4.217 -77.368  1.00 38.88           N  
ANISOU 2347  ND1 HIS A 313     4275   6378   4118    601   -761   -920       N  
ATOM   2348  CE1 HIS A 313      60.084   5.428 -76.873  1.00 39.30           C  
ANISOU 2348  CE1 HIS A 313     4284   6406   4243    564   -762  -1096       C  
ATOM   2349  NE2 HIS A 313      59.533   6.351 -77.661  1.00 39.62           N  
ANISOU 2349  NE2 HIS A 313     4335   6231   4487    626   -785  -1149       N  
ATOM   2350  N   ILE A 314      60.089   0.459 -81.146  1.00 37.04           N  
ANISOU 2350  N   ILE A 314     4395   5848   3831    848   -855   -382       N  
ATOM   2351  CA  ILE A 314      59.759  -0.628 -82.067  1.00 37.01           C  
ANISOU 2351  CA  ILE A 314     4549   5727   3786    883   -877   -309       C  
ATOM   2352  C   ILE A 314      58.954  -1.679 -81.324  1.00 39.41           C  
ANISOU 2352  C   ILE A 314     5029   5980   3967    773   -890   -263       C  
ATOM   2353  O   ILE A 314      59.344  -2.103 -80.246  1.00 38.66           O  
ANISOU 2353  O   ILE A 314     5035   5907   3745    774   -928   -225       O  
ATOM   2354  CB  ILE A 314      61.032  -1.209 -82.741  1.00 41.28           C  
ANISOU 2354  CB  ILE A 314     5127   6270   4288   1060   -902   -296       C  
ATOM   2355  CG1 ILE A 314      61.721  -0.122 -83.585  1.00 41.85           C  
ANISOU 2355  CG1 ILE A 314     5025   6445   4430   1039   -836   -339       C  
ATOM   2356  CG2 ILE A 314      60.725  -2.424 -83.624  1.00 43.51           C  
ANISOU 2356  CG2 ILE A 314     5620   6399   4514   1111   -927   -267       C  
ATOM   2357  CD1 ILE A 314      62.955   0.123 -83.197  1.00 50.76           C  
ANISOU 2357  CD1 ILE A 314     5997   7744   5545   1103   -830   -400       C  
ATOM   2358  N   LEU A 315      57.797  -2.057 -81.886  1.00 35.61           N  
ANISOU 2358  N   LEU A 315     4592   5443   3495    634   -872   -266       N  
ATOM   2359  CA  LEU A 315      56.955  -3.091 -81.294  1.00 35.71           C  
ANISOU 2359  CA  LEU A 315     4791   5415   3363    412   -856   -224       C  
ATOM   2360  C   LEU A 315      57.120  -4.360 -82.093  1.00 39.37           C  
ANISOU 2360  C   LEU A 315     5562   5643   3754    436   -939   -145       C  
ATOM   2361  O   LEU A 315      56.662  -4.431 -83.241  1.00 38.97           O  
ANISOU 2361  O   LEU A 315     5489   5551   3766    418   -955   -185       O  
ATOM   2362  CB  LEU A 315      55.466  -2.666 -81.210  1.00 35.38           C  
ANISOU 2362  CB  LEU A 315     4529   5545   3370    179   -768   -341       C  
ATOM   2363  CG  LEU A 315      54.434  -3.743 -80.890  1.00 39.42           C  
ANISOU 2363  CG  LEU A 315     5188   6068   3720   -170   -716   -322       C  
ATOM   2364  CD1 LEU A 315      54.642  -4.331 -79.511  1.00 39.86           C  
ANISOU 2364  CD1 LEU A 315     5483   6128   3535   -361   -660   -231       C  
ATOM   2365  CD2 LEU A 315      53.027  -3.216 -81.095  1.00 42.10           C  
ANISOU 2365  CD2 LEU A 315     5169   6669   4158   -343   -642   -508       C  
ATOM   2366  N   ASN A 316      57.783  -5.364 -81.490  1.00 36.03           N  
ANISOU 2366  N   ASN A 316     5463   5044   3184    498  -1026    -45       N  
ATOM   2367  CA  ASN A 316      57.948  -6.665 -82.143  1.00 36.23           C  
ANISOU 2367  CA  ASN A 316     5865   4764   3135    557  -1134      1       C  
ATOM   2368  C   ASN A 316      56.615  -7.407 -82.085  1.00 38.76           C  
ANISOU 2368  C   ASN A 316     6398   4985   3343    134  -1100     38       C  
ATOM   2369  O   ASN A 316      56.195  -7.822 -81.011  1.00 39.24           O  
ANISOU 2369  O   ASN A 316     6655   5023   3232   -137  -1081    133       O  
ATOM   2370  CB  ASN A 316      59.078  -7.485 -81.519  1.00 33.90           C  
ANISOU 2370  CB  ASN A 316     5881   4262   2736    831  -1302     83       C  
ATOM   2371  CG  ASN A 316      59.320  -8.807 -82.204  1.00 53.09           C  
ANISOU 2371  CG  ASN A 316     8745   6314   5114    974  -1444     85       C  
ATOM   2372  ND2 ASN A 316      60.132  -9.641 -81.588  1.00 51.30           N  
ANISOU 2372  ND2 ASN A 316     8873   5833   4786   1225  -1651    163       N  
ATOM   2373  OD1 ASN A 316      58.888  -9.062 -83.335  1.00 48.99           O  
ANISOU 2373  OD1 ASN A 316     8252   5719   4645    922  -1401     -6       O  
ATOM   2374  N   MET A 317      55.940  -7.528 -83.239  1.00 33.32           N  
ANISOU 2374  N   MET A 317     5657   4283   2722     32  -1088    -47       N  
ATOM   2375  CA  MET A 317      54.631  -8.166 -83.324  1.00 34.59           C  
ANISOU 2375  CA  MET A 317     5926   4424   2792   -418  -1057    -62       C  
ATOM   2376  C   MET A 317      54.666  -9.666 -82.983  1.00 41.78           C  
ANISOU 2376  C   MET A 317     7450   4927   3496   -620  -1154     58       C  
ATOM   2377  O   MET A 317      53.654 -10.217 -82.552  1.00 40.71           O  
ANISOU 2377  O   MET A 317     7462   4791   3214  -1120  -1095     92       O  
ATOM   2378  CB  MET A 317      54.018  -7.941 -84.713  1.00 35.69           C  
ANISOU 2378  CB  MET A 317     5873   4648   3038   -437  -1084   -191       C  
ATOM   2379  CG  MET A 317      53.530  -6.505 -84.925  1.00 35.78           C  
ANISOU 2379  CG  MET A 317     5351   5024   3221   -358  -1031   -289       C  
ATOM   2380  SD  MET A 317      52.350  -5.908 -83.691  1.00 39.09           S  
ANISOU 2380  SD  MET A 317     5394   5809   3647   -676   -887   -377       S  
ATOM   2381  CE  MET A 317      50.827  -6.734 -84.240  1.00 39.15           C  
ANISOU 2381  CE  MET A 317     5353   5932   3590  -1154   -908   -492       C  
ATOM   2382  N   VAL A 318      55.841 -10.304 -83.152  1.00 42.40           N  
ANISOU 2382  N   VAL A 318     7886   4667   3559   -232  -1308    106       N  
ATOM   2383  CA  VAL A 318      56.086 -11.725 -82.872  1.00 46.88           C  
ANISOU 2383  CA  VAL A 318     9133   4728   3951   -277  -1480    219       C  
ATOM   2384  C   VAL A 318      55.858 -11.995 -81.380  1.00 56.96           C  
ANISOU 2384  C   VAL A 318    10680   5955   5007   -588  -1484    426       C  
ATOM   2385  O   VAL A 318      55.059 -12.874 -81.044  1.00 61.56           O  
ANISOU 2385  O   VAL A 318    11701   6306   5384  -1090  -1490    532       O  
ATOM   2386  CB  VAL A 318      57.495 -12.195 -83.339  1.00 50.76           C  
ANISOU 2386  CB  VAL A 318     9839   4935   4511    350  -1666    162       C  
ATOM   2387  CG1 VAL A 318      57.672 -13.690 -83.121  1.00 55.20           C  
ANISOU 2387  CG1 VAL A 318    11175   4884   4916    366  -1902    253       C  
ATOM   2388  CG2 VAL A 318      57.737 -11.840 -84.813  1.00 48.85           C  
ANISOU 2388  CG2 VAL A 318     9303   4833   4426    602  -1602    -61       C  
ATOM   2389  N   THR A 319      56.508 -11.197 -80.504  1.00 52.64           N  
ANISOU 2389  N   THR A 319     9873   5658   4471   -362  -1464    475       N  
ATOM   2390  CA  THR A 319      56.452 -11.327 -79.051  1.00 54.92           C  
ANISOU 2390  CA  THR A 319    10406   5956   4503   -607  -1478    664       C  
ATOM   2391  C   THR A 319      55.439 -10.397 -78.356  1.00 56.54           C  
ANISOU 2391  C   THR A 319    10167   6667   4648  -1058  -1193    603       C  
ATOM   2392  O   THR A 319      54.883 -10.767 -77.316  1.00 59.99           O  
ANISOU 2392  O   THR A 319    10879   7127   4787  -1525  -1121    735       O  
ATOM   2393  CB  THR A 319      57.836 -11.100 -78.446  1.00 70.18           C  
ANISOU 2393  CB  THR A 319    12362   7861   6444    -73  -1676    725       C  
ATOM   2394  CG2 THR A 319      58.453  -9.781 -78.842  1.00 61.32           C  
ANISOU 2394  CG2 THR A 319    10565   7146   5589    298  -1578    535       C  
ATOM   2395  OG1 THR A 319      57.705 -11.165 -77.026  1.00 84.32           O  
ANISOU 2395  OG1 THR A 319    14391   9710   7939   -352  -1692    909       O  
ATOM   2396  N   GLY A 320      55.282  -9.193 -78.882  1.00 47.76           N  
ANISOU 2396  N   GLY A 320     8412   5943   3791   -895  -1047    399       N  
ATOM   2397  CA  GLY A 320      54.407  -8.176 -78.318  1.00 46.17           C  
ANISOU 2397  CA  GLY A 320     7725   6221   3597  -1168   -805    262       C  
ATOM   2398  C   GLY A 320      55.140  -7.316 -77.317  1.00 48.54           C  
ANISOU 2398  C   GLY A 320     7861   6721   3863   -951   -794    261       C  
ATOM   2399  O   GLY A 320      54.526  -6.810 -76.372  1.00 49.71           O  
ANISOU 2399  O   GLY A 320     7816   7194   3877  -1235   -609    182       O  
ATOM   2400  N   THR A 321      56.462  -7.154 -77.497  1.00 42.86           N  
ANISOU 2400  N   THR A 321     7191   5848   3247   -463   -983    309       N  
ATOM   2401  CA  THR A 321      57.252  -6.335 -76.573  1.00 41.66           C  
ANISOU 2401  CA  THR A 321     6871   5896   3063   -267  -1008    289       C  
ATOM   2402  C   THR A 321      57.812  -5.112 -77.307  1.00 40.56           C  
ANISOU 2402  C   THR A 321     6244   5929   3240     79   -980    112       C  
ATOM   2403  O   THR A 321      58.174  -5.196 -78.501  1.00 37.58           O  
ANISOU 2403  O   THR A 321     5807   5421   3051    313  -1038     83       O  
ATOM   2404  CB  THR A 321      58.353  -7.140 -75.855  1.00 54.09           C  
ANISOU 2404  CB  THR A 321     8896   7224   4431    -53  -1280    486       C  
ATOM   2405  CG2 THR A 321      57.837  -8.439 -75.219  1.00 54.18           C  
ANISOU 2405  CG2 THR A 321     9552   6941   4095   -413  -1362    720       C  
ATOM   2406  OG1 THR A 321      59.436  -7.394 -76.745  1.00 58.23           O  
ANISOU 2406  OG1 THR A 321     9410   7557   5157    434  -1472    464       O  
ATOM   2407  N   ILE A 322      57.849  -3.966 -76.582  1.00 35.07           N  
ANISOU 2407  N   ILE A 322     5242   5517   2567     64   -882    -14       N  
ATOM   2408  CA  ILE A 322      58.319  -2.687 -77.122  1.00 31.97           C  
ANISOU 2408  CA  ILE A 322     4460   5251   2437    298   -855   -170       C  
ATOM   2409  C   ILE A 322      59.819  -2.494 -76.800  1.00 39.77           C  
ANISOU 2409  C   ILE A 322     5442   6251   3415    571  -1016   -142       C  
ATOM   2410  O   ILE A 322      60.219  -2.419 -75.630  1.00 42.82           O  
ANISOU 2410  O   ILE A 322     5906   6749   3617    531  -1078   -124       O  
ATOM   2411  CB  ILE A 322      57.446  -1.463 -76.642  1.00 33.07           C  
ANISOU 2411  CB  ILE A 322     4277   5643   2644    148   -677   -380       C  
ATOM   2412  CG1 ILE A 322      55.973  -1.573 -77.079  1.00 31.75           C  
ANISOU 2412  CG1 ILE A 322     3982   5551   2531    -62   -541   -473       C  
ATOM   2413  CG2 ILE A 322      58.028  -0.113 -77.118  1.00 31.76           C  
ANISOU 2413  CG2 ILE A 322     3836   5507   2724    367   -695   -514       C  
ATOM   2414  CD1 ILE A 322      55.056  -1.930 -76.024  1.00 33.08           C  
ANISOU 2414  CD1 ILE A 322     4164   5936   2467   -404   -379   -540       C  
ATOM   2415  N   HIS A 323      60.625  -2.391 -77.859  1.00 36.08           N  
ANISOU 2415  N   HIS A 323     4856   5725   3127    820  -1076   -162       N  
ATOM   2416  CA  HIS A 323      62.068  -2.136 -77.827  1.00 37.16           C  
ANISOU 2416  CA  HIS A 323     4853   5963   3302   1070  -1199   -201       C  
ATOM   2417  C   HIS A 323      62.335  -0.643 -78.097  1.00 39.38           C  
ANISOU 2417  C   HIS A 323     4793   6415   3755   1014  -1091   -349       C  
ATOM   2418  O   HIS A 323      61.880  -0.112 -79.114  1.00 36.50           O  
ANISOU 2418  O   HIS A 323     4338   5990   3542    967   -986   -382       O  
ATOM   2419  CB  HIS A 323      62.796  -3.025 -78.853  1.00 38.92           C  
ANISOU 2419  CB  HIS A 323     5148   6058   3581   1349  -1296   -178       C  
ATOM   2420  CG  HIS A 323      62.719  -4.489 -78.532  1.00 45.03           C  
ANISOU 2420  CG  HIS A 323     6341   6577   4192   1455  -1468    -42       C  
ATOM   2421  CD2 HIS A 323      63.403  -5.213 -77.615  1.00 49.56           C  
ANISOU 2421  CD2 HIS A 323     7139   7087   4604   1646  -1712     41       C  
ATOM   2422  ND1 HIS A 323      61.832  -5.326 -79.186  1.00 47.00           N  
ANISOU 2422  ND1 HIS A 323     6873   6565   4421   1343  -1429     26       N  
ATOM   2423  CE1 HIS A 323      62.012  -6.528 -78.663  1.00 49.05           C  
ANISOU 2423  CE1 HIS A 323     7560   6564   4511   1444  -1632    154       C  
ATOM   2424  NE2 HIS A 323      62.945  -6.510 -77.712  1.00 51.22           N  
ANISOU 2424  NE2 HIS A 323     7833   6934   4693   1654  -1824    181       N  
ATOM   2425  N   THR A 324      63.025   0.039 -77.160  1.00 37.46           N  
ANISOU 2425  N   THR A 324     4415   6355   3463    992  -1143   -431       N  
ATOM   2426  CA  THR A 324      63.312   1.469 -77.294  1.00 37.04           C  
ANISOU 2426  CA  THR A 324     4121   6402   3550    881  -1062   -576       C  
ATOM   2427  C   THR A 324      64.815   1.637 -77.585  1.00 43.59           C  
ANISOU 2427  C   THR A 324     4731   7416   4416    980  -1143   -636       C  
ATOM   2428  O   THR A 324      65.658   1.026 -76.912  1.00 46.51           O  
ANISOU 2428  O   THR A 324     5066   7938   4667   1128  -1311   -638       O  
ATOM   2429  CB  THR A 324      62.789   2.251 -76.066  1.00 45.03           C  
ANISOU 2429  CB  THR A 324     5138   7490   4482    711  -1025   -691       C  
ATOM   2430  CG2 THR A 324      63.097   3.754 -76.133  1.00 42.79           C  
ANISOU 2430  CG2 THR A 324     4691   7226   4342    595   -978   -861       C  
ATOM   2431  OG1 THR A 324      61.367   2.079 -75.987  1.00 42.88           O  
ANISOU 2431  OG1 THR A 324     4970   7125   4198    620   -906   -690       O  
ATOM   2432  N   TYR A 325      65.137   2.429 -78.626  1.00 38.50           N  
ANISOU 2432  N   TYR A 325     3938   6776   3914    889  -1034   -687       N  
ATOM   2433  CA  TYR A 325      66.509   2.649 -79.064  1.00 39.33           C  
ANISOU 2433  CA  TYR A 325     3772   7129   4042    893  -1041   -779       C  
ATOM   2434  C   TYR A 325      66.898   4.128 -79.118  1.00 46.33           C  
ANISOU 2434  C   TYR A 325     4529   8076   4998    574   -959   -885       C  
ATOM   2435  O   TYR A 325      66.422   4.859 -80.001  1.00 46.34           O  
ANISOU 2435  O   TYR A 325     4644   7883   5079    404   -842   -839       O  
ATOM   2436  CB  TYR A 325      66.754   2.019 -80.450  1.00 39.13           C  
ANISOU 2436  CB  TYR A 325     3715   7103   4049   1015   -954   -748       C  
ATOM   2437  CG  TYR A 325      66.532   0.523 -80.488  1.00 39.59           C  
ANISOU 2437  CG  TYR A 325     3943   7053   4046   1333  -1058   -677       C  
ATOM   2438  CD1 TYR A 325      67.514  -0.359 -80.049  1.00 42.95           C  
ANISOU 2438  CD1 TYR A 325     4256   7649   4415   1639  -1229   -746       C  
ATOM   2439  CD2 TYR A 325      65.325  -0.013 -80.934  1.00 38.39           C  
ANISOU 2439  CD2 TYR A 325     4083   6611   3893   1332  -1020   -554       C  
ATOM   2440  CE1 TYR A 325      67.300  -1.737 -80.047  1.00 43.38           C  
ANISOU 2440  CE1 TYR A 325     4573   7501   4410   1943  -1369   -672       C  
ATOM   2441  CE2 TYR A 325      65.104  -1.393 -80.948  1.00 39.38           C  
ANISOU 2441  CE2 TYR A 325     4439   6576   3947   1558  -1124   -488       C  
ATOM   2442  CZ  TYR A 325      66.091  -2.249 -80.491  1.00 47.42           C  
ANISOU 2442  CZ  TYR A 325     5430   7682   4907   1866  -1304   -536       C  
ATOM   2443  OH  TYR A 325      65.862  -3.600 -80.464  1.00 48.86           O  
ANISOU 2443  OH  TYR A 325     5943   7608   5014   2096  -1449   -460       O  
ATOM   2444  N   PRO A 326      67.833   4.574 -78.240  1.00 44.59           N  
ANISOU 2444  N   PRO A 326     4098   8114   4729    473  -1048  -1023       N  
ATOM   2445  CA  PRO A 326      68.372   5.939 -78.379  1.00 45.72           C  
ANISOU 2445  CA  PRO A 326     4142   8305   4925     99   -972  -1138       C  
ATOM   2446  C   PRO A 326      69.165   6.036 -79.703  1.00 51.45           C  
ANISOU 2446  C   PRO A 326     4685   9192   5672    -48   -822  -1142       C  
ATOM   2447  O   PRO A 326      70.050   5.214 -79.969  1.00 53.28           O  
ANISOU 2447  O   PRO A 326     4613   9768   5862    122   -833  -1216       O  
ATOM   2448  CB  PRO A 326      69.262   6.106 -77.137  1.00 49.26           C  
ANISOU 2448  CB  PRO A 326     4369   9063   5283     46  -1132  -1303       C  
ATOM   2449  CG  PRO A 326      68.970   4.936 -76.270  1.00 52.94           C  
ANISOU 2449  CG  PRO A 326     4917   9566   5633    397  -1303  -1235       C  
ATOM   2450  CD  PRO A 326      68.536   3.840 -77.173  1.00 47.00           C  
ANISOU 2450  CD  PRO A 326     4264   8681   4913    674  -1254  -1082       C  
ATOM   2451  N   VAL A 327      68.784   6.974 -80.575  1.00 45.98           N  
ANISOU 2451  N   VAL A 327     4205   8241   5023   -333   -690  -1064       N  
ATOM   2452  CA  VAL A 327      69.414   7.125 -81.889  1.00 46.08           C  
ANISOU 2452  CA  VAL A 327     4133   8390   4985   -559   -512  -1038       C  
ATOM   2453  C   VAL A 327      70.151   8.487 -81.992  1.00 54.40           C  
ANISOU 2453  C   VAL A 327     5170   9493   6008  -1116   -429  -1111       C  
ATOM   2454  O   VAL A 327      69.836   9.431 -81.259  1.00 54.07           O  
ANISOU 2454  O   VAL A 327     5328   9194   6022  -1292   -524  -1142       O  
ATOM   2455  CB  VAL A 327      68.392   6.922 -83.059  1.00 46.13           C  
ANISOU 2455  CB  VAL A 327     4481   8057   4991   -477   -444   -838       C  
ATOM   2456  CG1 VAL A 327      67.896   5.478 -83.179  1.00 43.12           C  
ANISOU 2456  CG1 VAL A 327     4090   7686   4608    -28   -490   -795       C  
ATOM   2457  CG2 VAL A 327      67.234   7.930 -83.053  1.00 44.31           C  
ANISOU 2457  CG2 VAL A 327     4667   7325   4845   -583   -523   -721       C  
ATOM   2458  N   THR A 328      71.153   8.562 -82.884  1.00 55.80           N  
ANISOU 2458  N   THR A 328     5114  10012   6075  -1419   -239  -1164       N  
ATOM   2459  CA  THR A 328      71.913   9.793 -83.179  1.00 60.31           C  
ANISOU 2459  CA  THR A 328     5698  10654   6564  -2076   -113  -1211       C  
ATOM   2460  C   THR A 328      71.466  10.298 -84.552  1.00 67.63           C  
ANISOU 2460  C   THR A 328     7057  11263   7376  -2374     36   -982       C  
ATOM   2461  O   THR A 328      71.024   9.498 -85.389  1.00 65.19           O  
ANISOU 2461  O   THR A 328     6808  10945   7016  -2093     99   -876       O  
ATOM   2462  CB  THR A 328      73.445   9.599 -83.088  1.00 65.82           C  
ANISOU 2462  CB  THR A 328     5759  12073   7177  -2308      6  -1481       C  
ATOM   2463  CG2 THR A 328      73.924   9.363 -81.669  1.00 63.65           C  
ANISOU 2463  CG2 THR A 328     5132  12066   6985  -2096   -218  -1691       C  
ATOM   2464  OG1 THR A 328      73.885   8.541 -83.946  1.00 62.50           O  
ANISOU 2464  OG1 THR A 328     5001  12063   6681  -2052    163  -1551       O  
ATOM   2465  N   GLU A 329      71.550  11.623 -84.774  1.00 69.59           N  
ANISOU 2465  N   GLU A 329     7669  11209   7562  -2949     61   -897       N  
ATOM   2466  CA  GLU A 329      71.135  12.268 -86.026  1.00 72.02           C  
ANISOU 2466  CA  GLU A 329     8514  11137   7714  -3296    139   -633       C  
ATOM   2467  C   GLU A 329      71.822  11.657 -87.264  1.00 77.50           C  
ANISOU 2467  C   GLU A 329     8976  12315   8155  -3501    435   -626       C  
ATOM   2468  O   GLU A 329      71.224  11.647 -88.337  1.00 76.91           O  
ANISOU 2468  O   GLU A 329     9312  11981   7930  -3543    470   -395       O  
ATOM   2469  CB  GLU A 329      71.374  13.790 -85.963  1.00 78.05           C  
ANISOU 2469  CB  GLU A 329     9712  11521   8420  -3957    104   -569       C  
ATOM   2470  CG  GLU A 329      70.340  14.513 -85.113  1.00 87.89           C  
ANISOU 2470  CG  GLU A 329    11422  12082   9890  -3696   -203   -530       C  
ATOM   2471  CD  GLU A 329      69.089  15.001 -85.828  1.00112.97           C  
ANISOU 2471  CD  GLU A 329    15282  14561  13082  -3523   -387   -243       C  
ATOM   2472  OE1 GLU A 329      68.796  16.214 -85.728  1.00116.88           O  
ANISOU 2472  OE1 GLU A 329    16352  14463  13596  -3805   -550   -156       O  
ATOM   2473  OE2 GLU A 329      68.403  14.184 -86.486  1.00101.48           O1-
ANISOU 2473  OE2 GLU A 329    13807  13136  11617  -3102   -399   -119       O1-
ATOM   2474  N   ASP A 330      73.023  11.085 -87.081  1.00 75.78           N  
ANISOU 2474  N   ASP A 330     8081  12822   7889  -3564    624   -911       N  
ATOM   2475  CA  ASP A 330      73.826  10.454 -88.125  1.00 78.64           C  
ANISOU 2475  CA  ASP A 330     8078  13782   8021  -3717    943  -1029       C  
ATOM   2476  C   ASP A 330      73.454   8.989 -88.360  1.00 77.25           C  
ANISOU 2476  C   ASP A 330     7673  13767   7913  -2977    917  -1105       C  
ATOM   2477  O   ASP A 330      73.674   8.486 -89.465  1.00 78.01           O  
ANISOU 2477  O   ASP A 330     7702  14138   7798  -3017   1151  -1137       O  
ATOM   2478  CB  ASP A 330      75.313  10.530 -87.748  1.00 86.14           C  
ANISOU 2478  CB  ASP A 330     8320  15492   8916  -4096   1134  -1377       C  
ATOM   2479  CG  ASP A 330      75.772  11.916 -87.351  1.00104.75           C  
ANISOU 2479  CG  ASP A 330    10870  17713  11218  -4875   1143  -1350       C  
ATOM   2480  OD1 ASP A 330      75.931  12.770 -88.255  1.00110.44           O  
ANISOU 2480  OD1 ASP A 330    11986  18302  11674  -5589   1345  -1176       O  
ATOM   2481  OD2 ASP A 330      75.957  12.153 -86.135  1.00109.40           O1-
ANISOU 2481  OD2 ASP A 330    11278  18287  12000  -4795    930  -1493       O1-
ATOM   2482  N   GLU A 331      72.930   8.299 -87.312  1.00 68.76           N  
ANISOU 2482  N   GLU A 331     6505  12525   7096  -2343    642  -1148       N  
ATOM   2483  CA  GLU A 331      72.572   6.875 -87.329  1.00 64.81           C  
ANISOU 2483  CA  GLU A 331     5854  12093   6677  -1652    564  -1216       C  
ATOM   2484  C   GLU A 331      71.621   6.522 -88.479  1.00 68.19           C  
ANISOU 2484  C   GLU A 331     6734  12183   6991  -1541    607  -1003       C  
ATOM   2485  O   GLU A 331      70.513   7.068 -88.594  1.00 66.02           O  
ANISOU 2485  O   GLU A 331     6981  11351   6754  -1579    456   -737       O  
ATOM   2486  CB  GLU A 331      71.981   6.420 -85.988  1.00 61.72           C  
ANISOU 2486  CB  GLU A 331     5471  11459   6522  -1152    251  -1212       C  
ATOM   2487  CG  GLU A 331      72.337   4.987 -85.619  1.00 65.08           C  
ANISOU 2487  CG  GLU A 331     5534  12180   7014   -547    158  -1401       C  
ATOM   2488  CD  GLU A 331      71.851   4.491 -84.268  1.00 80.45           C  
ANISOU 2488  CD  GLU A 331     7537  13916   9115   -128   -148  -1371       C  
ATOM   2489  OE1 GLU A 331      71.890   5.264 -83.284  1.00 75.52           O  
ANISOU 2489  OE1 GLU A 331     6902  13247   8544   -322   -264  -1377       O  
ATOM   2490  OE2 GLU A 331      71.459   3.305 -84.187  1.00 73.56           O1-
ANISOU 2490  OE2 GLU A 331     6745  12926   8278    364   -268  -1352       O1-
ATOM   2491  N   SER A 332      72.107   5.619 -89.343  1.00 66.44           N  
ANISOU 2491  N   SER A 332     6276  12345   6624  -1391    804  -1166       N  
ATOM   2492  CA  SER A 332      71.428   5.072 -90.510  1.00 65.48           C  
ANISOU 2492  CA  SER A 332     6486  12052   6341  -1276    873  -1053       C  
ATOM   2493  C   SER A 332      70.414   4.014 -90.097  1.00 65.82           C  
ANISOU 2493  C   SER A 332     6694  11742   6570   -651    618  -1002       C  
ATOM   2494  O   SER A 332      70.622   3.349 -89.079  1.00 63.81           O  
ANISOU 2494  O   SER A 332     6178  11556   6511   -251    465  -1137       O  
ATOM   2495  CB  SER A 332      72.456   4.439 -91.440  1.00 72.77           C  
ANISOU 2495  CB  SER A 332     7019  13594   7037  -1324   1200  -1348       C
[truncated: 1,233,417 more chars]
