# Supplementary material for: Sodium aescinate inhibits microglia activation through NF-κB pathway and exerts neuroprotective effect
Source: Front Pharmacol. 2023 Jan 26;14:1086429. doi: 10.3389/fphar.2023.1086429 (PMC9908748; doi:10.3389/fphar.2023.1086429)
Supplement: Supplementary file 5 [file DataSheet4.ZIP › Figure2 G-I Molecular docking/IkB/ikb/lig.pdbqt]

REMARK  29 active torsions:
REMARK  status: ('A' for Active; 'I' for Inactive)
REMARK    1  A    between atoms: O_1  and  C_39 
REMARK    2  A    between atoms: O_2  and  C_41 
REMARK    3  A    between atoms: O_2  and  C_55 
REMARK    4  A    between atoms: O_3  and  C_47 
REMARK    5  A    between atoms: O_3  and  C_56 
REMARK    6  A    between atoms: O_4  and  C_49 
REMARK    7  A    between atoms: O_4  and  C_58 
REMARK    8  A    between atoms: O_5  and  C_50 
REMARK    9  A    between atoms: O_6  and  C_51 
REMARK   10  A    between atoms: O_8  and  C_57 
REMARK   11  A    between atoms: O_8  and  C_64 
REMARK   12  A    between atoms: O_11  and  C_59 
REMARK   13  A    between atoms: O_12  and  C_61 
REMARK   14  A    between atoms: O_12  and  C_69 
REMARK   15  A    between atoms: O_14  and  C_65 
REMARK   16  A    between atoms: O_17  and  C_68 
REMARK   17  A    between atoms: O_18  and  C_70 
REMARK   18  A    between atoms: O_19  and  C_73 
REMARK   19  A    between atoms: O_20  and  C_74 
REMARK   20  A    between atoms: O_21  and  C_75 
REMARK   21  A    between atoms: O_22  and  C_77 
REMARK   22  A    between atoms: O_23  and  C_78 
REMARK   23  A    between atoms: O_24  and  C_79 
REMARK   24  A    between atoms: C_33  and  C_50 
REMARK   25  A    between atoms: C_35  and  C_51 
REMARK   26  A    between atoms: C_58  and  C_63 
REMARK   27  A    between atoms: C_60  and  C_65 
REMARK   28  A    between atoms: C_72  and  C_77 
REMARK   29  A    between atoms: C_76  and  C_79 
ROOT
ATOM      1  O   *** d   *      -4.122   2.726  -3.373  0.00  0.00    -0.395 OA
ATOM      2  H   *** d   *      -4.663   2.710  -2.583  0.00  0.00     0.210 HD
ENDROOT
BRANCH   1   3
ATOM      3  C   *** d   *      -2.761   2.839  -3.025  0.00  0.00     0.133 C 
ATOM      4  C   *** d   *      -2.511   4.172  -2.295  0.00  0.00     0.043 C 
ATOM      5  C   *** d   *      -1.003   4.239  -1.959  0.00  0.00     0.032 C 
ATOM      6  C   *** d   *      -2.921   5.405  -3.163  0.00  0.00     0.176 C 
ATOM      7  C   *** d   *      -0.406   2.969  -1.371  0.00  0.00    -0.069 C 
ATOM      8  C   *** d   *      -0.197   4.810  -3.134  0.00  0.00     0.021 C 
ATOM      9  C   *** d   *      -0.840   1.583  -1.820  0.00  0.00    -0.011 C 
ATOM     10  C   *** d   *       0.636   3.096  -0.536  0.00  0.00    -0.022 C 
ATOM     11  C   *** d   *      -0.559   0.517  -0.675  0.00  0.00    -0.028 C 
ATOM     12  C   *** d   *      -2.335   1.607  -2.235  0.00  0.00     0.047 C 
ATOM     13  C   *** d   *      -0.005   1.284  -3.095  0.00  0.00     0.021 C 
ATOM     14  C   *** d   *       0.945   0.525  -0.261  0.00  0.00     0.007 C 
ATOM     15  C   *** d   *      -1.313   0.831   0.638  0.00  0.00     0.011 C 
ATOM     16  C   *** d   *      -1.041  -0.870  -1.165  0.00  0.00     0.016 C 
ATOM     17  C   *** d   *       1.419  -0.519   0.813  0.00  0.00    -0.035 C 
ATOM     18  C   *** d   *       1.369   1.962   0.115  0.00  0.00     0.033 C 
ATOM     19  C   *** d   *       0.401  -0.690   1.985  0.00  0.00     0.007 C 
ATOM     20  C   *** d   *       2.829  -0.152   1.362  0.00  0.00     0.012 C 
ATOM     21  C   *** d   *       1.702  -1.886   0.109  0.00  0.00     0.016 C 
ATOM     22  C   *** d   *      -1.045  -0.173   1.769  0.00  0.00     0.007 C 
ATOM     23  C   *** d   *       0.947  -0.543   3.445  0.00  0.00     0.008 C 
ATOM     24  C   *** d   *       2.253  -1.374   3.574  0.00  0.00     0.135 C 
ATOM     25  C   *** d   *      -0.072  -1.130   4.468  0.00  0.00     0.020 C 
ATOM     26  C   *** d   *       3.328  -0.997   2.543  0.00  0.00     0.034 C 
ATOM     27  C   *** d   *      -0.507   6.311  -3.354  0.00  0.00    -0.018 C 
ATOM     28  C   *** d   *      -1.987   6.622  -3.001  0.00  0.00     0.170 C 
ATOM     29  C   *** d   *      -0.219   6.662  -4.835  0.00  0.00     0.018 C 
ATOM     30  C   *** d   *       0.493   7.157  -2.526  0.00  0.00     0.018 C 
BRANCH   4  31
ATOM     31  C   *** d   *      -3.265   4.204  -0.944  0.00  0.00     0.179 C 
BRANCH  31  32
ATOM     32  O   *** d   *      -4.630   3.883  -1.105  0.00  0.00    -0.400 OA
ATOM     33  H   *** d   *      -5.116   4.105  -0.309  0.00  0.00     0.209 HD
ENDBRANCH  31  32
ENDBRANCH   4  31
BRANCH  23  34
ATOM     34  C   *** d   *       1.231   0.895   3.931  0.00  0.00     0.176 C 
BRANCH  34  35
ATOM     35  O   *** d   *       0.151   1.773   3.695  0.00  0.00    -0.400 OA
ATOM     36  H   *** d   *       0.368   2.641   4.045  0.00  0.00     0.209 HD
ENDBRANCH  34  35
ENDBRANCH  23  34
BRANCH  24  37
ATOM     37  O   *** d   *       1.947  -2.742   3.462  0.00  0.00    -0.352 OA
BRANCH  37  38
ATOM     38  C   *** d   *       2.883  -3.607   4.076  0.00  0.00     0.293 C 
ATOM     39  O   *** d   *       2.428  -3.678   5.410  0.00  0.00    -0.340 OA
ATOM     40  C   *** d   *       3.270  -4.455   6.233  0.00  0.00     0.253 C 
ATOM     41  C   *** d   *       3.275  -5.896   5.728  0.00  0.00     0.195 C 
ATOM     42  C   *** d   *       3.581  -6.021   4.239  0.00  0.00     0.184 C 
ATOM     43  C   *** d   *       2.825  -4.982   3.424  0.00  0.00     0.211 C 
BRANCH  40  44
ATOM     44  C   *** d   *       2.803  -4.277   7.680  0.00  0.00     0.172 C 
ATOM     45  O   *** d   *       2.592  -5.154   8.489  0.00  0.00    -0.648 OA
BRANCH  44  46
ATOM     46  O   *** d   *       2.662  -2.958   7.944  0.00  0.00    -0.774 OA
ATOM     47  H   *** d   *       2.750  -2.433   7.133  0.00  0.00     0.167 HD
ENDBRANCH  44  46
ENDBRANCH  40  44
BRANCH  41  48
ATOM     48  O   *** d   *       4.104  -6.760   6.461  0.00  0.00    -0.347 OA
BRANCH  48  49
ATOM     49  C   *** d   *       5.480  -6.432   6.473  0.00  0.00     0.292 C 
ATOM     50  O   *** d   *       5.731  -6.029   7.802  0.00  0.00    -0.348 OA
ATOM     51  C   *** d   *       7.069  -5.672   8.028  0.00  0.00     0.179 C 
ATOM     52  C   *** d   *       8.001  -6.830   7.688  0.00  0.00     0.180 C 
ATOM     53  C   *** d   *       7.754  -7.316   6.274  0.00  0.00     0.183 C 
ATOM     54  C   *** d   *       6.291  -7.657   6.118  0.00  0.00     0.204 C 
BRANCH  51  55
ATOM     55  C   *** d   *       7.177  -5.256   9.490  0.00  0.00     0.198 C 
BRANCH  55  56
ATOM     56  O   *** d   *       8.523  -4.989   9.821  0.00  0.00    -0.398 OA
ATOM     57  H   *** d   *       8.571  -4.538  10.666  0.00  0.00     0.209 HD
ENDBRANCH  55  56
ENDBRANCH  51  55
BRANCH  52  58
ATOM     58  O   *** d   *       9.346  -6.423   7.749  0.00  0.00    -0.390 OA
ATOM     59  H   *** d   *       9.543  -6.034   8.601  0.00  0.00     0.210 HD
ENDBRANCH  52  58
BRANCH  53  60
ATOM     60  O   *** d   *       8.537  -8.456   6.024  0.00  0.00    -0.390 OA
ATOM     61  H   *** d   *       9.443  -8.263   6.280  0.00  0.00     0.210 HD
ENDBRANCH  53  60
BRANCH  54  62
ATOM     62  O   *** d   *       6.055  -8.017   4.778  0.00  0.00    -0.388 OA
ATOM     63  H   *** d   *       6.626  -8.757   4.554  0.00  0.00     0.210 HD
ENDBRANCH  54  62
ENDBRANCH  48  49
ENDBRANCH  41  48
BRANCH  42  64
ATOM     64  O   *** d   *       3.255  -7.329   3.832  0.00  0.00    -0.390 OA
ATOM     65  H   *** d   *       3.869  -7.936   4.258  0.00  0.00     0.210 HD
ENDBRANCH  42  64
BRANCH  43  66
ATOM     66  O   *** d   *       3.128  -4.946   2.046  0.00  0.00    -0.346 OA
BRANCH  66  67
ATOM     67  C   *** d   *       4.472  -4.855   1.600  0.00  0.00     0.292 C 
ATOM     68  O   *** d   *       5.241  -4.168   2.552  0.00  0.00    -0.348 OA
ATOM     69  C   *** d   *       6.590  -4.001   2.227  0.00  0.00     0.179 C 
ATOM     70  C   *** d   *       7.241  -5.356   1.991  0.00  0.00     0.180 C 
ATOM     71  C   *** d   *       6.518  -6.065   0.867  0.00  0.00     0.183 C 
ATOM     72  C   *** d   *       5.055  -6.206   1.232  0.00  0.00     0.204 C 
BRANCH  69  73
ATOM     73  C   *** d   *       7.252  -3.267   3.386  0.00  0.00     0.198 C 
BRANCH  73  74
ATOM     74  O   *** d   *       6.550  -2.071   3.664  0.00  0.00    -0.398 OA
ATOM     75  H   *** d   *       6.432  -1.567   2.856  0.00  0.00     0.209 HD
ENDBRANCH  73  74
ENDBRANCH  69  73
BRANCH  70  76
ATOM     76  O   *** d   *       8.589  -5.204   1.618  0.00  0.00    -0.390 OA
ATOM     77  H   *** d   *       9.149  -5.170   2.397  0.00  0.00     0.210 HD
ENDBRANCH  70  76
BRANCH  71  78
ATOM     78  O   *** d   *       7.082  -7.339   0.680  0.00  0.00    -0.390 OA
ATOM     79  H   *** d   *       7.998  -7.228   0.413  0.00  0.00     0.210 HD
ENDBRANCH  71  78
BRANCH  72  80
ATOM     80  O   *** d   *       4.386  -6.740   0.115  0.00  0.00    -0.388 OA
ATOM     81  H   *** d   *       4.719  -7.627  -0.041  0.00  0.00     0.210 HD
ENDBRANCH  72  80
ENDBRANCH  66  67
ENDBRANCH  43  66
ENDBRANCH  37  38
ENDBRANCH  24  37
BRANCH  28  82
ATOM     82  O   *** d   *      -2.124   7.098  -1.689  0.00  0.00    -0.309 OA
BRANCH  82  83
ATOM     83  C   *** d   *      -2.132   8.440  -1.384  0.00  0.00     0.289 C 
ATOM     84  O   *** d   *      -2.187   9.269  -2.271  0.00  0.00    -0.260 OA
BRANCH  83  85
ATOM     85  C   *** d   *      -2.040   8.874  -0.088  0.00  0.00     0.009 C 
ATOM     86  C   *** d   *      -2.037  10.369   0.163  0.00  0.00     0.054 C 
ATOM     87  C   *** d   *      -1.951   7.960   0.900  0.00  0.00    -0.018 C 
ATOM     88  C   *** d   *      -1.833   8.201   2.384  0.00  0.00     0.036 C 
ENDBRANCH  83  85
ENDBRANCH  82  83
ENDBRANCH  28  82
BRANCH   6  89
ATOM     89  O   *** d   *      -2.962   5.102  -4.532  0.00  0.00    -0.313 OA
BRANCH  89  90
ATOM     90  C   *** d   *      -4.085   5.074  -5.311  0.00  0.00     0.255 C 
ATOM     91  O   *** d   *      -4.046   4.728  -6.473  0.00  0.00    -0.266 OA
ATOM     92  C   *** d   *      -5.382   5.546  -4.675  0.00  0.00     0.126 C 
ENDBRANCH  89  90
ENDBRANCH   6  89
ENDBRANCH   1   3
TORSDOF 29
