# Supplementary material for: Sodium aescinate inhibits microglia activation through NF-κB pathway and exerts neuroprotective effect
Source: Front Pharmacol. 2023 Jan 26;14:1086429. doi: 10.3389/fphar.2023.1086429 (PMC9908748; doi:10.3389/fphar.2023.1086429)
Supplement: Supplementary file 5 [file DataSheet4.ZIP › Figure2 G-I Molecular docking/IkB/ikb/output.pdbqt]

MODEL 1
REMARK VINA RESULT:      -6.6      0.000      0.000
REMARK  29 active torsions:
REMARK  status: ('A' for Active; 'I' for Inactive)
REMARK    1  A    between atoms: O_1  and  C_39 
REMARK    2  A    between atoms: O_2  and  C_41 
REMARK    3  A    between atoms: O_2  and  C_55 
REMARK    4  A    between atoms: O_3  and  C_47 
REMARK    5  A    between atoms: O_3  and  C_56 
REMARK    6  A    between atoms: O_4  and  C_49 
REMARK    7  A    between atoms: O_4  and  C_58 
REMARK    8  A    between atoms: O_5  and  C_50 
REMARK    9  A    between atoms: O_6  and  C_51 
REMARK   10  A    between atoms: O_8  and  C_57 
REMARK   11  A    between atoms: O_8  and  C_64 
REMARK   12  A    between atoms: O_11  and  C_59 
REMARK   13  A    between atoms: O_12  and  C_61 
REMARK   14  A    between atoms: O_12  and  C_69 
REMARK   15  A    between atoms: O_14  and  C_65 
REMARK   16  A    between atoms: O_17  and  C_68 
REMARK   17  A    between atoms: O_18  and  C_70 
REMARK   18  A    between atoms: O_19  and  C_73 
REMARK   19  A    between atoms: O_20  and  C_74 
REMARK   20  A    between atoms: O_21  and  C_75 
REMARK   21  A    between atoms: O_22  and  C_77 
REMARK   22  A    between atoms: O_23  and  C_78 
REMARK   23  A    between atoms: O_24  and  C_79 
REMARK   24  A    between atoms: C_33  and  C_50 
REMARK   25  A    between atoms: C_35  and  C_51 
REMARK   26  A    between atoms: C_58  and  C_63 
REMARK   27  A    between atoms: C_60  and  C_65 
REMARK   28  A    between atoms: C_72  and  C_77 
REMARK   29  A    between atoms: C_76  and  C_79 
ROOT
ATOM      1  O   *** d   *      29.161   7.892 -96.719  0.00  0.00    -0.395 OA
ATOM      2  H   *** d   *      29.803   7.375 -97.207  0.00  0.00     0.210 HD
ENDROOT
BRANCH   1   3
ATOM      3  C   *** d   *      29.090   7.442 -95.386  0.00  0.00     0.133 C 
ATOM      4  C   *** d   *      27.640   7.062 -95.033  0.00  0.00     0.043 C 
ATOM      5  C   *** d   *      27.630   6.596 -93.558  0.00  0.00     0.032 C 
ATOM      6  C   *** d   *      26.654   8.259 -95.222  0.00  0.00     0.176 C 
ATOM      7  C   *** d   *      28.745   5.637 -93.167  0.00  0.00    -0.069 C 
ATOM      8  C   *** d   *      27.478   7.786 -92.601  0.00  0.00     0.021 C 
ATOM      9  C   *** d   *      30.152   5.754 -93.730  0.00  0.00    -0.011 C 
ATOM     10  C   *** d   *      28.497   4.758 -92.185  0.00  0.00    -0.022 C 
ATOM     11  C   *** d   *      30.891   4.348 -93.669  0.00  0.00    -0.028 C 
ATOM     12  C   *** d   *      30.097   6.318 -95.174  0.00  0.00     0.047 C 
ATOM     13  C   *** d   *      30.863   6.811 -92.841  0.00  0.00     0.021 C 
ATOM     14  C   *** d   *      30.916   3.792 -92.212  0.00  0.00     0.007 C 
ATOM     15  C   *** d   *      30.162   3.250 -94.479  0.00  0.00     0.011 C 
ATOM     16  C   *** d   *      32.305   4.509 -94.276  0.00  0.00     0.016 C 
ATOM     17  C   *** d   *      31.671   2.439 -91.952  0.00  0.00    -0.035 C 
ATOM     18  C   *** d   *      29.478   3.760 -91.647  0.00  0.00     0.033 C 
ATOM     19  C   *** d   *      31.420   1.379 -93.071  0.00  0.00     0.007 C 
ATOM     20  C   *** d   *      31.307   1.858 -90.555  0.00  0.00     0.012 C 
ATOM     21  C   *** d   *      33.198   2.729 -91.783  0.00  0.00     0.016 C 
ATOM     22  C   *** d   *      30.844   1.875 -94.422  0.00  0.00     0.007 C 
ATOM     23  C   *** d   *      30.937  -0.042 -92.625  0.00  0.00     0.008 C 
ATOM     24  C   *** d   *      31.824  -0.522 -91.443  0.00  0.00     0.135 C 
ATOM     25  C   *** d   *      31.125  -1.068 -93.784  0.00  0.00     0.020 C 
ATOM     26  C   *** d   *      31.845   0.451 -90.254  0.00  0.00     0.034 C 
ATOM     27  C   *** d   *      26.070   8.421 -92.709  0.00  0.00    -0.018 C 
ATOM     28  C   *** d   *      25.534   8.321 -94.163  0.00  0.00     0.170 C 
ATOM     29  C   *** d   *      26.162   9.903 -92.267  0.00  0.00     0.018 C 
ATOM     30  C   *** d   *      25.132   7.739 -91.681  0.00  0.00     0.018 C 
BRANCH   4  31
ATOM     31  C   *** d   *      27.171   5.854 -95.880  0.00  0.00     0.179 C 
BRANCH  31  32
ATOM     32  O   *** d   *      26.305   5.014 -95.148  0.00  0.00    -0.400 OA
ATOM     33  H   *** d   *      25.398   5.157 -95.423  0.00  0.00     0.209 HD
ENDBRANCH  31  32
ENDBRANCH   4  31
BRANCH  23  34
ATOM     34  C   *** d   *      29.455  -0.165 -92.207  0.00  0.00     0.176 C 
BRANCH  34  35
ATOM     35  O   *** d   *      28.951  -1.474 -92.365  0.00  0.00    -0.400 OA
ATOM     36  H   *** d   *      27.996  -1.435 -92.458  0.00  0.00     0.209 HD
ENDBRANCH  34  35
ENDBRANCH  23  34
BRANCH  24  37
ATOM     37  O   *** d   *      33.135  -0.737 -91.903  0.00  0.00    -0.352 OA
BRANCH  37  38
ATOM     38  C   *** d   *      34.103  -0.870 -90.881  0.00  0.00     0.293 C 
ATOM     39  O   *** d   *      33.903  -2.187 -90.417  0.00  0.00    -0.340 OA
ATOM     40  C   *** d   *      34.739  -2.516 -89.329  0.00  0.00     0.253 C 
ATOM     41  C   *** d   *      36.196  -2.462 -89.782  0.00  0.00     0.195 C 
ATOM     42  C   *** d   *      36.572  -1.158 -90.477  0.00  0.00     0.184 C 
ATOM     43  C   *** d   *      35.501  -0.723 -91.467  0.00  0.00     0.211 C 
BRANCH  40  44
ATOM     44  C   *** d   *      34.280  -3.870 -88.779  0.00  0.00     0.172 C 
ATOM     45  O   *** d   *      33.670  -4.728 -89.378  0.00  0.00    -0.648 OA
BRANCH  44  46
ATOM     46  O   *** d   *      34.672  -3.983 -87.490  0.00  0.00    -0.774 OA
ATOM     47  H   *** d   *      33.910  -4.145 -86.911  0.00  0.00     0.167 HD
ENDBRANCH  44  46
ENDBRANCH  40  44
BRANCH  41  48
ATOM     48  O   *** d   *      37.124  -2.750 -88.769  0.00  0.00    -0.347 OA
BRANCH  48  49
ATOM     49  C   *** d   *      37.868  -3.942 -88.933  0.00  0.00     0.292 C 
ATOM     50  O   *** d   *      38.792  -3.638 -89.956  0.00  0.00    -0.348 OA
ATOM     51  C   *** d   *      39.649  -4.707 -90.261  0.00  0.00     0.179 C 
ATOM     52  C   *** d   *      40.422  -5.149 -89.024  0.00  0.00     0.180 C 
ATOM     53  C   *** d   *      39.473  -5.465 -87.886  0.00  0.00     0.183 C 
ATOM     54  C   *** d   *      38.581  -4.271 -87.642  0.00  0.00     0.204 C 
BRANCH  51  55
ATOM     55  C   *** d   *      40.571  -4.232 -91.378  0.00  0.00     0.198 C 
BRANCH  55  56
ATOM     56  O   *** d   *      39.994  -3.133 -92.050  0.00  0.00    -0.398 OA
ATOM     57  H   *** d   *      40.188  -3.182 -92.988  0.00  0.00     0.209 HD
ENDBRANCH  55  56
ENDBRANCH  51  55
BRANCH  52  58
ATOM     58  O   *** d   *      41.151  -6.323 -89.283  0.00  0.00    -0.390 OA
ATOM     59  H   *** d   *      40.592  -7.095 -89.192  0.00  0.00     0.210 HD
ENDBRANCH  52  58
BRANCH  53  60
ATOM     60  O   *** d   *      40.209  -5.753 -86.724  0.00  0.00    -0.390 OA
ATOM     61  H   *** d   *      39.821  -6.525 -86.303  0.00  0.00     0.210 HD
ENDBRANCH  53  60
BRANCH  54  62
ATOM     62  O   *** d   *      37.642  -4.608 -86.648  0.00  0.00    -0.388 OA
ATOM     63  H   *** d   *      37.480  -5.555 -86.688  0.00  0.00     0.210 HD
ENDBRANCH  54  62
ENDBRANCH  48  49
ENDBRANCH  41  48
BRANCH  42  64
ATOM     64  O   *** d   *      37.815  -1.343 -91.114  0.00  0.00    -0.390 OA
ATOM     65  H   *** d   *      38.131  -2.226 -90.900  0.00  0.00     0.210 HD
ENDBRANCH  42  64
BRANCH  43  66
ATOM     66  O   *** d   *      35.707   0.531 -92.080  0.00  0.00    -0.346 OA
BRANCH  66  67
ATOM     67  C   *** d   *      36.329   0.624 -93.352  0.00  0.00     0.292 C 
ATOM     68  O   *** d   *      37.694   0.320 -93.236  0.00  0.00    -0.348 OA
ATOM     69  C   *** d   *      38.427   0.385 -94.424  0.00  0.00     0.179 C 
ATOM     70  C   *** d   *      37.826  -0.554 -95.459  0.00  0.00     0.180 C 
ATOM     71  C   *** d   *      36.388  -0.159 -95.712  0.00  0.00     0.183 C 
ATOM     72  C   *** d   *      35.625  -0.210 -94.405  0.00  0.00     0.204 C 
BRANCH  69  73
ATOM     73  C   *** d   *      39.863  -0.003 -94.096  0.00  0.00     0.198 C 
BRANCH  73  74
ATOM     74  O   *** d   *      40.045  -1.392 -94.294  0.00  0.00    -0.398 OA
ATOM     75  H   *** d   *      40.147  -1.578 -95.230  0.00  0.00     0.209 HD
ENDBRANCH  73  74
ENDBRANCH  69  73
BRANCH  70  76
ATOM     76  O   *** d   *      38.526  -0.467 -96.677  0.00  0.00    -0.390 OA
ATOM     77  H   *** d   *      38.398  -1.267 -97.193  0.00  0.00     0.210 HD
ENDBRANCH  70  76
BRANCH  71  78
ATOM     78  O   *** d   *      35.813  -1.056 -96.629  0.00  0.00    -0.390 OA
ATOM     79  H   *** d   *      36.328  -1.032 -97.440  0.00  0.00     0.210 HD
ENDBRANCH  71  78
BRANCH  72  80
ATOM     80  O   *** d   *      34.333   0.295 -94.646  0.00  0.00    -0.388 OA
ATOM     81  H   *** d   *      33.795  -0.413 -95.009  0.00  0.00     0.210 HD
ENDBRANCH  72  80
ENDBRANCH  66  67
ENDBRANCH  43  66
ENDBRANCH  37  38
ENDBRANCH  24  37
BRANCH  28  82
ATOM     82  O   *** d   *      24.710   7.200 -94.342  0.00  0.00    -0.309 OA
BRANCH  82  83
ATOM     83  C   *** d   *      23.509   7.262 -95.010  0.00  0.00     0.289 C 
ATOM     84  O   *** d   *      22.601   7.945 -94.577  0.00  0.00    -0.260 OA
BRANCH  83  85
ATOM     85  C   *** d   *      23.291   6.533 -96.150  0.00  0.00     0.009 C 
ATOM     86  C   *** d   *      22.353   5.346 -96.066  0.00  0.00     0.054 C 
ATOM     87  C   *** d   *      23.921   6.897 -97.286  0.00  0.00    -0.018 C 
ATOM     88  C   *** d   *      23.843   6.247 -98.644  0.00  0.00     0.036 C 
ENDBRANCH  83  85
ENDBRANCH  82  83
ENDBRANCH  28  82
BRANCH   6  89
ATOM     89  O   *** d   *      27.310   9.499 -95.194  0.00  0.00    -0.313 OA
BRANCH  89  90
ATOM     90  C   *** d   *      27.118  10.525 -96.076  0.00  0.00     0.255 C 
ATOM     91  O   *** d   *      27.759  10.613 -97.102  0.00  0.00    -0.266 OA
ATOM     92  C   *** d   *      26.099  11.586 -95.693  0.00  0.00     0.126 C 
ENDBRANCH  89  90
ENDBRANCH   6  89
ENDBRANCH   1   3
TORSDOF 29
ENDMDL
MODEL 2
REMARK VINA RESULT:      -6.1      9.490     18.649
REMARK  29 active torsions:
REMARK  status: ('A' for Active; 'I' for Inactive)
REMARK    1  A    between atoms: O_1  and  C_39 
REMARK    2  A    between atoms: O_2  and  C_41 
REMARK    3  A    between atoms: O_2  and  C_55 
REMARK    4  A    between atoms: O_3  and  C_47 
REMARK    5  A    between atoms: O_3  and  C_56 
REMARK    6  A    between atoms: O_4  and  C_49 
REMARK    7  A    between atoms: O_4  and  C_58 
REMARK    8  A    between atoms: O_5  and  C_50 
REMARK    9  A    between atoms: O_6  and  C_51 
REMARK   10  A    between atoms: O_8  and  C_57 
REMARK   11  A    between atoms: O_8  and  C_64 
REMARK   12  A    between atoms: O_11  and  C_59 
REMARK   13  A    between atoms: O_12  and  C_61 
REMARK   14  A    between atoms: O_12  and  C_69 
REMARK   15  A    between atoms: O_14  and  C_65 
REMARK   16  A    between atoms: O_17  and  C_68 
REMARK   17  A    between atoms: O_18  and  C_70 
REMARK   18  A    between atoms: O_19  and  C_73 
REMARK   19  A    between atoms: O_20  and  C_74 
REMARK   20  A    between atoms: O_21  and  C_75 
REMARK   21  A    between atoms: O_22  and  C_77 
REMARK   22  A    between atoms: O_23  and  C_78 
REMARK   23  A    between atoms: O_24  and  C_79 
REMARK   24  A    between atoms: C_33  and  C_50 
REMARK   25  A    between atoms: C_35  and  C_51 
REMARK   26  A    between atoms: C_58  and  C_63 
REMARK   27  A    between atoms: C_60  and  C_65 
REMARK   28  A    between atoms: C_72  and  C_77 
REMARK   29  A    between atoms: C_76  and  C_79 
ROOT
ATOM      1  O   *** d   *      33.196 -14.722 -95.106  0.00  0.00    -0.395 OA
ATOM      2  H   *** d   *      34.110 -14.901 -94.881  0.00  0.00     0.210 HD
ENDROOT
BRANCH   1   3
ATOM      3  C   *** d   *      32.490 -14.299 -93.962  0.00  0.00     0.133 C 
ATOM      4  C   *** d   *      33.476 -13.842 -92.871  0.00  0.00     0.043 C 
ATOM      5  C   *** d   *      32.640 -13.409 -91.644  0.00  0.00     0.032 C 
ATOM      6  C   *** d   *      34.474 -14.974 -92.466  0.00  0.00     0.176 C 
ATOM      7  C   *** d   *      31.439 -12.527 -91.949  0.00  0.00    -0.069 C 
ATOM      8  C   *** d   *      32.310 -14.609 -90.746  0.00  0.00     0.021 C 
ATOM      9  C   *** d   *      30.588 -12.714 -93.195  0.00  0.00    -0.011 C 
ATOM     10  C   *** d   *      31.047 -11.656 -91.006  0.00  0.00    -0.022 C 
ATOM     11  C   *** d   *      29.855 -11.355 -93.573  0.00  0.00    -0.028 C 
ATOM     12  C   *** d   *      31.467 -13.241 -94.359  0.00  0.00     0.047 C 
ATOM     13  C   *** d   *      29.570 -13.830 -92.834  0.00  0.00     0.021 C 
ATOM     14  C   *** d   *      28.993 -10.834 -92.381  0.00  0.00     0.007 C 
ATOM     15  C   *** d   *      30.840 -10.198 -93.859  0.00  0.00     0.011 C 
ATOM     16  C   *** d   *      29.025 -11.585 -94.859  0.00  0.00     0.016 C 
ATOM     17  C   *** d   *      28.139  -9.535 -92.602  0.00  0.00    -0.035 C 
ATOM     18  C   *** d   *      29.873 -10.730 -91.116  0.00  0.00     0.033 C 
ATOM     19  C   *** d   *      28.901  -8.436 -93.409  0.00  0.00     0.007 C 
ATOM     20  C   *** d   *      27.633  -8.964 -91.245  0.00  0.00     0.012 C 
ATOM     21  C   *** d   *      26.795  -9.917 -93.302  0.00  0.00     0.016 C 
ATOM     22  C   *** d   *      30.158  -8.867 -94.209  0.00  0.00     0.007 C 
ATOM     23  C   *** d   *      28.969  -7.000 -92.791  0.00  0.00     0.008 C 
ATOM     24  C   *** d   *      27.549  -6.600 -92.304  0.00  0.00     0.135 C 
ATOM     25  C   *** d   *      29.391  -5.961 -93.874  0.00  0.00     0.020 C 
ATOM     26  C   *** d   *      26.934  -7.598 -91.312  0.00  0.00     0.034 C 
ATOM     27  C   *** d   *      33.578 -15.157 -90.048  0.00  0.00    -0.018 C 
ATOM     28  C   *** d   *      34.822 -14.993 -90.963  0.00  0.00     0.170 C 
ATOM     29  C   *** d   *      33.349 -16.651 -89.710  0.00  0.00     0.018 C 
ATOM     30  C   *** d   *      33.747 -14.445 -88.682  0.00  0.00     0.018 C 
BRANCH   4  31
ATOM     31  C   *** d   *      34.260 -12.590 -93.334  0.00  0.00     0.179 C 
BRANCH  31  32
ATOM     32  O   *** d   *      34.577 -11.746 -92.247  0.00  0.00    -0.400 OA
ATOM     33  H   *** d   *      34.695 -10.846 -92.554  0.00  0.00     0.209 HD
ENDBRANCH  31  32
ENDBRANCH   4  31
BRANCH  23  34
ATOM     34  C   *** d   *      29.961  -6.799 -91.625  0.00  0.00     0.176 C 
BRANCH  34  35
ATOM     35  O   *** d   *      30.836  -5.711 -91.835  0.00  0.00    -0.400 OA
ATOM     36  H   *** d   *      30.323  -4.938 -92.085  0.00  0.00     0.209 HD
ENDBRANCH  34  35
ENDBRANCH  23  34
BRANCH  24  37
ATOM     37  O   *** d   *      26.701  -6.451 -93.416  0.00  0.00    -0.352 OA
BRANCH  37  38
ATOM     38  C   *** d   *      25.335  -6.272 -93.095  0.00  0.00     0.293 C 
ATOM     39  O   *** d   *      25.275  -4.921 -92.692  0.00  0.00    -0.340 OA
ATOM     40  C   *** d   *      23.988  -4.537 -92.259  0.00  0.00     0.253 C 
ATOM     41  C   *** d   *      23.009  -4.658 -93.424  0.00  0.00     0.195 C 
ATOM     42  C   *** d   *      23.048  -6.016 -94.117  0.00  0.00     0.184 C 
ATOM     43  C   *** d   *      24.477  -6.492 -94.334  0.00  0.00     0.211 C 
BRANCH  40  44
ATOM     44  C   *** d   *      24.098  -3.138 -91.647  0.00  0.00     0.172 C 
ATOM     45  O   *** d   *      24.969  -2.322 -91.852  0.00  0.00    -0.648 OA
BRANCH  44  46
ATOM     46  O   *** d   *      23.047  -2.928 -90.822  0.00  0.00    -0.774 OA
ATOM     47  H   *** d   *      23.322  -2.437 -90.032  0.00  0.00     0.167 HD
ENDBRANCH  44  46
ENDBRANCH  40  44
BRANCH  41  48
ATOM     48  O   *** d   *      21.685  -4.324 -93.101  0.00  0.00    -0.347 OA
BRANCH  48  49
ATOM     49  C   *** d   *      21.186  -3.139 -93.690  0.00  0.00     0.292 C 
ATOM     50  O   *** d   *      20.989  -3.479 -95.046  0.00  0.00    -0.348 OA
ATOM     51  C   *** d   *      20.474  -2.423 -95.812  0.00  0.00     0.179 C 
ATOM     52  C   *** d   *      19.147  -1.937 -95.237  0.00  0.00     0.180 C 
ATOM     53  C   *** d   *      19.300  -1.580 -93.772  0.00  0.00     0.183 C 
ATOM     54  C   *** d   *      19.877  -2.763 -93.033  0.00  0.00     0.204 C 
BRANCH  51  55
ATOM     55  C   *** d   *      20.328  -2.939 -97.238  0.00  0.00     0.198 C 
BRANCH  55  56
ATOM     56  O   *** d   *      20.302  -4.350 -97.245  0.00  0.00    -0.398 OA
ATOM     57  H   *** d   *      21.076  -4.692 -97.696  0.00  0.00     0.209 HD
ENDBRANCH  55  56
ENDBRANCH  51  55
BRANCH  52  58
ATOM     58  O   *** d   *      18.714  -0.773 -95.897  0.00  0.00    -0.390 OA
ATOM     59  H   *** d   *      19.429  -0.141 -95.972  0.00  0.00     0.210 HD
ENDBRANCH  52  58
BRANCH  53  60
ATOM     60  O   *** d   *      18.044  -1.249 -93.234  0.00  0.00    -0.390 OA
ATOM     61  H   *** d   *      18.112  -1.267 -92.276  0.00  0.00     0.210 HD
ENDBRANCH  53  60
BRANCH  54  62
ATOM     62  O   *** d   *      20.102  -2.390 -91.695  0.00  0.00    -0.388 OA
ATOM     63  H   *** d   *      21.042  -2.228 -91.575  0.00  0.00     0.210 HD
ENDBRANCH  54  62
ENDBRANCH  48  49
ENDBRANCH  41  48
BRANCH  42  64
ATOM     64  O   *** d   *      22.353  -5.906 -95.337  0.00  0.00    -0.390 OA
ATOM     65  H   *** d   *      22.890  -5.382 -95.941  0.00  0.00     0.210 HD
ENDBRANCH  42  64
BRANCH  43  66
ATOM     66  O   *** d   *      24.615  -7.791 -94.869  0.00  0.00    -0.346 OA
BRANCH  66  67
ATOM     67  C   *** d   *      24.895  -7.983 -96.247  0.00  0.00     0.292 C 
ATOM     68  O   *** d   *      23.761  -7.664 -97.009  0.00  0.00    -0.348 OA
ATOM     69  C   *** d   *      23.902  -7.821 -98.391  0.00  0.00     0.179 C 
ATOM     70  C   *** d   *      25.058  -6.970 -98.896  0.00  0.00     0.180 C 
ATOM     71  C   *** d   *      26.329  -7.389 -98.191  0.00  0.00     0.183 C 
ATOM     72  C   *** d   *      26.138  -7.238 -96.696  0.00  0.00     0.204 C 
BRANCH  69  73
ATOM     73  C   *** d   *      22.587  -7.402 -99.036  0.00  0.00     0.198 C 
BRANCH  73  74
ATOM     74  O   *** d   *      22.021  -6.322 -98.319  0.00  0.00    -0.398 OA
ATOM     75  H   *** d   *      22.647  -5.597 -98.273  0.00  0.00     0.209 HD
ENDBRANCH  73  74
ENDBRANCH  69  73
BRANCH  70  76
ATOM     76  O   *** d   *      25.244  -7.150-100.279  0.00  0.00    -0.390 OA
ATOM     77  H   *** d   *      25.731  -6.411-100.649  0.00  0.00     0.210 HD
ENDBRANCH  70  76
BRANCH  71  78
ATOM     78  O   *** d   *      27.390  -6.571 -98.615  0.00  0.00    -0.390 OA
ATOM     79  H   *** d   *      28.137  -7.134 -98.835  0.00  0.00     0.210 HD
ENDBRANCH  71  78
BRANCH  72  80
ATOM     80  O   *** d   *      27.279  -7.765 -96.064  0.00  0.00    -0.388 OA
ATOM     81  H   *** d   *      27.749  -8.314 -96.697  0.00  0.00     0.210 HD
ENDBRANCH  72  80
ENDBRANCH  66  67
ENDBRANCH  43  66
ENDBRANCH  37  38
ENDBRANCH  24  37
BRANCH  28  82
ATOM     82  O   *** d   *      35.537 -13.822 -90.672  0.00  0.00    -0.309 OA
BRANCH  82  83
ATOM     83  C   *** d   *      36.863 -13.835 -90.307  0.00  0.00     0.289 C 
ATOM     84  O   *** d   *      37.188 -14.197 -89.193  0.00  0.00    -0.260 OA
BRANCH  83  85
ATOM     85  C   *** d   *      37.841 -13.407 -91.167  0.00  0.00     0.009 C 
ATOM     86  C   *** d   *      38.705 -12.239 -90.736  0.00  0.00     0.054 C 
ATOM     87  C   *** d   *      37.986 -14.035 -92.352  0.00  0.00    -0.018 C 
ATOM     88  C   *** d   *      38.976 -13.736 -93.449  0.00  0.00     0.036 C 
ENDBRANCH  83  85
ENDBRANCH  82  83
ENDBRANCH  28  82
BRANCH   6  89
ATOM     89  O   *** d   *      33.989 -16.251 -92.788  0.00  0.00    -0.313 OA
BRANCH  89  90
ATOM     90  C   *** d   *      34.745 -17.312 -93.202  0.00  0.00     0.255 C 
ATOM     91  O   *** d   *      34.498 -18.446 -92.849  0.00  0.00    -0.266 OA
ATOM     92  C   *** d   *      35.944 -17.007 -94.084  0.00  0.00     0.126 C 
ENDBRANCH  89  90
ENDBRANCH   6  89
ENDBRANCH   1   3
TORSDOF 29
ENDMDL
MODEL 3
REMARK VINA RESULT:      -5.9     11.535     18.378
REMARK  29 active torsions:
REMARK  status: ('A' for Active; 'I' for Inactive)
REMARK    1  A    between atoms: O_1  and  C_39 
REMARK    2  A    between atoms: O_2  and  C_41 
REMARK    3  A    between atoms: O_2  and  C_55 
REMARK    4  A    between atoms: O_3  and  C_47 
REMARK    5  A    between atoms: O_3  and  C_56 
REMARK    6  A    between atoms: O_4  and  C_49 
REMARK    7  A    between atoms: O_4  and  C_58 
REMARK    8  A    between atoms: O_5  and  C_50 
REMARK    9  A    between atoms: O_6  and  C_51 
REMARK   10  A    between atoms: O_8  and  C_57 
REMARK   11  A    between atoms: O_8  and  C_64 
REMARK   12  A    between atoms: O_11  and  C_59 
REMARK   13  A    between atoms: O_12  and  C_61 
REMARK   14  A    between atoms: O_12  and  C_69 
REMARK   15  A    between atoms: O_14  and  C_65 
REMARK   16  A    between atoms: O_17  and  C_68 
REMARK   17  A    between atoms: O_18  and  C_70 
REMARK   18  A    between atoms: O_19  and  C_73 
REMARK   19  A    between atoms: O_20  and  C_74 
REMARK   20  A    between atoms: O_21  and  C_75 
REMARK   21  A    between atoms: O_22  and  C_77 
REMARK   22  A    between atoms: O_23  and  C_78 
REMARK   23  A    between atoms: O_24  and  C_79 
REMARK   24  A    between atoms: C_33  and  C_50 
REMARK   25  A    between atoms: C_35  and  C_51 
REMARK   26  A    between atoms: C_58  and  C_63 
REMARK   27  A    between atoms: C_60  and  C_65 
REMARK   28  A    between atoms: C_72  and  C_77 
REMARK   29  A    between atoms: C_76  and  C_79 
ROOT
ATOM      1  O   *** d   *      24.626  -5.797 -98.389  0.00  0.00    -0.395 OA
ATOM      2  H   *** d   *      24.460  -4.878 -98.176  0.00  0.00     0.210 HD
ENDROOT
BRANCH   1   3
ATOM      3  C   *** d   *      24.338  -6.612 -97.276  0.00  0.00     0.133 C 
ATOM      4  C   *** d   *      25.645  -7.050 -96.590  0.00  0.00     0.043 C 
ATOM      5  C   *** d   *      25.259  -7.951 -95.393  0.00  0.00     0.032 C 
ATOM      6  C   *** d   *      26.590  -7.827 -97.562  0.00  0.00     0.176 C 
ATOM      7  C   *** d   *      24.123  -7.434 -94.524  0.00  0.00    -0.069 C 
ATOM      8  C   *** d   *      25.081  -9.411 -95.833  0.00  0.00     0.021 C 
ATOM      9  C   *** d   *      22.928  -6.693 -95.102  0.00  0.00    -0.011 C 
ATOM     10  C   *** d   *      24.122  -7.776 -93.227  0.00  0.00    -0.022 C 
ATOM     11  C   *** d   *      22.266  -5.761 -93.998  0.00  0.00    -0.028 C 
ATOM     12  C   *** d   *      23.363  -5.888 -96.355  0.00  0.00     0.047 C 
ATOM     13  C   *** d   *      21.948  -7.801 -95.575  0.00  0.00     0.021 C 
ATOM     14  C   *** d   *      21.856  -6.589 -92.741  0.00  0.00     0.007 C 
ATOM     15  C   *** d   *      23.242  -4.697 -93.445  0.00  0.00     0.011 C 
ATOM     16  C   *** d   *      21.075  -5.009 -94.639  0.00  0.00     0.016 C 
ATOM     17  C   *** d   *      21.119  -5.840 -91.573  0.00  0.00    -0.035 C 
ATOM     18  C   *** d   *      23.075  -7.386 -92.227  0.00  0.00     0.033 C 
ATOM     19  C   *** d   *      21.723  -4.429 -91.280  0.00  0.00     0.007 C 
ATOM     20  C   *** d   *      21.100  -6.706 -90.280  0.00  0.00     0.012 C 
ATOM     21  C   *** d   *      19.595  -5.741 -91.908  0.00  0.00     0.016 C 
ATOM     22  C   *** d   *      22.635  -3.793 -92.362  0.00  0.00     0.007 C 
ATOM     23  C   *** d   *      22.124  -4.107 -89.802  0.00  0.00     0.008 C 
ATOM     24  C   *** d   *      20.962  -4.539 -88.866  0.00  0.00     0.135 C 
ATOM     25  C   *** d   *      22.317  -2.572 -89.613  0.00  0.00     0.020 C 
ATOM     26  C   *** d   *      20.563  -6.014 -89.019  0.00  0.00     0.034 C 
ATOM     27  C   *** d   *      26.432 -10.046 -96.243  0.00  0.00    -0.018 C 
ATOM     28  C   *** d   *      27.361  -8.984 -96.893  0.00  0.00     0.170 C 
ATOM     29  C   *** d   *      26.153 -11.201 -97.236  0.00  0.00     0.018 C 
ATOM     30  C   *** d   *      27.071 -10.714 -95.000  0.00  0.00     0.018 C 
BRANCH   4  31
ATOM     31  C   *** d   *      26.387  -5.828 -95.999  0.00  0.00     0.179 C 
BRANCH  31  32
ATOM     32  O   *** d   *      26.977  -5.041 -97.011  0.00  0.00    -0.400 OA
ATOM     33  H   *** d   *      27.794  -5.446 -97.308  0.00  0.00     0.209 HD
ENDBRANCH  31  32
ENDBRANCH   4  31
BRANCH  23  34
ATOM     34  C   *** d   *      23.431  -4.749 -89.288  0.00  0.00     0.176 C 
BRANCH  34  35
ATOM     35  O   *** d   *      23.617  -4.572 -87.900  0.00  0.00    -0.400 OA
ATOM     36  H   *** d   *      23.204  -3.747 -87.630  0.00  0.00     0.209 HD
ENDBRANCH  34  35
ENDBRANCH  23  34
BRANCH  24  37
ATOM     37  O   *** d   *      19.845  -3.718 -89.101  0.00  0.00    -0.352 OA
BRANCH  37  38
ATOM     38  C   *** d   *      18.723  -4.003 -88.289  0.00  0.00     0.293 C 
ATOM     39  O   *** d   *      19.208  -3.783 -86.982  0.00  0.00    -0.340 OA
ATOM     40  C   *** d   *      18.251  -4.076 -85.988  0.00  0.00     0.253 C 
ATOM     41  C   *** d   *      17.061  -3.133 -86.143  0.00  0.00     0.195 C 
ATOM     42  C   *** d   *      16.490  -3.096 -87.557  0.00  0.00     0.184 C 
ATOM     43  C   *** d   *      17.594  -3.031 -88.603  0.00  0.00     0.211 C 
BRANCH  40  44
ATOM     44  C   *** d   *      18.954  -4.014 -84.629  0.00  0.00     0.172 C 
ATOM     45  O   *** d   *      20.041  -3.533 -84.394  0.00  0.00    -0.648 OA
BRANCH  44  46
ATOM     46  O   *** d   *      18.163  -4.583 -83.691  0.00  0.00    -0.774 OA
ATOM     47  H   *** d   *      17.231  -4.362 -83.847  0.00  0.00     0.167 HD
ENDBRANCH  44  46
ENDBRANCH  40  44
BRANCH  41  48
ATOM     48  O   *** d   *      16.029  -3.351 -85.217  0.00  0.00    -0.347 OA
BRANCH  48  49
ATOM     49  C   *** d   *      15.082  -4.342 -85.569  0.00  0.00     0.292 C 
ATOM     50  O   *** d   *      15.454  -5.467 -84.803  0.00  0.00    -0.348 OA
ATOM     51  C   *** d   *      14.613  -6.572 -85.000  0.00  0.00     0.179 C 
ATOM     52  C   *** d   *      13.168  -6.216 -84.670  0.00  0.00     0.180 C 
ATOM     53  C   *** d   *      12.726  -4.996 -85.453  0.00  0.00     0.183 C 
ATOM     54  C   *** d   *      13.697  -3.868 -85.195  0.00  0.00     0.204 C 
BRANCH  51  55
ATOM     55  C   *** d   *      15.144  -7.698 -84.121  0.00  0.00     0.198 C 
BRANCH  55  56
ATOM     56  O   *** d   *      14.719  -8.947 -84.621  0.00  0.00    -0.398 OA
ATOM     57  H   *** d   *      15.471  -9.442 -84.953  0.00  0.00     0.209 HD
ENDBRANCH  55  56
ENDBRANCH  51  55
BRANCH  52  58
ATOM     58  O   *** d   *      12.301  -7.265 -85.028  0.00  0.00    -0.390 OA
ATOM     59  H   *** d   *      12.792  -7.997 -85.400  0.00  0.00     0.210 HD
ENDBRANCH  52  58
BRANCH  53  60
ATOM     60  O   *** d   *      11.436  -4.616 -85.045  0.00  0.00    -0.390 OA
ATOM     61  H   *** d   *      11.192  -5.145 -84.281  0.00  0.00     0.210 HD
ENDBRANCH  53  60
BRANCH  54  62
ATOM     62  O   *** d   *      13.332  -2.771 -85.998  0.00  0.00    -0.388 OA
ATOM     63  H   *** d   *      13.912  -2.033 -85.791  0.00  0.00     0.210 HD
ENDBRANCH  54  62
ENDBRANCH  48  49
ENDBRANCH  41  48
BRANCH  42  64
ATOM     64  O   *** d   *      15.626  -1.988 -87.654  0.00  0.00    -0.390 OA
ATOM     65  H   *** d   *      15.669  -1.503 -86.823  0.00  0.00     0.210 HD
ENDBRANCH  42  64
BRANCH  43  66
ATOM     66  O   *** d   *      17.168  -3.104 -89.947  0.00  0.00    -0.346 OA
BRANCH  66  67
ATOM     67  C   *** d   *      17.108  -1.939 -90.755  0.00  0.00     0.292 C 
ATOM     68  O   *** d   *      16.162  -1.046 -90.227  0.00  0.00    -0.348 OA
ATOM     69  C   *** d   *      15.998   0.145 -90.939  0.00  0.00     0.179 C 
ATOM     70  C   *** d   *      17.327   0.879 -91.041  0.00  0.00     0.180 C 
ATOM     71  C   *** d   *      18.333  -0.011 -91.738  0.00  0.00     0.183 C 
ATOM     72  C   *** d   *      18.469  -1.304 -90.962  0.00  0.00     0.204 C 
BRANCH  69  73
ATOM     73  C   *** d   *      14.962   0.981 -90.199  0.00  0.00     0.198 C 
BRANCH  73  74
ATOM     74  O   *** d   *      14.404   0.230 -89.139  0.00  0.00    -0.398 OA
ATOM     75  H   *** d   *      13.576  -0.165 -89.420  0.00  0.00     0.209 HD
ENDBRANCH  73  74
ENDBRANCH  69  73
BRANCH  70  76
ATOM     76  O   *** d   *      17.189   2.059 -91.795  0.00  0.00    -0.390 OA
ATOM     77  H   *** d   *      17.569   2.803 -91.323  0.00  0.00     0.210 HD
ENDBRANCH  70  76
BRANCH  71  78
ATOM     78  O   *** d   *      19.577   0.642 -91.788  0.00  0.00    -0.390 OA
ATOM     79  H   *** d   *      20.083   0.274 -92.517  0.00  0.00     0.210 HD
ENDBRANCH  71  78
BRANCH  72  80
ATOM     80  O   *** d   *      19.301  -2.162 -91.706  0.00  0.00    -0.388 OA
ATOM     81  H   *** d   *      19.154  -3.062 -91.404  0.00  0.00     0.210 HD
ENDBRANCH  72  80
ENDBRANCH  66  67
ENDBRANCH  43  66
ENDBRANCH  37  38
ENDBRANCH  24  37
BRANCH  28  82
ATOM     82  O   *** d   *      28.251  -8.427 -95.964  0.00  0.00    -0.309 OA
BRANCH  82  83
ATOM     83  C   *** d   *      29.506  -7.983 -96.313  0.00  0.00     0.289 C 
ATOM     84  O   *** d   *      29.646  -6.895 -96.838  0.00  0.00    -0.260 OA
BRANCH  83  85
ATOM     85  C   *** d   *      30.615  -8.762 -96.117  0.00  0.00     0.009 C 
ATOM     86  C   *** d   *      30.689  -9.587 -94.847  0.00  0.00     0.054 C 
ATOM     87  C   *** d   *      31.588  -8.758 -97.052  0.00  0.00    -0.018 C 
ATOM     88  C   *** d   *      32.888  -9.521 -97.046  0.00  0.00     0.036 C 
ENDBRANCH  83  85
ENDBRANCH  82  83
ENDBRANCH  28  82
BRANCH   6  89
ATOM     89  O   *** d   *      25.897  -8.376 -98.652  0.00  0.00    -0.313 OA
BRANCH  89  90
ATOM     90  C   *** d   *      26.274  -8.291 -99.963  0.00  0.00     0.255 C 
ATOM     91  O   *** d   *      26.132  -7.271-100.603  0.00  0.00    -0.266 OA
ATOM     92  C   *** d   *      26.835  -9.550-100.605  0.00  0.00     0.126 C 
ENDBRANCH  89  90
ENDBRANCH   6  89
ENDBRANCH   1   3
TORSDOF 29
ENDMDL
MODEL 4
REMARK VINA RESULT:      -5.7      6.254     13.664
REMARK  29 active torsions:
REMARK  status: ('A' for Active; 'I' for Inactive)
REMARK    1  A    between atoms: O_1  and  C_39 
REMARK    2  A    between atoms: O_2  and  C_41 
REMARK    3  A    between atoms: O_2  and  C_55 
REMARK    4  A    between atoms: O_3  and  C_47 
REMARK    5  A    between atoms: O_3  and  C_56 
REMARK    6  A    between atoms: O_4  and  C_49 
REMARK    7  A    between atoms: O_4  and  C_58 
REMARK    8  A    between atoms: O_5  and  C_50 
REMARK    9  A    between atoms: O_6  and  C_51 
REMARK   10  A    between atoms: O_8  and  C_57 
REMARK   11  A    between atoms: O_8  and  C_64 
REMARK   12  A    between atoms: O_11  and  C_59 
REMARK   13  A    between atoms: O_12  and  C_61 
REMARK   14  A    between atoms: O_12  and  C_69 
REMARK   15  A    between atoms: O_14  and  C_65 
REMARK   16  A    between atoms: O_17  and  C_68 
REMARK   17  A    between atoms: O_18  and  C_70 
REMARK   18  A    between atoms: O_19  and  C_73 
REMARK   19  A    between atoms: O_20  and  C_74 
REMARK   20  A    between atoms: O_21  and  C_75 
REMARK   21  A    between atoms: O_22  and  C_77 
REMARK   22  A    between atoms: O_23  and  C_78 
REMARK   23  A    between atoms: O_24  and  C_79 
REMARK   24  A    between atoms: C_33  and  C_50 
REMARK   25  A    between atoms: C_35  and  C_51 
REMARK   26  A    between atoms: C_58  and  C_63 
REMARK   27  A    between atoms: C_60  and  C_65 
REMARK   28  A    between atoms: C_72  and  C_77 
REMARK   29  A    between atoms: C_76  and  C_79 
ROOT
ATOM      1  O   *** d   *      35.233  -2.503 -93.327  0.00  0.00    -0.395 OA
ATOM      2  H   *** d   *      35.914  -1.831 -93.284  0.00  0.00     0.210 HD
ENDROOT
BRANCH   1   3
ATOM      3  C   *** d   *      34.440  -2.464 -92.163  0.00  0.00     0.133 C 
ATOM      4  C   *** d   *      34.124  -1.005 -91.787  0.00  0.00     0.043 C 
ATOM      5  C   *** d   *      33.270  -1.034 -90.498  0.00  0.00     0.032 C 
ATOM      6  C   *** d   *      35.419  -0.163 -91.552  0.00  0.00     0.176 C 
ATOM      7  C   *** d   *      32.134  -2.047 -90.488  0.00  0.00    -0.069 C 
ATOM      8  C   *** d   *      34.157  -1.093 -89.246  0.00  0.00     0.021 C 
ATOM      9  C   *** d   *      32.262  -3.418 -91.132  0.00  0.00    -0.011 C 
ATOM     10  C   *** d   *      31.046  -1.759 -89.758  0.00  0.00    -0.022 C 
ATOM     11  C   *** d   *      30.828  -3.981 -91.523  0.00  0.00    -0.028 C 
ATOM     12  C   *** d   *      33.207  -3.338 -92.359  0.00  0.00     0.047 C 
ATOM     13  C   *** d   *      32.953  -4.310 -90.065  0.00  0.00     0.021 C 
ATOM     14  C   *** d   *      29.889  -4.033 -90.277  0.00  0.00     0.007 C 
ATOM     15  C   *** d   *      30.076  -3.072 -92.523  0.00  0.00     0.011 C 
ATOM     16  C   *** d   *      31.009  -5.362 -92.198  0.00  0.00     0.016 C 
ATOM     17  C   *** d   *      28.449  -4.632 -90.465  0.00  0.00    -0.035 C 
ATOM     18  C   *** d   *      29.845  -2.643 -89.606  0.00  0.00     0.033 C 
ATOM     19  C   *** d   *      27.772  -4.180 -91.797  0.00  0.00     0.007 C 
ATOM     20  C   *** d   *      27.542  -4.292 -89.246  0.00  0.00     0.012 C 
ATOM     21  C   *** d   *      28.527  -6.191 -90.373  0.00  0.00     0.016 C 
ATOM     22  C   *** d   *      28.678  -3.582 -92.904  0.00  0.00     0.007 C 
ATOM     23  C   *** d   *      26.338  -3.557 -91.705  0.00  0.00     0.008 C 
ATOM     24  C   *** d   *      25.464  -4.454 -90.787  0.00  0.00     0.135 C 
ATOM     25  C   *** d   *      25.661  -3.541 -93.109  0.00  0.00     0.020 C 
ATOM     26  C   *** d   *      26.061  -4.672 -89.388  0.00  0.00     0.034 C 
ATOM     27  C   *** d   *      34.934   0.231 -89.043  0.00  0.00    -0.018 C 
ATOM     28  C   *** d   *      35.295   0.869 -90.412  0.00  0.00     0.170 C 
ATOM     29  C   *** d   *      36.217  -0.070 -88.230  0.00  0.00     0.018 C 
ATOM     30  C   *** d   *      34.091   1.176 -88.150  0.00  0.00     0.018 C 
BRANCH   4  31
ATOM     31  C   *** d   *      33.252  -0.337 -92.877  0.00  0.00     0.179 C 
BRANCH  31  32
ATOM     32  O   *** d   *      33.996  -0.078 -94.048  0.00  0.00    -0.400 OA
ATOM     33  H   *** d   *      33.688  -0.637 -94.764  0.00  0.00     0.209 HD
ENDBRANCH  31  32
ENDBRANCH   4  31
BRANCH  23  34
ATOM     34  C   *** d   *      26.253  -2.102 -91.194  0.00  0.00     0.176 C 
BRANCH  34  35
ATOM     35  O   *** d   *      24.927  -1.691 -90.940  0.00  0.00    -0.400 OA
ATOM     36  H   *** d   *      24.941  -0.881 -90.424  0.00  0.00     0.209 HD
ENDBRANCH  34  35
ENDBRANCH  23  34
BRANCH  24  37
ATOM     37  O   *** d   *      25.254  -5.696 -91.412  0.00  0.00    -0.352 OA
BRANCH  37  38
ATOM     38  C   *** d   *      23.897  -6.013 -91.654  0.00  0.00     0.293 C 
ATOM     39  O   *** d   *      23.233  -4.791 -91.408  0.00  0.00    -0.340 OA
ATOM     40  C   *** d   *      21.832  -4.897 -91.531  0.00  0.00     0.253 C 
ATOM     41  C   *** d   *      21.481  -5.268 -92.970  0.00  0.00     0.195 C 
ATOM     42  C   *** d   *      22.240  -6.484 -93.490  0.00  0.00     0.184 C 
ATOM     43  C   *** d   *      23.711  -6.431 -93.106  0.00  0.00     0.211 C 
BRANCH  40  44
ATOM     44  C   *** d   *      21.219  -3.587 -91.031  0.00  0.00     0.172 C 
ATOM     45  O   *** d   *      21.758  -2.502 -90.985  0.00  0.00    -0.648 OA
BRANCH  44  46
ATOM     46  O   *** d   *      19.943  -3.811 -90.642  0.00  0.00    -0.774 OA
ATOM     47  H   *** d   *      19.480  -4.369 -91.287  0.00  0.00     0.167 HD
ENDBRANCH  44  46
ENDBRANCH  40  44
BRANCH  41  48
ATOM     48  O   *** d   *      20.106  -5.425 -93.204  0.00  0.00    -0.347 OA
BRANCH  48  49
ATOM     49  C   *** d   *      19.495  -4.419 -93.989  0.00  0.00     0.292 C 
ATOM     50  O   *** d   *      18.607  -3.775 -93.101  0.00  0.00    -0.348 OA
ATOM     51  C   *** d   *      17.903  -2.716 -93.694  0.00  0.00     0.179 C 
ATOM     52  C   *** d   *      18.866  -1.676 -94.256  0.00  0.00     0.180 C 
ATOM     53  C   *** d   *      19.858  -2.324 -95.201  0.00  0.00     0.183 C 
ATOM     54  C   *** d   *      20.551  -3.460 -94.486  0.00  0.00     0.204 C 
BRANCH  51  55
ATOM     55  C   *** d   *      16.989  -2.135 -92.622  0.00  0.00     0.198 C 
BRANCH  55  56
ATOM     56  O   *** d   *      15.652  -2.518 -92.863  0.00  0.00    -0.398 OA
ATOM     57  H   *** d   *      15.148  -2.485 -92.048  0.00  0.00     0.209 HD
ENDBRANCH  55  56
ENDBRANCH  51  55
BRANCH  52  58
ATOM     58  O   *** d   *      18.173  -0.703 -94.998  0.00  0.00    -0.390 OA
ATOM     59  H   *** d   *      17.897   0.019 -94.434  0.00  0.00     0.210 HD
ENDBRANCH  52  58
BRANCH  53  60
ATOM     60  O   *** d   *      20.807  -1.372 -95.613  0.00  0.00    -0.390 OA
ATOM     61  H   *** d   *      21.684  -1.740 -95.476  0.00  0.00     0.210 HD
ENDBRANCH  53  60
BRANCH  54  62
ATOM     62  O   *** d   *      21.400  -4.112 -95.400  0.00  0.00    -0.388 OA
ATOM     63  H   *** d   *      21.134  -5.034 -95.462  0.00  0.00     0.210 HD
ENDBRANCH  54  62
ENDBRANCH  48  49
ENDBRANCH  41  48
BRANCH  42  64
ATOM     64  O   *** d   *      22.076  -6.538 -94.888  0.00  0.00    -0.390 OA
ATOM     65  H   *** d   *      21.833  -5.659 -95.195  0.00  0.00     0.210 HD
ENDBRANCH  42  64
BRANCH  43  66
ATOM     66  O   *** d   *      24.474  -7.568 -93.448  0.00  0.00    -0.346 OA
BRANCH  66  67
ATOM     67  C   *** d   *      25.316  -7.561 -94.590  0.00  0.00     0.292 C 
ATOM     68  O   *** d   *      24.666  -6.917 -95.653  0.00  0.00    -0.348 OA
ATOM     69  C   *** d   *      25.389  -6.851 -96.848  0.00  0.00     0.179 C 
ATOM     70  C   *** d   *      26.716  -6.143 -96.615  0.00  0.00     0.180 C 
ATOM     71  C   *** d   *      27.505  -6.900 -95.569  0.00  0.00     0.183 C 
ATOM     72  C   *** d   *      26.687  -6.983 -94.297  0.00  0.00     0.204 C 
BRANCH  69  73
ATOM     73  C   *** d   *      24.534  -6.097 -97.858  0.00  0.00     0.198 C 
BRANCH  73  74
ATOM     74  O   *** d   *      23.598  -5.278 -97.184  0.00  0.00    -0.398 OA
ATOM     75  H   *** d   *      22.715  -5.448 -97.520  0.00  0.00     0.209 HD
ENDBRANCH  73  74
ENDBRANCH  69  73
BRANCH  70  76
ATOM     76  O   *** d   *      27.477  -6.108 -97.798  0.00  0.00    -0.390 OA
ATOM     77  H   *** d   *      26.910  -5.938 -98.554  0.00  0.00     0.210 HD
ENDBRANCH  70  76
BRANCH  71  78
ATOM     78  O   *** d   *      28.709  -6.222 -95.312  0.00  0.00    -0.390 OA
ATOM     79  H   *** d   *      29.308  -6.827 -94.868  0.00  0.00     0.210 HD
ENDBRANCH  71  78
BRANCH  72  80
ATOM     80  O   *** d   *      27.384  -7.807 -93.395  0.00  0.00    -0.388 OA
ATOM     81  H   *** d   *      27.909  -8.432 -93.900  0.00  0.00     0.210 HD
ENDBRANCH  72  80
ENDBRANCH  66  67
ENDBRANCH  43  66
ENDBRANCH  37  38
ENDBRANCH  24  37
BRANCH  28  82
ATOM     82  O   *** d   *      34.357   1.834 -90.805  0.00  0.00    -0.309 OA
BRANCH  82  83
ATOM     83  C   *** d   *      34.716   3.009 -91.425  0.00  0.00     0.289 C 
ATOM     84  O   *** d   *      35.083   3.962 -90.767  0.00  0.00    -0.260 OA
BRANCH  83  85
ATOM     85  C   *** d   *      34.634   3.147 -92.786  0.00  0.00     0.009 C 
ATOM     86  C   *** d   *      35.909   3.003 -93.593  0.00  0.00     0.054 C 
ATOM     87  C   *** d   *      33.434   3.408 -93.343  0.00  0.00    -0.018 C 
ATOM     88  C   *** d   *      33.107   3.606 -94.802  0.00  0.00     0.036 C 
ENDBRANCH  83  85
ENDBRANCH  82  83
ENDBRANCH  28  82
BRANCH   6  89
ATOM     89  O   *** d   *      36.530  -0.967 -91.255  0.00  0.00    -0.313 OA
BRANCH  89  90
ATOM     90  C   *** d   *      37.755  -0.889 -91.856  0.00  0.00     0.255 C 
ATOM     91  O   *** d   *      38.070  -1.635 -92.760  0.00  0.00    -0.266 OA
ATOM     92  C   *** d   *      38.732   0.138 -91.310  0.00  0.00     0.126 C 
ENDBRANCH  89  90
ENDBRANCH   6  89
ENDBRANCH   1   3
TORSDOF 29
ENDMDL
MODEL 5
REMARK VINA RESULT:      -5.6      6.820     10.557
REMARK  29 active torsions:
REMARK  status: ('A' for Active; 'I' for Inactive)
REMARK    1  A    between atoms: O_1  and  C_39 
REMARK    2  A    between atoms: O_2  and  C_41 
REMARK    3  A    between atoms: O_2  and  C_55 
REMARK    4  A    between atoms: O_3  and  C_47 
REMARK    5  A    between atoms: O_3  and  C_56 
REMARK    6  A    between atoms: O_4  and  C_49 
REMARK    7  A    between atoms: O_4  and  C_58 
REMARK    8  A    between atoms: O_5  and  C_50 
REMARK    9  A    between atoms: O_6  and  C_51 
REMARK   10  A    between atoms: O_8  and  C_57 
REMARK   11  A    between atoms: O_8  and  C_64 
REMARK   12  A    between atoms: O_11  and  C_59 
REMARK   13  A    between atoms: O_12  and  C_61 
REMARK   14  A    between atoms: O_12  and  C_69 
REMARK   15  A    between atoms: O_14  and  C_65 
REMARK   16  A    between atoms: O_17  and  C_68 
REMARK   17  A    between atoms: O_18  and  C_70 
REMARK   18  A    between atoms: O_19  and  C_73 
REMARK   19  A    between atoms: O_20  and  C_74 
REMARK   20  A    between atoms: O_21  and  C_75 
REMARK   21  A    between atoms: O_22  and  C_77 
REMARK   22  A    between atoms: O_23  and  C_78 
REMARK   23  A    between atoms: O_24  and  C_79 
REMARK   24  A    between atoms: C_33  and  C_50 
REMARK   25  A    between atoms: C_35  and  C_51 
REMARK   26  A    between atoms: C_58  and  C_63 
REMARK   27  A    between atoms: C_60  and  C_65 
REMARK   28  A    between atoms: C_72  and  C_77 
REMARK   29  A    between atoms: C_76  and  C_79 
ROOT
ATOM      1  O   *** d   *      21.796  -5.379 -90.571  0.00  0.00    -0.395 OA
ATOM      2  H   *** d   *      21.024  -5.308 -91.134  0.00  0.00     0.210 HD
ENDROOT
BRANCH   1   3
ATOM      3  C   *** d   *      22.891  -5.866 -91.312  0.00  0.00     0.133 C 
ATOM      4  C   *** d   *      22.831  -5.334 -92.757  0.00  0.00     0.043 C 
ATOM      5  C   *** d   *      24.045  -5.919 -93.515  0.00  0.00     0.032 C 
ATOM      6  C   *** d   *      21.505  -5.738 -93.478  0.00  0.00     0.176 C 
ATOM      7  C   *** d   *      25.373  -5.853 -92.775  0.00  0.00    -0.069 C 
ATOM      8  C   *** d   *      23.728  -7.308 -94.086  0.00  0.00     0.021 C 
ATOM      9  C   *** d   *      25.476  -6.053 -91.271  0.00  0.00    -0.011 C 
ATOM     10  C   *** d   *      26.493  -5.759 -93.506  0.00  0.00    -0.022 C 
ATOM     11  C   *** d   *      26.779  -5.340 -90.706  0.00  0.00    -0.028 C 
ATOM     12  C   *** d   *      24.186  -5.536 -90.580  0.00  0.00     0.047 C 
ATOM     13  C   *** d   *      25.533  -7.591 -91.064  0.00  0.00     0.021 C 
ATOM     14  C   *** d   *      28.060  -5.861 -91.428  0.00  0.00     0.007 C 
ATOM     15  C   *** d   *      26.792  -3.816 -90.968  0.00  0.00     0.011 C 
ATOM     16  C   *** d   *      26.827  -5.546 -89.173  0.00  0.00     0.016 C 
ATOM     17  C   *** d   *      29.451  -5.315 -90.946  0.00  0.00    -0.035 C 
ATOM     18  C   *** d   *      27.887  -5.712 -92.956  0.00  0.00     0.033 C 
ATOM     19  C   *** d   *      29.430  -3.783 -90.640  0.00  0.00     0.007 C 
ATOM     20  C   *** d   *      30.569  -5.651 -91.977  0.00  0.00     0.012 C 
ATOM     21  C   *** d   *      29.919  -6.132 -89.698  0.00  0.00     0.016 C 
ATOM     22  C   *** d   *      28.050  -3.102 -90.449  0.00  0.00     0.007 C 
ATOM     23  C   *** d   *      30.520  -2.893 -91.325  0.00  0.00     0.008 C 
ATOM     24  C   *** d   *      31.902  -3.583 -91.161  0.00  0.00     0.135 C 
ATOM     25  C   *** d   *      30.614  -1.507 -90.618  0.00  0.00     0.020 C 
ATOM     26  C   *** d   *      31.942  -5.020 -91.705  0.00  0.00     0.034 C 
ATOM     27  C   *** d   *      22.690  -7.222 -95.232  0.00  0.00    -0.018 C 
ATOM     28  C   *** d   *      21.683  -6.069 -94.975  0.00  0.00     0.170 C 
ATOM     29  C   *** d   *      21.947  -8.578 -95.326  0.00  0.00     0.018 C 
ATOM     30  C   *** d   *      23.441  -7.068 -96.579  0.00  0.00     0.018 C 
BRANCH   4  31
ATOM     31  C   *** d   *      22.996  -3.796 -92.779  0.00  0.00     0.179 C 
BRANCH  31  32
ATOM     32  O   *** d   *      21.765  -3.146 -93.013  0.00  0.00    -0.400 OA
ATOM     33  H   *** d   *      21.234  -3.658 -93.624  0.00  0.00     0.209 HD
ENDBRANCH  31  32
ENDBRANCH   4  31
BRANCH  23  34
ATOM     34  C   *** d   *      30.306  -2.574 -92.821  0.00  0.00     0.176 C 
BRANCH  34  35
ATOM     35  O   *** d   *      30.075  -1.201 -93.057  0.00  0.00    -0.400 OA
ATOM     36  H   *** d   *      29.288  -0.927 -92.579  0.00  0.00     0.209 HD
ENDBRANCH  34  35
ENDBRANCH  23  34
BRANCH  24  37
ATOM     37  O   *** d   *      32.266  -3.579 -89.803  0.00  0.00    -0.352 OA
BRANCH  37  38
ATOM     38  C   *** d   *      33.650  -3.746 -89.563  0.00  0.00     0.293 C 
ATOM     39  O   *** d   *      34.213  -2.569 -90.101  0.00  0.00    -0.340 OA
ATOM     40  C   *** d   *      35.622  -2.554 -90.025  0.00  0.00     0.253 C 
ATOM     41  C   *** d   *      36.045  -2.574 -88.558  0.00  0.00     0.195 C 
ATOM     42  C   *** d   *      35.395  -3.692 -87.749  0.00  0.00     0.184 C 
ATOM     43  C   *** d   *      33.912  -3.821 -88.065  0.00  0.00     0.211 C 
BRANCH  40  44
ATOM     44  C   *** d   *      36.120  -1.350 -90.827  0.00  0.00     0.172 C 
ATOM     45  O   *** d   *      35.584  -0.267 -90.922  0.00  0.00    -0.648 OA
BRANCH  44  46
ATOM     46  O   *** d   *      37.289  -1.668 -91.430  0.00  0.00    -0.774 OA
ATOM     47  H   *** d   *      37.138  -1.951 -92.345  0.00  0.00     0.167 HD
ENDBRANCH  44  46
ENDBRANCH  40  44
BRANCH  41  48
ATOM     48  O   *** d   *      37.435  -2.587 -88.360  0.00  0.00    -0.347 OA
BRANCH  48  49
ATOM     49  C   *** d   *      38.090  -3.805 -88.657  0.00  0.00     0.292 C 
ATOM     50  O   *** d   *      38.861  -3.517 -89.803  0.00  0.00    -0.348 OA
ATOM     51  C   *** d   *      39.612  -4.613 -90.254  0.00  0.00     0.179 C 
ATOM     52  C   *** d   *      40.543  -5.117 -89.157  0.00  0.00     0.180 C 
ATOM     53  C   *** d   *      39.763  -5.420 -87.894  0.00  0.00     0.183 C 
ATOM     54  C   *** d   *      38.974  -4.196 -87.495  0.00  0.00     0.204 C 
BRANCH  51  55
ATOM     55  C   *** d   *      40.374  -4.151 -91.490  0.00  0.00     0.198 C 
BRANCH  55  56
ATOM     56  O   *** d   *      39.792  -2.974 -92.008  0.00  0.00    -0.398 OA
ATOM     57  H   *** d   *      40.462  -2.295 -92.116  0.00  0.00     0.209 HD
ENDBRANCH  55  56
ENDBRANCH  51  55
BRANCH  52  58
ATOM     58  O   *** d   *      41.169  -6.315 -89.546  0.00  0.00    -0.390 OA
ATOM     59  H   *** d   *      40.545  -7.041 -89.537  0.00  0.00     0.210 HD
ENDBRANCH  52  58
BRANCH  53  60
ATOM     60  O   *** d   *      40.653  -5.768 -86.863  0.00  0.00    -0.390 OA
ATOM     61  H   *** d   *      40.336  -5.377 -86.044  0.00  0.00     0.210 HD
ENDBRANCH  53  60
BRANCH  54  62
ATOM     62  O   *** d   *      38.183  -4.517 -86.376  0.00  0.00    -0.388 OA
ATOM     63  H   *** d   *      38.590  -5.254 -85.914  0.00  0.00     0.210 HD
ENDBRANCH  54  62
ENDBRANCH  48  49
ENDBRANCH  41  48
BRANCH  42  64
ATOM     64  O   *** d   *      35.607  -3.426 -86.383  0.00  0.00    -0.390 OA
ATOM     65  H   *** d   *      36.222  -4.084 -86.042  0.00  0.00     0.210 HD
ENDBRANCH  42  64
BRANCH  43  66
ATOM     66  O   *** d   *      33.246  -4.901 -87.447  0.00  0.00    -0.346 OA
BRANCH  66  67
ATOM     67  C   *** d   *      32.504  -4.710 -86.253  0.00  0.00     0.292 C 
ATOM     68  O   *** d   *      33.375  -4.696 -85.152  0.00  0.00    -0.348 OA
ATOM     69  C   *** d   *      32.765  -4.523 -83.907  0.00  0.00     0.179 C 
ATOM     70  C   *** d   *      31.971  -3.225 -83.891  0.00  0.00     0.180 C 
ATOM     71  C   *** d   *      30.924  -3.270 -84.982  0.00  0.00     0.183 C 
ATOM     72  C   *** d   *      31.609  -3.487 -86.315  0.00  0.00     0.204 C 
BRANCH  69  73
ATOM     73  C   *** d   *      33.867  -4.507 -82.856  0.00  0.00     0.198 C 
BRANCH  73  74
ATOM     74  O   *** d   *      35.001  -3.825 -83.356  0.00  0.00    -0.398 OA
ATOM     75  H   *** d   *      34.960  -3.785 -84.314  0.00  0.00     0.209 HD
ENDBRANCH  73  74
ENDBRANCH  69  73
BRANCH  70  76
ATOM     76  O   *** d   *      31.313  -3.058 -82.658  0.00  0.00    -0.390 OA
ATOM     77  H   *** d   *      31.584  -2.236 -82.244  0.00  0.00     0.210 HD
ENDBRANCH  70  76
BRANCH  71  78
ATOM     78  O   *** d   *      30.223  -2.052 -85.006  0.00  0.00    -0.390 OA
ATOM     79  H   *** d   *      29.802  -1.961 -85.865  0.00  0.00     0.210 HD
ENDBRANCH  71  78
BRANCH  72  80
ATOM     80  O   *** d   *      30.606  -3.663 -87.286  0.00  0.00    -0.388 OA
ATOM     81  H   *** d   *      30.312  -2.797 -87.578  0.00  0.00     0.210 HD
ENDBRANCH  72  80
ENDBRANCH  66  67
ENDBRANCH  43  66
ENDBRANCH  37  38
ENDBRANCH  24  37
BRANCH  28  82
ATOM     82  O   *** d   *      22.057  -4.889 -95.634  0.00  0.00    -0.309 OA
BRANCH  82  83
ATOM     83  C   *** d   *      21.163  -4.122 -96.345  0.00  0.00     0.289 C 
ATOM     84  O   *** d   *      20.988  -2.956 -96.051  0.00  0.00    -0.260 OA
BRANCH  83  85
ATOM     85  C   *** d   *      20.426  -4.656 -97.369  0.00  0.00     0.009 C 
ATOM     86  C   *** d   *      21.146  -5.009 -98.655  0.00  0.00     0.054 C 
ATOM     87  C   *** d   *      19.101  -4.837 -97.192  0.00  0.00    -0.018 C 
ATOM     88  C   *** d   *      18.098  -5.394 -98.170  0.00  0.00     0.036 C 
ENDBRANCH  83  85
ENDBRANCH  82  83
ENDBRANCH  28  82
BRANCH   6  89
ATOM     89  O   *** d   *      20.894  -6.852 -92.885  0.00  0.00    -0.313 OA
BRANCH  89  90
ATOM     90  C   *** d   *      19.553  -7.120 -92.880  0.00  0.00     0.255 C 
ATOM     91  O   *** d   *      18.728  -6.245 -93.033  0.00  0.00    -0.266 OA
ATOM     92  C   *** d   *      19.135  -8.558 -92.622  0.00  0.00     0.126 C 
ENDBRANCH  89  90
ENDBRANCH   6  89
ENDBRANCH   1   3
TORSDOF 29
ENDMDL
MODEL 6
REMARK VINA RESULT:      -5.5      6.520     10.463
REMARK  29 active torsions:
REMARK  status: ('A' for Active; 'I' for Inactive)
REMARK    1  A    between atoms: O_1  and  C_39 
REMARK    2  A    between atoms: O_2  and  C_41 
REMARK    3  A    between atoms: O_2  and  C_55 
REMARK    4  A    between atoms: O_3  and  C_47 
REMARK    5  A    between atoms: O_3  and  C_56 
REMARK    6  A    between atoms: O_4  and  C_49 
REMARK    7  A    between atoms: O_4  and  C_58 
REMARK    8  A    between atoms: O_5  and  C_50 
REMARK    9  A    between atoms: O_6  and  C_51 
REMARK   10  A    between atoms: O_8  and  C_57 
REMARK   11  A    between atoms: O_8  and  C_64 
REMARK   12  A    between atoms: O_11  and  C_59 
REMARK   13  A    between atoms: O_12  and  C_61 
REMARK   14  A    between atoms: O_12  and  C_69 
REMARK   15  A    between atoms: O_14  and  C_65 
REMARK   16  A    between atoms: O_17  and  C_68 
REMARK   17  A    between atoms: O_18  and  C_70 
REMARK   18  A    between atoms: O_19  and  C_73 
REMARK   19  A    between atoms: O_20  and  C_74 
REMARK   20  A    between atoms: O_21  and  C_75 
REMARK   21  A    between atoms: O_22  and  C_77 
REMARK   22  A    between atoms: O_23  and  C_78 
REMARK   23  A    between atoms: O_24  and  C_79 
REMARK   24  A    between atoms: C_33  and  C_50 
REMARK   25  A    between atoms: C_35  and  C_51 
REMARK   26  A    between atoms: C_58  and  C_63 
REMARK   27  A    between atoms: C_60  and  C_65 
REMARK   28  A    between atoms: C_72  and  C_77 
REMARK   29  A    between atoms: C_76  and  C_79 
ROOT
ATOM      1  O   *** d   *      21.757  -5.691 -90.889  0.00  0.00    -0.395 OA
ATOM      2  H   *** d   *      20.931  -5.611 -91.366  0.00  0.00     0.210 HD
ENDROOT
BRANCH   1   3
ATOM      3  C   *** d   *      22.817  -5.919 -91.789  0.00  0.00     0.133 C 
ATOM      4  C   *** d   *      22.620  -5.074 -93.062  0.00  0.00     0.043 C 
ATOM      5  C   *** d   *      23.803  -5.383 -94.009  0.00  0.00     0.032 C 
ATOM      6  C   *** d   *      21.266  -5.389 -93.775  0.00  0.00     0.176 C 
ATOM      7  C   *** d   *      25.177  -5.401 -93.357  0.00  0.00    -0.069 C 
ATOM      8  C   *** d   *      23.515  -6.622 -94.870  0.00  0.00     0.021 C 
ATOM      9  C   *** d   *      25.404  -5.935 -91.952  0.00  0.00    -0.011 C 
ATOM     10  C   *** d   *      26.233  -5.065 -94.113  0.00  0.00    -0.022 C 
ATOM     11  C   *** d   *      26.707  -5.284 -91.316  0.00  0.00    -0.028 C 
ATOM     12  C   *** d   *      24.145  -5.679 -91.081  0.00  0.00     0.047 C 
ATOM     13  C   *** d   *      25.555  -7.472 -92.116  0.00  0.00     0.021 C 
ATOM     14  C   *** d   *      27.955  -5.537 -92.218  0.00  0.00     0.007 C 
ATOM     15  C   *** d   *      26.622  -3.743 -91.213  0.00  0.00     0.011 C 
ATOM     16  C   *** d   *      26.881  -5.834 -89.880  0.00  0.00     0.016 C 
ATOM     17  C   *** d   *      29.349  -5.023 -91.707  0.00  0.00    -0.035 C 
ATOM     18  C   *** d   *      27.660  -5.052 -93.654  0.00  0.00     0.033 C 
ATOM     19  C   *** d   *      29.272  -3.609 -91.049  0.00  0.00     0.007 C 
ATOM     20  C   *** d   *      30.401  -5.036 -92.855  0.00  0.00     0.012 C 
ATOM     21  C   *** d   *      29.951  -6.073 -90.717  0.00  0.00     0.016 C 
ATOM     22  C   *** d   *      27.877  -3.086 -90.620  0.00  0.00     0.007 C 
ATOM     23  C   *** d   *      30.260  -2.513 -91.572  0.00  0.00     0.008 C 
ATOM     24  C   *** d   *      31.684  -3.127 -91.660  0.00  0.00     0.135 C 
ATOM     25  C   *** d   *      30.335  -1.325 -90.566  0.00  0.00     0.020 C 
ATOM     26  C   *** d   *      31.757  -4.393 -92.527  0.00  0.00     0.034 C 
ATOM     27  C   *** d   *      22.391  -6.345 -95.898  0.00  0.00    -0.018 C 
ATOM     28  C   *** d   *      21.348  -5.353 -95.315  0.00  0.00     0.170 C 
ATOM     29  C   *** d   *      21.713  -7.690 -96.261  0.00  0.00     0.018 C 
ATOM     30  C   *** d   *      23.029  -5.834 -97.214  0.00  0.00     0.018 C 
BRANCH   4  31
ATOM     31  C   *** d   *      22.704  -3.564 -92.732  0.00  0.00     0.179 C 
BRANCH  31  32
ATOM     32  O   *** d   *      21.467  -3.066 -92.269  0.00  0.00    -0.400 OA
ATOM     33  H   *** d   *      20.758  -3.659 -92.521  0.00  0.00     0.209 HD
ENDBRANCH  31  32
ENDBRANCH   4  31
BRANCH  23  34
ATOM     34  C   *** d   *      29.917  -1.873 -92.935  0.00  0.00     0.176 C 
BRANCH  34  35
ATOM     35  O   *** d   *      31.038  -1.279 -93.555  0.00  0.00    -0.400 OA
ATOM     36  H   *** d   *      31.091  -1.581 -94.466  0.00  0.00     0.209 HD
ENDBRANCH  34  35
ENDBRANCH  23  34
BRANCH  24  37
ATOM     37  O   *** d   *      32.148  -3.412 -90.364  0.00  0.00    -0.352 OA
BRANCH  37  38
ATOM     38  C   *** d   *      33.551  -3.314 -90.206  0.00  0.00     0.293 C 
ATOM     39  O   *** d   *      33.838  -2.018 -90.684  0.00  0.00    -0.340 OA
ATOM     40  C   *** d   *      35.219  -1.728 -90.677  0.00  0.00     0.253 C 
ATOM     41  C   *** d   *      35.729  -1.752 -89.238  0.00  0.00     0.195 C 
ATOM     42  C   *** d   *      35.363  -3.025 -88.481  0.00  0.00     0.184 C 
ATOM     43  C   *** d   *      33.917  -3.427 -88.732  0.00  0.00     0.211 C 
BRANCH  40  44
ATOM     44  C   *** d   *      35.421  -0.401 -91.414  0.00  0.00     0.172 C 
ATOM     45  O   *** d   *      34.593   0.466 -91.591  0.00  0.00    -0.648 OA
BRANCH  44  46
ATOM     46  O   *** d   *      36.700  -0.322 -91.847  0.00  0.00    -0.774 OA
ATOM     47  H   *** d   *      37.023   0.591 -91.802  0.00  0.00     0.167 HD
ENDBRANCH  44  46
ENDBRANCH  40  44
BRANCH  41  48
ATOM     48  O   *** d   *      37.105  -1.500 -89.111  0.00  0.00    -0.347 OA
BRANCH  48  49
ATOM     49  C   *** d   *      37.964  -2.555 -89.499  0.00  0.00     0.292 C 
ATOM     50  O   *** d   *      38.525  -2.117 -90.718  0.00  0.00    -0.348 OA
ATOM     51  C   *** d   *      39.435  -3.033 -91.267  0.00  0.00     0.179 C 
ATOM     52  C   *** d   *      40.567  -3.322 -90.288  0.00  0.00     0.180 C 
ATOM     53  C   *** d   *      40.014  -3.775 -88.952  0.00  0.00     0.183 C 
ATOM     54  C   *** d   *      39.034  -2.742 -88.448  0.00  0.00     0.204 C 
BRANCH  51  55
ATOM     55  C   *** d   *      39.942  -2.428 -92.571  0.00  0.00     0.198 C 
BRANCH  55  56
ATOM     56  O   *** d   *      38.904  -1.717 -93.212  0.00  0.00    -0.398 OA
ATOM     57  H   *** d   *      38.903  -0.803 -92.922  0.00  0.00     0.209 HD
ENDBRANCH  55  56
ENDBRANCH  51  55
BRANCH  52  58
ATOM     58  O   *** d   *      41.385  -4.363 -90.763  0.00  0.00    -0.390 OA
ATOM     59  H   *** d   *      41.788  -4.123 -91.598  0.00  0.00     0.210 HD
ENDBRANCH  52  58
BRANCH  53  60
ATOM     60  O   *** d   *      41.066  -3.921 -88.031  0.00  0.00    -0.390 OA
ATOM     61  H   *** d   *      40.707  -3.830 -87.144  0.00  0.00     0.210 HD
ENDBRANCH  53  60
BRANCH  54  62
ATOM     62  O   *** d   *      38.457  -3.216 -87.255  0.00  0.00    -0.388 OA
ATOM     63  H   *** d   *      37.531  -3.413 -87.419  0.00  0.00     0.210 HD
ENDBRANCH  54  62
ENDBRANCH  48  49
ENDBRANCH  41  48
BRANCH  42  64
ATOM     64  O   *** d   *      35.604  -2.806 -87.111  0.00  0.00    -0.390 OA
ATOM     65  H   *** d   *      35.973  -1.922 -87.011  0.00  0.00     0.210 HD
ENDBRANCH  42  64
BRANCH  43  66
ATOM     66  O   *** d   *      33.515  -4.654 -88.162  0.00  0.00    -0.346 OA
BRANCH  66  67
ATOM     67  C   *** d   *      32.628  -4.685 -87.055  0.00  0.00     0.292 C 
ATOM     68  O   *** d   *      31.409  -5.265 -87.441  0.00  0.00    -0.348 OA
ATOM     69  C   *** d   *      30.439  -5.346 -86.438  0.00  0.00     0.179 C 
ATOM     70  C   *** d   *      30.978  -6.136 -85.254  0.00  0.00     0.180 C 
ATOM     71  C   *** d   *      32.218  -5.451 -84.724  0.00  0.00     0.183 C 
ATOM     72  C   *** d   *      33.240  -5.350 -85.837  0.00  0.00     0.204 C 
BRANCH  69  73
ATOM     73  C   *** d   *      29.215  -6.024 -87.041  0.00  0.00     0.198 C 
BRANCH  73  74
ATOM     74  O   *** d   *      29.259  -7.415 -86.786  0.00  0.00    -0.398 OA
ATOM     75  H   *** d   *      29.282  -7.572 -85.839  0.00  0.00     0.209 HD
ENDBRANCH  73  74
ENDBRANCH  69  73
BRANCH  70  76
ATOM     76  O   *** d   *      30.029  -6.189 -84.217  0.00  0.00    -0.390 OA
ATOM     77  H   *** d   *      30.469  -6.216 -83.364  0.00  0.00     0.210 HD
ENDBRANCH  70  76
BRANCH  71  78
ATOM     78  O   *** d   *      32.750  -6.205 -83.664  0.00  0.00    -0.390 OA
ATOM     79  H   *** d   *      32.031  -6.448 -83.075  0.00  0.00     0.210 HD
ENDBRANCH  71  78
BRANCH  72  80
ATOM     80  O   *** d   *      34.322  -4.589 -85.356  0.00  0.00    -0.388 OA
ATOM     81  H   *** d   *      34.816  -4.257 -86.109  0.00  0.00     0.210 HD
ENDBRANCH  72  80
ENDBRANCH  66  67
ENDBRANCH  43  66
ENDBRANCH  37  38
ENDBRANCH  24  37
BRANCH  28  82
ATOM     82  O   *** d   *      21.610  -4.030 -95.701  0.00  0.00    -0.309 OA
BRANCH  82  83
ATOM     83  C   *** d   *      20.629  -3.187 -96.172  0.00  0.00     0.289 C 
ATOM     84  O   *** d   *      20.820  -1.987 -96.210  0.00  0.00    -0.260 OA
BRANCH  83  85
ATOM     85  C   *** d   *      19.410  -3.668 -96.571  0.00  0.00     0.009 C 
ATOM     86  C   *** d   *      18.167  -3.029 -95.984  0.00  0.00     0.054 C 
ATOM     87  C   *** d   *      19.370  -4.685 -97.456  0.00  0.00    -0.018 C 
ATOM     88  C   *** d   *      18.156  -5.377 -98.025  0.00  0.00     0.036 C 
ENDBRANCH  83  85
ENDBRANCH  82  83
ENDBRANCH  28  82
BRANCH   6  89
ATOM     89  O   *** d   *      20.760  -6.648 -93.423  0.00  0.00    -0.313 OA
BRANCH  89  90
ATOM     90  C   *** d   *      19.462  -6.925 -93.095  0.00  0.00     0.255 C 
ATOM     91  O   *** d   *      19.071  -6.879 -91.948  0.00  0.00    -0.266 OA
ATOM     92  C   *** d   *      18.536  -7.344 -94.225  0.00  0.00     0.126 C 
ENDBRANCH  89  90
ENDBRANCH   6  89
ENDBRANCH   1   3
TORSDOF 29
ENDMDL
MODEL 7
REMARK VINA RESULT:      -5.4      5.881     15.437
REMARK  29 active torsions:
REMARK  status: ('A' for Active; 'I' for Inactive)
REMARK    1  A    between atoms: O_1  and  C_39 
REMARK    2  A    between atoms: O_2  and  C_41 
REMARK    3  A    between atoms: O_2  and  C_55 
REMARK    4  A    between atoms: O_3  and  C_47 
REMARK    5  A    between atoms: O_3  and  C_56 
REMARK    6  A    between atoms: O_4  and  C_49 
REMARK    7  A    between atoms: O_4  and  C_58 
REMARK    8  A    between atoms: O_5  and  C_50 
REMARK    9  A    between atoms: O_6  and  C_51 
REMARK   10  A    between atoms: O_8  and  C_57 
REMARK   11  A    between atoms: O_8  and  C_64 
REMARK   12  A    between atoms: O_11  and  C_59 
REMARK   13  A    between atoms: O_12  and  C_61 
REMARK   14  A    between atoms: O_12  and  C_69 
REMARK   15  A    between atoms: O_14  and  C_65 
REMARK   16  A    between atoms: O_17  and  C_68 
REMARK   17  A    between atoms: O_18  and  C_70 
REMARK   18  A    between atoms: O_19  and  C_73 
REMARK   19  A    between atoms: O_20  and  C_74 
REMARK   20  A    between atoms: O_21  and  C_75 
REMARK   21  A    between atoms: O_22  and  C_77 
REMARK   22  A    between atoms: O_23  and  C_78 
REMARK   23  A    between atoms: O_24  and  C_79 
REMARK   24  A    between atoms: C_33  and  C_50 
REMARK   25  A    between atoms: C_35  and  C_51 
REMARK   26  A    between atoms: C_58  and  C_63 
REMARK   27  A    between atoms: C_60  and  C_65 
REMARK   28  A    between atoms: C_72  and  C_77 
REMARK   29  A    between atoms: C_76  and  C_79 
ROOT
ATOM      1  O   *** d   *      38.612  -7.436 -80.924  0.00  0.00    -0.395 OA
ATOM      2  H   *** d   *      39.368  -7.023 -81.342  0.00  0.00     0.210 HD
ENDROOT
BRANCH   1   3
ATOM      3  C   *** d   *      37.562  -7.576 -81.854  0.00  0.00     0.133 C 
ATOM      4  C   *** d   *      36.211  -7.286 -81.173  0.00  0.00     0.043 C 
ATOM      5  C   *** d   *      35.107  -7.474 -82.239  0.00  0.00     0.032 C 
ATOM      6  C   *** d   *      35.948  -8.234 -79.958  0.00  0.00     0.176 C 
ATOM      7  C   *** d   *      35.387  -6.835 -83.592  0.00  0.00    -0.069 C 
ATOM      8  C   *** d   *      34.668  -8.942 -82.332  0.00  0.00     0.021 C 
ATOM      9  C   *** d   *      36.780  -6.796 -84.199  0.00  0.00    -0.011 C 
ATOM     10  C   *** d   *      34.338  -6.428 -84.321  0.00  0.00    -0.022 C 
ATOM     11  C   *** d   *      36.902  -5.590 -85.227  0.00  0.00    -0.028 C 
ATOM     12  C   *** d   *      37.844  -6.706 -83.073  0.00  0.00     0.047 C 
ATOM     13  C   *** d   *      36.960  -8.168 -84.904  0.00  0.00     0.021 C 
ATOM     14  C   *** d   *      35.811  -5.691 -86.338  0.00  0.00     0.007 C 
ATOM     15  C   *** d   *      36.647  -4.212 -84.573  0.00  0.00     0.011 C 
ATOM     16  C   *** d   *      38.341  -5.573 -85.798  0.00  0.00     0.016 C 
ATOM     17  C   *** d   *      35.825  -4.617 -87.485  0.00  0.00    -0.035 C 
ATOM     18  C   *** d   *      34.417  -5.806 -85.682  0.00  0.00     0.033 C 
ATOM     19  C   *** d   *      36.121  -3.175 -86.963  0.00  0.00     0.007 C 
ATOM     20  C   *** d   *      34.493  -4.645 -88.290  0.00  0.00     0.012 C 
ATOM     21  C   *** d   *      36.861  -5.046 -88.575  0.00  0.00     0.016 C 
ATOM     22  C   *** d   *      36.739  -3.030 -85.548  0.00  0.00     0.007 C 
ATOM     23  C   *** d   *      35.124  -2.039 -87.371  0.00  0.00     0.008 C 
ATOM     24  C   *** d   *      34.841  -2.149 -88.895  0.00  0.00     0.135 C 
ATOM     25  C   *** d   *      35.764  -0.640 -87.124  0.00  0.00     0.020 C 
ATOM     26  C   *** d   *      34.315  -3.526 -89.327  0.00  0.00     0.034 C 
ATOM     27  C   *** d   *      33.910  -9.385 -81.056  0.00  0.00    -0.018 C 
ATOM     28  C   *** d   *      34.473  -8.659 -79.805  0.00  0.00     0.170 C 
ATOM     29  C   *** d   *      34.059 -10.920 -80.903  0.00  0.00     0.018 C 
ATOM     30  C   *** d   *      32.395  -9.134 -81.259  0.00  0.00     0.018 C 
BRANCH   4  31
ATOM     31  C   *** d   *      36.136  -5.810 -80.716  0.00  0.00     0.179 C 
BRANCH  31  32
ATOM     32  O   *** d   *      36.827  -5.608 -79.502  0.00  0.00    -0.400 OA
ATOM     33  H   *** d   *      36.268  -5.851 -78.761  0.00  0.00     0.209 HD
ENDBRANCH  31  32
ENDBRANCH   4  31
BRANCH  23  34
ATOM     34  C   *** d   *      33.773  -2.009 -86.623  0.00  0.00     0.176 C 
BRANCH  34  35
ATOM     35  O   *** d   *      33.752  -1.063 -85.575  0.00  0.00    -0.400 OA
ATOM     36  H   *** d   *      32.853  -0.971 -85.252  0.00  0.00     0.209 HD
ENDBRANCH  34  35
ENDBRANCH  23  34
BRANCH  24  37
ATOM     37  O   *** d   *      36.014  -1.844 -89.609  0.00  0.00    -0.352 OA
BRANCH  37  38
ATOM     38  C   *** d   *      35.798  -1.184 -90.841  0.00  0.00     0.293 C 
ATOM     39  O   *** d   *      35.128  -0.002 -90.459  0.00  0.00    -0.340 OA
ATOM     40  C   *** d   *      34.752   0.793 -91.562  0.00  0.00     0.253 C 
ATOM     41  C   *** d   *      36.008   1.257 -92.297  0.00  0.00     0.195 C 
ATOM     42  C   *** d   *      36.964   0.123 -92.651  0.00  0.00     0.184 C 
ATOM     43  C   *** d   *      37.134  -0.847 -91.491  0.00  0.00     0.211 C 
BRANCH  40  44
ATOM     44  C   *** d   *      33.852   1.917 -91.043  0.00  0.00     0.172 C 
ATOM     45  O   *** d   *      33.740   2.288 -89.895  0.00  0.00    -0.648 OA
BRANCH  44  46
ATOM     46  O   *** d   *      33.181   2.466 -92.082  0.00  0.00    -0.774 OA
ATOM     47  H   *** d   *      32.631   3.207 -91.783  0.00  0.00     0.167 HD
ENDBRANCH  44  46
ENDBRANCH  40  44
BRANCH  41  48
ATOM     48  O   *** d   *      35.753   2.041 -93.434  0.00  0.00    -0.347 OA
BRANCH  48  49
ATOM     49  C   *** d   *      35.480   1.328 -94.625  0.00  0.00     0.292 C 
ATOM     50  O   *** d   *      34.080   1.429 -94.778  0.00  0.00    -0.348 OA
ATOM     51  C   *** d   *      33.603   0.788 -95.931  0.00  0.00     0.179 C 
ATOM     52  C   *** d   *      34.270   1.357 -97.179  0.00  0.00     0.180 C 
ATOM     53  C   *** d   *      35.779   1.293 -97.054  0.00  0.00     0.183 C 
ATOM     54  C   *** d   *      36.198   1.987 -95.780  0.00  0.00     0.204 C 
BRANCH  51  55
ATOM     55  C   *** d   *      32.091   0.975 -95.950  0.00  0.00     0.198 C 
BRANCH  55  56
ATOM     56  O   *** d   *      31.478  -0.090 -96.645  0.00  0.00    -0.398 OA
ATOM     57  H   *** d   *      31.521  -0.892 -96.122  0.00  0.00     0.209 HD
ENDBRANCH  55  56
ENDBRANCH  51  55
BRANCH  52  58
ATOM     58  O   *** d   *      33.924   0.606 -98.317  0.00  0.00    -0.390 OA
ATOM     59  H   *** d   *      34.541   0.770 -99.030  0.00  0.00     0.210 HD
ENDBRANCH  52  58
BRANCH  53  60
ATOM     60  O   *** d   *      36.370   1.930 -98.159  0.00  0.00    -0.390 OA
ATOM     61  H   *** d   *      37.292   1.660 -98.205  0.00  0.00     0.210 HD
ENDBRANCH  53  60
BRANCH  54  62
ATOM     62  O   *** d   *      37.589   1.841 -95.627  0.00  0.00    -0.388 OA
ATOM     63  H   *** d   *      37.760   1.038 -95.126  0.00  0.00     0.210 HD
ENDBRANCH  54  62
ENDBRANCH  48  49
ENDBRANCH  41  48
BRANCH  42  64
ATOM     64  O   *** d   *      38.196   0.690 -93.030  0.00  0.00    -0.390 OA
ATOM     65  H   *** d   *      38.638   0.074 -93.624  0.00  0.00     0.210 HD
ENDBRANCH  42  64
BRANCH  43  66
ATOM     66  O   *** d   *      37.914  -1.992 -91.759  0.00  0.00    -0.346 OA
BRANCH  66  67
ATOM     67  C   *** d   *      39.067  -2.284 -90.984  0.00  0.00     0.292 C 
ATOM     68  O   *** d   *      39.173  -3.671 -90.798  0.00  0.00    -0.348 OA
ATOM     69  C   *** d   *      40.267  -4.092 -90.038  0.00  0.00     0.179 C 
ATOM     70  C   *** d   *      41.562  -3.606 -90.673  0.00  0.00     0.180 C 
ATOM     71  C   *** d   *      41.537  -2.096 -90.757  0.00  0.00     0.183 C 
ATOM     72  C   *** d   *      40.326  -1.666 -91.560  0.00  0.00     0.204 C 
BRANCH  69  73
ATOM     73  C   *** d   *      40.222  -5.614 -89.976  0.00  0.00     0.198 C 
BRANCH  73  74
ATOM     74  O   *** d   *      40.857  -6.068 -88.797  0.00  0.00    -0.398 OA
ATOM     75  H   *** d   *      41.707  -5.635 -88.697  0.00  0.00     0.209 HD
ENDBRANCH  73  74
ENDBRANCH  69  73
BRANCH  70  76
ATOM     76  O   *** d   *      42.672  -3.983 -89.896  0.00  0.00    -0.390 OA
ATOM     77  H   *** d   *      43.103  -4.751 -90.279  0.00  0.00     0.210 HD
ENDBRANCH  70  76
BRANCH  71  78
ATOM     78  O   *** d   *      42.707  -1.644 -91.391  0.00  0.00    -0.390 OA
ATOM     79  H   *** d   *      42.862  -0.734 -91.127  0.00  0.00     0.210 HD
ENDBRANCH  71  78
BRANCH  72  80
ATOM     80  O   *** d   *      40.253  -0.262 -91.502  0.00  0.00    -0.388 OA
ATOM     81  H   *** d   *      39.583  -0.020 -90.858  0.00  0.00     0.210 HD
ENDBRANCH  72  80
ENDBRANCH  66  67
ENDBRANCH  43  66
ENDBRANCH  37  38
ENDBRANCH  24  37
BRANCH  28  82
ATOM     82  O   *** d   *      33.728  -7.516 -79.483  0.00  0.00    -0.309 OA
BRANCH  82  83
ATOM     83  C   *** d   *      33.355  -7.212 -78.193  0.00  0.00     0.289 C 
ATOM     84  O   *** d   *      34.197  -7.095 -77.324  0.00  0.00    -0.260 OA
BRANCH  83  85
ATOM     85  C   *** d   *      32.037  -7.072 -77.849  0.00  0.00     0.009 C 
ATOM     86  C   *** d   *      31.175  -8.319 -77.813  0.00  0.00     0.054 C 
ATOM     87  C   *** d   *      31.565  -5.841 -77.564  0.00  0.00    -0.018 C 
ATOM     88  C   *** d   *      30.162  -5.449 -77.173  0.00  0.00     0.036 C 
ENDBRANCH  83  85
ENDBRANCH  82  83
ENDBRANCH  28  82
BRANCH   6  89
ATOM     89  O   *** d   *      36.707  -9.412 -80.028  0.00  0.00    -0.313 OA
BRANCH  89  90
ATOM     90  C   *** d   *      37.096 -10.176 -78.964  0.00  0.00     0.255 C 
ATOM     91  O   *** d   *      37.479 -11.318 -79.106  0.00  0.00    -0.266 OA
ATOM     92  C   *** d   *      36.979  -9.553 -77.583  0.00  0.00     0.126 C 
ENDBRANCH  89  90
ENDBRANCH   6  89
ENDBRANCH   1   3
TORSDOF 29
ENDMDL
MODEL 8
REMARK VINA RESULT:      -5.4     10.720     19.160
REMARK  29 active torsions:
REMARK  status: ('A' for Active; 'I' for Inactive)
REMARK    1  A    between atoms: O_1  and  C_39 
REMARK    2  A    between atoms: O_2  and  C_41 
REMARK    3  A    between atoms: O_2  and  C_55 
REMARK    4  A    between atoms: O_3  and  C_47 
REMARK    5  A    between atoms: O_3  and  C_56 
REMARK    6  A    between atoms: O_4  and  C_49 
REMARK    7  A    between atoms: O_4  and  C_58 
REMARK    8  A    between atoms: O_5  and  C_50 
REMARK    9  A    between atoms: O_6  and  C_51 
REMARK   10  A    between atoms: O_8  and  C_57 
REMARK   11  A    between atoms: O_8  and  C_64 
REMARK   12  A    between atoms: O_11  and  C_59 
REMARK   13  A    between atoms: O_12  and  C_61 
REMARK   14  A    between atoms: O_12  and  C_69 
REMARK   15  A    between atoms: O_14  and  C_65 
REMARK   16  A    between atoms: O_17  and  C_68 
REMARK   17  A    between atoms: O_18  and  C_70 
REMARK   18  A    between atoms: O_19  and  C_73 
REMARK   19  A    between atoms: O_20  and  C_74 
REMARK   20  A    between atoms: O_21  and  C_75 
REMARK   21  A    between atoms: O_22  and  C_77 
REMARK   22  A    between atoms: O_23  and  C_78 
REMARK   23  A    between atoms: O_24  and  C_79 
REMARK   24  A    between atoms: C_33  and  C_50 
REMARK   25  A    between atoms: C_35  and  C_51 
REMARK   26  A    between atoms: C_58  and  C_63 
REMARK   27  A    between atoms: C_60  and  C_65 
REMARK   28  A    between atoms: C_72  and  C_77 
REMARK   29  A    between atoms: C_76  and  C_79 
ROOT
ATOM      1  O   *** d   *      36.138 -15.921 -93.315  0.00  0.00    -0.395 OA
ATOM      2  H   *** d   *      36.853 -15.284 -93.310  0.00  0.00     0.210 HD
ENDROOT
BRANCH   1   3
ATOM      3  C   *** d   *      35.063 -15.446 -92.537  0.00  0.00     0.133 C 
ATOM      4  C   *** d   *      35.585 -14.530 -91.415  0.00  0.00     0.043 C 
ATOM      5  C   *** d   *      34.362 -14.060 -90.594  0.00  0.00     0.032 C 
ATOM      6  C   *** d   *      36.605 -15.262 -90.484  0.00  0.00     0.176 C 
ATOM      7  C   *** d   *      33.166 -13.594 -91.411  0.00  0.00    -0.069 C 
ATOM      8  C   *** d   *      34.002 -15.078 -89.503  0.00  0.00     0.021 C 
ATOM      9  C   *** d   *      32.767 -14.255 -92.720  0.00  0.00    -0.011 C 
ATOM     10  C   *** d   *      32.364 -12.663 -90.871  0.00  0.00    -0.022 C 
ATOM     11  C   *** d   *      31.947 -13.239 -93.626  0.00  0.00    -0.028 C 
ATOM     12  C   *** d   *      34.030 -14.790 -93.447  0.00  0.00     0.047 C 
ATOM     13  C   *** d   *      31.905 -15.482 -92.316  0.00  0.00     0.021 C 
ATOM     14  C   *** d   *      30.694 -12.700 -92.869  0.00  0.00     0.007 C 
ATOM     15  C   *** d   *      32.750 -11.966 -93.981  0.00  0.00     0.011 C 
ATOM     16  C   *** d   *      31.588 -13.945 -94.957  0.00  0.00     0.016 C 
ATOM     17  C   *** d   *      29.725 -11.735 -93.641  0.00  0.00    -0.035 C 
ATOM     18  C   *** d   *      31.129 -12.105 -91.511  0.00  0.00     0.033 C 
ATOM     19  C   *** d   *      30.482 -10.687 -94.517  0.00  0.00     0.007 C 
ATOM     20  C   *** d   *      28.748 -11.024 -92.659  0.00  0.00     0.012 C 
ATOM     21  C   *** d   *      28.738 -12.584 -94.506  0.00  0.00     0.016 C 
ATOM     22  C   *** d   *      31.974 -10.956 -94.841  0.00  0.00     0.007 C 
ATOM     23  C   *** d   *      30.106  -9.179 -94.327  0.00  0.00     0.008 C 
ATOM     24  C   *** d   *      28.558  -9.048 -94.325  0.00  0.00     0.135 C 
ATOM     25  C   *** d   *      30.635  -8.332 -95.524  0.00  0.00     0.020 C 
ATOM     26  C   *** d   *      27.867  -9.925 -93.270  0.00  0.00     0.034 C 
ATOM     27  C   *** d   *      35.085 -15.126 -88.397  0.00  0.00    -0.018 C 
ATOM     28  C   *** d   *      36.493 -14.863 -88.998  0.00  0.00     0.170 C 
ATOM     29  C   *** d   *      35.037 -16.518 -87.721  0.00  0.00     0.018 C 
ATOM     30  C   *** d   *      34.714 -14.112 -87.286  0.00  0.00     0.018 C 
BRANCH   4  31
ATOM     31  C   *** d   *      36.233 -13.256 -92.008  0.00  0.00     0.179 C 
BRANCH  31  32
ATOM     32  O   *** d   *      37.642 -13.330 -91.980  0.00  0.00    -0.400 OA
ATOM     33  H   *** d   *      38.008 -12.941 -92.776  0.00  0.00     0.209 HD
ENDBRANCH  31  32
ENDBRANCH   4  31
BRANCH  23  34
ATOM     34  C   *** d   *      30.658  -8.487 -93.061  0.00  0.00     0.176 C 
BRANCH  34  35
ATOM     35  O   *** d   *      30.187  -7.164 -92.914  0.00  0.00    -0.400 OA
ATOM     36  H   *** d   *      29.560  -6.973 -93.616  0.00  0.00     0.209 HD
ENDBRANCH  34  35
ENDBRANCH  23  34
BRANCH  24  37
ATOM     37  O   *** d   *      28.063  -9.363 -95.603  0.00  0.00    -0.352 OA
BRANCH  37  38
ATOM     38  C   *** d   *      26.892  -8.660 -95.970  0.00  0.00     0.293 C 
ATOM     39  O   *** d   *      27.022  -7.435 -95.280  0.00  0.00    -0.340 OA
ATOM     40  C   *** d   *      25.909  -6.588 -95.457  0.00  0.00     0.253 C 
ATOM     41  C   *** d   *      25.794  -6.212 -96.933  0.00  0.00     0.195 C 
ATOM     42  C   *** d   *      25.811  -7.413 -97.873  0.00  0.00     0.184 C 
ATOM     43  C   *** d   *      26.880  -8.420 -97.474  0.00  0.00     0.211 C 
BRANCH  40  44
ATOM     44  C   *** d   *      26.064  -5.405 -94.498  0.00  0.00     0.172 C 
ATOM     45  O   *** d   *      27.102  -4.910 -94.116  0.00  0.00    -0.648 OA
BRANCH  44  46
ATOM     46  O   *** d   *      24.839  -4.967 -94.128  0.00  0.00    -0.774 OA
ATOM     47  H   *** d   *      24.247  -4.913 -94.894  0.00  0.00     0.167 HD
ENDBRANCH  44  46
ENDBRANCH  40  44
BRANCH  41  48
ATOM     48  O   *** d   *      24.699  -5.386 -97.233  0.00  0.00    -0.347 OA
BRANCH  48  49
ATOM     49  C   *** d   *      23.425  -5.992 -97.141  0.00  0.00     0.292 C 
ATOM     50  O   *** d   *      22.889  -5.496 -95.933  0.00  0.00    -0.348 OA
ATOM     51  C   *** d   *      21.598  -5.976 -95.663  0.00  0.00     0.179 C 
ATOM     52  C   *** d   *      20.643  -5.623 -96.798  0.00  0.00     0.180 C 
ATOM     53  C   *** d   *      21.186  -6.115 -98.125  0.00  0.00     0.183 C 
ATOM     54  C   *** d   *      22.580  -5.567 -98.320  0.00  0.00     0.204 C 
BRANCH  51  55
ATOM     55  C   *** d   *      21.166  -5.365 -94.336  0.00  0.00     0.198 C 
BRANCH  55  56
ATOM     56  O   *** d   *      20.079  -6.088 -93.799  0.00  0.00    -0.398 OA
ATOM     57  H   *** d   *      20.086  -6.030 -92.842  0.00  0.00     0.209 HD
ENDBRANCH  55  56
ENDBRANCH  51  55
BRANCH  52  58
ATOM     58  O   *** d   *      19.396  -6.246 -96.613  0.00  0.00    -0.390 OA
ATOM     59  H   *** d   *      19.043  -6.045 -95.747  0.00  0.00     0.210 HD
ENDBRANCH  52  58
BRANCH  53  60
ATOM     60  O   *** d   *      20.353  -5.676 -99.167  0.00  0.00    -0.390 OA
ATOM     61  H   *** d   *      20.447  -4.723 -99.250  0.00  0.00     0.210 HD
ENDBRANCH  53  60
BRANCH  54  62
ATOM     62  O   *** d   *      23.110  -6.105 -99.508  0.00  0.00    -0.388 OA
ATOM     63  H   *** d   *      22.414  -6.585 -99.965  0.00  0.00     0.210 HD
ENDBRANCH  54  62
ENDBRANCH  48  49
ENDBRANCH  41  48
BRANCH  42  64
ATOM     64  O   *** d   *      26.013  -6.942 -99.184  0.00  0.00    -0.390 OA
ATOM     65  H   *** d   *      26.339  -7.674 -99.718  0.00  0.00     0.210 HD
ENDBRANCH  42  64
BRANCH  43  66
ATOM     66  O   *** d   *      26.901  -9.619 -98.218  0.00  0.00    -0.346 OA
BRANCH  66  67
ATOM     67  C   *** d   *      27.928  -9.869 -99.165  0.00  0.00     0.292 C 
ATOM     68  O   *** d   *      27.967  -8.828-100.106  0.00  0.00    -0.348 OA
ATOM     69  C   *** d   *      28.936  -8.959-101.105  0.00  0.00     0.179 C 
ATOM     70  C   *** d   *      30.318  -9.075-100.480  0.00  0.00     0.180 C 
ATOM     71  C   *** d   *      30.349 -10.279 -99.563  0.00  0.00     0.183 C 
ATOM     72  C   *** d   *      29.272 -10.125 -98.510  0.00  0.00     0.204 C 
BRANCH  69  73
ATOM     73  C   *** d   *      28.838  -7.730-102.000  0.00  0.00     0.198 C 
BRANCH  73  74
ATOM     74  O   *** d   *      28.300  -6.644-101.272  0.00  0.00    -0.398 OA
ATOM     75  H   *** d   *      27.492  -6.340-101.690  0.00  0.00     0.209 HD
ENDBRANCH  73  74
ENDBRANCH  69  73
BRANCH  70  76
ATOM     76  O   *** d   *      31.301  -9.254-101.470  0.00  0.00    -0.390 OA
ATOM     77  H   *** d   *      31.298 -10.161-101.785  0.00  0.00     0.210 HD
ENDBRANCH  70  76
BRANCH  71  78
ATOM     78  O   *** d   *      31.607 -10.360 -98.942  0.00  0.00    -0.390 OA
ATOM     79  H   *** d   *      31.985 -11.222 -99.137  0.00  0.00     0.210 HD
ENDBRANCH  71  78
BRANCH  72  80
ATOM     80  O   *** d   *      29.233 -11.317 -97.763  0.00  0.00    -0.388 OA
ATOM     81  H   *** d   *      29.968 -11.870 -98.037  0.00  0.00     0.210 HD
ENDBRANCH  72  80
ENDBRANCH  66  67
ENDBRANCH  43  66
ENDBRANCH  37  38
ENDBRANCH  24  37
BRANCH  28  82
ATOM     82  O   *** d   *      36.868 -13.517 -88.884  0.00  0.00    -0.309 OA
BRANCH  82  83
ATOM     83  C   *** d   *      38.128 -13.130 -88.488  0.00  0.00     0.289 C 
ATOM     84  O   *** d   *      39.078 -13.283 -89.231  0.00  0.00    -0.260 OA
BRANCH  83  85
ATOM     85  C   *** d   *      38.350 -12.602 -87.243  0.00  0.00     0.009 C 
ATOM     86  C   *** d   *      39.326 -13.318 -86.330  0.00  0.00     0.054 C 
ATOM     87  C   *** d   *      37.692 -11.480 -86.885  0.00  0.00    -0.018 C 
ATOM     88  C   *** d   *      37.769 -10.732 -85.578  0.00  0.00     0.036 C 
ENDBRANCH  83  85
ENDBRANCH  82  83
ENDBRANCH  28  82
BRANCH   6  89
ATOM     89  O   *** d   *      36.473 -16.657 -90.543  0.00  0.00    -0.313 OA
BRANCH  89  90
ATOM     90  C   *** d   *      37.497 -17.551 -90.692  0.00  0.00     0.255 C 
ATOM     91  O   *** d   *      37.868 -17.919 -91.787  0.00  0.00    -0.266 OA
ATOM     92  C   *** d   *      38.120 -18.108 -89.423  0.00  0.00     0.126 C 
ENDBRANCH  89  90
ENDBRANCH   6  89
ENDBRANCH   1   3
TORSDOF 29
ENDMDL
MODEL 9
REMARK VINA RESULT:      -5.4      6.948     12.739
REMARK  29 active torsions:
REMARK  status: ('A' for Active; 'I' for Inactive)
REMARK    1  A    between atoms: O_1  and  C_39 
REMARK    2  A    between atoms: O_2  and  C_41 
REMARK    3  A    between atoms: O_2  and  C_55 
REMARK    4  A    between atoms: O_3  and  C_47 
REMARK    5  A    between atoms: O_3  and  C_56 
REMARK    6  A    between atoms: O_4  and  C_49 
REMARK    7  A    between atoms: O_4  and  C_58 
REMARK    8  A    between atoms: O_5  and  C_50 
REMARK    9  A    between atoms: O_6  and  C_51 
REMARK   10  A    between atoms: O_8  and  C_57 
REMARK   11  A    between atoms: O_8  and  C_64 
REMARK   12  A    between atoms: O_11  and  C_59 
REMARK   13  A    between atoms: O_12  and  C_61 
REMARK   14  A    between atoms: O_12  and  C_69 
REMARK   15  A    between atoms: O_14  and  C_65 
REMARK   16  A    between atoms: O_17  and  C_68 
REMARK   17  A    between atoms: O_18  and  C_70 
REMARK   18  A    between atoms: O_19  and  C_73 
REMARK   19  A    between atoms: O_20  and  C_74 
REMARK   20  A    between atoms: O_21  and  C_75 
REMARK   21  A    between atoms: O_22  and  C_77 
REMARK   22  A    between atoms: O_23  and  C_78 
REMARK   23  A    between atoms: O_24  and  C_79 
REMARK   24  A    between atoms: C_33  and  C_50 
REMARK   25  A    between atoms: C_35  and  C_51 
REMARK   26  A    between atoms: C_58  and  C_63 
REMARK   27  A    between atoms: C_60  and  C_65 
REMARK   28  A    between atoms: C_72  and  C_77 
REMARK   29  A    between atoms: C_76  and  C_79 
ROOT
ATOM      1  O   *** d   *      15.921  11.756 -91.272  0.00  0.00    -0.395 OA
ATOM      2  H   *** d   *      15.820  10.919 -91.727  0.00  0.00     0.210 HD
ENDROOT
BRANCH   1   3
ATOM      3  C   *** d   *      17.107  11.752 -90.511  0.00  0.00     0.133 C 
ATOM      4  C   *** d   *      16.798  11.361 -89.053  0.00  0.00     0.043 C 
ATOM      5  C   *** d   *      18.133  11.393 -88.274  0.00  0.00     0.032 C 
ATOM      6  C   *** d   *      15.767  12.329 -88.389  0.00  0.00     0.176 C 
ATOM      7  C   *** d   *      19.313  10.728 -88.967  0.00  0.00    -0.069 C 
ATOM      8  C   *** d   *      18.441  12.805 -87.757  0.00  0.00     0.021 C 
ATOM      9  C   *** d   *      19.517  10.799 -90.472  0.00  0.00    -0.011 C 
ATOM     10  C   *** d   *      20.269  10.189 -88.196  0.00  0.00    -0.022 C 
ATOM     11  C   *** d   *      20.390   9.568 -90.971  0.00  0.00    -0.028 C 
ATOM     12  C   *** d   *      18.142  10.862 -91.189  0.00  0.00     0.047 C 
ATOM     13  C   *** d   *      20.240  12.150 -90.725  0.00  0.00     0.021 C 
ATOM     14  C   *** d   *      21.758   9.514 -90.223  0.00  0.00     0.007 C 
ATOM     15  C   *** d   *      19.737   8.201 -90.661  0.00  0.00     0.011 C 
ATOM     16  C   *** d   *      20.548   9.667 -92.508  0.00  0.00     0.016 C 
ATOM     17  C   *** d   *      22.783   8.398 -90.641  0.00  0.00    -0.035 C 
ATOM     18  C   *** d   *      21.513   9.520 -88.698  0.00  0.00     0.033 C 
ATOM     19  C   *** d   *      22.104   7.016 -90.900  0.00  0.00     0.007 C 
ATOM     20  C   *** d   *      23.918   8.261 -89.585  0.00  0.00     0.012 C 
ATOM     21  C   *** d   *      23.579   8.879 -91.898  0.00  0.00     0.016 C 
ATOM     22  C   *** d   *      20.568   6.993 -91.115  0.00  0.00     0.007 C 
ATOM     23  C   *** d   *      22.688   5.771 -90.151  0.00  0.00     0.008 C 
ATOM     24  C   *** d   *      24.235   5.787 -90.291  0.00  0.00     0.135 C 
ATOM     25  C   *** d   *      22.183   4.453 -90.811  0.00  0.00     0.020 C 
ATOM     26  C   *** d   *      24.886   7.087 -89.791  0.00  0.00     0.034 C 
ATOM     27  C   *** d   *      17.451  13.227 -86.644  0.00  0.00    -0.018 C 
ATOM     28  C   *** d   *      16.047  12.613 -86.899  0.00  0.00     0.170 C 
ATOM     29  C   *** d   *      17.368  14.774 -86.618  0.00  0.00     0.018 C 
ATOM     30  C   *** d   *      18.038  12.820 -85.269  0.00  0.00     0.018 C 
BRANCH   4  31
ATOM     31  C   *** d   *      16.279   9.905 -88.978  0.00  0.00     0.179 C 
BRANCH  31  32
ATOM     32  O   *** d   *      15.380   9.620 -90.028  0.00  0.00    -0.400 OA
ATOM     33  H   *** d   *      15.235   8.675 -90.089  0.00  0.00     0.209 HD
ENDBRANCH  31  32
ENDBRANCH   4  31
BRANCH  23  34
ATOM     34  C   *** d   *      22.332   5.641 -88.654  0.00  0.00     0.176 C 
BRANCH  34  35
ATOM     35  O   *** d   *      23.033   4.594 -88.017  0.00  0.00    -0.400 OA
ATOM     36  H   *** d   *      22.408   4.035 -87.548  0.00  0.00     0.209 HD
ENDBRANCH  34  35
ENDBRANCH  23  34
BRANCH  24  37
ATOM     37  O   *** d   *      24.583   5.569 -91.635  0.00  0.00    -0.352 OA
BRANCH  37  38
ATOM     38  C   *** d   *      25.971   5.639 -91.903  0.00  0.00     0.293 C 
ATOM     39  O   *** d   *      26.433   4.356 -91.539  0.00  0.00    -0.340 OA
ATOM     40  C   *** d   *      27.832   4.224 -91.669  0.00  0.00     0.253 C 
ATOM     41  C   *** d   *      28.218   4.393 -93.136  0.00  0.00     0.195 C 
ATOM     42  C   *** d   *      27.657   5.660 -93.774  0.00  0.00     0.184 C 
ATOM     43  C   *** d   *      26.201   5.881 -93.389  0.00  0.00     0.211 C 
BRANCH  40  44
ATOM     44  C   *** d   *      28.234   2.886 -91.043  0.00  0.00     0.172 C 
ATOM     45  O   *** d   *      29.183   2.678 -90.318  0.00  0.00    -0.648 OA
BRANCH  44  46
ATOM     46  O   *** d   *      27.348   1.934 -91.415  0.00  0.00    -0.774 OA
ATOM     47  H   *** d   *      27.744   1.329 -92.062  0.00  0.00     0.167 HD
ENDBRANCH  44  46
ENDBRANCH  40  44
BRANCH  41  48
ATOM     48  O   *** d   *      29.598   4.305 -93.382  0.00  0.00    -0.347 OA
BRANCH  48  49
ATOM     49  C   *** d   *      30.078   3.025 -93.746  0.00  0.00     0.292 C 
ATOM     50  O   *** d   *      29.923   2.980 -95.148  0.00  0.00    -0.348 OA
ATOM     51  C   *** d   *      30.366   1.775 -95.715  0.00  0.00     0.179 C 
ATOM     52  C   *** d   *      31.834   1.530 -95.381  0.00  0.00     0.180 C 
ATOM     53  C   *** d   *      32.057   1.591 -93.883  0.00  0.00     0.183 C 
ATOM     54  C   *** d   *      31.535   2.908 -93.360  0.00  0.00     0.204 C 
BRANCH  51  55
ATOM     55  C   *** d   *      30.126   1.876 -97.216  0.00  0.00     0.198 C 
BRANCH  55  56
ATOM     56  O   *** d   *      30.319   0.617 -97.825  0.00  0.00    -0.398 OA
ATOM     57  H   *** d   *      30.292  -0.076 -97.162  0.00  0.00     0.209 HD
ENDBRANCH  55  56
ENDBRANCH  51  55
BRANCH  52  58
ATOM     58  O   *** d   *      32.233   0.248 -95.800  0.00  0.00    -0.390 OA
ATOM     59  H   *** d   *      32.327  -0.339 -95.049  0.00  0.00     0.210 HD
ENDBRANCH  52  58
BRANCH  53  60
ATOM     60  O   *** d   *      33.431   1.481 -93.607  0.00  0.00    -0.390 OA
ATOM     61  H   *** d   *      33.888   1.270 -94.426  0.00  0.00     0.210 HD
ENDBRANCH  53  60
BRANCH  54  62
ATOM     62  O   *** d   *      31.662   2.915 -91.958  0.00  0.00    -0.388 OA
ATOM     63  H   *** d   *      31.715   3.827 -91.660  0.00  0.00     0.210 HD
ENDBRANCH  54  62
ENDBRANCH  48  49
ENDBRANCH  41  48
BRANCH  42  64
ATOM     64  O   *** d   *      27.808   5.553 -95.170  0.00  0.00    -0.390 OA
ATOM     65  H   *** d   *      27.741   6.437 -95.546  0.00  0.00     0.210 HD
ENDBRANCH  42  64
BRANCH  43  66
ATOM     66  O   *** d   *      25.625   7.088 -93.841  0.00  0.00    -0.346 OA
BRANCH  66  67
ATOM     67  C   *** d   *      24.755   7.102 -94.962  0.00  0.00     0.292 C 
ATOM     68  O   *** d   *      25.481   7.418 -96.121  0.00  0.00    -0.348 OA
ATOM     69  C   *** d   *      24.734   7.474 -97.301  0.00  0.00     0.179 C 
ATOM     70  C   *** d   *      24.033   6.145 -97.538  0.00  0.00     0.180 C 
ATOM     71  C   *** d   *      23.129   5.844 -96.362  0.00  0.00     0.183 C 
ATOM     72  C   *** d   *      23.958   5.818 -95.095  0.00  0.00     0.204 C 
BRANCH  69  73
ATOM     73  C   *** d   *      25.697   7.798 -98.436  0.00  0.00     0.198 C 
BRANCH  73  74
ATOM     74  O   *** d   *      24.983   8.317 -99.541  0.00  0.00    -0.398 OA
ATOM     75  H   *** d   *      24.277   8.890 -99.234  0.00  0.00     0.209 HD
ENDBRANCH  73  74
ENDBRANCH  69  73
BRANCH  70  76
ATOM     76  O   *** d   *      23.240   6.198 -98.698  0.00  0.00    -0.390 OA
ATOM     77  H   *** d   *      23.657   5.709 -99.411  0.00  0.00     0.210 HD
ENDBRANCH  70  76
BRANCH  71  78
ATOM     78  O   *** d   *      22.518   4.592 -96.552  0.00  0.00    -0.390 OA
ATOM     79  H   *** d   *      21.567   4.708 -96.493  0.00  0.00     0.210 HD
ENDBRANCH  71  78
BRANCH  72  80
ATOM     80  O   *** d   *      23.074   5.677 -94.010  0.00  0.00    -0.388 OA
ATOM     81  H   *** d   *      23.120   4.769 -93.698  0.00  0.00     0.210 HD
ENDBRANCH  72  80
ENDBRANCH  66  67
ENDBRANCH  43  66
ENDBRANCH  37  38
ENDBRANCH  24  37
BRANCH  28  82
ATOM     82  O   *** d   *      15.861  11.418 -86.190  0.00  0.00    -0.309 OA
BRANCH  82  83
ATOM     83  C   *** d   *      14.748  11.179 -85.417  0.00  0.00     0.289 C 
ATOM     84  O   *** d   *      13.933  10.346 -85.758  0.00  0.00    -0.260 OA
BRANCH  83  85
ATOM     85  C   *** d   *      14.513  11.895 -84.272  0.00  0.00     0.009 C 
ATOM     86  C   *** d   *      15.344  11.571 -83.047  0.00  0.00     0.054 C 
ATOM     87  C   *** d   *      13.555  12.845 -84.284  0.00  0.00    -0.018 C 
ATOM     88  C   *** d   *      13.119  13.742 -83.153  0.00  0.00     0.036 C 
ENDBRANCH  83  85
ENDBRANCH  82  83
ENDBRANCH  28  82
BRANCH   6  89
ATOM     89  O   *** d   *      15.710  13.572 -89.038  0.00  0.00    -0.313 OA
BRANCH  89  90
ATOM     90  C   *** d   *      14.569  14.235 -89.395  0.00  0.00     0.255 C 
ATOM     91  O   *** d   *      13.880  13.864 -90.321  0.00  0.00    -0.266 OA
ATOM     92  C   *** d   *      14.224  15.492 -88.613  0.00  0.00     0.126 C 
ENDBRANCH  89  90
ENDBRANCH   6  89
ENDBRANCH   1   3
TORSDOF 29
ENDMDL
MODEL 10
REMARK VINA RESULT:      -5.3     14.215     18.320
REMARK  29 active torsions:
REMARK  status: ('A' for Active; 'I' for Inactive)
REMARK    1  A    between atoms: O_1  and  C_39 
REMARK    2  A    between atoms: O_2  and  C_41 
REMARK    3  A    between atoms: O_2  and  C_55 
REMARK    4  A    between atoms: O_3  and  C_47 
REMARK    5  A    between atoms: O_3  and  C_56 
REMARK    6  A    between atoms: O_4  and  C_49 
REMARK    7  A    between atoms: O_4  and  C_58 
REMARK    8  A    between atoms: O_5  and  C_50 
REMARK    9  A    between atoms: O_6  and  C_51 
REMARK   10  A    between atoms: O_8  and  C_57 
REMARK   11  A    between atoms: O_8  and  C_64 
REMARK   12  A    between atoms: O_11  and  C_59 
REMARK   13  A    between atoms: O_12  and  C_61 
REMARK   14  A    between atoms: O_12  and  C_69 
REMARK   15  A    between atoms: O_14  and  C_65 
REMARK   16  A    between atoms: O_17  and  C_68 
REMARK   17  A    between atoms: O_18  and  C_70 
REMARK   18  A    between atoms: O_19  and  C_73 
REMARK   19  A    between atoms: O_20  and  C_74 
REMARK   20  A    between atoms: O_21  and  C_75 
REMARK   21  A    between atoms: O_22  and  C_77 
REMARK   22  A    between atoms: O_23  and  C_78 
REMARK   23  A    between atoms: O_24  and  C_79 
REMARK   24  A    between atoms: C_33  and  C_50 
REMARK   25  A    between atoms: C_35  and  C_51 
REMARK   26  A    between atoms: C_58  and  C_63 
REMARK   27  A    between atoms: C_60  and  C_65 
REMARK   28  A    between atoms: C_72  and  C_77 
REMARK   29  A    between atoms: C_76  and  C_79 
ROOT
ATOM      1  O   *** d   *      12.890  -8.737 -95.220  0.00  0.00    -0.395 OA
ATOM      2  H   *** d   *      12.276  -8.930 -94.511  0.00  0.00     0.210 HD
ENDROOT
BRANCH   1   3
ATOM      3  C   *** d   *      14.004  -9.597 -95.143  0.00  0.00     0.133 C 
ATOM      4  C   *** d   *      13.941 -10.645 -96.270  0.00  0.00     0.043 C 
ATOM      5  C   *** d   *      15.177 -11.562 -96.117  0.00  0.00     0.032 C 
ATOM      6  C   *** d   *      12.633 -11.497 -96.210  0.00  0.00     0.176 C 
ATOM      7  C   *** d   *      16.496 -10.846 -95.867  0.00  0.00    -0.069 C 
ATOM      8  C   *** d   *      14.902 -12.706 -95.131  0.00  0.00     0.021 C 
ATOM      9  C   *** d   *      16.592  -9.594 -95.010  0.00  0.00    -0.011 C 
ATOM     10  C   *** d   *      17.620 -11.434 -96.305  0.00  0.00    -0.022 C 
ATOM     11  C   *** d   *      17.871  -8.742 -95.417  0.00  0.00    -0.028 C 
ATOM     12  C   *** d   *      15.284  -8.769 -95.133  0.00  0.00     0.047 C 
ATOM     13  C   *** d   *      16.689 -10.104 -93.547  0.00  0.00     0.021 C 
ATOM     14  C   *** d   *      19.171  -9.597 -95.305  0.00  0.00     0.007 C 
ATOM     15  C   *** d   *      17.846  -8.286 -96.894  0.00  0.00     0.011 C 
ATOM     16  C   *** d   *      17.912  -7.467 -94.540  0.00  0.00     0.016 C 
ATOM     17  C   *** d   *      20.544  -8.893 -95.602  0.00  0.00    -0.035 C 
ATOM     18  C   *** d   *      19.007 -10.895 -96.126  0.00  0.00     0.033 C 
ATOM     19  C   *** d   *      20.479  -7.927 -96.828  0.00  0.00     0.007 C 
ATOM     20  C   *** d   *      21.678  -9.942 -95.791  0.00  0.00     0.012 C 
ATOM     21  C   *** d   *      21.022  -8.140 -94.318  0.00  0.00     0.016 C 
ATOM     22  C   *** d   *      19.079  -7.476 -97.321  0.00  0.00     0.007 C 
ATOM     23  C   *** d   *      21.550  -8.114 -97.954  0.00  0.00     0.008 C 
ATOM     24  C   *** d   *      22.949  -8.253 -97.292  0.00  0.00     0.135 C 
ATOM     25  C   *** d   *      21.601  -6.855 -98.871  0.00  0.00     0.020 C 
ATOM     26  C   *** d   *      23.032  -9.387 -96.259  0.00  0.00     0.034 C 
ATOM     27  C   *** d   *      13.872 -13.709 -95.705  0.00  0.00    -0.018 C 
ATOM     28  C   *** d   *      12.832 -12.977 -96.596  0.00  0.00     0.170 C 
ATOM     29  C   *** d   *      13.166 -14.421 -94.523  0.00  0.00     0.018 C 
ATOM     30  C   *** d   *      14.629 -14.826 -96.467  0.00  0.00     0.018 C 
BRANCH   4  31
ATOM     31  C   *** d   *      14.065  -9.966 -97.655  0.00  0.00     0.179 C 
BRANCH  31  32
ATOM     32  O   *** d   *      12.802  -9.606 -98.170  0.00  0.00    -0.400 OA
ATOM     33  H   *** d   *      12.898  -9.245 -99.053  0.00  0.00     0.209 HD
ENDBRANCH  31  32
ENDBRANCH   4  31
BRANCH  23  34
ATOM     34  C   *** d   *      21.340  -9.308 -98.911  0.00  0.00     0.176 C 
BRANCH  34  35
ATOM     35  O   *** d   *      21.877  -9.077-100.196  0.00  0.00    -0.400 OA
ATOM     36  H   *** d   *      22.739  -8.661-100.107  0.00  0.00     0.209 HD
ENDBRANCH  34  35
ENDBRANCH  23  34
BRANCH  24  37
ATOM     37  O   *** d   *      23.301  -7.033 -96.688  0.00  0.00    -0.352 OA
BRANCH  37  38
ATOM     38  C   *** d   *      24.541  -7.049 -96.008  0.00  0.00     0.293 C 
ATOM     39  O   *** d   *      25.482  -6.914 -97.051  0.00  0.00    -0.340 OA
ATOM     40  C   *** d   *      26.815  -6.971 -96.594  0.00  0.00     0.253 C 
ATOM     41  C   *** d   *      27.075  -5.794 -95.657  0.00  0.00     0.195 C 
ATOM     42  C   *** d   *      26.045  -5.662 -94.540  0.00  0.00     0.184 C 
ATOM     43  C   *** d   *      24.629  -5.861 -95.060  0.00  0.00     0.211 C 
BRANCH  40  44
ATOM     44  C   *** d   *      27.727  -7.037 -97.821  0.00  0.00     0.172 C 
ATOM     45  O   *** d   *      27.400  -6.895 -98.979  0.00  0.00    -0.648 OA
BRANCH  44  46
ATOM     46  O   *** d   *      28.997  -7.274 -97.420  0.00  0.00    -0.774 OA
ATOM     47  H   *** d   *      29.459  -7.842 -98.057  0.00  0.00     0.167 HD
ENDBRANCH  44  46
ENDBRANCH  40  44
BRANCH  41  48
ATOM     48  O   *** d   *      28.371  -5.762 -95.118  0.00  0.00    -0.347 OA
BRANCH  48  49
ATOM     49  C   *** d   *      28.627  -6.679 -94.071  0.00  0.00     0.292 C 
ATOM     50  O   *** d   *      29.382  -7.703 -94.681  0.00  0.00    -0.348 OA
ATOM     51  C   *** d   *      29.756  -8.720 -93.789  0.00  0.00     0.179 C 
ATOM     52  C   *** d   *      30.562  -8.148 -92.628  0.00  0.00     0.180 C 
ATOM     53  C   *** d   *      29.802  -7.025 -91.952  0.00  0.00     0.183 C 
ATOM     54  C   *** d   *      29.425  -5.992 -92.987  0.00  0.00     0.204 C 
BRANCH  51  55
ATOM     55  C   *** d   *      30.549  -9.745 -94.591  0.00  0.00     0.198 C 
BRANCH  55  56
ATOM     56  O   *** d   *      31.842  -9.894 -94.045  0.00  0.00    -0.398 OA
ATOM     57  H   *** d   *      32.077  -9.115 -93.538  0.00  0.00     0.209 HD
ENDBRANCH  55  56
ENDBRANCH  51  55
BRANCH  52  58
ATOM     58  O   *** d   *      30.792  -9.131 -91.648  0.00  0.00    -0.390 OA
ATOM     59  H   *** d   *      31.729  -9.305 -91.557  0.00  0.00     0.210 HD
ENDBRANCH  52  58
BRANCH  53  60
ATOM     60  O   *** d   *      30.610  -6.436 -90.965  0.00  0.00    -0.390 OA
ATOM     61  H   *** d   *      30.864  -7.117 -90.336  0.00  0.00     0.210 HD
ENDBRANCH  53  60
BRANCH  54  62
ATOM     62  O   *** d   *      28.640  -5.002 -92.367  0.00  0.00    -0.388 OA
ATOM     63  H   *** d   *      28.455  -4.310 -93.008  0.00  0.00     0.210 HD
ENDBRANCH  54  62
ENDBRANCH  48  49
ENDBRANCH  41  48
BRANCH  42  64
ATOM     64  O   *** d   *      26.200  -4.395 -93.946  0.00  0.00    -0.390 OA
ATOM     65  H   *** d   *      26.958  -4.434 -93.353  0.00  0.00     0.210 HD
ENDBRANCH  42  64
BRANCH  43  66
ATOM     66  O   *** d   *      23.612  -5.867 -94.080  0.00  0.00    -0.346 OA
BRANCH  66  67
ATOM     67  C   *** d   *      22.700  -4.786 -93.973  0.00  0.00     0.292 C 
ATOM     68  O   *** d   *      21.847  -4.774 -95.088  0.00  0.00    -0.348 OA
ATOM     69  C   *** d   *      20.901  -3.746 -95.110  0.00  0.00     0.179 C 
ATOM     70  C   *** d   *      20.035  -3.808 -93.860  0.00  0.00     0.180 C 
ATOM     71  C   *** d   *      20.917  -3.679 -92.638  0.00  0.00     0.183 C 
ATOM     72  C   *** d   *      21.950  -4.787 -92.655  0.00  0.00     0.204 C 
BRANCH  69  73
ATOM     73  C   *** d   *      20.063  -3.922 -96.369  0.00  0.00     0.198 C 
BRANCH  73  74
ATOM     74  O   *** d   *      20.603  -3.145 -97.421  0.00  0.00    -0.398 OA
ATOM     75  H   *** d   *      20.040  -2.385 -97.586  0.00  0.00     0.209 HD
ENDBRANCH  73  74
ENDBRANCH  69  73
BRANCH  70  76
ATOM     76  O   *** d   *      19.106  -2.752 -93.844  0.00  0.00    -0.390 OA
ATOM     77  H   *** d   *      19.512  -1.945 -94.168  0.00  0.00     0.210 HD
ENDBRANCH  70  76
BRANCH  71  78
ATOM     78  O   *** d   *      20.128  -3.789 -91.480  0.00  0.00    -0.390 OA
ATOM     79  H   *** d   *      19.452  -3.107 -91.508  0.00  0.00     0.210 HD
ENDBRANCH  71  78
BRANCH  72  80
ATOM     80  O   *** d   *      22.837  -4.559 -91.587  0.00  0.00    -0.388 OA
ATOM     81  H   *** d   *      22.322  -4.332 -90.809  0.00  0.00     0.210 HD
ENDBRANCH  72  80
ENDBRANCH  66  67
ENDBRANCH  43  66
ENDBRANCH  37  38
ENDBRANCH  24  37
BRANCH  28  82
ATOM     82  O   *** d   *      13.180 -13.025 -97.954  0.00  0.00    -0.309 OA
BRANCH  82  83
ATOM     83  C   *** d   *      12.242 -13.105 -98.958  0.00  0.00     0.289 C 
ATOM     84  O   *** d   *      12.025 -12.145 -99.671  0.00  0.00    -0.260 OA
BRANCH  83  85
ATOM     85  C   *** d   *      11.507 -14.244 -99.153  0.00  0.00     0.009 C 
ATOM     86  C   *** d   *      12.252 -15.529 -99.455  0.00  0.00     0.054 C 
ATOM     87  C   *** d   *      10.162 -14.172 -99.076  0.00  0.00    -0.018 C 
ATOM     88  C   *** d   *       9.158 -15.282 -99.262  0.00  0.00     0.036 C 
ENDBRANCH  83  85
ENDBRANCH  82  83
ENDBRANCH  28  82
BRANCH   6  89
ATOM     89  O   *** d   *      12.047 -11.484 -94.936  0.00  0.00    -0.313 OA
BRANCH  89  90
ATOM     90  C   *** d   *      10.709 -11.385 -94.673  0.00  0.00     0.255 C 
ATOM     91  O   *** d   *      10.297 -11.046 -93.583  0.00  0.00    -0.266 OA
ATOM     92  C   *** d   *       9.752 -11.769 -95.789  0.00  0.00     0.126 C 
ENDBRANCH  89  90
ENDBRANCH   6  89
ENDBRANCH   1   3
TORSDOF 29
ENDMDL
MODEL 11
REMARK VINA RESULT:      -5.3     17.392     22.124
REMARK  29 active torsions:
REMARK  status: ('A' for Active; 'I' for Inactive)
REMARK    1  A    between atoms: O_1  and  C_39 
REMARK    2  A    between atoms: O_2  and  C_41 
REMARK    3  A    between atoms: O_2  and  C_55 
REMARK    4  A    between atoms: O_3  and  C_47 
REMARK    5  A    between atoms: O_3  and  C_56 
REMARK    6  A    between atoms: O_4  and  C_49 
REMARK    7  A    between atoms: O_4  and  C_58 
REMARK    8  A    between atoms: O_5  and  C_50 
REMARK    9  A    between atoms: O_6  and  C_51 
REMARK   10  A    between atoms: O_8  and  C_57 
REMARK   11  A    between atoms: O_8  and  C_64 
REMARK   12  A    between atoms: O_11  and  C_59 
REMARK   13  A    between atoms: O_12  and  C_61 
REMARK   14  A    between atoms: O_12  and  C_69 
REMARK   15  A    between atoms: O_14  and  C_65 
REMARK   16  A    between atoms: O_17  and  C_68 
REMARK   17  A    between atoms: O_18  and  C_70 
REMARK   18  A    between atoms: O_19  and  C_73 
REMARK   19  A    between atoms: O_20  and  C_74 
REMARK   20  A    between atoms: O_21  and  C_75 
REMARK   21  A    between atoms: O_22  and  C_77 
REMARK   22  A    between atoms: O_23  and  C_78 
REMARK   23  A    between atoms: O_24  and  C_79 
REMARK   24  A    between atoms: C_33  and  C_50 
REMARK   25  A    between atoms: C_35  and  C_51 
REMARK   26  A    between atoms: C_58  and  C_63 
REMARK   27  A    between atoms: C_60  and  C_65 
REMARK   28  A    between atoms: C_72  and  C_77 
REMARK   29  A    between atoms: C_76  and  C_79 
ROOT
ATOM      1  O   *** d   *       9.734 -14.146 -98.398  0.00  0.00    -0.395 OA
ATOM      2  H   *** d   *       9.619 -15.000 -97.982  0.00  0.00     0.210 HD
ENDROOT
BRANCH   1   3
ATOM      3  C   *** d   *      10.176 -13.201 -97.451  0.00  0.00     0.133 C 
ATOM      4  C   *** d   *      10.318 -13.865 -96.068  0.00  0.00     0.043 C 
ATOM      5  C   *** d   *      10.787 -12.775 -95.078  0.00  0.00     0.032 C 
ATOM      6  C   *** d   *       8.975 -14.493 -95.576  0.00  0.00     0.176 C 
ATOM      7  C   *** d   *      11.918 -11.884 -95.571  0.00  0.00    -0.069 C 
ATOM      8  C   *** d   *       9.596 -11.995 -94.505  0.00  0.00     0.021 C 
ATOM      9  C   *** d   *      12.027 -11.438 -97.021  0.00  0.00    -0.011 C 
ATOM     10  C   *** d   *      12.752 -11.368 -94.657  0.00  0.00    -0.022 C 
ATOM     11  C   *** d   *      13.536 -11.086 -97.378  0.00  0.00    -0.028 C 
ATOM     12  C   *** d   *      11.451 -12.534 -97.955  0.00  0.00     0.047 C 
ATOM     13  C   *** d   *      11.108 -10.192 -97.138  0.00  0.00     0.021 C 
ATOM     14  C   *** d   *      14.099  -9.996 -96.414  0.00  0.00     0.007 C 
ATOM     15  C   *** d   *      14.494 -12.285 -97.193  0.00  0.00     0.011 C 
ATOM     16  C   *** d   *      13.603 -10.665 -98.867  0.00  0.00     0.016 C 
ATOM     17  C   *** d   *      15.559  -9.473 -96.666  0.00  0.00    -0.035 C 
ATOM     18  C   *** d   *      13.901 -10.450 -94.951  0.00  0.00     0.033 C 
ATOM     19  C   *** d   *      16.556 -10.614 -97.047  0.00  0.00     0.007 C 
ATOM     20  C   *** d   *      16.084  -8.675 -95.437  0.00  0.00     0.012 C 
ATOM     21  C   *** d   *      15.523  -8.366 -97.769  0.00  0.00     0.016 C 
ATOM     22  C   *** d   *      15.962 -11.968 -97.514  0.00  0.00     0.007 C 
ATOM     23  C   *** d   *      17.882 -10.720 -96.222  0.00  0.00     0.008 C 
ATOM     24  C   *** d   *      18.509  -9.303 -96.103  0.00  0.00     0.135 C 
ATOM     25  C   *** d   *      18.916 -11.616 -96.969  0.00  0.00     0.020 C 
ATOM     26  C   *** d   *      17.562  -8.260 -95.491  0.00  0.00     0.034 C 
ATOM     27  C   *** d   *       8.739 -12.882 -93.568  0.00  0.00    -0.018 C 
ATOM     28  C   *** d   *       8.740 -14.356 -94.058  0.00  0.00     0.170 C 
ATOM     29  C   *** d   *       7.296 -12.321 -93.542  0.00  0.00     0.018 C 
ATOM     30  C   *** d   *       9.266 -12.736 -92.118  0.00  0.00     0.018 C 
BRANCH   4  31
ATOM     31  C   *** d   *      11.427 -14.944 -96.093  0.00  0.00     0.179 C 
BRANCH  31  32
ATOM     32  O   *** d   *      10.918 -16.201 -96.488  0.00  0.00    -0.400 OA
ATOM     33  H   *** d   *      11.250 -16.431 -97.357  0.00  0.00     0.209 HD
ENDBRANCH  31  32
ENDBRANCH   4  31
BRANCH  23  34
ATOM     34  C   *** d   *      17.765 -11.325 -94.807  0.00  0.00     0.176 C 
BRANCH  34  35
ATOM     35  O   *** d   *      18.364 -12.600 -94.708  0.00  0.00    -0.400 OA
ATOM     36  H   *** d   *      18.222 -12.947 -93.823  0.00  0.00     0.209 HD
ENDBRANCH  34  35
ENDBRANCH  23  34
BRANCH  24  37
ATOM     37  O   *** d   *      18.932  -8.873 -97.373  0.00  0.00    -0.352 OA
BRANCH  37  38
ATOM     38  C   *** d   *      20.176  -8.200 -97.383  0.00  0.00     0.293 C 
ATOM     39  O   *** d   *      20.886  -8.852 -98.413  0.00  0.00    -0.340 OA
ATOM     40  C   *** d   *      22.205  -8.371 -98.555  0.00  0.00     0.253 C 
ATOM     41  C   *** d   *      22.162  -6.899 -98.960  0.00  0.00     0.195 C 
ATOM     42  C   *** d   *      21.287  -6.041 -98.052  0.00  0.00     0.184 C 
ATOM     43  C   *** d   *      19.969  -6.732 -97.731  0.00  0.00     0.211 C 
BRANCH  40  44
ATOM     44  C   *** d   *      22.935  -9.292 -99.536  0.00  0.00     0.172 C 
ATOM     45  O   *** d   *      23.162 -10.473 -99.393  0.00  0.00    -0.648 OA
BRANCH  44  46
ATOM     46  O   *** d   *      23.296  -8.582-100.630  0.00  0.00    -0.774 OA
ATOM     47  H   *** d   *      23.894  -9.097-101.193  0.00  0.00     0.167 HD
ENDBRANCH  44  46
ENDBRANCH  40  44
BRANCH  41  48
ATOM     48  O   *** d   *      23.425  -6.305 -99.107  0.00  0.00    -0.347 OA
BRANCH  48  49
ATOM     49  C   *** d   *      24.386  -6.649 -98.127  0.00  0.00     0.292 C 
ATOM     50  O   *** d   *      25.499  -7.096 -98.871  0.00  0.00    -0.348 OA
ATOM     51  C   *** d   *      26.585  -7.475 -98.068  0.00  0.00     0.179 C 
ATOM     52  C   *** d   *      27.029  -6.317 -97.180  0.00  0.00     0.180 C 
ATOM     53  C   *** d   *      25.861  -5.784 -96.375  0.00  0.00     0.183 C 
ATOM     54  C   *** d   *      24.737  -5.422 -97.317  0.00  0.00     0.204 C 
BRANCH  51  55
ATOM     55  C   *** d   *      27.692  -7.938 -99.007  0.00  0.00     0.198 C 
BRANCH  55  56
ATOM     56  O   *** d   *      27.860  -7.008-100.056  0.00  0.00    -0.398 OA
ATOM     57  H   *** d   *      27.600  -6.132 -99.764  0.00  0.00     0.209 HD
ENDBRANCH  55  56
ENDBRANCH  51  55
BRANCH  52  58
ATOM     58  O   *** d   *      28.001  -6.741 -96.256  0.00  0.00    -0.390 OA
ATOM     59  H   *** d   *      27.592  -7.196 -95.520  0.00  0.00     0.210 HD
ENDBRANCH  52  58
BRANCH  53  60
ATOM     60  O   *** d   *      26.265  -4.646 -95.657  0.00  0.00    -0.390 OA
ATOM     61  H   *** d   *      26.322  -3.907 -96.268  0.00  0.00     0.210 HD
ENDBRANCH  53  60
BRANCH  54  62
ATOM     62  O   *** d   *      23.626  -5.018 -96.553  0.00  0.00    -0.388 OA
ATOM     63  H   *** d   *      23.814  -4.157 -96.170  0.00  0.00     0.210 HD
ENDBRANCH  54  62
ENDBRANCH  48  49
ENDBRANCH  41  48
BRANCH  42  64
ATOM     64  O   *** d   *      21.075  -4.803 -98.689  0.00  0.00    -0.390 OA
ATOM     65  H   *** d   *      20.957  -4.133 -98.008  0.00  0.00     0.210 HD
ENDBRANCH  42  64
BRANCH  43  66
ATOM     66  O   *** d   *      19.138  -6.063 -96.807  0.00  0.00    -0.346 OA
BRANCH  66  67
ATOM     67  C   *** d   *      19.676  -5.119 -95.895  0.00  0.00     0.292 C 
ATOM     68  O   *** d   *      19.324  -3.820 -96.296  0.00  0.00    -0.348 OA
ATOM     69  C   *** d   *      19.804  -2.790 -95.482  0.00  0.00     0.179 C 
ATOM     70  C   *** d   *      19.319  -2.986 -94.053  0.00  0.00     0.180 C 
ATOM     71  C   *** d   *      19.807  -4.323 -93.542  0.00  0.00     0.183 C 
ATOM     72  C   *** d   *      19.298  -5.417 -94.457  0.00  0.00     0.204 C 
BRANCH  69  73
ATOM     73  C   *** d   *      19.295  -1.476 -96.061  0.00  0.00     0.198 C 
BRANCH  73  74
ATOM     74  O   *** d   *      20.169  -0.422 -95.708  0.00  0.00    -0.398 OA
ATOM     75  H   *** d   *      20.309   0.152 -96.463  0.00  0.00     0.209 HD
ENDBRANCH  73  74
ENDBRANCH  69  73
BRANCH  70  76
ATOM     76  O   *** d   *      19.831  -1.981 -93.211  0.00  0.00    -0.390 OA
ATOM     77  H   *** d   *      20.722  -1.744 -93.478  0.00  0.00     0.210 HD
ENDBRANCH  70  76
BRANCH  71  78
ATOM     78  O   *** d   *      19.319  -4.532 -92.241  0.00  0.00    -0.390 OA
ATOM     79  H   *** d   *      19.925  -4.121 -91.620  0.00  0.00     0.210 HD
ENDBRANCH  71  78
BRANCH  72  80
ATOM     80  O   *** d   *      19.881  -6.628 -94.039  0.00  0.00    -0.388 OA
ATOM     81  H   *** d   *      20.306  -7.037 -94.797  0.00  0.00     0.210 HD
ENDBRANCH  72  80
ENDBRANCH  66  67
ENDBRANCH  43  66
ENDBRANCH  37  38
ENDBRANCH  24  37
BRANCH  28  82
ATOM     82  O   *** d   *       9.710 -15.126 -93.400  0.00  0.00    -0.309 OA
BRANCH  82  83
ATOM     83  C   *** d   *       9.530 -16.461 -93.118  0.00  0.00     0.289 C 
ATOM     84  O   *** d   *       9.994 -17.310 -93.853  0.00  0.00    -0.260 OA
BRANCH  83  85
ATOM     85  C   *** d   *       8.798 -16.865 -92.033  0.00  0.00     0.009 C 
ATOM     86  C   *** d   *       7.824 -18.012 -92.219  0.00  0.00     0.054 C 
ATOM     87  C   *** d   *       8.969 -16.226 -90.857  0.00  0.00    -0.018 C 
ATOM     88  C   *** d   *       8.275 -16.488 -89.545  0.00  0.00     0.036 C 
ENDBRANCH  83  85
ENDBRANCH  82  83
ENDBRANCH  28  82
BRANCH   6  89
ATOM     89  O   *** d   *       7.859 -13.931 -96.214  0.00  0.00    -0.313 OA
BRANCH  89  90
ATOM     90  C   *** d   *       6.688 -14.578 -96.494  0.00  0.00     0.255 C 
ATOM     91  O   *** d   *       5.664 -14.332 -95.891  0.00  0.00    -0.266 OA
ATOM     92  C   *** d   *       6.731 -15.661 -97.559  0.00  0.00     0.126 C 
ENDBRANCH  89  90
ENDBRANCH   6  89
ENDBRANCH   1   3
TORSDOF 29
ENDMDL
MODEL 12
REMARK VINA RESULT:      -5.2      6.413     14.571
REMARK  29 active torsions:
REMARK  status: ('A' for Active; 'I' for Inactive)
REMARK    1  A    between atoms: O_1  and  C_39 
REMARK    2  A    between atoms: O_2  and  C_41 
REMARK    3  A    between atoms: O_2  and  C_55 
REMARK    4  A    between atoms: O_3  and  C_47 
REMARK    5  A    between atoms: O_3  and  C_56 
REMARK    6  A    between atoms: O_4  and  C_49 
REMARK    7  A    between atoms: O_4  and  C_58 
REMARK    8  A    between atoms: O_5  and  C_50 
REMARK    9  A    between atoms: O_6  and  C_51 
REMARK   10  A    between atoms: O_8  and  C_57 
REMARK   11  A    between atoms: O_8  and  C_64 
REMARK   12  A    between atoms: O_11  and  C_59 
REMARK   13  A    between atoms: O_12  and  C_61 
REMARK   14  A    between atoms: O_12  and  C_69 
REMARK   15  A    between atoms: O_14  and  C_65 
REMARK   16  A    between atoms: O_17  and  C_68 
REMARK   17  A    between atoms: O_18  and  C_70 
REMARK   18  A    between atoms: O_19  and  C_73 
REMARK   19  A    between atoms: O_20  and  C_74 
REMARK   20  A    between atoms: O_21  and  C_75 
REMARK   21  A    between atoms: O_22  and  C_77 
REMARK   22  A    between atoms: O_23  and  C_78 
REMARK   23  A    between atoms: O_24  and  C_79 
REMARK   24  A    between atoms: C_33  and  C_50 
REMARK   25  A    between atoms: C_35  and  C_51 
REMARK   26  A    between atoms: C_58  and  C_63 
REMARK   27  A    between atoms: C_60  and  C_65 
REMARK   28  A    between atoms: C_72  and  C_77 
REMARK   29  A    between atoms: C_76  and  C_79 
ROOT
ATOM      1  O   *** d   *      36.121  -0.095 -87.495  0.00  0.00    -0.395 OA
ATOM      2  H   *** d   *      37.067   0.052 -87.503  0.00  0.00     0.210 HD
ENDROOT
BRANCH   1   3
ATOM      3  C   *** d   *      35.658  -0.338 -88.804  0.00  0.00     0.133 C 
ATOM      4  C   *** d   *      36.488  -1.459 -89.457  0.00  0.00     0.043 C 
ATOM      5  C   *** d   *      35.942  -1.663 -90.890  0.00  0.00     0.032 C 
ATOM      6  C   *** d   *      38.011  -1.111 -89.510  0.00  0.00     0.176 C 
ATOM      7  C   *** d   *      34.427  -1.720 -91.011  0.00  0.00    -0.069 C 
ATOM      8  C   *** d   *      36.602  -0.692 -91.879  0.00  0.00     0.021 C 
ATOM      9  C   *** d   *      33.510  -0.859 -90.157  0.00  0.00    -0.011 C 
ATOM     10  C   *** d   *      33.906  -2.452 -92.007  0.00  0.00    -0.022 C 
ATOM     11  C   *** d   *      32.077  -1.535 -90.029  0.00  0.00    -0.028 C 
ATOM     12  C   *** d   *      34.159  -0.612 -88.770  0.00  0.00     0.047 C 
ATOM     13  C   *** d   *      33.432   0.509 -90.888  0.00  0.00     0.021 C 
ATOM     14  C   *** d   *      31.452  -1.791 -91.436  0.00  0.00     0.007 C 
ATOM     15  C   *** d   *      32.128  -2.937 -89.378  0.00  0.00     0.011 C 
ATOM     16  C   *** d   *      31.189  -0.640 -89.131  0.00  0.00     0.016 C 
ATOM     17  C   *** d   *      30.002  -2.391 -91.500  0.00  0.00    -0.035 C 
ATOM     18  C   *** d   *      32.443  -2.602 -92.300  0.00  0.00     0.033 C 
ATOM     19  C   *** d   *      29.763  -3.517 -90.444  0.00  0.00     0.007 C 
ATOM     20  C   *** d   *      29.675  -2.907 -92.932  0.00  0.00     0.012 C 
ATOM     21  C   *** d   *      28.962  -1.236 -91.336  0.00  0.00     0.016 C 
ATOM     22  C   *** d   *      30.759  -3.622 -89.260  0.00  0.00     0.007 C 
ATOM     23  C   *** d   *      29.197  -4.883 -90.958  0.00  0.00     0.008 C 
ATOM     24  C   *** d   *      28.002  -4.601 -91.909  0.00  0.00     0.135 C 
ATOM     25  C   *** d   *      28.646  -5.726 -89.768  0.00  0.00     0.020 C 
ATOM     26  C   *** d   *      28.353  -3.673 -93.082  0.00  0.00     0.034 C 
ATOM     27  C   *** d   *      38.097  -1.033 -92.092  0.00  0.00    -0.018 C 
ATOM     28  C   *** d   *      38.720  -1.601 -90.789  0.00  0.00     0.170 C 
ATOM     29  C   *** d   *      38.839   0.254 -92.530  0.00  0.00     0.018 C 
ATOM     30  C   *** d   *      38.223  -2.011 -93.288  0.00  0.00     0.018 C 
BRANCH   4  31
ATOM     31  C   *** d   *      36.278  -2.799 -88.712  0.00  0.00     0.179 C 
BRANCH  31  32
ATOM     32  O   *** d   *      36.286  -3.894 -89.602  0.00  0.00    -0.400 OA
ATOM     33  H   *** d   *      37.188  -4.167 -89.780  0.00  0.00     0.209 HD
ENDBRANCH  31  32
ENDBRANCH   4  31
BRANCH  23  34
ATOM     34  C   *** d   *      30.195  -5.810 -91.687  0.00  0.00     0.176 C 
BRANCH  34  35
ATOM     35  O   *** d   *      30.675  -6.850 -90.862  0.00  0.00    -0.400 OA
ATOM     36  H   *** d   *      30.630  -6.570 -89.944  0.00  0.00     0.209 HD
ENDBRANCH  34  35
ENDBRANCH  23  34
BRANCH  24  37
ATOM     37  O   *** d   *      26.939  -4.050 -91.170  0.00  0.00    -0.352 OA
BRANCH  37  38
ATOM     38  C   *** d   *      25.717  -3.955 -91.876  0.00  0.00     0.293 C 
ATOM     39  O   *** d   *      25.248  -5.286 -91.886  0.00  0.00    -0.340 OA
ATOM     40  C   *** d   *      24.046  -5.435 -92.610  0.00  0.00     0.253 C 
ATOM     41  C   *** d   *      22.947  -4.621 -91.932  0.00  0.00     0.195 C 
ATOM     42  C   *** d   *      23.334  -3.169 -91.670  0.00  0.00     0.184 C 
ATOM     43  C   *** d   *      24.748  -3.058 -91.118  0.00  0.00     0.211 C 
BRANCH  40  44
ATOM     44  C   *** d   *      23.760  -6.933 -92.736  0.00  0.00     0.172 C 
ATOM     45  O   *** d   *      24.140  -7.812 -91.993  0.00  0.00    -0.648 OA
BRANCH  44  46
ATOM     46  O   *** d   *      22.987  -7.149 -93.825  0.00  0.00    -0.774 OA
ATOM     47  H   *** d   *      22.478  -7.970 -93.729  0.00  0.00     0.167 HD
ENDBRANCH  44  46
ENDBRANCH  40  44
BRANCH  41  48
ATOM     48  O   *** d   *      21.705  -4.675 -92.583  0.00  0.00    -0.347 OA
BRANCH  48  49
ATOM     49  C   *** d   *      21.592  -3.900 -93.761  0.00  0.00     0.292 C 
ATOM     50  O   *** d   *      21.665  -4.844 -94.808  0.00  0.00    -0.348 OA
ATOM     51  C   *** d   *      21.554  -4.265 -96.082  0.00  0.00     0.179 C 
ATOM     52  C   *** d   *      20.244  -3.496 -96.213  0.00  0.00     0.180 C 
ATOM     53  C   *** d   *      20.107  -2.482 -95.094  0.00  0.00     0.183 C 
ATOM     54  C   *** d   *      20.259  -3.188 -93.768  0.00  0.00     0.204 C 
BRANCH  51  55
ATOM     55  C   *** d   *      21.659  -5.399 -97.095  0.00  0.00     0.198 C 
BRANCH  55  56
ATOM     56  O   *** d   *      20.392  -5.668 -97.657  0.00  0.00    -0.398 OA
ATOM     57  H   *** d   *      20.482  -5.868 -98.590  0.00  0.00     0.209 HD
ENDBRANCH  55  56
ENDBRANCH  51  55
BRANCH  52  58
ATOM     58  O   *** d   *      20.206  -2.776 -97.420  0.00  0.00    -0.390 OA
ATOM     59  H   *** d   *      19.876  -3.326 -98.131  0.00  0.00     0.210 HD
ENDBRANCH  52  58
BRANCH  53  60
ATOM     60  O   *** d   *      18.843  -1.870 -95.165  0.00  0.00    -0.390 OA
ATOM     61  H   *** d   *      18.749  -1.471 -96.034  0.00  0.00     0.210 HD
ENDBRANCH  53  60
BRANCH  54  62
ATOM     62  O   *** d   *      20.224  -2.226 -92.741  0.00  0.00    -0.388 OA
ATOM     63  H   *** d   *      20.667  -1.431 -93.050  0.00  0.00     0.210 HD
ENDBRANCH  54  62
ENDBRANCH  48  49
ENDBRANCH  41  48
BRANCH  42  64
ATOM     64  O   *** d   *      22.392  -2.617 -90.782  0.00  0.00    -0.390 OA
ATOM     65  H   *** d   *      21.789  -3.318 -90.511  0.00  0.00     0.210 HD
ENDBRANCH  42  64
BRANCH  43  66
ATOM     66  O   *** d   *      25.237  -1.745 -90.949  0.00  0.00    -0.346 OA
BRANCH  66  67
ATOM     67  C   *** d   *      25.188  -1.110 -89.681  0.00  0.00     0.292 C 
ATOM     68  O   *** d   *      23.912  -0.564 -89.474  0.00  0.00    -0.348 OA
ATOM     69  C   *** d   *      23.733   0.101 -88.258  0.00  0.00     0.179 C 
ATOM     70  C   *** d   *      24.032  -0.839 -87.100  0.00  0.00     0.180 C 
ATOM     71  C   *** d   *      25.456  -1.335 -87.218  0.00  0.00     0.183 C 
ATOM     72  C   *** d   *      25.630  -2.026 -88.555  0.00  0.00     0.204 C 
BRANCH  69  73
ATOM     73  C   *** d   *      22.291   0.590 -88.212  0.00  0.00     0.198 C 
BRANCH  73  74
ATOM     74  O   *** d   *      21.515  -0.104 -89.169  0.00  0.00    -0.398 OA
ATOM     75  H   *** d   *      21.600   0.318 -90.026  0.00  0.00     0.209 HD
ENDBRANCH  73  74
ENDBRANCH  69  73
BRANCH  70  76
ATOM     76  O   *** d   *      23.901  -0.171 -85.868  0.00  0.00    -0.390 OA
ATOM     77  H   *** d   *      23.225   0.508 -85.927  0.00  0.00     0.210 HD
ENDBRANCH  70  76
BRANCH  71  78
ATOM     78  O   *** d   *      25.721  -2.246 -86.180  0.00  0.00    -0.390 OA
ATOM     79  H   *** d   *      26.473  -2.786 -86.435  0.00  0.00     0.210 HD
ENDBRANCH  71  78
BRANCH  72  80
ATOM     80  O   *** d   *      26.992  -2.351 -88.694  0.00  0.00    -0.388 OA
ATOM     81  H   *** d   *      27.444  -2.113 -87.881  0.00  0.00     0.210 HD
ENDBRANCH  72  80
ENDBRANCH  66  67
ENDBRANCH  43  66
ENDBRANCH  37  38
ENDBRANCH  24  37
BRANCH  28  82
ATOM     82  O   *** d   *      38.716  -3.004 -90.773  0.00  0.00    -0.309 OA
BRANCH  82  83
ATOM     83  C   *** d   *      39.831  -3.746 -90.457  0.00  0.00     0.289 C 
ATOM     84  O   *** d   *      40.774  -3.790 -91.223  0.00  0.00    -0.260 OA
BRANCH  83  85
ATOM     85  C   *** d   *      39.892  -4.478 -89.301  0.00  0.00     0.009 C 
ATOM     86  C   *** d   *      39.102  -5.770 -89.235  0.00  0.00     0.054 C 
ATOM     87  C   *** d   *      40.642  -4.018 -88.279  0.00  0.00    -0.018 C 
ATOM     88  C   *** d   *      40.851  -4.643 -86.922  0.00  0.00     0.036 C 
ENDBRANCH  83  85
ENDBRANCH  82  83
ENDBRANCH  28  82
BRANCH   6  89
ATOM     89  O   *** d   *      38.245   0.268 -89.417  0.00  0.00    -0.313 OA
BRANCH  89  90
ATOM     90  C   *** d   *      39.149   0.872 -88.587  0.00  0.00     0.255 C 
ATOM     91  O   *** d   *      38.944   0.985 -87.397  0.00  0.00    -0.266 OA
ATOM     92  C   *** d   *      40.403   1.444 -89.227  0.00  0.00     0.126 C 
ENDBRANCH  89  90
ENDBRANCH   6  89
ENDBRANCH   1   3
TORSDOF 29
ENDMDL
MODEL 13
REMARK VINA RESULT:      -5.0     12.726     17.165
REMARK  29 active torsions:
REMARK  status: ('A' for Active; 'I' for Inactive)
REMARK    1  A    between atoms: O_1  and  C_39 
REMARK    2  A    between atoms: O_2  and  C_41 
REMARK    3  A    between atoms: O_2  and  C_55 
REMARK    4  A    between atoms: O_3  and  C_47 
REMARK    5  A    between atoms: O_3  and  C_56 
REMARK    6  A    between atoms: O_4  and  C_49 
REMARK    7  A    between atoms: O_4  and  C_58 
REMARK    8  A    between atoms: O_5  and  C_50 
REMARK    9  A    between atoms: O_6  and  C_51 
REMARK   10  A    between atoms: O_8  and  C_57 
REMARK   11  A    between atoms: O_8  and  C_64 
REMARK   12  A    between atoms: O_11  and  C_59 
REMARK   13  A    between atoms: O_12  and  C_61 
REMARK   14  A    between atoms: O_12  and  C_69 
REMARK   15  A    between atoms: O_14  and  C_65 
REMARK   16  A    between atoms: O_17  and  C_68 
REMARK   17  A    between atoms: O_18  and  C_70 
REMARK   18  A    between atoms: O_19  and  C_73 
REMARK   19  A    between atoms: O_20  and  C_74 
REMARK   20  A    between atoms: O_21  and  C_75 
REMARK   21  A    between atoms: O_22  and  C_77 
REMARK   22  A    between atoms: O_23  and  C_78 
REMARK   23  A    between atoms: O_24  and  C_79 
REMARK   24  A    between atoms: C_33  and  C_50 
REMARK   25  A    between atoms: C_35  and  C_51 
REMARK   26  A    between atoms: C_58  and  C_63 
REMARK   27  A    between atoms: C_60  and  C_65 
REMARK   28  A    between atoms: C_72  and  C_77 
REMARK   29  A    between atoms: C_76  and  C_79 
ROOT
ATOM      1  O   *** d   *      22.432   7.285 -90.264  0.00  0.00    -0.395 OA
ATOM      2  H   *** d   *      23.094   6.625 -90.468  0.00  0.00     0.210 HD
ENDROOT
BRANCH   1   3
ATOM      3  C   *** d   *      21.759   6.943 -89.073  0.00  0.00     0.133 C 
ATOM      4  C   *** d   *      20.493   7.806 -88.915  0.00  0.00     0.043 C 
ATOM      5  C   *** d   *      19.816   7.393 -87.588  0.00  0.00     0.032 C 
ATOM      6  C   *** d   *      20.820   9.334 -88.896  0.00  0.00     0.176 C 
ATOM      7  C   *** d   *      19.705   5.895 -87.347  0.00  0.00    -0.069 C 
ATOM      8  C   *** d   *      20.407   8.164 -86.399  0.00  0.00     0.021 C 
ATOM      9  C   *** d   *      20.791   4.921 -87.772  0.00  0.00    -0.011 C 
ATOM     10  C   *** d   *      18.676   5.455 -86.608  0.00  0.00    -0.022 C 
ATOM     11  C   *** d   *      20.182   3.468 -87.980  0.00  0.00    -0.028 C 
ATOM     12  C   *** d   *      21.496   5.442 -89.053  0.00  0.00     0.047 C 
ATOM     13  C   *** d   *      21.835   4.942 -86.622  0.00  0.00     0.021 C 
ATOM     14  C   *** d   *      19.462   2.974 -86.687  0.00  0.00     0.007 C 
ATOM     15  C   *** d   *      19.079   3.427 -89.063  0.00  0.00     0.011 C 
ATOM     16  C   *** d   *      21.316   2.519 -88.438  0.00  0.00     0.016 C 
ATOM     17  C   *** d   *      18.860   1.523 -86.688  0.00  0.00    -0.035 C 
ATOM     18  C   *** d   *      18.420   4.023 -86.243  0.00  0.00     0.033 C 
ATOM     19  C   *** d   *      18.150   1.160 -88.031  0.00  0.00     0.007 C 
ATOM     20  C   *** d   *      17.891   1.321 -85.486  0.00  0.00     0.012 C 
ATOM     21  C   *** d   *      19.992   0.497 -86.355  0.00  0.00     0.016 C 
ATOM     22  C   *** d   *      18.458   2.038 -89.272  0.00  0.00     0.007 C 
ATOM     23  C   *** d   *      16.684   0.616 -87.951  0.00  0.00     0.008 C 
ATOM     24  C   *** d   *      16.619  -0.478 -86.850  0.00  0.00     0.135 C 
ATOM     25  C   *** d   *      16.283  -0.063 -89.295  0.00  0.00     0.020 C 
ATOM     26  C   *** d   *      17.104   0.003 -85.474  0.00  0.00     0.034 C 
ATOM     27  C   *** d   *      20.030   9.665 -86.457  0.00  0.00    -0.018 C 
ATOM     28  C   *** d   *      19.938  10.150 -87.929  0.00  0.00     0.170 C 
ATOM     29  C   *** d   *      21.105  10.473 -85.687  0.00  0.00     0.018 C 
ATOM     30  C   *** d   *      18.710   9.882 -85.675  0.00  0.00     0.018 C 
BRANCH   4  31
ATOM     31  C   *** d   *      19.478   7.498 -90.042  0.00  0.00     0.179 C 
BRANCH  31  32
ATOM     32  O   *** d   *      19.715   8.292 -91.184  0.00  0.00    -0.400 OA
ATOM     33  H   *** d   *      20.453   7.938 -91.684  0.00  0.00     0.209 HD
ENDBRANCH  31  32
ENDBRANCH   4  31
BRANCH  23  34
ATOM     34  C   *** d   *      15.578   1.657 -87.674  0.00  0.00     0.176 C 
BRANCH  34  35
ATOM     35  O   *** d   *      14.840   1.990 -88.830  0.00  0.00    -0.400 OA
ATOM     36  H   *** d   *      13.964   1.601 -88.768  0.00  0.00     0.209 HD
ENDBRANCH  34  35
ENDBRANCH  23  34
BRANCH  24  37
ATOM     37  O   *** d   *      17.374  -1.593 -87.257  0.00  0.00    -0.352 OA
BRANCH  37  38
ATOM     38  C   *** d   *      16.920  -2.830 -86.743  0.00  0.00     0.293 C 
ATOM     39  O   *** d   *      15.542  -2.605 -86.532  0.00  0.00    -0.340 OA
ATOM     40  C   *** d   *      14.891  -3.713 -85.951  0.00  0.00     0.253 C 
ATOM     41  C   *** d   *      14.966  -4.899 -86.910  0.00  0.00     0.195 C 
ATOM     42  C   *** d   *      16.379  -5.201 -87.400  0.00  0.00     0.184 C 
ATOM     43  C   *** d   *      17.123  -3.928 -87.779  0.00  0.00     0.211 C 
BRANCH  40  44
ATOM     44  C   *** d   *      13.474  -3.276 -85.572  0.00  0.00     0.172 C 
ATOM     45  O   *** d   *      12.765  -2.502 -86.177  0.00  0.00    -0.648 OA
BRANCH  44  46
ATOM     46  O   *** d   *      13.105  -3.901 -84.431  0.00  0.00    -0.774 OA
ATOM     47  H   *** d   *      12.833  -4.815 -84.611  0.00  0.00     0.167 HD
ENDBRANCH  44  46
ENDBRANCH  40  44
BRANCH  41  48
ATOM     48  O   *** d   *      14.368  -6.072 -86.423  0.00  0.00    -0.347 OA
BRANCH  48  49
ATOM     49  C   *** d   *      13.268  -6.559 -87.168  0.00  0.00     0.292 C 
ATOM     50  O   *** d   *      13.844  -7.448 -88.100  0.00  0.00    -0.348 OA
ATOM     51  C   *** d   *      12.899  -8.059 -88.938  0.00  0.00     0.179 C 
ATOM     52  C   *** d   *      11.864  -8.820 -88.118  0.00  0.00     0.180 C 
ATOM     53  C   *** d   *      11.230  -7.912 -87.083  0.00  0.00     0.183 C 
ATOM     54  C   *** d   *      12.319  -7.286 -86.244  0.00  0.00     0.204 C 
BRANCH  51  55
ATOM     55  C   *** d   *      13.669  -8.973 -89.884  0.00  0.00     0.198 C 
BRANCH  55  56
ATOM     56  O   *** d   *      15.033  -8.610 -89.907  0.00  0.00    -0.398 OA
ATOM     57  H   *** d   *      15.244  -8.172 -90.733  0.00  0.00     0.209 HD
ENDBRANCH  55  56
ENDBRANCH  51  55
BRANCH  52  58
ATOM     58  O   *** d   *      10.822  -9.289 -88.939  0.00  0.00    -0.390 OA
ATOM     59  H   *** d   *      10.528 -10.153 -88.651  0.00  0.00     0.210 HD
ENDBRANCH  52  58
BRANCH  53  60
ATOM     60  O   *** d   *      10.369  -8.661 -86.262  0.00  0.00    -0.390 OA
ATOM     61  H   *** d   *      10.538  -9.594 -86.419  0.00  0.00     0.210 HD
ENDBRANCH  53  60
BRANCH  54  62
ATOM     62  O   *** d   *      11.727  -6.374 -85.350  0.00  0.00    -0.388 OA
ATOM     63  H   *** d   *      11.952  -6.635 -84.452  0.00  0.00     0.210 HD
ENDBRANCH  54  62
ENDBRANCH  48  49
ENDBRANCH  41  48
BRANCH  42  64
ATOM     64  O   *** d   *      16.286  -6.085 -88.491  0.00  0.00    -0.390 OA
ATOM     65  H   *** d   *      15.509  -6.638 -88.362  0.00  0.00     0.210 HD
ENDBRANCH  42  64
BRANCH  43  66
ATOM     66  O   *** d   *      18.477  -4.095 -88.139  0.00  0.00    -0.346 OA
BRANCH  66  67
ATOM     67  C   *** d   *      18.882  -4.018 -89.497  0.00  0.00     0.292 C 
ATOM     68  O   *** d   *      18.075  -3.095 -90.180  0.00  0.00    -0.348 OA
ATOM     69  C   *** d   *      18.367  -2.931 -91.537  0.00  0.00     0.179 C 
ATOM     70  C   *** d   *      19.816  -2.503 -91.711  0.00  0.00     0.180 C 
ATOM     71  C   *** d   *      20.721  -3.554 -91.107  0.00  0.00     0.183 C 
ATOM     72  C   *** d   *      20.364  -3.732 -89.646  0.00  0.00     0.204 C 
BRANCH  69  73
ATOM     73  C   *** d   *      17.412  -1.879 -92.086  0.00  0.00     0.198 C 
BRANCH  73  74
ATOM     74  O   *** d   *      16.153  -2.463 -92.358  0.00  0.00    -0.398 OA
ATOM     75  H   *** d   *      15.509  -1.777 -92.545  0.00  0.00     0.209 HD
ENDBRANCH  73  74
ENDBRANCH  69  73
BRANCH  70  76
ATOM     76  O   *** d   *      20.140  -2.378 -93.074  0.00  0.00    -0.390 OA
ATOM     77  H   *** d   *      20.466  -1.494 -93.260  0.00  0.00     0.210 HD
ENDBRANCH  70  76
BRANCH  71  78
ATOM     78  O   *** d   *      22.059  -3.138 -91.218  0.00  0.00    -0.390 OA
ATOM     79  H   *** d   *      22.068  -2.229 -91.528  0.00  0.00     0.210 HD
ENDBRANCH  71  78
BRANCH  72  80
ATOM     80  O   *** d   *      21.123  -4.809 -89.149  0.00  0.00    -0.388 OA
ATOM     81  H   *** d   *      21.005  -5.558 -89.739  0.00  0.00     0.210 HD
ENDBRANCH  72  80
ENDBRANCH  66  67
ENDBRANCH  43  66
ENDBRANCH  37  38
ENDBRANCH  24  37
BRANCH  28  82
ATOM     82  O   *** d   *      18.622  10.114 -88.412  0.00  0.00    -0.309 OA
BRANCH  82  83
ATOM     83  C   *** d   *      18.080  11.129 -89.166  0.00  0.00     0.289 C 
ATOM     84  O   *** d   *      18.659  12.193 -89.267  0.00  0.00    -0.260 OA
BRANCH  83  85
ATOM     85  C   *** d   *      16.867  10.984 -89.786  0.00  0.00     0.009 C 
ATOM     86  C   *** d   *      16.469   9.598 -90.255  0.00  0.00     0.054 C 
ATOM     87  C   *** d   *      16.088  12.071 -89.956  0.00  0.00    -0.018 C 
ATOM     88  C   *** d   *      14.732  12.153 -90.611  0.00  0.00     0.036 C 
ENDBRANCH  83  85
ENDBRANCH  82  83
ENDBRANCH  28  82
BRANCH   6  89
ATOM     89  O   *** d   *      22.154   9.588 -88.545  0.00  0.00    -0.313 OA
BRANCH  89  90
ATOM     90  C   *** d   *      22.997  10.455 -89.183  0.00  0.00     0.255 C 
ATOM     91  O   *** d   *      23.443  10.216 -90.285  0.00  0.00    -0.266 OA
ATOM     92  C   *** d   *      23.397  11.713 -88.430  0.00  0.00     0.126 C 
ENDBRANCH  89  90
ENDBRANCH   6  89
ENDBRANCH   1   3
TORSDOF 29
ENDMDL
MODEL 14
REMARK VINA RESULT:      -5.0     11.018     16.703
REMARK  29 active torsions:
REMARK  status: ('A' for Active; 'I' for Inactive)
REMARK    1  A    between atoms: O_1  and  C_39 
REMARK    2  A    between atoms: O_2  and  C_41 
REMARK    3  A    between atoms: O_2  and  C_55 
REMARK    4  A    between atoms: O_3  and  C_47 
REMARK    5  A    between atoms: O_3  and  C_56 
REMARK    6  A    between atoms: O_4  and  C_49 
REMARK    7  A    between atoms: O_4  and  C_58 
REMARK    8  A    between atoms: O_5  and  C_50 
REMARK    9  A    between atoms: O_6  and  C_51 
REMARK   10  A    between atoms: O_8  and  C_57 
REMARK   11  A    between atoms: O_8  and  C_64 
REMARK   12  A    between atoms: O_11  and  C_59 
REMARK   13  A    between atoms: O_12  and  C_61 
REMARK   14  A    between atoms: O_12  and  C_69 
REMARK   15  A    between atoms: O_14  and  C_65 
REMARK   16  A    between atoms: O_17  and  C_68 
REMARK   17  A    between atoms: O_18  and  C_70 
REMARK   18  A    between atoms: O_19  and  C_73 
REMARK   19  A    between atoms: O_20  and  C_74 
REMARK   20  A    between atoms: O_21  and  C_75 
REMARK   21  A    between atoms: O_22  and  C_77 
REMARK   22  A    between atoms: O_23  and  C_78 
REMARK   23  A    between atoms: O_24  and  C_79 
REMARK   24  A    between atoms: C_33  and  C_50 
REMARK   25  A    between atoms: C_35  and  C_51 
REMARK   26  A    between atoms: C_58  and  C_63 
REMARK   27  A    between atoms: C_60  and  C_65 
REMARK   28  A    between atoms: C_72  and  C_77 
REMARK   29  A    between atoms: C_76  and  C_79 
ROOT
ATOM      1  O   *** d   *      25.024   7.009 -89.323  0.00  0.00    -0.395 OA
ATOM      2  H   *** d   *      24.907   7.088 -88.376  0.00  0.00     0.210 HD
ENDROOT
BRANCH   1   3
ATOM      3  C   *** d   *      23.817   6.603 -89.927  0.00  0.00     0.133 C 
ATOM      4  C   *** d   *      24.081   6.132 -91.370  0.00  0.00     0.043 C 
ATOM      5  C   *** d   *      22.719   5.719 -91.977  0.00  0.00     0.032 C 
ATOM      6  C   *** d   *      24.740   7.247 -92.243  0.00  0.00     0.176 C 
ATOM      7  C   *** d   *      21.838   4.859 -91.084  0.00  0.00    -0.069 C 
ATOM      8  C   *** d   *      21.990   6.929 -92.578  0.00  0.00     0.021 C 
ATOM      9  C   *** d   *      21.766   5.056 -89.578  0.00  0.00    -0.011 C 
ATOM     10  C   *** d   *      20.996   3.999 -91.677  0.00  0.00    -0.022 C 
ATOM     11  C   *** d   *      21.314   3.710 -88.864  0.00  0.00    -0.028 C 
ATOM     12  C   *** d   *      23.134   5.563 -89.047  0.00  0.00     0.047 C 
ATOM     13  C   *** d   *      20.730   6.193 -89.362  0.00  0.00     0.021 C 
ATOM     14  C   *** d   *      19.948   3.211 -89.428  0.00  0.00     0.007 C 
ATOM     15  C   *** d   *      22.283   2.534 -89.127  0.00  0.00     0.011 C 
ATOM     16  C   *** d   *      21.283   3.951 -87.335  0.00  0.00     0.016 C 
ATOM     17  C   *** d   *      19.312   1.926 -88.785  0.00  0.00    -0.035 C 
ATOM     18  C   *** d   *      20.036   3.095 -90.965  0.00  0.00     0.033 C 
ATOM     19  C   *** d   *      20.364   0.811 -88.487  0.00  0.00     0.007 C 
ATOM     20  C   *** d   *      18.161   1.370 -89.674  0.00  0.00     0.012 C 
ATOM     21  C   *** d   *      18.538   2.331 -87.488  0.00  0.00     0.016 C 
ATOM     22  C   *** d   *      21.861   1.215 -88.464  0.00  0.00     0.007 C 
ATOM     23  C   *** d   *      20.073  -0.625 -89.041  0.00  0.00     0.008 C 
ATOM     24  C   *** d   *      18.601  -0.996 -88.712  0.00  0.00     0.135 C 
ATOM     25  C   *** d   *      20.980  -1.675 -88.331  0.00  0.00     0.020 C 
ATOM     26  C   *** d   *      17.576   0.018 -89.243  0.00  0.00     0.034 C 
ATOM     27  C   *** d   *      22.717   7.456 -93.839  0.00  0.00    -0.018 C 
ATOM     28  C   *** d   *      24.252   7.266 -93.707  0.00  0.00     0.170 C 
ATOM     29  C   *** d   *      22.371   8.955 -94.017  0.00  0.00     0.018 C 
ATOM     30  C   *** d   *      22.135   6.746 -95.088  0.00  0.00     0.018 C 
BRANCH   4  31
ATOM     31  C   *** d   *      24.968   4.864 -91.376  0.00  0.00     0.179 C 
BRANCH  31  32
ATOM     32  O   *** d   *      26.340   5.192 -91.405  0.00  0.00    -0.400 OA
ATOM     33  H   *** d   *      26.840   4.479 -91.806  0.00  0.00     0.209 HD
ENDBRANCH  31  32
ENDBRANCH   4  31
BRANCH  23  34
ATOM     34  C   *** d   *      20.306  -0.839 -90.552  0.00  0.00     0.176 C 
BRANCH  34  35
ATOM     35  O   *** d   *      21.036  -2.016 -90.829  0.00  0.00    -0.400 OA
ATOM     36  H   *** d   *      20.660  -2.745 -90.328  0.00  0.00     0.209 HD
ENDBRANCH  34  35
ENDBRANCH  23  34
BRANCH  24  37
ATOM     37  O   *** d   *      18.456  -1.133 -87.319  0.00  0.00    -0.352 OA
BRANCH  37  38
ATOM     38  C   *** d   *      17.449  -2.043 -86.919  0.00  0.00     0.293 C 
ATOM     39  O   *** d   *      18.186  -3.153 -86.453  0.00  0.00    -0.340 OA
ATOM     40  C   *** d   *      17.362  -4.226 -86.056  0.00  0.00     0.253 C 
ATOM     41  C   *** d   *      16.499  -3.787 -84.875  0.00  0.00     0.195 C 
ATOM     42  C   *** d   *      15.742  -2.486 -85.122  0.00  0.00     0.184 C 
ATOM     43  C   *** d   *      16.626  -1.442 -85.787  0.00  0.00     0.211 C 
BRANCH  40  44
ATOM     44  C   *** d   *      18.264  -5.433 -85.785  0.00  0.00     0.172 C 
ATOM     45  O   *** d   *      19.064  -5.928 -86.549  0.00  0.00    -0.648 OA
BRANCH  44  46
ATOM     46  O   *** d   *      18.046  -5.881 -84.528  0.00  0.00    -0.774 OA
ATOM     47  H   *** d   *      17.113  -6.119 -84.404  0.00  0.00     0.167 HD
ENDBRANCH  44  46
ENDBRANCH  40  44
BRANCH  41  48
ATOM     48  O   *** d   *      15.616  -4.773 -84.408  0.00  0.00    -0.347 OA
BRANCH  48  49
ATOM     49  C   *** d   *      14.617  -5.189 -85.320  0.00  0.00     0.292 C 
ATOM     50  O   *** d   *      14.999  -6.498 -85.683  0.00  0.00    -0.348 OA
ATOM     51  C   *** d   *      14.111  -7.102 -86.586  0.00  0.00     0.179 C 
ATOM     52  C   *** d   *      12.702  -7.151 -86.005  0.00  0.00     0.180 C 
ATOM     53  C   *** d   *      12.253  -5.769 -85.577  0.00  0.00     0.183 C 
ATOM     54  C   *** d   *      13.275  -5.191 -84.626  0.00  0.00     0.204 C 
BRANCH  51  55
ATOM     55  C   *** d   *      14.660  -8.492 -86.885  0.00  0.00     0.198 C 
BRANCH  55  56
ATOM     56  O   *** d   *      13.896  -9.471 -86.212  0.00  0.00    -0.398 OA
ATOM     57  H   *** d   *      13.629  -9.145 -85.351  0.00  0.00     0.209 HD
ENDBRANCH  55  56
ENDBRANCH  51  55
BRANCH  52  58
ATOM     58  O   *** d   *      11.780  -7.598 -86.969  0.00  0.00    -0.390 OA
ATOM     59  H   *** d   *      10.910  -7.699 -86.583  0.00  0.00     0.210 HD
ENDBRANCH  52  58
BRANCH  53  60
ATOM     60  O   *** d   *      11.005  -5.856 -84.937  0.00  0.00    -0.390 OA
ATOM     61  H   *** d   *      10.814  -6.783 -84.770  0.00  0.00     0.210 HD
ENDBRANCH  53  60
BRANCH  54  62
ATOM     62  O   *** d   *      12.896  -3.873 -84.309  0.00  0.00    -0.388 OA
ATOM     63  H   *** d   *      13.041  -3.318 -85.080  0.00  0.00     0.210 HD
ENDBRANCH  54  62
ENDBRANCH  48  49
ENDBRANCH  41  48
BRANCH  42  64
ATOM     64  O   *** d   *      15.245  -2.026 -83.887  0.00  0.00    -0.390 OA
ATOM     65  H   *** d   *      15.384  -1.075 -83.845  0.00  0.00     0.210 HD
ENDBRANCH  42  64
BRANCH  43  66
ATOM     66  O   *** d   *      15.984  -0.241 -86.157  0.00  0.00    -0.346 OA
BRANCH  66  67
ATOM     67  C   *** d   *      15.675   0.746 -85.186  0.00  0.00     0.292 C 
ATOM     68  O   *** d   *      16.248   0.395 -83.954  0.00  0.00    -0.348 OA
ATOM     69  C   *** d   *      16.009   1.285 -82.904  0.00  0.00     0.179 C 
ATOM     70  C   *** d   *      16.511   2.673 -83.273  0.00  0.00     0.180 C 
ATOM     71  C   *** d   *      15.802   3.141 -84.525  0.00  0.00     0.183 C 
ATOM     72  C   *** d   *      16.053   2.144 -85.637  0.00  0.00     0.204 C 
BRANCH  69  73
ATOM     73  C   *** d   *      16.731   0.748 -81.675  0.00  0.00     0.198 C 
BRANCH  73  74
ATOM     74  O   *** d   *      15.964   1.002 -80.515  0.00  0.00    -0.398 OA
ATOM     75  H   *** d   *      16.531   0.996 -79.741  0.00  0.00     0.209 HD
ENDBRANCH  73  74
ENDBRANCH  69  73
BRANCH  70  76
ATOM     76  O   *** d   *      16.237   3.593 -82.245  0.00  0.00    -0.390 OA
ATOM     77  H   *** d   *      15.458   3.322 -81.753  0.00  0.00     0.210 HD
ENDBRANCH  70  76
BRANCH  71  78
ATOM     78  O   *** d   *      16.300   4.401 -84.901  0.00  0.00    -0.390 OA
ATOM     79  H   *** d   *      17.158   4.276 -85.315  0.00  0.00     0.210 HD
ENDBRANCH  71  78
BRANCH  72  80
ATOM     80  O   *** d   *      15.271   2.530 -86.742  0.00  0.00    -0.388 OA
ATOM     81  H   *** d   *      15.015   3.448 -86.624  0.00  0.00     0.210 HD
ENDBRANCH  72  80
ENDBRANCH  66  67
ENDBRANCH  43  66
ENDBRANCH  37  38
ENDBRANCH  24  37
BRANCH  28  82
ATOM     82  O   *** d   *      24.689   6.083 -94.320  0.00  0.00    -0.309 OA
BRANCH  82  83
ATOM     83  C   *** d   *      25.800   6.034 -95.131  0.00  0.00     0.289 C 
ATOM     84  O   *** d   *      26.755   5.349 -94.820  0.00  0.00    -0.260 OA
BRANCH  83  85
ATOM     85  C   *** d   *      25.876   6.779 -96.278  0.00  0.00     0.009 C 
ATOM     86  C   *** d   *      27.080   7.681 -96.462  0.00  0.00     0.054 C 
ATOM     87  C   *** d   *      24.880   6.683 -97.183  0.00  0.00    -0.018 C 
ATOM     88  C   *** d   *      24.746   7.406 -98.500  0.00  0.00     0.036 C 
ENDBRANCH  83  85
ENDBRANCH  82  83
ENDBRANCH  28  82
BRANCH   6  89
ATOM     89  O   *** d   *      24.517   8.531 -91.723  0.00  0.00    -0.313 OA
BRANCH  89  90
ATOM     90  C   *** d   *      25.461   9.510 -91.581  0.00  0.00     0.255 C 
ATOM     91  O   *** d   *      26.228   9.524 -90.641  0.00  0.00    -0.266 OA
ATOM     92  C   *** d   *      25.476  10.615 -92.624  0.00  0.00     0.126 C 
ENDBRANCH  89  90
ENDBRANCH   6  89
ENDBRANCH   1   3
TORSDOF 29
ENDMDL
MODEL 15
REMARK VINA RESULT:      -5.0     12.345     20.721
REMARK  29 active torsions:
REMARK  status: ('A' for Active; 'I' for Inactive)
REMARK    1  A    between atoms: O_1  and  C_39 
REMARK    2  A    between atoms: O_2  and  C_41 
REMARK    3  A    between atoms: O_2  and  C_55 
REMARK    4  A    between atoms: O_3  and  C_47 
REMARK    5  A    between atoms: O_3  and  C_56 
REMARK    6  A    between atoms: O_4  and  C_49 
REMARK    7  A    between atoms: O_4  and  C_58 
REMARK    8  A    between atoms: O_5  and  C_50 
REMARK    9  A    between atoms: O_6  and  C_51 
REMARK   10  A    between atoms: O_8  and  C_57 
REMARK   11  A    between atoms: O_8  and  C_64 
REMARK   12  A    between atoms: O_11  and  C_59 
REMARK   13  A    between atoms: O_12  and  C_61 
REMARK   14  A    between atoms: O_12  and  C_69 
REMARK   15  A    between atoms: O_14  and  C_65 
REMARK   16  A    between atoms: O_17  and  C_68 
REMARK   17  A    between atoms: O_18  and  C_70 
REMARK   18  A    between atoms: O_19  and  C_73 
REMARK   19  A    between atoms: O_20  and  C_74 
REMARK   20  A    between atoms: O_21  and  C_75 
REMARK   21  A    between atoms: O_22  and  C_77 
REMARK   22  A    between atoms: O_23  and  C_78 
REMARK   23  A    between atoms: O_24  and  C_79 
REMARK   24  A    between atoms: C_33  and  C_50 
REMARK   25  A    between atoms: C_35  and  C_51 
REMARK   26  A    between atoms: C_58  and  C_63 
REMARK   27  A    between atoms: C_60  and  C_65 
REMARK   28  A    between atoms: C_72  and  C_77 
REMARK   29  A    between atoms: C_76  and  C_79 
ROOT
ATOM      1  O   *** d   *      31.486 -14.388 -73.933  0.00  0.00    -0.395 OA
ATOM      2  H   *** d   *      30.775 -15.026 -73.860  0.00  0.00     0.210 HD
ENDROOT
BRANCH   1   3
ATOM      3  C   *** d   *      31.034 -13.236 -74.606  0.00  0.00     0.133 C 
ATOM      4  C   *** d   *      31.031 -12.030 -73.648  0.00  0.00     0.043 C 
ATOM      5  C   *** d   *      30.511 -10.809 -74.442  0.00  0.00     0.032 C 
ATOM      6  C   *** d   *      30.132 -12.275 -72.394  0.00  0.00     0.176 C 
ATOM      7  C   *** d   *      31.107 -10.629 -75.830  0.00  0.00    -0.069 C 
ATOM      8  C   *** d   *      28.978 -10.744 -74.418  0.00  0.00     0.021 C 
ATOM      9  C   *** d   *      31.443 -11.807 -76.730  0.00  0.00    -0.011 C 
ATOM     10  C   *** d   *      31.198  -9.381 -76.315  0.00  0.00    -0.022 C 
ATOM     11  C   *** d   *      32.571 -11.402 -77.775  0.00  0.00    -0.028 C 
ATOM     12  C   *** d   *      31.863 -13.027 -75.868  0.00  0.00     0.047 C 
ATOM     13  C   *** d   *      30.112 -12.173 -77.442  0.00  0.00     0.021 C 
ATOM     14  C   *** d   *      32.134 -10.163 -78.616  0.00  0.00     0.007 C 
ATOM     15  C   *** d   *      33.886 -10.953 -77.096  0.00  0.00     0.011 C 
ATOM     16  C   *** d   *      32.899 -12.637 -78.648  0.00  0.00     0.016 C 
ATOM     17  C   *** d   *      33.100  -9.665 -79.750  0.00  0.00    -0.035 C 
ATOM     18  C   *** d   *      31.728  -9.013 -77.668  0.00  0.00     0.033 C 
ATOM     19  C   *** d   *      34.603  -9.692 -79.324  0.00  0.00     0.007 C 
ATOM     20  C   *** d   *      32.696  -8.244 -80.242  0.00  0.00     0.012 C 
ATOM     21  C   *** d   *      32.865 -10.522 -81.036  0.00  0.00     0.016 C 
ATOM     22  C   *** d   *      34.988 -10.537 -78.082  0.00  0.00     0.007 C 
ATOM     23  C   *** d   *      35.433  -8.378 -79.516  0.00  0.00     0.008 C 
ATOM     24  C   *** d   *      35.157  -7.818 -80.938  0.00  0.00     0.135 C 
ATOM     25  C   *** d   *      36.959  -8.683 -79.432  0.00  0.00     0.020 C 
ATOM     26  C   *** d   *      33.667  -7.576 -81.226  0.00  0.00     0.034 C 
ATOM     27  C   *** d   *      28.449 -10.409 -73.002  0.00  0.00    -0.018 C 
ATOM     28  C   *** d   *      29.373 -11.021 -71.914  0.00  0.00     0.170 C 
ATOM     29  C   *** d   *      27.011 -10.967 -72.867  0.00  0.00     0.018 C 
ATOM     30  C   *** d   *      28.311  -8.871 -72.868  0.00  0.00     0.018 C 
BRANCH   4  31
ATOM     31  C   *** d   *      32.473 -11.684 -73.203  0.00  0.00     0.179 C 
BRANCH  31  32
ATOM     32  O   *** d   *      33.003 -12.675 -72.350  0.00  0.00    -0.400 OA
ATOM     33  H   *** d   *      33.664 -12.291 -71.771  0.00  0.00     0.209 HD
ENDBRANCH  31  32
ENDBRANCH   4  31
BRANCH  23  34
ATOM     34  C   *** d   *      35.184  -7.252 -78.488  0.00  0.00     0.176 C 
BRANCH  34  35
ATOM     35  O   *** d   *      35.076  -7.735 -77.166  0.00  0.00    -0.400 OA
ATOM     36  H   *** d   *      35.730  -7.296 -76.616  0.00  0.00     0.209 HD
ENDBRANCH  34  35
ENDBRANCH  23  34
BRANCH  24  37
ATOM     37  O   *** d   *      35.689  -8.699 -81.896  0.00  0.00    -0.352 OA
BRANCH  37  38
ATOM     38  C   *** d   *      36.110  -8.079 -83.096  0.00  0.00     0.293 C 
ATOM     39  O   *** d   *      36.774  -6.919 -82.642  0.00  0.00    -0.340 OA
ATOM     40  C   *** d   *      37.229  -6.103 -83.699  0.00  0.00     0.253 C 
ATOM     41  C   *** d   *      38.266  -6.871 -84.516  0.00  0.00     0.195 C 
ATOM     42  C   *** d   *      37.793  -8.250 -84.962  0.00  0.00     0.184 C 
ATOM     43  C   *** d   *      37.082  -8.988 -83.837  0.00  0.00     0.211 C 
BRANCH  40  44
ATOM     44  C   *** d   *      37.727  -4.788 -83.092  0.00  0.00     0.172 C 
ATOM     45  O   *** d   *      37.765  -4.498 -81.917  0.00  0.00    -0.648 OA
BRANCH  44  46
ATOM     46  O   *** d   *      38.141  -3.968 -84.085  0.00  0.00    -0.774 OA
ATOM     47  H   *** d   *      39.100  -4.042 -84.215  0.00  0.00     0.167 HD
ENDBRANCH  44  46
ENDBRANCH  40  44
BRANCH  41  48
ATOM     48  O   *** d   *      38.773  -6.160 -85.615  0.00  0.00    -0.347 OA
BRANCH  48  49
ATOM     49  C   *** d   *      37.958  -6.147 -86.771  0.00  0.00     0.292 C 
ATOM     50  O   *** d   *      36.784  -5.480 -86.362  0.00  0.00    -0.348 OA
ATOM     51  C   *** d   *      35.837  -5.347 -87.389  0.00  0.00     0.179 C 
ATOM     52  C   *** d   *      36.432  -4.599 -88.578  0.00  0.00     0.180 C 
ATOM     53  C   *** d   *      37.711  -5.266 -89.041  0.00  0.00     0.183 C 
ATOM     54  C   *** d   *      38.659  -5.383 -87.871  0.00  0.00     0.204 C 
BRANCH  51  55
ATOM     55  C   *** d   *      34.636  -4.622 -86.795  0.00  0.00     0.198 C 
BRANCH  55  56
ATOM     56  O   *** d   *      33.462  -4.972 -87.497  0.00  0.00    -0.398 OA
ATOM     57  H   *** d   *      33.634  -4.986 -88.440  0.00  0.00     0.209 HD
ENDBRANCH  55  56
ENDBRANCH  51  55
BRANCH  52  58
ATOM     58  O   *** d   *      35.547  -4.614 -89.671  0.00  0.00    -0.390 OA
ATOM     59  H   *** d   *      35.711  -3.869 -90.248  0.00  0.00     0.210 HD
ENDBRANCH  52  58
BRANCH  53  60
ATOM     60  O   *** d   *      38.303  -4.494 -90.056  0.00  0.00    -0.390 OA
ATOM     61  H   *** d   *      38.259  -4.991 -90.878  0.00  0.00     0.210 HD
ENDBRANCH  53  60
BRANCH  54  62
ATOM     62  O   *** d   *      39.804  -6.086 -88.289  0.00  0.00    -0.388 OA
ATOM     63  H   *** d   *      39.524  -6.890 -88.736  0.00  0.00     0.210 HD
ENDBRANCH  54  62
ENDBRANCH  48  49
ENDBRANCH  41  48
BRANCH  42  64
ATOM     64  O   *** d   *      38.912  -8.971 -85.421  0.00  0.00    -0.390 OA
ATOM     65  H   *** d   *      39.558  -9.006 -84.708  0.00  0.00     0.210 HD
ENDBRANCH  42  64
BRANCH  43  66
ATOM     66  O   *** d   *      36.510 -10.230 -84.185  0.00  0.00    -0.346 OA
BRANCH  66  67
ATOM     67  C   *** d   *      36.562 -10.705 -85.521  0.00  0.00     0.292 C 
ATOM     68  O   *** d   *      37.604 -11.636 -85.652  0.00  0.00    -0.348 OA
ATOM     69  C   *** d   *      37.770 -12.176 -86.930  0.00  0.00     0.179 C 
ATOM     70  C   *** d   *      36.482 -12.849 -87.383  0.00  0.00     0.180 C 
ATOM     71  C   *** d   *      35.364 -11.830 -87.388  0.00  0.00     0.183 C 
ATOM     72  C   *** d   *      35.226 -11.241 -86.000  0.00  0.00     0.204 C 
BRANCH  69  73
ATOM     73  C   *** d   *      38.918 -13.175 -86.860  0.00  0.00     0.198 C 
BRANCH  73  74
ATOM     74  O   *** d   *      39.805 -12.818 -85.817  0.00  0.00    -0.398 OA
ATOM     75  H   *** d   *      39.676 -13.400 -85.066  0.00  0.00     0.209 HD
ENDBRANCH  73  74
ENDBRANCH  69  73
BRANCH  70  76
ATOM     76  O   *** d   *      36.617 -13.359 -88.687  0.00  0.00    -0.390 OA
ATOM     77  H   *** d   *      36.271 -12.733 -89.327  0.00  0.00     0.210 HD
ENDBRANCH  70  76
BRANCH  71  78
ATOM     78  O   *** d   *      34.162 -12.459 -87.755  0.00  0.00    -0.390 OA
ATOM     79  H   *** d   *      33.545 -11.784 -88.048  0.00  0.00     0.210 HD
ENDBRANCH  71  78
BRANCH  72  80
ATOM     80  O   *** d   *      34.279 -10.202 -86.070  0.00  0.00    -0.388 OA
ATOM     81  H   *** d   *      33.483 -10.489 -85.617  0.00  0.00     0.210 HD
ENDBRANCH  72  80
ENDBRANCH  66  67
ENDBRANCH  43  66
ENDBRANCH  37  38
ENDBRANCH  24  37
BRANCH  28  82
ATOM     82  O   *** d   *      30.319 -10.097 -71.449  0.00  0.00    -0.309 OA
BRANCH  82  83
ATOM     83  C   *** d   *      30.774 -10.091 -70.150  0.00  0.00     0.289 C 
ATOM     84  O   *** d   *      30.043 -10.440 -69.244  0.00  0.00    -0.260 OA
BRANCH  83  85
ATOM     85  C   *** d   *      32.037  -9.660 -69.842  0.00  0.00     0.009 C 
ATOM     86  C   *** d   *      32.289  -8.166 -69.800  0.00  0.00     0.054 C 
ATOM     87  C   *** d   *      32.996 -10.577 -69.597  0.00  0.00    -0.018 C 
ATOM     88  C   *** d   *      34.445 -10.339 -69.251  0.00  0.00     0.036 C 
ENDBRANCH  83  85
ENDBRANCH  82  83
ENDBRANCH  28  82
BRANCH   6  89
ATOM     89  O   *** d   *      29.171 -13.273 -72.616  0.00  0.00    -0.313 OA
BRANCH  89  90
ATOM     90  C   *** d   *      28.673 -14.127 -71.671  0.00  0.00     0.255 C 
ATOM     91  O   *** d   *      27.493 -14.146 -71.388  0.00  0.00    -0.266 OA
ATOM     92  C   *** d   *      29.668 -15.019 -70.949  0.00  0.00     0.126 C 
ENDBRANCH  89  90
ENDBRANCH   6  89
ENDBRANCH   1   3
TORSDOF 29
ENDMDL
MODEL 16
REMARK VINA RESULT:      -4.8      5.194     14.342
REMARK  29 active torsions:
REMARK  status: ('A' for Active; 'I' for Inactive)
REMARK    1  A    between atoms: O_1  and  C_39 
REMARK    2  A    between atoms: O_2  and  C_41 
REMARK    3  A    between atoms: O_2  and  C_55 
REMARK    4  A    between atoms: O_3  and  C_47 
REMARK    5  A    between atoms: O_3  and  C_56 
REMARK    6  A    between atoms: O_4  and  C_49 
REMARK    7  A    between atoms: O_4  and  C_58 
REMARK    8  A    between atoms: O_5  and  C_50 
REMARK    9  A    between atoms: O_6  and  C_51 
REMARK   10  A    between atoms: O_8  and  C_57 
REMARK   11  A    between atoms: O_8  and  C_64 
REMARK   12  A    between atoms: O_11  and  C_59 
REMARK   13  A    between atoms: O_12  and  C_61 
REMARK   14  A    between atoms: O_12  and  C_69 
REMARK   15  A    between atoms: O_14  and  C_65 
REMARK   16  A    between atoms: O_17  and  C_68 
REMARK   17  A    between atoms: O_18  and  C_70 
REMARK   18  A    between atoms: O_19  and  C_73 
REMARK   19  A    between atoms: O_20  and  C_74 
REMARK   20  A    between atoms: O_21  and  C_75 
REMARK   21  A    between atoms: O_22  and  C_77 
REMARK   22  A    between atoms: O_23  and  C_78 
REMARK   23  A    between atoms: O_24  and  C_79 
REMARK   24  A    between atoms: C_33  and  C_50 
REMARK   25  A    between atoms: C_35  and  C_51 
REMARK   26  A    between atoms: C_58  and  C_63 
REMARK   27  A    between atoms: C_60  and  C_65 
REMARK   28  A    between atoms: C_72  and  C_77 
REMARK   29  A    between atoms: C_76  and  C_79 
ROOT
ATOM      1  O   *** d   *      37.947   0.546 -87.529  0.00  0.00    -0.395 OA
ATOM      2  H   *** d   *      38.595  -0.129 -87.324  0.00  0.00     0.210 HD
ENDROOT
BRANCH   1   3
ATOM      3  C   *** d   *      37.417   0.333 -88.817  0.00  0.00     0.133 C 
ATOM      4  C   *** d   *      38.151  -0.833 -89.505  0.00  0.00     0.043 C 
ATOM      5  C   *** d   *      37.534  -1.001 -90.913  0.00  0.00     0.032 C 
ATOM      6  C   *** d   *      39.688  -0.574 -89.622  0.00  0.00     0.176 C 
ATOM      7  C   *** d   *      36.014  -0.970 -90.970  0.00  0.00    -0.069 C 
ATOM      8  C   *** d   *      38.207  -0.067 -91.929  0.00  0.00     0.021 C 
ATOM      9  C   *** d   *      35.186  -0.059 -90.078  0.00  0.00    -0.011 C 
ATOM     10  C   *** d   *      35.410  -1.667 -91.943  0.00  0.00    -0.022 C 
ATOM     11  C   *** d   *      33.723  -0.651 -89.889  0.00  0.00    -0.028 C 
ATOM     12  C   *** d   *      35.907   0.146 -88.719  0.00  0.00     0.047 C 
ATOM     13  C   *** d   *      35.157   1.313 -90.805  0.00  0.00     0.021 C 
ATOM     14  C   *** d   *      33.026  -0.867 -91.268  0.00  0.00     0.007 C 
ATOM     15  C   *** d   *      33.720  -2.055 -89.241  0.00  0.00     0.011 C 
ATOM     16  C   *** d   *      32.927   0.292 -88.954  0.00  0.00     0.016 C 
ATOM     17  C   *** d   *      31.541  -1.382 -91.270  0.00  0.00    -0.035 C 
ATOM     18  C   *** d   *      33.930  -1.732 -92.173  0.00  0.00     0.033 C 
ATOM     19  C   *** d   *      31.282  -2.494 -90.205  0.00  0.00     0.007 C 
ATOM     20  C   *** d   *      31.125  -1.874 -92.688  0.00  0.00     0.012 C 
ATOM     21  C   *** d   *      30.578  -0.168 -91.063  0.00  0.00     0.016 C 
ATOM     22  C   *** d   *      32.319  -2.660 -89.064  0.00  0.00     0.007 C 
ATOM     23  C   *** d   *      30.617  -3.824 -90.695  0.00  0.00     0.008 C 
ATOM     24  C   *** d   *      29.401  -3.470 -91.594  0.00  0.00     0.135 C 
ATOM     25  C   *** d   *      30.069  -4.636 -89.483  0.00  0.00     0.020 C 
ATOM     26  C   *** d   *      29.755  -2.562 -92.782  0.00  0.00     0.034 C 
ATOM     27  C   *** d   *      39.669  -0.494 -92.206  0.00  0.00    -0.018 C 
ATOM     28  C   *** d   *      40.313  -1.101 -90.929  0.00  0.00     0.170 C 
ATOM     29  C   *** d   *      40.465   0.749 -92.675  0.00  0.00     0.018 C 
ATOM     30  C   *** d   *      39.688  -1.475 -93.406  0.00  0.00     0.018 C 
BRANCH   4  31
ATOM     31  C   *** d   *      37.896  -2.160 -88.751  0.00  0.00     0.179 C 
BRANCH  31  32
ATOM     32  O   *** d   *      37.669  -3.228 -89.645  0.00  0.00    -0.400 OA
ATOM     33  H   *** d   *      37.172  -2.920 -90.405  0.00  0.00     0.209 HD
ENDBRANCH  31  32
ENDBRANCH   4  31
BRANCH  23  34
ATOM     34  C   *** d   *      31.527  -4.805 -91.465  0.00  0.00     0.176 C 
BRANCH  34  35
ATOM     35  O   *** d   *      32.539  -5.361 -90.653  0.00  0.00    -0.400 OA
ATOM     36  H   *** d   *      32.186  -5.521 -89.774  0.00  0.00     0.209 HD
ENDBRANCH  34  35
ENDBRANCH  23  34
BRANCH  24  37
ATOM     37  O   *** d   *      28.404  -2.861 -90.811  0.00  0.00    -0.352 OA
BRANCH  37  38
ATOM     38  C   *** d   *      27.200  -2.585 -91.500  0.00  0.00     0.293 C 
ATOM     39  O   *** d   *      26.941  -3.789 -92.189  0.00  0.00    -0.340 OA
ATOM     40  C   *** d   *      25.795  -3.714 -93.008  0.00  0.00     0.253 C 
ATOM     41  C   *** d   *      24.567  -3.475 -92.132  0.00  0.00     0.195 C 
ATOM     42  C   *** d   *      24.720  -2.298 -91.174  0.00  0.00     0.184 C 
ATOM     43  C   *** d   *      26.086  -2.297 -90.503  0.00  0.00     0.211 C 
BRANCH  40  44
ATOM     44  C   *** d   *      25.745  -4.984 -93.861  0.00  0.00     0.172 C 
ATOM     45  O   *** d   *      25.760  -6.128 -93.463  0.00  0.00    -0.648 OA
BRANCH  44  46
ATOM     46  O   *** d   *      25.671  -4.641 -95.167  0.00  0.00    -0.774 OA
ATOM     47  H   *** d   *      26.290  -3.922 -95.370  0.00  0.00     0.167 HD
ENDBRANCH  44  46
ENDBRANCH  40  44
BRANCH  41  48
ATOM     48  O   *** d   *      23.364  -3.357 -92.847  0.00  0.00    -0.347 OA
BRANCH  48  49
ATOM     49  C   *** d   *      22.482  -4.458 -92.754  0.00  0.00     0.292 C 
ATOM     50  O   *** d   *      21.618  -4.124 -91.689  0.00  0.00    -0.348 OA
ATOM     51  C   *** d   *      20.640  -5.100 -91.444  0.00  0.00     0.179 C 
ATOM     52  C   *** d   *      19.799  -5.347 -92.691  0.00  0.00     0.180 C 
ATOM     53  C   *** d   *      20.685  -5.688 -93.873  0.00  0.00     0.183 C 
ATOM     54  C   *** d   *      21.714  -4.597 -94.049  0.00  0.00     0.204 C 
BRANCH  51  55
ATOM     55  C   *** d   *      19.800  -4.603 -90.273  0.00  0.00     0.198 C 
BRANCH  55  56
ATOM     56  O   *** d   *      20.011  -5.421 -89.142  0.00  0.00    -0.398 OA
ATOM     57  H   *** d   *      20.791  -5.130 -88.666  0.00  0.00     0.209 HD
ENDBRANCH  55  56
ENDBRANCH  51  55
BRANCH  52  58
ATOM     58  O   *** d   *      18.934  -6.440 -92.503  0.00  0.00    -0.390 OA
ATOM     59  H   *** d   *      19.351  -7.253 -92.787  0.00  0.00     0.210 HD
ENDBRANCH  52  58
BRANCH  53  60
ATOM     60  O   *** d   *      19.901  -5.794 -95.034  0.00  0.00    -0.390 OA
ATOM     61  H   *** d   *      19.985  -4.976 -95.532  0.00  0.00     0.210 HD
ENDBRANCH  53  60
BRANCH  54  62
ATOM     62  O   *** d   *      22.589  -4.969 -95.087  0.00  0.00    -0.388 OA
ATOM     63  H   *** d   *      23.482  -5.014 -94.735  0.00  0.00     0.210 HD
ENDBRANCH  54  62
ENDBRANCH  48  49
ENDBRANCH  41  48
BRANCH  42  64
ATOM     64  O   *** d   *      23.682  -2.368 -90.224  0.00  0.00    -0.390 OA
ATOM     65  H   *** d   *      23.703  -3.243 -89.823  0.00  0.00     0.210 HD
ENDBRANCH  42  64
BRANCH  43  66
ATOM     66  O   *** d   *      26.363  -1.184 -89.681  0.00  0.00    -0.346 OA
BRANCH  66  67
ATOM     67  C   *** d   *      25.645   0.031 -89.836  0.00  0.00     0.292 C 
ATOM     68  O   *** d   *      24.717   0.169 -88.793  0.00  0.00    -0.348 OA
ATOM     69  C   *** d   *      23.934   1.326 -88.834  0.00  0.00     0.179 C 
ATOM     70  C   *** d   *      24.826   2.559 -88.832  0.00  0.00     0.180 C 
ATOM     71  C   *** d   *      25.746   2.508 -90.032  0.00  0.00     0.183 C 
ATOM     72  C   *** d   *      26.560   1.232 -89.977  0.00  0.00     0.204 C 
BRANCH  69  73
ATOM     73  C   *** d   *      23.022   1.304 -87.615  0.00  0.00     0.198 C 
BRANCH  73  74
ATOM     74  O   *** d   *      23.511   2.195 -86.630  0.00  0.00    -0.398 OA
ATOM     75  H   *** d   *      22.956   2.977 -86.594  0.00  0.00     0.209 HD
ENDBRANCH  73  74
ENDBRANCH  69  73
BRANCH  70  76
ATOM     76  O   *** d   *      24.055   3.732 -88.919  0.00  0.00    -0.390 OA
ATOM     77  H   *** d   *      23.146   3.554 -88.668  0.00  0.00     0.210 HD
ENDBRANCH  70  76
BRANCH  71  78
ATOM     78  O   *** d   *      26.608   3.619 -90.006  0.00  0.00    -0.390 OA
ATOM     79  H   *** d   *      26.116   4.375 -89.677  0.00  0.00     0.210 HD
ENDBRANCH  71  78
BRANCH  72  80
ATOM     80  O   *** d   *      27.300   1.147 -91.171  0.00  0.00    -0.388 OA
ATOM     81  H   *** d   *      26.696   1.260 -91.909  0.00  0.00     0.210 HD
ENDBRANCH  72  80
ENDBRANCH  66  67
ENDBRANCH  43  66
ENDBRANCH  37  38
ENDBRANCH  24  37
BRANCH  28  82
ATOM     82  O   *** d   *      40.228  -2.501 -90.914  0.00  0.00    -0.309 OA
BRANCH  82  83
ATOM     83  C   *** d   *      41.197  -3.297 -90.346  0.00  0.00     0.289 C 
ATOM     84  O   *** d   *      42.370  -3.112 -90.605  0.00  0.00    -0.260 OA
BRANCH  83  85
ATOM     85  C   *** d   *      40.866  -4.333 -89.514  0.00  0.00     0.009 C 
ATOM     86  C   *** d   *      40.603  -5.690 -90.137  0.00  0.00     0.054 C 
ATOM     87  C   *** d   *      40.784  -4.102 -88.187  0.00  0.00    -0.018 C 
ATOM     88  C   *** d   *      40.432  -5.076 -87.092  0.00  0.00     0.036 C 
ENDBRANCH  83  85
ENDBRANCH  82  83
ENDBRANCH  28  82
BRANCH   6  89
ATOM     89  O   *** d   *      40.005   0.790 -89.538  0.00  0.00    -0.313 OA
BRANCH  89  90
ATOM     90  C   *** d   *      41.018   1.331 -88.797  0.00  0.00     0.255 C 
ATOM     91  O   *** d   *      40.861   1.644 -87.636  0.00  0.00    -0.266 OA
ATOM     92  C   *** d   *      42.342   1.574 -89.503  0.00  0.00     0.126 C 
ENDBRANCH  89  90
ENDBRANCH   6  89
ENDBRANCH   1   3
TORSDOF 29
ENDMDL
MODEL 17
REMARK VINA RESULT:      -4.7      3.864      8.008
REMARK  29 active torsions:
REMARK  status: ('A' for Active; 'I' for Inactive)
REMARK    1  A    between atoms: O_1  and  C_39 
REMARK    2  A    between atoms: O_2  and  C_41 
REMARK    3  A    between atoms: O_2  and  C_55 
REMARK    4  A    between atoms: O_3  and  C_47 
REMARK    5  A    between atoms: O_3  and  C_56 
REMARK    6  A    between atoms: O_4  and  C_49 
REMARK    7  A    between atoms: O_4  and  C_58 
REMARK    8  A    between atoms: O_5  and  C_50 
REMARK    9  A    between atoms: O_6  and  C_51 
REMARK   10  A    between atoms: O_8  and  C_57 
REMARK   11  A    between atoms: O_8  and  C_64 
REMARK   12  A    between atoms: O_11  and  C_59 
REMARK   13  A    between atoms: O_12  and  C_61 
REMARK   14  A    between atoms: O_12  and  C_69 
REMARK   15  A    between atoms: O_14  and  C_65 
REMARK   16  A    between atoms: O_17  and  C_68 
REMARK   17  A    between atoms: O_18  and  C_70 
REMARK   18  A    between atoms: O_19  and  C_73 
REMARK   19  A    between atoms: O_20  and  C_74 
REMARK   20  A    between atoms: O_21  and  C_75 
REMARK   21  A    between atoms: O_22  and  C_77 
REMARK   22  A    between atoms: O_23  and  C_78 
REMARK   23  A    between atoms: O_24  and  C_79 
REMARK   24  A    between atoms: C_33  and  C_50 
REMARK   25  A    between atoms: C_35  and  C_51 
REMARK   26  A    between atoms: C_58  and  C_63 
REMARK   27  A    between atoms: C_60  and  C_65 
REMARK   28  A    between atoms: C_72  and  C_77 
REMARK   29  A    between atoms: C_76  and  C_79 
ROOT
ATOM      1  O   *** d   *      28.967   6.471 -89.975  0.00  0.00    -0.395 OA
ATOM      2  H   *** d   *      29.462   5.881 -89.406  0.00  0.00     0.210 HD
ENDROOT
BRANCH   1   3
ATOM      3  C   *** d   *      28.522   5.778 -91.119  0.00  0.00     0.133 C 
ATOM      4  C   *** d   *      27.903   6.765 -92.127  0.00  0.00     0.043 C 
ATOM      5  C   *** d   *      27.422   5.941 -93.344  0.00  0.00     0.032 C 
ATOM      6  C   *** d   *      26.707   7.562 -91.514  0.00  0.00     0.176 C 
ATOM      7  C   *** d   *      28.404   4.900 -93.860  0.00  0.00    -0.069 C 
ATOM      8  C   *** d   *      26.007   5.391 -93.118  0.00  0.00     0.021 C 
ATOM      9  C   *** d   *      29.299   4.095 -92.931  0.00  0.00    -0.011 C 
ATOM     10  C   *** d   *      28.363   4.594 -95.165  0.00  0.00    -0.022 C 
ATOM     11  C   *** d   *      30.591   3.591 -93.707  0.00  0.00    -0.028 C 
ATOM     12  C   *** d   *      29.665   4.944 -91.685  0.00  0.00     0.047 C 
ATOM     13  C   *** d   *      28.424   2.907 -92.447  0.00  0.00     0.021 C 
ATOM     14  C   *** d   *      30.198   2.757 -94.965  0.00  0.00     0.007 C 
ATOM     15  C   *** d   *      31.443   4.750 -94.274  0.00  0.00     0.011 C 
ATOM     16  C   *** d   *      31.483   2.803 -92.717  0.00  0.00     0.016 C 
ATOM     17  C   *** d   *      31.354   2.117 -95.815  0.00  0.00    -0.035 C 
ATOM     18  C   *** d   *      29.230   3.578 -95.846  0.00  0.00     0.033 C 
ATOM     19  C   *** d   *      32.575   3.074 -95.999  0.00  0.00     0.007 C 
ATOM     20  C   *** d   *      30.826   1.633 -97.198  0.00  0.00     0.012 C 
ATOM     21  C   *** d   *      31.789   0.768 -95.155  0.00  0.00     0.016 C 
ATOM     22  C   *** d   *      32.690   4.291 -95.045  0.00  0.00     0.007 C 
ATOM     23  C   *** d   *      33.087   3.322 -97.457  0.00  0.00     0.008 C 
ATOM     24  C   *** d   *      33.201   1.954 -98.184  0.00  0.00     0.135 C 
ATOM     25  C   *** d   *      34.515   3.947 -97.432  0.00  0.00     0.020 C 
ATOM     26  C   *** d   *      31.893   1.148 -98.189  0.00  0.00     0.034 C 
ATOM     27  C   *** d   *      24.955   6.528 -93.109  0.00  0.00    -0.018 C 
ATOM     28  C   *** d   *      25.557   7.827 -92.507  0.00  0.00     0.170 C 
ATOM     29  C   *** d   *      23.733   6.063 -92.278  0.00  0.00     0.018 C 
ATOM     30  C   *** d   *      24.423   6.731 -94.550  0.00  0.00     0.018 C 
BRANCH   4  31
ATOM     31  C   *** d   *      28.975   7.747 -92.657  0.00  0.00     0.179 C 
BRANCH  31  32
ATOM     32  O   *** d   *      28.685   8.171 -93.972  0.00  0.00    -0.400 OA
ATOM     33  H   *** d   *      27.768   7.987 -94.181  0.00  0.00     0.209 HD
ENDBRANCH  31  32
ENDBRANCH   4  31
BRANCH  23  34
ATOM     34  C   *** d   *      32.240   4.272 -98.331  0.00  0.00     0.176 C 
BRANCH  34  35
ATOM     35  O   *** d   *      32.618   4.244 -99.691  0.00  0.00    -0.400 OA
ATOM     36  H   *** d   *      32.071   4.862-100.183  0.00  0.00     0.209 HD
ENDBRANCH  34  35
ENDBRANCH  23  34
BRANCH  24  37
ATOM     37  O   *** d   *      34.224   1.194 -97.589  0.00  0.00    -0.352 OA
BRANCH  37  38
ATOM     38  C   *** d   *      35.004   0.442 -98.499  0.00  0.00     0.293 C 
ATOM     39  O   *** d   *      35.337   1.386 -99.494  0.00  0.00    -0.340 OA
ATOM     40  C   *** d   *      36.076   0.822-100.555  0.00  0.00     0.253 C 
ATOM     41  C   *** d   *      37.410   0.307-100.020  0.00  0.00     0.195 C 
ATOM     42  C   *** d   *      37.270  -0.611 -98.810  0.00  0.00     0.184 C 
ATOM     43  C   *** d   *      36.263  -0.065 -97.808  0.00  0.00     0.211 C 
BRANCH  40  44
ATOM     44  C   *** d   *      36.184   1.875-101.661  0.00  0.00     0.172 C 
ATOM     45  O   *** d   *      36.112   3.078-101.529  0.00  0.00    -0.648 OA
BRANCH  44  46
ATOM     46  O   *** d   *      36.388   1.258-102.847  0.00  0.00    -0.774 OA
ATOM     47  H   *** d   *      36.854   1.843-103.464  0.00  0.00     0.167 HD
ENDBRANCH  44  46
ENDBRANCH  40  44
BRANCH  41  48
ATOM     48  O   *** d   *      38.223  -0.301-100.990  0.00  0.00    -0.347 OA
BRANCH  48  49
ATOM     49  C   *** d   *      37.836  -1.601-101.393  0.00  0.00     0.292 C 
ATOM     50  O   *** d   *      37.205  -1.406-102.640  0.00  0.00    -0.348 OA
ATOM     51  C   *** d   *      36.755  -2.600-103.224  0.00  0.00     0.179 C 
ATOM     52  C   *** d   *      37.911  -3.577-103.413  0.00  0.00     0.180 C 
ATOM     53  C   *** d   *      38.637  -3.802-102.102  0.00  0.00     0.183 C 
ATOM     54  C   *** d   *      39.065  -2.468-101.539  0.00  0.00     0.204 C 
BRANCH  51  55
ATOM     55  C   *** d   *      36.095  -2.226-104.546  0.00  0.00     0.198 C 
BRANCH  55  56
ATOM     56  O   *** d   *      35.210  -3.248-104.953  0.00  0.00    -0.398 OA
ATOM     57  H   *** d   *      35.173  -3.290-105.910  0.00  0.00     0.209 HD
ENDBRANCH  55  56
ENDBRANCH  51  55
BRANCH  52  58
ATOM     58  O   *** d   *      37.439  -4.832-103.837  0.00  0.00    -0.390 OA
ATOM     59  H   *** d   *      36.762  -4.730-104.506  0.00  0.00     0.210 HD
ENDBRANCH  52  58
BRANCH  53  60
ATOM     60  O   *** d   *      39.767  -4.609-102.322  0.00  0.00    -0.390 OA
ATOM     61  H   *** d   *      40.119  -4.876-101.469  0.00  0.00     0.210 HD
ENDBRANCH  53  60
BRANCH  54  62
ATOM     62  O   *** d   *      39.655  -2.681-100.279  0.00  0.00    -0.388 OA
ATOM     63  H   *** d   *      39.921  -3.602-100.217  0.00  0.00     0.210 HD
ENDBRANCH  54  62
ENDBRANCH  48  49
ENDBRANCH  41  48
BRANCH  42  64
ATOM     64  O   *** d   *      38.542  -0.764 -98.226  0.00  0.00    -0.390 OA
ATOM     65  H   *** d   *      38.972   0.097 -98.215  0.00  0.00     0.210 HD
ENDBRANCH  42  64
BRANCH  43  66
ATOM     66  O   *** d   *      35.982  -0.900 -96.706  0.00  0.00    -0.346 OA
BRANCH  66  67
ATOM     67  C   *** d   *      36.321  -0.500 -95.387  0.00  0.00     0.292 C 
ATOM     68  O   *** d   *      35.178  -0.531 -94.574  0.00  0.00    -0.348 OA
ATOM     69  C   *** d   *      35.375  -0.147 -93.245  0.00  0.00     0.179 C 
ATOM     70  C   *** d   *      36.431  -1.032 -92.598  0.00  0.00     0.180 C 
ATOM     71  C   *** d   *      37.724  -0.909 -93.374  0.00  0.00     0.183 C 
ATOM     72  C   *** d   *      37.475  -1.302 -94.815  0.00  0.00     0.204 C 
BRANCH  69  73
ATOM     73  C   *** d   *      34.037  -0.274 -92.529  0.00  0.00     0.198 C 
BRANCH  73  74
ATOM     74  O   *** d   *      33.391  -1.470 -92.921  0.00  0.00    -0.398 OA
ATOM     75  H   *** d   *      33.098  -1.952 -92.145  0.00  0.00     0.209 HD
ENDBRANCH  73  74
ENDBRANCH  69  73
BRANCH  70  76
ATOM     76  O   *** d   *      36.675  -0.630 -91.272  0.00  0.00    -0.390 OA
ATOM     77  H   *** d   *      36.087  -1.092 -90.670  0.00  0.00     0.210 HD
ENDBRANCH  70  76
BRANCH  71  78
ATOM     78  O   *** d   *      38.688  -1.765 -92.812  0.00  0.00    -0.390 OA
ATOM     79  H   *** d   *      38.791  -1.536 -91.885  0.00  0.00     0.210 HD
ENDBRANCH  71  78
BRANCH  72  80
ATOM     80  O   *** d   *      38.655  -1.045 -95.537  0.00  0.00    -0.388 OA
ATOM     81  H   *** d   *      39.064  -0.255 -95.177  0.00  0.00     0.210 HD
ENDBRANCH  72  80
ENDBRANCH  66  67
ENDBRANCH  43  66
ENDBRANCH  37  38
ENDBRANCH  24  37
BRANCH  28  82
ATOM     82  O   *** d   *      26.038   8.691 -93.501  0.00  0.00    -0.309 OA
BRANCH  82  83
ATOM     83  C   *** d   *      25.923  10.060 -93.413  0.00  0.00     0.289 C 
ATOM     84  O   *** d   *      26.910  10.764 -93.494  0.00  0.00    -0.260 OA
BRANCH  83  85
ATOM     85  C   *** d   *      24.709  10.657 -93.195  0.00  0.00     0.009 C 
ATOM     86  C   *** d   *      23.637  10.498 -94.255  0.00  0.00     0.054 C 
ATOM     87  C   *** d   *      24.525  11.361 -92.059  0.00  0.00    -0.018 C 
ATOM     88  C   *** d   *      23.290  12.104 -91.614  0.00  0.00     0.036 C 
ENDBRANCH  83  85
ENDBRANCH  82  83
ENDBRANCH  28  82
BRANCH   6  89
ATOM     89  O   *** d   *      26.146   6.910 -90.405  0.00  0.00    -0.313 OA
BRANCH  89  90
ATOM     90  C   *** d   *      25.514   7.518 -89.356  0.00  0.00     0.255 C 
ATOM     91  O   *** d   *      24.593   6.986 -88.773  0.00  0.00    -0.266 OA
ATOM     92  C   *** d   *      25.980   8.915 -88.982  0.00  0.00     0.126 C 
ENDBRANCH  89  90
ENDBRANCH   6  89
ENDBRANCH   1   3
TORSDOF 29
ENDMDL
MODEL 18
REMARK VINA RESULT:      -4.6      6.300     10.549
REMARK  29 active torsions:
REMARK  status: ('A' for Active; 'I' for Inactive)
REMARK    1  A    between atoms: O_1  and  C_39 
REMARK    2  A    between atoms: O_2  and  C_41 
REMARK    3  A    between atoms: O_2  and  C_55 
REMARK    4  A    between atoms: O_3  and  C_47 
REMARK    5  A    between atoms: O_3  and  C_56 
REMARK    6  A    between atoms: O_4  and  C_49 
REMARK    7  A    between atoms: O_4  and  C_58 
REMARK    8  A    between atoms: O_5  and  C_50 
REMARK    9  A    between atoms: O_6  and  C_51 
REMARK   10  A    between atoms: O_8  and  C_57 
REMARK   11  A    between atoms: O_8  and  C_64 
REMARK   12  A    between atoms: O_11  and  C_59 
REMARK   13  A    between atoms: O_12  and  C_61 
REMARK   14  A    between atoms: O_12  and  C_69 
REMARK   15  A    between atoms: O_14  and  C_65 
REMARK   16  A    between atoms: O_17  and  C_68 
REMARK   17  A    between atoms: O_18  and  C_70 
REMARK   18  A    between atoms: O_19  and  C_73 
REMARK   19  A    between atoms: O_20  and  C_74 
REMARK   20  A    between atoms: O_21  and  C_75 
REMARK   21  A    between atoms: O_22  and  C_77 
REMARK   22  A    between atoms: O_23  and  C_78 
REMARK   23  A    between atoms: O_24  and  C_79 
REMARK   24  A    between atoms: C_33  and  C_50 
REMARK   25  A    between atoms: C_35  and  C_51 
REMARK   26  A    between atoms: C_58  and  C_63 
REMARK   27  A    between atoms: C_60  and  C_65 
REMARK   28  A    between atoms: C_72  and  C_77 
REMARK   29  A    between atoms: C_76  and  C_79 
ROOT
ATOM      1  O   *** d   *      22.867  -8.618 -91.118  0.00  0.00    -0.395 OA
ATOM      2  H   *** d   *      22.965  -8.151 -90.287  0.00  0.00     0.210 HD
ENDROOT
BRANCH   1   3
ATOM      3  C   *** d   *      23.665  -8.013 -92.109  0.00  0.00     0.133 C 
ATOM      4  C   *** d   *      22.931  -6.801 -92.713  0.00  0.00     0.043 C 
ATOM      5  C   *** d   *      23.850  -6.199 -93.800  0.00  0.00     0.032 C 
ATOM      6  C   *** d   *      21.553  -7.196 -93.335  0.00  0.00     0.176 C 
ATOM      7  C   *** d   *      25.312  -6.038 -93.407  0.00  0.00    -0.069 C 
ATOM      8  C   *** d   *      23.651  -6.904 -95.149  0.00  0.00     0.021 C 
ATOM      9  C   *** d   *      26.034  -7.048 -92.531  0.00  0.00    -0.011 C 
ATOM     10  C   *** d   *      26.007  -5.044 -93.979  0.00  0.00    -0.022 C 
ATOM     11  C   *** d   *      27.261  -6.362 -91.791  0.00  0.00    -0.028 C 
ATOM     12  C   *** d   *      25.036  -7.686 -91.528  0.00  0.00     0.047 C 
ATOM     13  C   *** d   *      26.505  -8.168 -93.498  0.00  0.00     0.021 C 
ATOM     14  C   *** d   *      28.240  -5.711 -92.817  0.00  0.00     0.007 C 
ATOM     15  C   *** d   *      26.835  -5.187 -90.880  0.00  0.00     0.011 C 
ATOM     16  C   *** d   *      27.947  -7.418 -90.891  0.00  0.00     0.016 C 
ATOM     17  C   *** d   *      29.551  -5.046 -92.264  0.00  0.00    -0.035 C 
ATOM     18  C   *** d   *      27.457  -4.750 -93.738  0.00  0.00     0.033 C 
ATOM     19  C   *** d   *      29.314  -4.230 -90.954  0.00  0.00     0.007 C 
ATOM     20  C   *** d   *      30.223  -4.154 -93.349  0.00  0.00     0.012 C 
ATOM     21  C   *** d   *      30.636  -6.152 -92.050  0.00  0.00     0.016 C 
ATOM     22  C   *** d   *      28.003  -4.492 -90.166  0.00  0.00     0.007 C 
ATOM     23  C   *** d   *      29.824  -2.751 -90.919  0.00  0.00     0.008 C 
ATOM     24  C   *** d   *      31.276  -2.713 -91.470  0.00  0.00     0.135 C 
ATOM     25  C   *** d   *      29.878  -2.228 -89.452  0.00  0.00     0.020 C 
ATOM     26  C   *** d   *      31.417  -3.312 -92.878  0.00  0.00     0.034 C 
ATOM     27  C   *** d   *      22.258  -6.591 -95.748  0.00  0.00    -0.018 C 
ATOM     28  C   *** d   *      21.203  -6.420 -94.621  0.00  0.00     0.170 C 
ATOM     29  C   *** d   *      21.856  -7.751 -96.693  0.00  0.00     0.018 C 
ATOM     30  C   *** d   *      22.370  -5.339 -96.654  0.00  0.00     0.018 C 
BRANCH   4  31
ATOM     31  C   *** d   *      22.731  -5.698 -91.645  0.00  0.00     0.179 C 
BRANCH  31  32
ATOM     32  O   *** d   *      21.367  -5.539 -91.316  0.00  0.00    -0.400 OA
ATOM     33  H   *** d   *      21.076  -6.265 -90.762  0.00  0.00     0.209 HD
ENDBRANCH  31  32
ENDBRANCH   4  31
BRANCH  23  34
ATOM     34  C   *** d   *      28.980  -1.714 -91.692  0.00  0.00     0.176 C 
BRANCH  34  35
ATOM     35  O   *** d   *      28.696  -0.563 -90.925  0.00  0.00    -0.400 OA
ATOM     36  H   *** d   *      29.162   0.188 -91.300  0.00  0.00     0.209 HD
ENDBRANCH  34  35
ENDBRANCH  23  34
BRANCH  24  37
ATOM     37  O   *** d   *      32.130  -3.387 -90.580  0.00  0.00    -0.352 OA
BRANCH  37  38
ATOM     38  C   *** d   *      33.468  -2.927 -90.583  0.00  0.00     0.293 C 
ATOM     39  O   *** d   *      33.419  -1.805 -91.438  0.00  0.00    -0.340 OA
ATOM     40  C   *** d   *      34.685  -1.217 -91.638  0.00  0.00     0.253 C 
ATOM     41  C   *** d   *      35.211  -0.690 -90.305  0.00  0.00     0.195 C 
ATOM     42  C   *** d   *      35.181  -1.723 -89.184  0.00  0.00     0.184 C 
ATOM     43  C   *** d   *      33.875  -2.503 -89.178  0.00  0.00     0.211 C 
BRANCH  40  44
ATOM     44  C   *** d   *      34.543  -0.164 -92.741  0.00  0.00     0.172 C 
ATOM     45  O   *** d   *      34.340  -0.367 -93.918  0.00  0.00    -0.648 OA
BRANCH  44  46
ATOM     46  O   *** d   *      34.668   1.069 -92.199  0.00  0.00    -0.774 OA
ATOM     47  H   *** d   *      35.494   1.489 -92.487  0.00  0.00     0.167 HD
ENDBRANCH  44  46
ENDBRANCH  40  44
BRANCH  41  48
ATOM     48  O   *** d   *      36.484  -0.102 -90.380  0.00  0.00    -0.347 OA
BRANCH  48  49
ATOM     49  C   *** d   *      37.556  -0.984 -90.649  0.00  0.00     0.292 C 
ATOM     50  O   *** d   *      37.843  -0.779 -92.015  0.00  0.00    -0.348 OA
ATOM     51  C   *** d   *      38.908  -1.565 -92.480  0.00  0.00     0.179 C 
ATOM     52  C   *** d   *      40.172  -1.292 -91.673  0.00  0.00     0.180 C 
ATOM     53  C   *** d   *      39.910  -1.476 -90.192  0.00  0.00     0.183 C 
ATOM     54  C   *** d   *      38.740  -0.611 -89.787  0.00  0.00     0.204 C 
BRANCH  51  55
ATOM     55  C   *** d   *      39.087  -1.240 -93.958  0.00  0.00     0.198 C 
BRANCH  55  56
ATOM     56  O   *** d   *      40.296  -0.539 -94.159  0.00  0.00    -0.398 OA
ATOM     57  H   *** d   *      40.176   0.389 -93.950  0.00  0.00     0.209 HD
ENDBRANCH  55  56
ENDBRANCH  51  55
BRANCH  52  58
ATOM     58  O   *** d   *      41.192  -2.196 -92.021  0.00  0.00    -0.390 OA
ATOM     59  H   *** d   *      40.964  -3.084 -91.748  0.00  0.00     0.210 HD
ENDBRANCH  52  58
BRANCH  53  60
ATOM     60  O   *** d   *      41.052  -1.105 -89.461  0.00  0.00    -0.390 OA
ATOM     61  H   *** d   *      41.385  -0.279 -89.821  0.00  0.00     0.210 HD
ENDBRANCH  53  60
BRANCH  54  62
ATOM     62  O   *** d   *      38.446  -0.861 -88.433  0.00  0.00    -0.388 OA
ATOM     63  H   *** d   *      38.101  -0.054 -88.041  0.00  0.00     0.210 HD
ENDBRANCH  54  62
ENDBRANCH  48  49
ENDBRANCH  41  48
BRANCH  42  64
ATOM     64  O   *** d   *      35.384  -1.053 -87.963  0.00  0.00    -0.390 OA
ATOM     65  H   *** d   *      34.910  -1.533 -87.276  0.00  0.00     0.210 HD
ENDBRANCH  42  64
BRANCH  43  66
ATOM     66  O   *** d   *      33.797  -3.560 -88.245  0.00  0.00    -0.346 OA
BRANCH  66  67
ATOM     67  C   *** d   *      34.765  -4.597 -88.240  0.00  0.00     0.292 C 
ATOM     68  O   *** d   *      35.965  -4.127 -88.797  0.00  0.00    -0.348 OA
ATOM     69  C   *** d   *      37.003  -5.060 -88.860  0.00  0.00     0.179 C 
ATOM     70  C   *** d   *      37.311  -5.592 -87.468  0.00  0.00     0.180 C 
ATOM     71  C   *** d   *      36.067  -6.235 -86.896  0.00  0.00     0.183 C 
ATOM     72  C   *** d   *      34.951  -5.212 -86.866  0.00  0.00     0.204 C 
BRANCH  69  73
ATOM     73  C   *** d   *      38.214  -4.357 -89.461  0.00  0.00     0.198 C 
BRANCH  73  74
ATOM     74  O   *** d   *      38.940  -5.257 -90.275  0.00  0.00    -0.398 OA
ATOM     75  H   *** d   *      38.675  -5.154 -91.191  0.00  0.00     0.209 HD
ENDBRANCH  73  74
ENDBRANCH  69  73
BRANCH  70  76
ATOM     76  O   *** d   *      38.325  -6.567 -87.519  0.00  0.00    -0.390 OA
ATOM     77  H   *** d   *      38.348  -7.067 -86.700  0.00  0.00     0.210 HD
ENDBRANCH  70  76
BRANCH  71  78
ATOM     78  O   *** d   *      36.332  -6.682 -85.589  0.00  0.00    -0.390 OA
ATOM     79  H   *** d   *      36.613  -7.599 -85.634  0.00  0.00     0.210 HD
ENDBRANCH  71  78
BRANCH  72  80
ATOM     80  O   *** d   *      33.776  -5.873 -86.463  0.00  0.00    -0.388 OA
ATOM     81  H   *** d   *      33.307  -5.306 -85.846  0.00  0.00     0.210 HD
ENDBRANCH  72  80
ENDBRANCH  66  67
ENDBRANCH  43  66
ENDBRANCH  37  38
ENDBRANCH  24  37
BRANCH  28  82
ATOM     82  O   *** d   *      21.020  -5.073 -94.275  0.00  0.00    -0.309 OA
BRANCH  82  83
ATOM     83  C   *** d   *      19.777  -4.486 -94.215  0.00  0.00     0.289 C 
ATOM     84  O   *** d   *      19.017  -4.754 -93.305  0.00  0.00    -0.260 OA
BRANCH  83  85
ATOM     85  C   *** d   *      19.353  -3.621 -95.189  0.00  0.00     0.009 C 
ATOM     86  C   *** d   *      18.746  -4.209 -96.447  0.00  0.00     0.054 C 
ATOM     87  C   *** d   *      19.496  -2.295 -94.990  0.00  0.00    -0.018 C 
ATOM     88  C   *** d   *      19.114  -1.167 -95.915  0.00  0.00     0.036 C 
ENDBRANCH  83  85
ENDBRANCH  82  83
ENDBRANCH  28  82
BRANCH   6  89
ATOM     89  O   *** d   *      21.484  -8.561 -93.651  0.00  0.00    -0.313 OA
BRANCH  89  90
ATOM     90  C   *** d   *      20.439  -9.395 -93.368  0.00  0.00     0.255 C 
ATOM     91  O   *** d   *      20.244  -9.814 -92.246  0.00  0.00    -0.266 OA
ATOM     92  C   *** d   *      19.557  -9.822 -94.530  0.00  0.00     0.126 C 
ENDBRANCH  89  90
ENDBRANCH   6  89
ENDBRANCH   1   3
TORSDOF 29
ENDMDL
MODEL 19
REMARK VINA RESULT:      -4.5      9.653     19.110
REMARK  29 active torsions:
REMARK  status: ('A' for Active; 'I' for Inactive)
REMARK    1  A    between atoms: O_1  and  C_39 
REMARK    2  A    between atoms: O_2  and  C_41 
REMARK    3  A    between atoms: O_2  and  C_55 
REMARK    4  A    between atoms: O_3  and  C_47 
REMARK    5  A    between atoms: O_3  and  C_56 
REMARK    6  A    between atoms: O_4  and  C_49 
REMARK    7  A    between atoms: O_4  and  C_58 
REMARK    8  A    between atoms: O_5  and  C_50 
REMARK    9  A    between atoms: O_6  and  C_51 
REMARK   10  A    between atoms: O_8  and  C_57 
REMARK   11  A    between atoms: O_8  and  C_64 
REMARK   12  A    between atoms: O_11  and  C_59 
REMARK   13  A    between atoms: O_12  and  C_61 
REMARK   14  A    between atoms: O_12  and  C_69 
REMARK   15  A    between atoms: O_14  and  C_65 
REMARK   16  A    between atoms: O_17  and  C_68 
REMARK   17  A    between atoms: O_18  and  C_70 
REMARK   18  A    between atoms: O_19  and  C_73 
REMARK   19  A    between atoms: O_20  and  C_74 
REMARK   20  A    between atoms: O_21  and  C_75 
REMARK   21  A    between atoms: O_22  and  C_77 
REMARK   22  A    between atoms: O_23  and  C_78 
REMARK   23  A    between atoms: O_24  and  C_79 
REMARK   24  A    between atoms: C_33  and  C_50 
REMARK   25  A    between atoms: C_35  and  C_51 
REMARK   26  A    between atoms: C_58  and  C_63 
REMARK   27  A    between atoms: C_60  and  C_65 
REMARK   28  A    between atoms: C_72  and  C_77 
REMARK   29  A    between atoms: C_76  and  C_79 
ROOT
ATOM      1  O   *** d   *      33.078 -14.976 -94.394  0.00  0.00    -0.395 OA
ATOM      2  H   *** d   *      32.544 -14.881 -95.184  0.00  0.00     0.210 HD
ENDROOT
BRANCH   1   3
ATOM      3  C   *** d   *      32.422 -14.388 -93.294  0.00  0.00     0.133 C 
ATOM      4  C   *** d   *      33.455 -13.776 -92.329  0.00  0.00     0.043 C 
ATOM      5  C   *** d   *      32.674 -13.167 -91.141  0.00  0.00     0.032 C 
ATOM      6  C   *** d   *      34.477 -14.838 -91.808  0.00  0.00     0.176 C 
ATOM      7  C   *** d   *      31.454 -12.338 -91.516  0.00  0.00    -0.069 C 
ATOM      8  C   *** d   *      32.392 -14.222 -90.062  0.00  0.00     0.021 C 
ATOM      9  C   *** d   *      30.548 -12.706 -92.681  0.00  0.00    -0.011 C 
ATOM     10  C   *** d   *      31.100 -11.339 -90.695  0.00  0.00    -0.022 C 
ATOM     11  C   *** d   *      29.790 -11.417 -93.220  0.00  0.00    -0.028 C 
ATOM     12  C   *** d   *      31.376 -13.400 -93.795  0.00  0.00     0.047 C 
ATOM     13  C   *** d   *      29.555 -13.756 -92.112  0.00  0.00     0.021 C 
ATOM     14  C   *** d   *      28.981 -10.726 -92.079  0.00  0.00     0.007 C 
ATOM     15  C   *** d   *      30.754 -10.316 -93.719  0.00  0.00     0.011 C 
ATOM     16  C   *** d   *      28.903 -11.834 -94.419  0.00  0.00     0.016 C 
ATOM     17  C   *** d   *      28.109  -9.473 -92.449  0.00  0.00    -0.035 C 
ATOM     18  C   *** d   *      29.917 -10.438 -90.885  0.00  0.00     0.033 C 
ATOM     19  C   *** d   *      28.827  -8.506 -93.443  0.00  0.00     0.007 C 
ATOM     20  C   *** d   *      27.663  -8.708 -91.168  0.00  0.00     0.012 C 
ATOM     21  C   *** d   *      26.737  -9.953 -93.022  0.00  0.00     0.016 C 
ATOM     22  C   *** d   *      30.048  -9.051 -94.229  0.00  0.00     0.007 C 
ATOM     23  C   *** d   *      28.914  -6.994 -93.047  0.00  0.00     0.008 C 
ATOM     24  C   *** d   *      27.516  -6.526 -92.559  0.00  0.00     0.135 C 
ATOM     25  C   *** d   *      29.280  -6.126 -94.289  0.00  0.00     0.020 C 
ATOM     26  C   *** d   *      26.953  -7.367 -91.403  0.00  0.00     0.034 C 
ATOM     27  C   *** d   *      33.695 -14.662 -89.350  0.00  0.00    -0.018 C 
ATOM     28  C   *** d   *      34.894 -14.636 -90.337  0.00  0.00     0.170 C 
ATOM     29  C   *** d   *      33.490 -16.090 -88.786  0.00  0.00     0.018 C 
ATOM     30  C   *** d   *      33.922 -13.756 -88.113  0.00  0.00     0.018 C 
BRANCH   4  31
ATOM     31  C   *** d   *      34.209 -12.607 -93.006  0.00  0.00     0.179 C 
BRANCH  31  32
ATOM     32  O   *** d   *      34.520 -11.587 -92.082  0.00  0.00    -0.400 OA
ATOM     33  H   *** d   *      35.363 -11.769 -91.663  0.00  0.00     0.209 HD
ENDBRANCH  31  32
ENDBRANCH   4  31
BRANCH  23  34
ATOM     34  C   *** d   *      29.958  -6.625 -91.970  0.00  0.00     0.176 C 
BRANCH  34  35
ATOM     35  O   *** d   *      30.905  -5.683 -92.429  0.00  0.00    -0.400 OA
ATOM     36  H   *** d   *      30.456  -5.015 -92.954  0.00  0.00     0.209 HD
ENDBRANCH  34  35
ENDBRANCH  23  34
BRANCH  24  37
ATOM     37  O   *** d   *      26.616  -6.542 -93.640  0.00  0.00    -0.352 OA
BRANCH  37  38
ATOM     38  C   *** d   *      25.264  -6.327 -93.284  0.00  0.00     0.293 C 
ATOM     39  O   *** d   *      25.246  -4.970 -92.896  0.00  0.00    -0.340 OA
ATOM     40  C   *** d   *      23.981  -4.552 -92.433  0.00  0.00     0.253 C 
ATOM     41  C   *** d   *      22.968  -4.662 -93.570  0.00  0.00     0.195 C 
ATOM     42  C   *** d   *      22.957  -6.028 -94.248  0.00  0.00     0.184 C 
ATOM     43  C   *** d   *      24.368  -6.541 -94.497  0.00  0.00     0.211 C 
BRANCH  40  44
ATOM     44  C   *** d   *      24.140  -3.149 -91.840  0.00  0.00     0.172 C 
ATOM     45  O   *** d   *      25.029  -2.359 -92.072  0.00  0.00    -0.648 OA
BRANCH  44  46
ATOM     46  O   *** d   *      23.111  -2.901 -91.000  0.00  0.00    -0.774 OA
ATOM     47  H   *** d   *      22.352  -3.468 -91.207  0.00  0.00     0.167 HD
ENDBRANCH  44  46
ENDBRANCH  40  44
BRANCH  41  48
ATOM     48  O   *** d   *      21.661  -4.293 -93.215  0.00  0.00    -0.347 OA
BRANCH  48  49
ATOM     49  C   *** d   *      21.182  -3.092 -93.788  0.00  0.00     0.292 C 
ATOM     50  O   *** d   *      20.913  -3.431 -95.132  0.00  0.00    -0.348 OA
ATOM     51  C   *** d   *      20.403  -2.359 -95.880  0.00  0.00     0.179 C 
ATOM     52  C   *** d   *      19.124  -1.820 -95.250  0.00  0.00     0.180 C 
ATOM     53  C   *** d   *      19.355  -1.463 -93.796  0.00  0.00     0.183 C 
ATOM     54  C   *** d   *      19.919  -2.665 -93.076  0.00  0.00     0.204 C 
BRANCH  51  55
ATOM     55  C   *** d   *      20.175  -2.874 -97.296  0.00  0.00     0.198 C 
BRANCH  55  56
ATOM     56  O   *** d   *      21.018  -3.977 -97.554  0.00  0.00    -0.398 OA
ATOM     57  H   *** d   *      21.222  -4.433 -96.735  0.00  0.00     0.209 HD
ENDBRANCH  55  56
ENDBRANCH  51  55
BRANCH  52  58
ATOM     58  O   *** d   *      18.705  -0.643 -95.896  0.00  0.00    -0.390 OA
ATOM     59  H   *** d   *      19.327  -0.394 -96.580  0.00  0.00     0.210 HD
ENDBRANCH  52  58
BRANCH  53  60
ATOM     60  O   *** d   *      18.138  -1.083 -93.204  0.00  0.00    -0.390 OA
ATOM     61  H   *** d   *      17.463  -1.062 -93.888  0.00  0.00     0.210 HD
ENDBRANCH  53  60
BRANCH  54  62
ATOM     62  O   *** d   *      20.217  -2.295 -91.751  0.00  0.00    -0.388 OA
ATOM     63  H   *** d   *      20.476  -3.082 -91.264  0.00  0.00     0.210 HD
ENDBRANCH  54  62
ENDBRANCH  48  49
ENDBRANCH  41  48
BRANCH  42  64
ATOM     64  O   *** d   *      22.232  -5.916 -95.450  0.00  0.00    -0.390 OA
ATOM     65  H   *** d   *      22.529  -5.121 -95.904  0.00  0.00     0.210 HD
ENDBRANCH  42  64
BRANCH  43  66
ATOM     66  O   *** d   *      24.461  -7.848 -95.020  0.00  0.00    -0.346 OA
BRANCH  66  67
ATOM     67  C   *** d   *      23.296  -8.627 -95.240  0.00  0.00     0.292 C 
ATOM     68  O   *** d   *      23.087  -8.788 -96.619  0.00  0.00    -0.348 OA
ATOM     69  C   *** d   *      21.959  -9.534 -96.972  0.00  0.00     0.179 C 
ATOM     70  C   *** d   *      22.031 -10.918 -96.346  0.00  0.00     0.180 C 
ATOM     71  C   *** d   *      22.114 -10.779 -94.842  0.00  0.00     0.183 C 
ATOM     72  C   *** d   *      23.327  -9.944 -94.488  0.00  0.00     0.204 C 
BRANCH  69  73
ATOM     73  C   *** d   *      21.925  -9.618 -98.493  0.00  0.00     0.198 C 
BRANCH  73  74
ATOM     74  O   *** d   *      20.601  -9.845 -98.934  0.00  0.00    -0.398 OA
ATOM     75  H   *** d   *      20.468  -9.434 -99.791  0.00  0.00     0.209 HD
ENDBRANCH  73  74
ENDBRANCH  69  73
BRANCH  70  76
ATOM     76  O   *** d   *      20.881 -11.667 -96.655  0.00  0.00    -0.390 OA
ATOM     77  H   *** d   *      20.177 -11.470 -96.032  0.00  0.00     0.210 HD
ENDBRANCH  70  76
BRANCH  71  78
ATOM     78  O   *** d   *      22.234 -12.054 -94.261  0.00  0.00    -0.390 OA
ATOM     79  H   *** d   *      22.845 -11.994 -93.523  0.00  0.00     0.210 HD
ENDBRANCH  71  78
BRANCH  72  80
ATOM     80  O   *** d   *      23.298  -9.716 -93.100  0.00  0.00    -0.388 OA
ATOM     81  H   *** d   *      22.633  -9.048 -92.917  0.00  0.00     0.210 HD
ENDBRANCH  72  80
ENDBRANCH  66  67
ENDBRANCH  43  66
ENDBRANCH  37  38
ENDBRANCH  24  37
BRANCH  28  82
ATOM     82  O   *** d   *      35.614 -13.435 -90.255  0.00  0.00    -0.309 OA
BRANCH  82  83
ATOM     83  C   *** d   *      36.976 -13.399 -90.058  0.00  0.00     0.289 C 
ATOM     84  O   *** d   *      37.728 -13.289 -91.006  0.00  0.00    -0.260 OA
BRANCH  83  85
ATOM     85  C   *** d   *      37.516 -13.524 -88.806  0.00  0.00     0.009 C 
ATOM     86  C   *** d   *      37.891 -12.257 -88.063  0.00  0.00     0.054 C 
ATOM     87  C   *** d   *      37.694 -14.760 -88.294  0.00  0.00    -0.018 C 
ATOM     88  C   *** d   *      38.272 -15.138 -86.954  0.00  0.00     0.036 C 
ENDBRANCH  83  85
ENDBRANCH  82  83
ENDBRANCH  28  82
BRANCH   6  89
ATOM     89  O   *** d   *      33.985 -16.147 -91.917  0.00  0.00    -0.313 OA
BRANCH  89  90
ATOM     90  C   *** d   *      34.675 -17.222 -92.404  0.00  0.00     0.255 C 
ATOM     91  O   *** d   *      34.798 -17.414 -93.595  0.00  0.00    -0.266 OA
ATOM     92  C   *** d   *      35.242 -18.200 -91.388  0.00  0.00     0.126 C 
ENDBRANCH  89  90
ENDBRANCH   6  89
ENDBRANCH   1   3
TORSDOF 29
ENDMDL
MODEL 20
REMARK VINA RESULT:      -4.5      6.121     15.315
REMARK  29 active torsions:
REMARK  status: ('A' for Active; 'I' for Inactive)
REMARK    1  A    between atoms: O_1  and  C_39 
REMARK    2  A    between atoms: O_2  and  C_41 
REMARK    3  A    between atoms: O_2  and  C_55 
REMARK    4  A    between atoms: O_3  and  C_47 
REMARK    5  A    between atoms: O_3  and  C_56 
REMARK    6  A    between atoms: O_4  and  C_49 
REMARK    7  A    between atoms: O_4  and  C_58 
REMARK    8  A    between atoms: O_5  and  C_50 
REMARK    9  A    between atoms: O_6  and  C_51 
REMARK   10  A    between atoms: O_8  and  C_57 
REMARK   11  A    between atoms: O_8  and  C_64 
REMARK   12  A    between atoms: O_11  and  C_59 
REMARK   13  A    between atoms: O_12  and  C_61 
REMARK   14  A    between atoms: O_12  and  C_69 
REMARK   15  A    between atoms: O_14  and  C_65 
REMARK   16  A    between atoms: O_17  and  C_68 
REMARK   17  A    between atoms: O_18  and  C_70 
REMARK   18  A    between atoms: O_19  and  C_73 
REMARK   19  A    between atoms: O_20  and  C_74 
REMARK   20  A    between atoms: O_21  and  C_75 
REMARK   21  A    between atoms: O_22  and  C_77 
REMARK   22  A    between atoms: O_23  and  C_78 
REMARK   23  A    between atoms: O_24  and  C_79 
REMARK   24  A    between atoms: C_33  and  C_50 
REMARK   25  A    between atoms: C_35  and  C_51 
REMARK   26  A    between atoms: C_58  and  C_63 
REMARK   27  A    between atoms: C_60  and  C_65 
REMARK   28  A    between atoms: C_72  and  C_77 
REMARK   29  A    between atoms: C_76  and  C_79 
ROOT
ATOM      1  O   *** d   *      38.652  -7.151 -80.933  0.00  0.00    -0.395 OA
ATOM      2  H   *** d   *      38.738  -6.229 -80.690  0.00  0.00     0.210 HD
ENDROOT
BRANCH   1   3
ATOM      3  C   *** d   *      37.591  -7.314 -81.846  0.00  0.00     0.133 C 
ATOM      4  C   *** d   *      36.253  -6.959 -81.171  0.00  0.00     0.043 C 
ATOM      5  C   *** d   *      35.136  -7.174 -82.218  0.00  0.00     0.032 C 
ATOM      6  C   *** d   *      35.979  -7.836 -79.907  0.00  0.00     0.176 C 
ATOM      7  C   *** d   *      35.419  -6.613 -83.603  0.00  0.00    -0.069 C 
ATOM      8  C   *** d   *      34.662  -8.635 -82.232  0.00  0.00     0.021 C 
ATOM      9  C   *** d   *      36.807  -6.636 -84.222  0.00  0.00    -0.011 C 
ATOM     10  C   *** d   *      34.372  -6.219 -84.345  0.00  0.00    -0.022 C 
ATOM     11  C   *** d   *      36.947  -5.488 -85.312  0.00  0.00    -0.028 C 
ATOM     12  C   *** d   *      37.882  -6.514 -83.110  0.00  0.00     0.047 C 
ATOM     13  C   *** d   *      36.949  -8.046 -84.858  0.00  0.00     0.021 C 
ATOM     14  C   *** d   *      35.844  -5.620 -86.408  0.00  0.00     0.007 C 
ATOM     15  C   *** d   *      36.729  -4.073 -84.727  0.00  0.00     0.011 C 
ATOM     16  C   *** d   *      38.381  -5.533 -85.893  0.00  0.00     0.016 C 
ATOM     17  C   *** d   *      35.873  -4.607 -87.608  0.00  0.00    -0.035 C 
ATOM     18  C   *** d   *      34.453  -5.669 -85.737  0.00  0.00     0.033 C 
ATOM     19  C   *** d   *      36.206  -3.147 -87.163  0.00  0.00     0.007 C 
ATOM     20  C   *** d   *      34.534  -4.645 -88.401  0.00  0.00     0.012 C 
ATOM     21  C   *** d   *      36.889  -5.114 -88.682  0.00  0.00     0.016 C 
ATOM     22  C   *** d   *      36.840  -2.944 -85.763  0.00  0.00     0.007 C 
ATOM     23  C   *** d   *      35.231  -2.011 -87.622  0.00  0.00     0.008 C 
ATOM     24  C   *** d   *      34.933  -2.192 -89.135  0.00  0.00     0.135 C 
ATOM     25  C   *** d   *      35.905  -0.616 -87.451  0.00  0.00     0.020 C 
ATOM     26  C   *** d   *      34.371  -3.577 -89.492  0.00  0.00     0.034 C 
ATOM     27  C   *** d   *      33.906  -8.995 -80.930  0.00  0.00    -0.018 C 
ATOM     28  C   *** d   *      34.496  -8.219 -79.721  0.00  0.00     0.170 C 
ATOM     29  C   *** d   *      34.021 -10.523 -80.700  0.00  0.00     0.018 C 
ATOM     30  C   *** d   *      32.395  -8.720 -81.134  0.00  0.00     0.018 C 
BRANCH   4  31
ATOM     31  C   *** d   *      36.215  -5.459 -80.790  0.00  0.00     0.179 C 
BRANCH  31  32
ATOM     32  O   *** d   *      34.896  -4.957 -80.791  0.00  0.00    -0.400 OA
ATOM     33  H   *** d   *      34.481  -5.122 -79.943  0.00  0.00     0.209 HD
ENDBRANCH  31  32
ENDBRANCH   4  31
BRANCH  23  34
ATOM     34  C   *** d   *      33.888  -1.911 -86.866  0.00  0.00     0.176 C 
BRANCH  34  35
ATOM     35  O   *** d   *      33.869  -0.858 -85.926  0.00  0.00    -0.400 OA
ATOM     36  H   *** d   *      34.702  -0.849 -85.446  0.00  0.00     0.209 HD
ENDBRANCH  34  35
ENDBRANCH  23  34
BRANCH  24  37
ATOM     37  O   *** d   *      36.106  -1.951 -89.873  0.00  0.00    -0.352 OA
BRANCH  37  38
ATOM     38  C   *** d   *      35.891  -1.400 -91.158  0.00  0.00     0.293 C 
ATOM     39  O   *** d   *      35.179  -0.213 -90.883  0.00  0.00    -0.340 OA
ATOM     40  C   *** d   *      34.798   0.478 -92.053  0.00  0.00     0.253 C 
ATOM     41  C   *** d   *      36.051   0.920 -92.805  0.00  0.00     0.195 C 
ATOM     42  C   *** d   *      37.047  -0.208 -93.051  0.00  0.00     0.184 C 
ATOM     43  C   *** d   *      37.226  -1.075 -91.814  0.00  0.00     0.211 C 
BRANCH  40  44
ATOM     44  C   *** d   *      33.855   1.611 -91.641  0.00  0.00     0.172 C 
ATOM     45  O   *** d   *      32.939   2.067 -92.290  0.00  0.00    -0.648 OA
BRANCH  44  46
ATOM     46  O   *** d   *      34.191   2.043 -90.404  0.00  0.00    -0.774 OA
ATOM     47  H   *** d   *      35.024   1.641 -90.113  0.00  0.00     0.167 HD
ENDBRANCH  44  46
ENDBRANCH  40  44
BRANCH  41  48
ATOM     48  O   *** d   *      35.792   1.600 -94.006  0.00  0.00    -0.347 OA
BRANCH  48  49
ATOM     49  C   *** d   *      36.178   2.960 -94.041  0.00  0.00     0.292 C 
ATOM     50  O   *** d   *      37.497   2.936 -94.541  0.00  0.00    -0.348 OA
ATOM     51  C   *** d   *      38.064   4.213 -94.669  0.00  0.00     0.179 C 
ATOM     52  C   *** d   *      37.215   5.091 -95.581  0.00  0.00     0.180 C 
ATOM     53  C   *** d   *      35.780   5.132 -95.098  0.00  0.00     0.183 C 
ATOM     54  C   *** d   *      35.261   3.719 -94.972  0.00  0.00     0.204 C 
BRANCH  51  55
ATOM     55  C   *** d   *      39.477   4.020 -95.206  0.00  0.00     0.198 C 
BRANCH  55  56
ATOM     56  O   *** d   *      39.518   4.320 -96.585  0.00  0.00    -0.398 OA
ATOM     57  H   *** d   *      38.637   4.261 -96.960  0.00  0.00     0.209 HD
ENDBRANCH  55  56
ENDBRANCH  51  55
BRANCH  52  58
ATOM     58  O   *** d   *      37.684   6.417 -95.576  0.00  0.00    -0.390 OA
ATOM     59  H   *** d   *      36.976   7.025 -95.362  0.00  0.00     0.210 HD
ENDBRANCH  52  58
BRANCH  53  60
ATOM     60  O   *** d   *      34.993   5.847 -96.017  0.00  0.00    -0.390 OA
ATOM     61  H   *** d   *      35.527   6.556 -96.386  0.00  0.00     0.210 HD
ENDBRANCH  53  60
BRANCH  54  62
ATOM     62  O   *** d   *      33.961   3.765 -94.435  0.00  0.00    -0.388 OA
ATOM     63  H   *** d   *      33.942   3.235 -93.633  0.00  0.00     0.210 HD
ENDBRANCH  54  62
ENDBRANCH  48  49
ENDBRANCH  41  48
BRANCH  42  64
ATOM     64  O   *** d   *      38.267   0.364 -93.458  0.00  0.00    -0.390 OA
ATOM     65  H   *** d   *      38.074   1.051 -94.104  0.00  0.00     0.210 HD
ENDBRANCH  42  64
BRANCH  43  66
ATOM     66  O   *** d   *      38.046  -2.212 -91.976  0.00  0.00    -0.346 OA
BRANCH  66  67
ATOM     67  C   *** d   *      39.152  -2.440 -91.117  0.00  0.00     0.292 C 
ATOM     68  O   *** d   *      39.313  -3.819 -90.908  0.00  0.00    -0.348 OA
ATOM     69  C   *** d   *      40.369  -4.179 -90.067  0.00  0.00     0.179 C 
ATOM     70  C   *** d   *      41.680  -3.634 -90.612  0.00  0.00     0.180 C 
ATOM     71  C   *** d   *      41.586  -2.127 -90.715  0.00  0.00     0.183 C 
ATOM     72  C   *** d   *      40.418  -1.764 -91.607  0.00  0.00     0.204 C 
BRANCH  69  73
ATOM     73  C   *** d   *      40.394  -5.700 -89.992  0.00  0.00     0.198 C 
BRANCH  73  74
ATOM     74  O   *** d   *      40.890  -6.113 -88.733  0.00  0.00    -0.398 OA
ATOM     75  H   *** d   *      40.166  -6.193 -88.108  0.00  0.00     0.209 HD
ENDBRANCH  73  74
ENDBRANCH  69  73
BRANCH  70  76
ATOM     76  O   *** d   *      42.748  -3.949 -89.752  0.00  0.00    -0.390 OA
ATOM     77  H   *** d   *      42.737  -4.884 -89.536  0.00  0.00     0.210 HD
ENDBRANCH  70  76
BRANCH  71  78
ATOM     78  O   *** d   *      42.776  -1.622 -91.268  0.00  0.00    -0.390 OA
ATOM     79  H   *** d   *      43.395  -1.455 -90.552  0.00  0.00     0.210 HD
ENDBRANCH  71  78
BRANCH  72  80
ATOM     80  O   *** d   *      40.271  -0.365 -91.571  0.00  0.00    -0.388 OA
ATOM     81  H   *** d   *      39.440  -0.160 -91.137  0.00  0.00     0.210 HD
ENDBRANCH  72  80
ENDBRANCH  66  67
ENDBRANCH  43  66
ENDBRANCH  37  38
ENDBRANCH  24  37
BRANCH  28  82
ATOM     82  O   *** d   *      33.779  -7.044 -79.453  0.00  0.00    -0.309 OA
BRANCH  82  83
ATOM     83  C   *** d   *      33.213  -6.785 -78.225  0.00  0.00     0.289 C 
ATOM     84  O   *** d   *      33.761  -7.158 -77.207  0.00  0.00    -0.260 OA
BRANCH  83  85
ATOM     85  C   *** d   *      32.008  -6.141 -78.121  0.00  0.00     0.009 C 
ATOM     86  C   *** d   *      31.698  -5.047 -79.123  0.00  0.00     0.054 C 
ATOM     87  C   *** d   *      31.160  -6.502 -77.137  0.00  0.00    -0.018 C 
ATOM     88  C   *** d   *      29.798  -5.934 -76.826  0.00  0.00     0.036 C 
ENDBRANCH  83  85
ENDBRANCH  82  83
ENDBRANCH  28  82
BRANCH   6  89
ATOM     89  O   *** d   *      36.710  -9.034 -79.923  0.00  0.00    -0.313 OA
BRANCH  89  90
ATOM     90  C   *** d   *      37.010  -9.801 -78.832  0.00  0.00     0.255 C 
ATOM     91  O   *** d   *      37.047  -9.332 -77.714  0.00  0.00    -0.266 OA
ATOM     92  C   *** d   *      37.349 -11.261 -79.083  0.00  0.00     0.126 C 
ENDBRANCH  89  90
ENDBRANCH   6  89
ENDBRANCH   1   3
TORSDOF 29
ENDMDL
