# Supplementary material for: Sodium aescinate inhibits microglia activation through NF-κB pathway and exerts neuroprotective effect
Source: Front Pharmacol. 2023 Jan 26;14:1086429. doi: 10.3389/fphar.2023.1086429 (PMC9908748; doi:10.3389/fphar.2023.1086429)
Supplement: Supplementary file 5 [file DataSheet4.ZIP › Figure2 G-I Molecular docking/IkB/ikb/╧α╗Ñ╫≈╙├▒¿╕μ.txt]

Prediction of noncovalent interactions for PDB structure COMPLEX_PROTEIN
========================================================================
Created on 2022/05/05 using PLIP v2.2.2

If you are using PLIP in your work, please cite:
Adasme,M. et al. PLIP 2021: expanding the scope of the protein-ligand interaction profiler to DNA and RNA. Nucl. Acids Res. (05 May 2021), gkab294. doi: 10.1093/nar/gkab294
Analysis was done on model 1.

SEP:A:257 (SEP) - SMALLMOLECULE
-------------------------------
Interacting chain(s): A


**Hydrogen Bonds**
+-------+---------+----------+-----------+-------------+--------------+-----------+----------+----------+-----------+-----------+----------+-----------+-------------+--------------+-------------------------+-------------------------+
| RESNR | RESTYPE | RESCHAIN | RESNR_LIG | RESTYPE_LIG | RESCHAIN_LIG | SIDECHAIN | DIST_H-A | DIST_D-A | DON_ANGLE | PROTISDON | DONORIDX | DONORTYPE | ACCEPTORIDX | ACCEPTORTYPE | LIGCOO                  | PROTCOO                 | 
+=======+=========+==========+===========+=============+==============+===========+==========+==========+===========+===========+==========+===========+=============+==============+=========================+=========================+
| 256   | SER     | A        | 257       | SEP         | A            | True      | 2.01     | 2.85     | 143.15    | False     | 2428     | O3        | 2416        | O3           | 66.459, -2.227, -55.113 | 63.957, -0.917, -55.460 | 
+-------+---------+----------+-----------+-------------+--------------+-----------+----------+----------+-----------+-----------+----------+-----------+-------------+--------------+-------------------------+-------------------------+
| 258   | SER     | A        | 257       | SEP         | A            | False     | 2.18     | 2.67     | 107.69    | True      | 2430     | Nam       | 2419        | N3           | 66.519, 0.896, -55.163  | 65.580, 1.097, -57.658  | 
+-------+---------+----------+-----------+-------------+--------------+-----------+----------+----------+-----------+-----------+----------+-----------+-------------+--------------+-------------------------+-------------------------+
| 278   | GLN     | A        | 257       | SEP         | A            | True      | 2.61     | 3.47     | 141.61    | True      | 2639     | Nam       | 2422        | O2           | 66.953, 2.858, -58.100  | 69.943, 4.453, -58.846  | 
+-------+---------+----------+-----------+-------------+--------------+-----------+----------+----------+-----------+-----------+----------+-----------+-------------+--------------+-------------------------+-------------------------+


SEP:B:177 (SEP) - SMALLMOLECULE
-------------------------------
Interacting chain(s): B


**Hydrophobic Interactions**
+-------+---------+----------+-----------+-------------+--------------+------+--------------+---------------+---------------------------+---------------------------+
| RESNR | RESTYPE | RESCHAIN | RESNR_LIG | RESTYPE_LIG | RESCHAIN_LIG | DIST | LIGCARBONIDX | PROTCARBONIDX | LIGCOO                    | PROTCOO                   | 
+=======+=========+==========+===========+=============+==============+======+==============+===============+===========================+===========================+
| 178   | LEU     | B        | 177       | SEP         | B            | 3.60 | 8068         | 8083          | -38.820, -28.900, -85.524 | -40.823, -26.961, -83.241 | 
+-------+---------+----------+-----------+-------------+--------------+------+--------------+---------------+---------------------------+---------------------------+


**Hydrogen Bonds**
+-------+---------+----------+-----------+-------------+--------------+-----------+----------+----------+-----------+-----------+----------+-----------+-------------+--------------+---------------------------+---------------------------+
| RESNR | RESTYPE | RESCHAIN | RESNR_LIG | RESTYPE_LIG | RESCHAIN_LIG | SIDECHAIN | DIST_H-A | DIST_D-A | DON_ANGLE | PROTISDON | DONORIDX | DONORTYPE | ACCEPTORIDX | ACCEPTORTYPE | LIGCOO                    | PROTCOO                   | 
+=======+=========+==========+===========+=============+==============+===========+==========+==========+===========+===========+==========+===========+=============+==============+===========================+===========================+
| 178   | LEU     | B        | 177       | SEP         | B            | False     | 3.54     | 4.04     | 112.55    | True      | 8079     | N3        | 8071        | O3           | -40.083, -32.270, -86.495 | -39.712, -28.766, -84.515 | 
+-------+---------+----------+-----------+-------------+--------------+-----------+----------+----------+-----------+-----------+----------+-----------+-------------+--------------+---------------------------+---------------------------+


SEP:B:181 (SEP) - SMALLMOLECULE
-------------------------------
Interacting chain(s): B


**Hydrophobic Interactions**
+-------+---------+----------+-----------+-------------+--------------+------+--------------+---------------+---------------------------+---------------------------+
| RESNR | RESTYPE | RESCHAIN | RESNR_LIG | RESTYPE_LIG | RESCHAIN_LIG | DIST | LIGCARBONIDX | PROTCARBONIDX | LIGCOO                    | PROTCOO                   | 
+=======+=========+==========+===========+=============+==============+======+==============+===============+===========================+===========================+
| 182   | PHE     | B        | 181       | SEP         | B            | 3.73 | 8106         | 8119          | -35.592, -26.966, -73.529 | -35.326, -24.822, -70.488 | 
+-------+---------+----------+-----------+-------------+--------------+------+--------------+---------------+---------------------------+---------------------------+


**Hydrogen Bonds**
+-------+---------+----------+-----------+-------------+--------------+-----------+----------+----------+-----------+-----------+----------+-----------+-------------+--------------+---------------------------+---------------------------+
| RESNR | RESTYPE | RESCHAIN | RESNR_LIG | RESTYPE_LIG | RESCHAIN_LIG | SIDECHAIN | DIST_H-A | DIST_D-A | DON_ANGLE | PROTISDON | DONORIDX | DONORTYPE | ACCEPTORIDX | ACCEPTORTYPE | LIGCOO                    | PROTCOO                   | 
+=======+=========+==========+===========+=============+==============+===========+==========+==========+===========+===========+==========+===========+=============+==============+===========================+===========================+
| 144   | ARG     | B        | 181       | SEP         | B            | True      | 2.16     | 3.16     | 168.97    | True      | 7768     | Ng+       | 8111        | O3           | -37.099, -30.480, -76.416 | -34.229, -29.663, -77.466 | 
+-------+---------+----------+-----------+-------------+--------------+-----------+----------+----------+-----------+-----------+----------+-----------+-------------+--------------+---------------------------+---------------------------+
| 144   | ARG     | B        | 181       | SEP         | B            | True      | 1.72     | 2.73     | 172.77    | True      | 7769     | Ng+       | 8112        | O-           | -35.482, -32.362, -75.695 | -33.070, -31.430, -76.581 | 
+-------+---------+----------+-----------+-------------+--------------+-----------+----------+----------+-----------+-----------+----------+-----------+-------------+--------------+---------------------------+---------------------------+
| 171   | LYS     | B        | 181       | SEP         | B            | True      | 2.04     | 2.95     | 147.47    | True      | 8042     | N3+       | 8112        | O-           | -35.482, -32.362, -75.695 | -36.821, -33.372, -78.122 | 
+-------+---------+----------+-----------+-------------+--------------+-----------+----------+----------+-----------+-----------+----------+-----------+-------------+--------------+---------------------------+---------------------------+
| 180   | THR     | B        | 181       | SEP         | B            | True      | 2.55     | 3.23     | 127.33    | True      | 8101     | O3        | 8104        | Nox          | -37.470, -28.027, -74.956 | -40.462, -29.046, -75.624 | 
+-------+---------+----------+-----------+-------------+--------------+-----------+----------+----------+-----------+-----------+----------+-----------+-------------+--------------+---------------------------+---------------------------+
| 180   | THR     | B        | 181       | SEP         | B            | False     | 2.23     | 3.21     | 159.10    | True      | 8095     | Nam       | 8111        | O3           | -37.099, -30.480, -76.416 | -38.676, -27.923, -77.538 | 
+-------+---------+----------+-----------+-------------+--------------+-----------+----------+----------+-----------+-----------+----------+-----------+-------------+--------------+---------------------------+---------------------------+
| 180   | THR     | B        | 181       | SEP         | B            | True      | 2.98     | 3.74     | 136.31    | False     | 8111     | O3        | 8101        | O3           | -37.099, -30.480, -76.416 | -40.462, -29.046, -75.624 | 
+-------+---------+----------+-----------+-------------+--------------+-----------+----------+----------+-----------+-----------+----------+-----------+-------------+--------------+---------------------------+---------------------------+
| 183   | VAL     | B        | 181       | SEP         | B            | False     | 2.36     | 3.09     | 127.49    | True      | 8127     | Nam       | 8107        | O3           | -34.917, -26.440, -74.424 | -32.488, -26.176, -72.528 | 
+-------+---------+----------+-----------+-------------+--------------+-----------+----------+----------+-----------+-----------+----------+-----------+-------------+--------------+---------------------------+---------------------------+


**Salt Bridges**
+-------+---------+----------+----------------+-----------+-------------+--------------+------+-----------+-----------+---------------------+---------------------------+---------------------------+
| RESNR | RESTYPE | RESCHAIN | PROT_IDX_LIST  | RESNR_LIG | RESTYPE_LIG | RESCHAIN_LIG | DIST | PROTISPOS | LIG_GROUP | LIG_IDX_LIST        | LIGCOO                    | PROTCOO                   | 
+=======+=========+==========+================+===========+=============+==============+======+===========+===========+=====================+===========================+===========================+
| 144   | ARG     | B        | 7766,7768,7769 | 181       | SEP         | B            | 4.25 | True      | Phosphate | 8110,8110,8109,8113 | -36.640, -31.440, -75.250 | -33.086, -30.309, -77.284 | 
+-------+---------+----------+----------------+-----------+-------------+--------------+------+-----------+-----------+---------------------+---------------------------+---------------------------+
| 171   | LYS     | B        | 8042           | 181       | SEP         | B            | 3.47 | True      | Phosphate | 8110,8110,8109,8113 | -36.640, -31.440, -75.250 | -36.821, -33.372, -78.122 | 
+-------+---------+----------+----------------+-----------+-------------+--------------+------+-----------+-----------+---------------------+---------------------------+---------------------------+


UNK:d:0 (UNK) - SMALLMOLECULE
-----------------------------
Interacting chain(s): A,B


**Hydrophobic Interactions**
+-------+---------+----------+-----------+-------------+--------------+------+--------------+---------------+-------------------------+-------------------------+
| RESNR | RESTYPE | RESCHAIN | RESNR_LIG | RESTYPE_LIG | RESCHAIN_LIG | DIST | LIGCARBONIDX | PROTCARBONIDX | LIGCOO                  | PROTCOO                 | 
+=======+=========+==========+===========+=============+==============+======+==============+===============+=========================+=========================+
| 546   | ASP     | B        | 0         | UNK         | d            | 3.78 | 53           | 11683         | 23.843, 6.247, -98.644  | 27.261, 4.683, -99.064  | 
+-------+---------+----------+-----------+-------------+--------------+------+--------------+---------------+-------------------------+-------------------------+
| 547   | LEU     | B        | 0         | UNK         | d            | 3.90 | 51           | 11695         | 22.353, 5.346, -96.066  | 20.381, 3.615, -98.958  | 
+-------+---------+----------+-----------+-------------+--------------+------+--------------+---------------+-------------------------+-------------------------+
| 547   | LEU     | B        | 0         | UNK         | d            | 3.78 | 53           | 11693         | 23.843, 6.247, -98.644  | 21.491, 3.619, -100.013 | 
+-------+---------+----------+-----------+-------------+--------------+------+--------------+---------------+-------------------------+-------------------------+
| 549   | ARG     | B        | 0         | UNK         | d            | 3.75 | 23           | 11713         | 31.125, -1.068, -93.784 | 27.917, -0.916, -95.714 | 
+-------+---------+----------+-----------+-------------+--------------+------+--------------+---------------+-------------------------+-------------------------+
| 614   | LYS     | B        | 0         | UNK         | d            | 3.77 | 50           | 12338         | 23.291, 6.533, -96.150  | 20.313, 8.092, -97.850  | 
+-------+---------+----------+-----------+-------------+--------------+------+--------------+---------------+-------------------------+-------------------------+


**Hydrogen Bonds**
+-------+---------+----------+-----------+-------------+--------------+-----------+----------+----------+-----------+-----------+----------+-----------+-------------+--------------+-------------------------+-------------------------+
| RESNR | RESTYPE | RESCHAIN | RESNR_LIG | RESTYPE_LIG | RESCHAIN_LIG | SIDECHAIN | DIST_H-A | DIST_D-A | DON_ANGLE | PROTISDON | DONORIDX | DONORTYPE | ACCEPTORIDX | ACCEPTORTYPE | LIGCOO                  | PROTCOO                 | 
+=======+=========+==========+===========+=============+==============+===========+==========+==========+===========+===========+==========+===========+=============+==============+=========================+=========================+
| 448   | GLN     | A        | 0         | UNK         | d            | True      | 2.71     | 3.30     | 116.72    | True      | 4261     | Nam       | 67          | O3           | 40.209, -5.753, -86.724 | 41.098, -5.182, -83.601 | 
+-------+---------+----------+-----------+-------------+--------------+-----------+----------+----------+-----------+-----------+----------+-----------+-------------+--------------+-------------------------+-------------------------+
| 451   | GLN     | A        | 0         | UNK         | d            | True      | 3.06     | 3.69     | 120.97    | True      | 4290     | Nam       | 66          | O3           | 41.151, -6.323, -89.283 | 44.651, -7.459, -89.597 | 
+-------+---------+----------+-----------+-------------+--------------+-----------+----------+----------+-----------+-----------+----------+-----------+-------------+--------------+-------------------------+-------------------------+
| 546   | ASP     | B        | 0         | UNK         | d            | True      | 2.51     | 2.90     | 105.45    | True      | 11685    | O3        | 56          | O3           | 29.161, 7.892, -96.719  | 29.017, 6.297, -99.140  | 
+-------+---------+----------+-----------+-------------+--------------+-----------+----------+----------+-----------+-----------+----------+-----------+-------------+--------------+-------------------------+-------------------------+
| 546   | ASP     | B        | 0         | UNK         | d            | True      | 2.35     | 2.90     | 116.28    | False     | 56       | O3        | 11685       | O3           | 29.161, 7.892, -96.719  | 29.017, 6.297, -99.140  | 
+-------+---------+----------+-----------+-------------+--------------+-----------+----------+----------+-----------+-----------+----------+-----------+-------------+--------------+-------------------------+-------------------------+
| 548   | GLN     | A        | 0         | UNK         | d            | True      | 3.59     | 4.03     | 111.04    | False     | 74       | O3        | 5201        | O2           | 35.813, -1.056, -96.629 | 38.966, -3.459, -97.362 | 
+-------+---------+----------+-----------+-------------+--------------+-----------+----------+----------+-----------+-----------+----------+-----------+-------------+--------------+-------------------------+-------------------------+
| 548   | GLN     | A        | 0         | UNK         | d            | False     | 3.42     | 3.96     | 118.06    | False     | 69       | O3        | 5196        | O2           | 37.815, -1.343, -91.114 | 36.566, -4.890, -92.358 | 
+-------+---------+----------+-----------+-------------+--------------+-----------+----------+----------+-----------+-----------+----------+-----------+-------------+--------------+-------------------------+-------------------------+
| 548   | GLN     | A        | 0         | UNK         | d            | True      | 3.30     | 3.72     | 106.33    | True      | 5200     | Nam       | 73          | O3           | 38.526, -0.467, -96.677 | 36.739, -3.604, -97.553 | 
+-------+---------+----------+-----------+-------------+--------------+-----------+----------+----------+-----------+-----------+----------+-----------+-------------+--------------+-------------------------+-------------------------+
| 548   | GLN     | A        | 0         | UNK         | d            | True      | 2.27     | 3.10     | 144.16    | False     | 73       | O3        | 5201        | O2           | 38.526, -0.467, -96.677 | 38.966, -3.459, -97.362 | 
+-------+---------+----------+-----------+-------------+--------------+-----------+----------+----------+-----------+-----------+----------+-----------+-------------+--------------+-------------------------+-------------------------+
| 548   | GLN     | A        | 0         | UNK         | d            | True      | 3.08     | 3.85     | 138.85    | False     | 72       | O3        | 5201        | O2           | 40.045, -1.392, -94.294 | 38.966, -3.459, -97.362 | 
+-------+---------+----------+-----------+-------------+--------------+-----------+----------+----------+-----------+-----------+----------+-----------+-------------+--------------+-------------------------+-------------------------+
| 549   | ARG     | A        | 0         | UNK         | d            | True      | 2.21     | 3.18     | 159.75    | True      | 5214     | Ng+       | 75          | O3           | 34.333, 0.295, -94.646  | 33.233, -2.517, -95.659 | 
+-------+---------+----------+-----------+-------------+--------------+-----------+----------+----------+-----------+-----------+----------+-----------+-------------+--------------+-------------------------+-------------------------+
| 549   | ARG     | A        | 0         | UNK         | d            | True      | 2.27     | 3.18     | 158.29    | False     | 75       | O3        | 5214        | Ng+          | 34.333, 0.295, -94.646  | 33.233, -2.517, -95.659 | 
+-------+---------+----------+-----------+-------------+--------------+-----------+----------+----------+-----------+-----------+----------+-----------+-------------+--------------+-------------------------+-------------------------+
| 549   | ARG     | A        | 0         | UNK         | d            | True      | 2.41     | 2.93     | 110.82    | True      | 5215     | Ng+       | 74          | O3           | 35.813, -1.056, -96.629 | 33.489, -2.286, -97.924 | 
+-------+---------+----------+-----------+-------------+--------------+-----------+----------+----------+-----------+-----------+----------+-----------+-------------+--------------+-------------------------+-------------------------+
| 549   | ARG     | B        | 0         | UNK         | d            | False     | 3.42     | 3.94     | 115.82    | False     | 58       | O3        | 11712       | O2           | 28.951, -1.474, -92.365 | 26.777, 1.242, -94.206  | 
+-------+---------+----------+-----------+-------------+--------------+-----------+----------+----------+-----------+-----------+----------+-----------+-------------+--------------+-------------------------+-------------------------+
| 550   | SER     | A        | 0         | UNK         | d            | False     | 2.98     | 3.35     | 102.39    | True      | 5222     | Nam       | 61          | O.co2        | 33.670, -4.728, -89.378 | 35.046, -7.428, -90.807 | 
+-------+---------+----------+-----------+-------------+--------------+-----------+----------+----------+-----------+-----------+----------+-----------+-------------+--------------+-------------------------+-------------------------+
| 550   | SER     | B        | 0         | UNK         | d            | True      | 3.55     | 4.00     | 111.73    | True      | 11731    | O3        | 57          | O3           | 26.305, 5.014, -95.148  | 23.278, 2.448, -94.614  | 
+-------+---------+----------+-----------+-------------+--------------+-----------+----------+----------+-----------+-----------+----------+-----------+-------------+--------------+-------------------------+-------------------------+
| 550   | SER     | B        | 0         | UNK         | d            | True      | 3.53     | 4.00     | 112.81    | False     | 57       | O3        | 11731       | O3           | 26.305, 5.014, -95.148  | 23.278, 2.448, -94.614  | 
+-------+---------+----------+-----------+-------------+--------------+-----------+----------+----------+-----------+-----------+----------+-----------+-------------+--------------+-------------------------+-------------------------+
| 611   | GLN     | A        | 0         | UNK         | d            | True      | 2.50     | 2.95     | 108.42    | False     | 67       | O3        | 5807        | O2           | 40.209, -5.753, -86.724 | 40.568, -8.564, -87.548 | 
+-------+---------+----------+-----------+-------------+--------------+-----------+----------+----------+-----------+-----------+----------+-----------+-------------+--------------+-------------------------+-------------------------+
| 611   | GLN     | A        | 0         | UNK         | d            | True      | 2.75     | 3.23     | 109.46    | True      | 5806     | Nam       | 66          | O3           | 41.151, -6.323, -89.283 | 39.893, -9.287, -89.576 | 
+-------+---------+----------+-----------+-------------+--------------+-----------+----------+----------+-----------+-----------+----------+-----------+-------------+--------------+-------------------------+-------------------------+
| 611   | GLN     | A        | 0         | UNK         | d            | True      | 2.20     | 2.89     | 127.91    | False     | 66       | O3        | 5807        | O2           | 41.151, -6.323, -89.283 | 40.568, -8.564, -87.548 | 
+-------+---------+----------+-----------+-------------+--------------+-----------+----------+----------+-----------+-----------+----------+-----------+-------------+--------------+-------------------------+-------------------------+


**Salt Bridges**
+-------+---------+----------+----------------+-----------+-------------+--------------+------+-----------+-------------+--------------+-------------------------+-------------------------+
| RESNR | RESTYPE | RESCHAIN | PROT_IDX_LIST  | RESNR_LIG | RESTYPE_LIG | RESCHAIN_LIG | DIST | PROTISPOS | LIG_GROUP   | LIG_IDX_LIST | LIGCOO                  | PROTCOO                 | 
+=======+=========+==========+================+===========+=============+==============+======+===========+=============+==============+=========================+=========================+
| 452   | ARG     | A        | 4302,4304,4305 | 0         | UNK         | d            | 5.41 | True      | Carboxylate | 64,63        | 37.958, -3.194, -89.363 | 40.981, -0.873, -85.528 | 
+-------+---------+----------+----------------+-----------+-------------+--------------+------+-----------+-------------+--------------+-------------------------+-------------------------+
| 614   | LYS     | B        | 12340          | 0         | UNK         | d            | 4.24 | True      | Carboxylate | 76,77        | 23.655, 7.572, -94.459  | 22.141, 9.784, -97.743  | 
+-------+---------+----------+----------------+-----------+-------------+--------------+------+-----------+-------------+--------------+-------------------------+-------------------------+
