# Supplementary material for: Sodium aescinate inhibits microglia activation through NF-κB pathway and exerts neuroprotective effect
Source: Front Pharmacol. 2023 Jan 26;14:1086429. doi: 10.3389/fphar.2023.1086429 (PMC9908748; doi:10.3389/fphar.2023.1086429)
Supplement: Supplementary file 5 [file DataSheet4.ZIP › Figure2 G-I Molecular docking/IkK/IkK_report.txt]

Prediction of noncovalent interactions for PDB structure COMPLEX_IKK_PROTEIN
============================================================================
Created on 2022/04/07 using PLIP v2.2.0

If you are using PLIP in your work, please cite:
Salentin,S. et al. PLIP: fully automated protein-ligand interaction profiler.
Nucl. Acids Res. (1 July 2015) 43 (W1): W443-W447. doi: 10.1093/nar/gkv315

Analysis was done on model 1.

UNK:d:0 (UNK) - SMALLMOLECULE
-----------------------------
Interacting chain(s): A,B


**Hydrophobic Interactions**
+-------+---------+----------+-----------+-------------+--------------+------+--------------+---------------+------------------------+------------------------+
| RESNR | RESTYPE | RESCHAIN | RESNR_LIG | RESTYPE_LIG | RESCHAIN_LIG | DIST | LIGCARBONIDX | PROTCARBONIDX | LIGCOO                 | PROTCOO                | 
+=======+=========+==========+===========+=============+==============+======+==============+===============+========================+========================+
| 78    | GLU     | B        | 0         | UNK         | d            | 3.75 | 23           | 749           | -0.643, 20.766, 10.667 | -0.406, 18.653, 7.577  | 
+-------+---------+----------+-----------+-------------+--------------+------+--------------+---------------+------------------------+------------------------+
| 89    | GLU     | B        | 0         | UNK         | d            | 3.83 | 53           | 866           | 9.728, 23.903, 13.194  | 12.997, 25.435, 11.904 | 
+-------+---------+----------+-----------+-------------+--------------+------+--------------+---------------+------------------------+------------------------+
| 727   | VAL     | A        | 0         | UNK         | d            | 3.66 | 23           | 288           | -0.643, 20.766, 10.667 | 2.473, 18.922, 11.177  | 
+-------+---------+----------+-----------+-------------+--------------+------+--------------+---------------+------------------------+------------------------+
| 730   | GLN     | A        | 0         | UNK         | d            | 3.65 | 53           | 308           | 9.728, 23.903, 13.194  | 6.984, 21.510, 12.885  | 
+-------+---------+----------+-----------+-------------+--------------+------+--------------+---------------+------------------------+------------------------+


**Hydrogen Bonds**
+-------+---------+----------+-----------+-------------+--------------+-----------+----------+----------+-----------+-----------+----------+-----------+-------------+--------------+------------------------+------------------------+
| RESNR | RESTYPE | RESCHAIN | RESNR_LIG | RESTYPE_LIG | RESCHAIN_LIG | SIDECHAIN | DIST_H-A | DIST_D-A | DON_ANGLE | PROTISDON | DONORIDX | DONORTYPE | ACCEPTORIDX | ACCEPTORTYPE | LIGCOO                 | PROTCOO                | 
+=======+=========+==========+===========+=============+==============+===========+==========+==========+===========+===========+==========+===========+=============+==============+========================+========================+
| 75    | ARG     | B        | 0         | UNK         | d            | True      | 2.36     | 3.20     | 139.42    | True      | 719      | Ng+       | 68          | O3           | -6.747, 16.044, 8.598  | -5.362, 14.260, 6.326  | 
+-------+---------+----------+-----------+-------------+--------------+-----------+----------+----------+-----------+-----------+----------+-----------+-------------+--------------+------------------------+------------------------+
| 75    | ARG     | B        | 0         | UNK         | d            | True      | 2.08     | 3.01     | 150.45    | True      | 720      | Ng+       | 68          | O3           | -6.747, 16.044, 8.598  | -3.940, 15.388, 7.732  | 
+-------+---------+----------+-----------+-------------+--------------+-----------+----------+----------+-----------+-----------+----------+-----------+-------------+--------------+------------------------+------------------------+
| 78    | GLU     | B        | 0         | UNK         | d            | False     | 3.51     | 4.04     | 114.40    | True      | 744      | Nam       | 62          | O.co2        | -5.131, 20.507, 5.831  | -1.356, 20.573, 4.400  | 
+-------+---------+----------+-----------+-------------+--------------+-----------+----------+----------+-----------+-----------+----------+-----------+-------------+--------------+------------------------+------------------------+
| 78    | GLU     | B        | 0         | UNK         | d            | True      | 2.20     | 3.14     | 167.90    | False     | 69       | O3        | 752         | O.co2        | -4.252, 17.283, 9.924  | -1.137, 17.585, 9.616  | 
+-------+---------+----------+-----------+-------------+--------------+-----------+----------+----------+-----------+-----------+----------+-----------+-------------+--------------+------------------------+------------------------+
| 85    | SER     | B        | 0         | UNK         | d            | True      | 2.36     | 2.97     | 122.09    | True      | 820      | O3        | 57          | O3           | 5.491, 25.180, 12.735  | 5.868, 25.593, 9.816   | 
+-------+---------+----------+-----------+-------------+--------------+-----------+----------+----------+-----------+-----------+----------+-----------+-------------+--------------+------------------------+------------------------+
| 88    | GLU     | B        | 0         | UNK         | d            | True      | 2.97     | 3.50     | 117.20    | True      | 859      | O3        | 77          | O2           | 8.914, 28.029, 11.921  | 7.758, 30.530, 9.768   | 
+-------+---------+----------+-----------+-------------+--------------+-----------+----------+----------+-----------+-----------+----------+-----------+-------------+--------------+------------------------+------------------------+
| 89    | GLU     | B        | 0         | UNK         | d            | False     | 3.64     | 3.97     | 101.43    | True      | 862      | Nam       | 77          | O2           | 8.914, 28.029, 11.921  | 12.607, 27.474, 10.581 | 
+-------+---------+----------+-----------+-------------+--------------+-----------+----------+----------+-----------+-----------+----------+-----------+-------------+--------------+------------------------+------------------------+
| 724   | GLN     | A        | 0         | UNK         | d            | True      | 3.24     | 3.72     | 110.25    | True      | 260      | Nam       | 69          | O3           | -4.252, 17.283, 9.924  | -1.137, 16.066, 11.542 | 
+-------+---------+----------+-----------+-------------+--------------+-----------+----------+----------+-----------+-----------+----------+-----------+-------------+--------------+------------------------+------------------------+
| 724   | GLN     | A        | 0         | UNK         | d            | True      | 3.18     | 4.01     | 144.53    | False     | 75       | O3        | 261         | O2           | -3.993, 16.466, 12.845 | -1.919, 14.673, 9.924  | 
+-------+---------+----------+-----------+-------------+--------------+-----------+----------+----------+-----------+-----------+----------+-----------+-------------+--------------+------------------------+------------------------+
| 730   | GLN     | A        | 0         | UNK         | d            | True      | 2.71     | 3.67     | 176.15    | False     | 57       | O3        | 311         | O2           | 5.491, 25.180, 12.735  | 5.141, 21.808, 11.331  | 
+-------+---------+----------+-----------+-------------+--------------+-----------+----------+----------+-----------+-----------+----------+-----------+-------------+--------------+------------------------+------------------------+
| 733   | SER     | A        | 0         | UNK         | d            | True      | 3.20     | 3.80     | 122.69    | True      | 336      | O3        | 79          | O2           | 7.561, 27.417, 17.770  | 10.982, 25.909, 17.116 | 
+-------+---------+----------+-----------+-------------+--------------+-----------+----------+----------+-----------+-----------+----------+-----------+-------------+--------------+------------------------+------------------------+


**Salt Bridges**
+-------+---------+----------+---------------+-----------+-------------+--------------+------+-----------+-------------+--------------+-----------------------+-----------------------+
| RESNR | RESTYPE | RESCHAIN | PROT_IDX_LIST | RESNR_LIG | RESTYPE_LIG | RESCHAIN_LIG | DIST | PROTISPOS | LIG_GROUP   | LIG_IDX_LIST | LIGCOO                | PROTCOO               | 
+=======+=========+==========+===============+===========+=============+==============+======+===========+=============+==============+=======================+=======================+
| 75    | ARG     | B        | 717,719,720   | 0         | UNK         | d            | 4.62 | True      | Carboxylate | 64,63        | -6.279, 18.741, 7.194 | -4.144, 14.680, 6.639 | 
+-------+---------+----------+---------------+-----------+-------------+--------------+------+-----------+-------------+--------------+-----------------------+-----------------------+
