# Supplementary material for: Sodium aescinate inhibits microglia activation through NF-κB pathway and exerts neuroprotective effect
Source: Front Pharmacol. 2023 Jan 26;14:1086429. doi: 10.3389/fphar.2023.1086429 (PMC9908748; doi:10.3389/fphar.2023.1086429)
Supplement: Supplementary file 5 [file DataSheet4.ZIP › Figure2 G-I Molecular docking/IkK/ikk binding energy -6.8.txt]

#################################################################
# If you used AutoDock Vina in your work, please cite:          #
#                                                               #
# O. Trott, A. J. Olson,                                        #
# AutoDock Vina: improving the speed and accuracy of docking    #
# with a new scoring function, efficient optimization and       #
# multithreading, Journal of Computational Chemistry 31 (2010)  #
# 455-461                                                       #
#                                                               #
# DOI 10.1002/jcc.21334                                         #
#                                                               #
# Please see http://vina.scripps.edu for more information.      #
#################################################################

WARNING: The search space volume > 27000 Angstrom^3 (See FAQ)
Detected 12 CPUs
WARNING: at low exhaustiveness, it may be impossible to utilize all CPUs
Reading input ... done.
Setting up the scoring function ... done.
Analyzing the binding site ... done.
Using random seed: -1606454152
Performing search ... done.
Refining results ... done.

mode |   affinity | dist from best mode
     | (kcal/mol) | rmsd l.b.| rmsd u.b.
-----+------------+----------+----------
   1         -6.8      0.000      0.000
   2         -6.7      2.723     14.700
   3         -6.7     13.065     20.774
   4         -6.7      2.361     14.729
   5         -6.6      2.706      5.562
   6         -6.6      2.442     14.762
   7         -6.4     14.404     21.680
   8         -6.2      2.139      5.460
   9         -6.0     14.545     21.394
  10         -6.0      2.469     14.481
  11         -6.0      3.138     14.471
  12         -5.9      3.054     14.568
  13         -5.8      3.764      5.729
  14         -5.7      3.292      8.300
  15         -5.7      2.706      5.414
  16         -5.6      2.456     14.840
  17         -5.4      2.711     14.226
  18         -5.4     15.657     18.824
  19         -5.4      3.235     14.741
  20         -5.3      5.667     11.286
Writing output ... done.
