# Supplementary material for: Sodium aescinate inhibits microglia activation through NF-κB pathway and exerts neuroprotective effect
Source: Front Pharmacol. 2023 Jan 26;14:1086429. doi: 10.3389/fphar.2023.1086429 (PMC9908748; doi:10.3389/fphar.2023.1086429)
Supplement: Supplementary file 5 [file DataSheet4.ZIP › Figure2 G-I Molecular docking/p65/Docking energy Aescin can be stably combined with P65, and the best binding energy is -8.2 kcal mol.txt]

#################################################################
# If you used AutoDock Vina in your work, please cite:          #
#                                                               #
# O. Trott, A. J. Olson,                                        #
# AutoDock Vina: improving the speed and accuracy of docking    #
# with a new scoring function, efficient optimization and       #
# multithreading, Journal of Computational Chemistry 31 (2010)  #
# 455-461                                                       #
#                                                               #
# DOI 10.1002/jcc.21334                                         #
#                                                               #
# Please see http://vina.scripps.edu for more information.      #
#################################################################

WARNING: The search space volume > 27000 Angstrom^3 (See FAQ)
Detected 12 CPUs
WARNING: at low exhaustiveness, it may be impossible to utilize all CPUs
Reading input ... done.
Setting up the scoring function ... done.
Analyzing the binding site ... done.
Using random seed: -1978008808
Performing search ... done.
Refining results ... done.

mode |   affinity | dist from best mode
     | (kcal/mol) | rmsd l.b.| rmsd u.b.
-----+------------+----------+----------
   1         -8.2      0.000      0.000
   2         -8.1      2.292      3.451
   3         -7.9      2.983     14.578
   4         -7.9      5.193     10.430
   5         -7.3      9.622     15.983
   6         -7.3      1.374      2.047
   7         -7.2      5.195     10.633
   8         -7.2     19.470     23.727
   9         -7.2      2.757     14.646
  10         -7.1      5.405     10.790
  11         -7.1     19.114     23.451
  12         -7.1      3.700     14.663
  13         -7.0      2.564     14.855
  14         -6.9      2.125      3.104
  15         -6.8      2.476      4.023
  16         -6.6      2.491      4.596
  17         -6.5      2.004      3.072
  18         -6.5      8.056     14.622
  19         -6.4     16.840     21.296
  20         -6.4      8.105     15.405
Writing output ... done.
