# Supplementary material for: Sodium aescinate inhibits microglia activation through NF-κB pathway and exerts neuroprotective effect
Source: Front Pharmacol. 2023 Jan 26;14:1086429. doi: 10.3389/fphar.2023.1086429 (PMC9908748; doi:10.3389/fphar.2023.1086429)
Supplement: Supplementary file 5 [file DataSheet4.ZIP › Figure2 G-I Molecular docking/p65/report.txt]

Prediction of noncovalent interactions for PDB structure COMPLEX_PROTEIN
========================================================================
Created on 2022/04/07 using PLIP v2.2.0

If you are using PLIP in your work, please cite:
Salentin,S. et al. PLIP: fully automated protein-ligand interaction profiler.
Nucl. Acids Res. (1 July 2015) 43 (W1): W443-W447. doi: 10.1093/nar/gkv315

Analysis was done on model 1.

UNK:d:0 (UNK) - SMALLMOLECULE
-----------------------------
Interacting chain(s): A,E


**Hydrophobic Interactions**
+-------+---------+----------+-----------+-------------+--------------+------+--------------+---------------+-------------------------+------------------------+
| RESNR | RESTYPE | RESCHAIN | RESNR_LIG | RESTYPE_LIG | RESCHAIN_LIG | DIST | LIGCARBONIDX | PROTCARBONIDX | LIGCOO                  | PROTCOO                | 
+=======+=========+==========+===========+=============+==============+======+==============+===============+=========================+========================+
| 95    | ARG     | E        | 0         | UNK         | d            | 3.85 | 13           | 8443          | -8.396, 59.346, 43.836  | -5.743, 62.109, 43.405 | 
+-------+---------+----------+-----------+-------------+--------------+------+--------------+---------------+-------------------------+------------------------+
| 162   | GLN     | A        | 0         | UNK         | d            | 3.94 | 51           | 1519          | -13.257, 59.560, 35.305 | -9.567, 58.373, 34.620 | 
+-------+---------+----------+-----------+-------------+--------------+------+--------------+---------------+-------------------------+------------------------+


**Hydrogen Bonds**
+-------+---------+----------+-----------+-------------+--------------+-----------+----------+----------+-----------+-----------+----------+-----------+-------------+--------------+-------------------------+------------------------+
| RESNR | RESTYPE | RESCHAIN | RESNR_LIG | RESTYPE_LIG | RESCHAIN_LIG | SIDECHAIN | DIST_H-A | DIST_D-A | DON_ANGLE | PROTISDON | DONORIDX | DONORTYPE | ACCEPTORIDX | ACCEPTORTYPE | LIGCOO                  | PROTCOO                | 
+=======+=========+==========+===========+=============+==============+===========+==========+==========+===========+===========+==========+===========+=============+==============+=========================+========================+
| 73    | ARG     | A        | 0         | UNK         | d            | True      | 2.89     | 3.41     | 112.88    | True      | 626      | Ng+       | 58          | O3           | -7.258, 55.264, 44.207  | -7.207, 56.424, 40.996 | 
+-------+---------+----------+-----------+-------------+--------------+-----------+----------+----------+-----------+-----------+----------+-----------+-------------+--------------+-------------------------+------------------------+
| 95    | ARG     | E        | 0         | UNK         | d            | True      | 2.40     | 3.23     | 141.65    | True      | 8447     | Ng+       | 57          | O3           | -9.674, 60.897, 39.089  | -7.298, 62.281, 40.792 | 
+-------+---------+----------+-----------+-------------+--------------+-----------+----------+----------+-----------+-----------+----------+-----------+-------------+--------------+-------------------------+------------------------+
| 95    | ARG     | E        | 0         | UNK         | d            | True      | 2.19     | 3.10     | 147.97    | True      | 8448     | Ng+       | 57          | O3           | -9.674, 60.897, 39.089  | -6.631, 60.490, 39.527 | 
+-------+---------+----------+-----------+-------------+--------------+-----------+----------+----------+-----------+-----------+----------+-----------+-------------+--------------+-------------------------+------------------------+
| 96    | ARG     | A        | 0         | UNK         | d            | True      | 2.50     | 3.26     | 130.82    | True      | 853      | Ng+       | 74          | O3           | -2.659, 59.037, 45.933  | -2.715, 56.483, 43.902 | 
+-------+---------+----------+-----------+-------------+--------------+-----------+----------+----------+-----------+-----------+----------+-----------+-------------+--------------+-------------------------+------------------------+
| 96    | ARG     | A        | 0         | UNK         | d            | True      | 2.33     | 3.24     | 152.30    | True      | 852      | Ng+       | 73          | O3           | -0.160, 59.178, 47.136  | -0.955, 56.583, 45.368 | 
+-------+---------+----------+-----------+-------------+--------------+-----------+----------+----------+-----------+-----------+----------+-----------+-------------+--------------+-------------------------+------------------------+
| 96    | ARG     | A        | 0         | UNK         | d            | True      | 2.91     | 3.24     | 101.33    | False     | 73       | O3        | 852         | Ng+          | -0.160, 59.178, 47.136  | -0.955, 56.583, 45.368 | 
+-------+---------+----------+-----------+-------------+--------------+-----------+----------+----------+-----------+-----------+----------+-----------+-------------+--------------+-------------------------+------------------------+
| 99    | GLY     | E        | 0         | UNK         | d            | False     | 2.33     | 3.03     | 124.92    | True      | 8488     | Nam       | 73          | O3           | -0.160, 59.178, 47.136  | 1.857, 61.310, 47.884  | 
+-------+---------+----------+-----------+-------------+--------------+-----------+----------+----------+-----------+-----------+----------+-----------+-------------+--------------+-------------------------+------------------------+
| 132   | GLY     | E        | 0         | UNK         | d            | False     | 2.72     | 3.06     | 100.94    | False     | 68       | O3        | 8799        | O2           | -2.678, 55.305, 54.476  | -1.721, 58.057, 53.553 | 
+-------+---------+----------+-----------+-------------+--------------+-----------+----------+----------+-----------+-----------+----------+-----------+-------------+--------------+-------------------------+------------------------+
| 132   | GLY     | E        | 0         | UNK         | d            | False     | 2.30     | 3.04     | 132.67    | False     | 72       | O3        | 8799        | O2           | -0.296, 57.336, 50.969  | -1.721, 58.057, 53.553 | 
+-------+---------+----------+-----------+-------------+--------------+-----------+----------+----------+-----------+-----------+----------+-----------+-------------+--------------+-------------------------+------------------------+
| 164   | THR     | A        | 0         | UNK         | d            | True      | 2.32     | 3.19     | 152.39    | True      | 1541     | O3        | 56          | O3           | -10.326, 63.097, 40.710 | -9.794, 63.891, 37.664 | 
+-------+---------+----------+-----------+-------------+--------------+-----------+----------+----------+-----------+-----------+----------+-----------+-------------+--------------+-------------------------+------------------------+
| 164   | THR     | A        | 0         | UNK         | d            | True      | 2.74     | 3.19     | 109.73    | False     | 56       | O3        | 1541        | O3           | -10.326, 63.097, 40.710 | -9.794, 63.891, 37.664 | 
+-------+---------+----------+-----------+-------------+--------------+-----------+----------+----------+-----------+-----------+----------+-----------+-------------+--------------+-------------------------+------------------------+
