# Supplementary material for: Sodium aescinate inhibits microglia activation through NF-κB pathway and exerts neuroprotective effect
Source: Front Pharmacol. 2023 Jan 26;14:1086429. doi: 10.3389/fphar.2023.1086429 (PMC9908748; doi:10.3389/fphar.2023.1086429)
Supplement: Supplementary file 6 [file DataSheet1.ZIP]

Archive with 4 entries (3 files):
- Figure 3A/═╝╧±_6074.jpg
- Figure 3A/═╝╧±_6075.jpg
- Figure 3A/═╝╧±_6090.jpg
- Figure 3A/
