# Supplementary material for: Sodium aescinate inhibits microglia activation through NF-κB pathway and exerts neuroprotective effect
Source: Front Pharmacol. 2023 Jan 26;14:1086429. doi: 10.3389/fphar.2023.1086429 (PMC9908748; doi:10.3389/fphar.2023.1086429)
Supplement: Supplementary file 7 [file Table4.XLSX]

## Sheet: ROS
	con	SA	LPS	SA+LPS
百分比	0.0771	0.0896	0.6036	0.1826
	1270	1127	7656	2805	20000
	1310	1100	7353	2769
	1400	1245	7580	2980
	1326.67
	0.957286	0.849497	5.77085	2.11432
	0.987437	0.829146	5.54246	2.08719
	1.05528	0.938442	5.71357	2.24623
