# Supplementary material for: Sodium aescinate inhibits microglia activation through NF-κB pathway and exerts neuroprotective effect
Source: Front Pharmacol. 2023 Jan 26;14:1086429. doi: 10.3389/fphar.2023.1086429 (PMC9908748; doi:10.3389/fphar.2023.1086429)
Supplement: Supplementary file 8 [file DataSheet2.ZIP]

Archive with 5 entries (4 files):
- Figure 4A/LPS+SA.jpg
- Figure 4A/LPS.jpg
- Figure 4A/Sham 40▒╢-2.jpg
- Figure 4A/Sham+SA 40-4.jpg
- Figure 4A/
