# Supplementary material for: Sodium aescinate inhibits microglia activation through NF-κB pathway and exerts neuroprotective effect
Source: Front Pharmacol. 2023 Jan 26;14:1086429. doi: 10.3389/fphar.2023.1086429 (PMC9908748; doi:10.3389/fphar.2023.1086429)
Supplement: Supplementary file 9 [file Table1.XLSX]

## Sheet: Sheet1
450	Temperature: 26.2 °C
<>	1	2	3	4	5	6	7	8
A	1.464	1.3571	1.2901	1.301	1.4519	1.6751	1.0099	0.1211
B	1.3897	1.3272	1.3517	1.2845	1.4524	1.4338	1.0221	0.111
C	1.3742	1.316	1.2898	1.3556	1.4421	1.3854	0.7957	0.1152
D	1.0099	1.0221	0.7957	0.1211	0.111	0.1152
	0	1	5	10	25	50	100	200
	1.03881	0.96296	0.915419	0.923153	1.03023	1.1886	0.716597	0.0859292
	0.986092	0.941744	0.959129	0.911445	1.03058	1.01738	0.725254	0.0787625
	0.975094	0.933797	0.915206	0.961896	1.02327	0.983041	0.564607	0.0817427
